# Supplementary material for: First paleoproteome study of fossil fish otoliths and the pristine preservation of the biomineral crystal host
Source: Sci Rep. 2023 Mar 7;13:3822. doi: 10.1038/s41598-023-30537-8 (PMC9992438; doi:10.1038/s41598-023-30537-8)
Supplement: Supplementary file 2 — Supplementary Table 1. [file 41598_2023_30537_MOESM2_ESM.xlsx]

## Sheet: Sheet1
A. STRUCTURAL analyses
Species name	ZPAL collection number		Age	Sampling Locality	Section number
Phycis phycis	ZPAL P.21/R-OTH-242/001		Recent (2011-2012 CE)	Atlantic Ocean, Portugal	PETRO-BOX-09/29
Phycis phycis	ZPAL P.21/R-OTH-187/002		Recent (2011-2012 CE)	Atlantic Ocean, Portugal
Phycis tenuis	ZPAL P.21/C-OTH-07/006		Fossil (14.8–14.6 Ma)	Korytnica Clays , Holy Cross Mountains, Central Poland	PETRO-BOX-09/20
Phycis tenuis	ZPAL P.21/C-OTH-07/007		Fossil (14.8–14.6 Ma)	Korytnica Clays , Holy Cross Mountains, Central Poland
B. PROTEOME analysis
Species name	ZPAL collection number	Sample numbers (in proteome analyses)	Age	Sampling Locality	Starting Mass (g)	Acetic acid solubility fraction	Digestion enzyme	Order Run	Day
Phycis phycis	ZPAL P.21/R-OTH-196/003	F019211_196_S_Trypsin_errortol.mzid	Recent (2011-2012 CE)	Atlantic Ocean, Portugal	0.588	Soluble	Trypsin	4	2
Phycis phycis	ZPAL P.21/R-OTH-196/003	F019224_196_S_GluC_errortol.mzid				Soluble	GluC	4	1
Phycis phycis	ZPAL P.21/R-OTH-196/003	F019214_196_P_Tryp_errortol.mzid				Insoluble	Trypsin	3	2
Phycis phycis	ZPAL P.21/R-OTH-196/003	F019222_196_P_GluC_errortol.mzid				Insoluble	GluC	3	1
Phycis phycis	ZPAL P.21/R-OTH-197/004	F019216_197_S_Tryp_errortol.mzid	Recent (2011-2012 CE)	Atlantic Ocean, Portugal	0.43	Soluble	Trypsin	6	2
Phycis phycis	ZPAL P.21/R-OTH-197/004	F019228_197_S_GluC_errortol.mzid				Soluble	GluC	6	1
Phycis phycis	ZPAL P.21/R-OTH-197/004	F019212_197_P_Tryp_errortol.mzid				Insoluble	Trypsin	5	2
Phycis phycis	ZPAL P.21/R-OTH-197/004	F019226_197_P_GluC_errortol.mzid				Insoluble	GluC	5	1
Phycis phycis	ZPAL P.21/R-OTH-198/005	F019220_198_S_Tryp_errortol.mzid	Recent (2011-2012 CE)	Atlantic Ocean, Portugal	0.462	Soluble	Trypsin	8	2
Phycis phycis	ZPAL P.21/R-OTH-198/005	F019232_198_S_GluC_errortol.mzid				Soluble	GluC	8	1
Phycis phycis	ZPAL P.21/R-OTH-198/005	F019218_198_P_Tryp_errortol.mzid				Insoluble	Trypsin	7	2
Phycis phycis	ZPAL P.21/R-OTH-198/005	F019230_198_P_GluC_errortol.mzid				Insoluble	GluC	7	1
Phycis tenuis	ZPAL P.21/C-OTH-07/008-27	F019183_07_S_Tryp_errortol.mzid	Fossil (14.8–14.6 Ma)	Korytnica Clays , Holy Cross Mountains, Central Poland	0.471	Soluble	Trypsin	2	2
Phycis tenuis	ZPAL P.21/C-OTH-07/008-27	F019134_07_S_GluC_errortol.mzid				Soluble	GluC	2	1
Phycis tenuis	ZPAL P.21/C-OTH-07/008-27	F019172_07_P_Tryp_errortol.mzid				Insoluble	Trypsin	1	2
Phycis tenuis	ZPAL P.21/C-OTH-07/008-27	F019132_07_P_GluC_errortol.mzid				Insoluble	GluC	1	1
