# Supplementary material for: First paleoproteome study of fossil fish otoliths and the pristine preservation of the biomineral crystal host
Source: Sci Rep. 2023 Mar 7;13:3822. doi: 10.1038/s41598-023-30537-8 (PMC9992438; doi:10.1038/s41598-023-30537-8)
Supplement: Supplementary file 3 — Supplementary Table 2. [file 41598_2023_30537_MOESM3_ESM.xlsx]

## Sheet: ReadMe
Heading	Explanation
prot_hit_num	prot_hit_num	Ordinal number of the protein hit (or protein family when grouping enabled)
prot_family_member	Ordinal number of the protein family member when grouping enabled
prot_acc	Protein accession string
prot_desc	Protein description taken from Fasta title line
prot_score	Protein Mascot score
prot_mass	Protein mass
prot_matches	Count of PSMs
prot_matches_sig	Count of PSMs that have significant scores
prot_sequences	Count of distinct sequences
prot_sequences_sig	Count of distinct sequences that have significant scores
pep_query	Ordinal number of query after sorting by Mr
pep_rank	Peptide sequence match (PSM) rank. If two PSMs have same score they have the same rank.
pep_isbold	If grouping enabled, then a significant PSM. Otherwise, indicates this is the highest scoring protein that contains a match to this query.
pep_isunique	Peptide sequence is unique to hit (grouping off) or family member (grouping on)
pep_exp_mz	Observed or experimental m/z value
pep_exp_mr	Molecular mass calculated from experimental m/z value
pep_exp_z	Observed or experimental charge
pep_calc_mr	Molecular mass calculated from matched peptide sequence
pep_delta	pep_exp_mr – pep_calc_mr
pep_start	Ordinal position of first peptide residue in protein sequence
pep_end	Ordinal position of last peptide residue in protein sequence
pep_miss	Count of missed cleavage sites in peptide
pep_score	Mascot score for PSM
pep_homol	Homology threshold score for PSM
pep_ident	Identiy threshold score for PSM
pep_expect	Expectation value for PSM
pep_res_before	Flanking residue on N-term side of peptide
pep_seq	Peptide sequence in 1 letter code
pep_res_after	Flanking residue on C-term side of peptide
pep_var_mod	Variable modifications from all sources as list of names
pep_var_mod_pos	Variable modifications as a string of digits, e.g. ’0.0001000.0′. Non-zero digits identify mods according to key in export header. First and last positions are for terminus mods.

## Sheet: F019214_196_ISOM_Trypsin
prot_hit_num	prot_family_member	prot_acc	prot_desc	prot_score	prot_mass	prot_matches	prot_matches_sig	prot_sequences	prot_sequences_sig	pep_query	pep_rank	pep_isbold	pep_isunique	pep_exp_mz	pep_exp_mr	pep_exp_z	pep_calc_mr	pep_delta	pep_start	pep_end	pep_miss	pep_score	pep_homol	pep_ident	pep_expect	pep_res_before	pep_seq	pep_res_after	pep_var_mod	pep_var_mod_pos
1	1	3::g24402.t1	g24402.t1	7030	26251	837	404	42	20	223	1	1	1	379.231	756.447	2	756.449	-0.0024	194	200	0	29.49				A	LVVNGVR	K	Deamidated (NQ)	0.0001000.0
1	1	3::g24402.t1	g24402.t1	7030	26251	837	404	42	20	224	1	1	1	379.231	756.447	2	756.449	-0.0023	194	200	0	30.85				A	LVVNGVR	K	Deamidated (NQ)	0.0001000.0
1	1	3::g24402.t1	g24402.t1	7030	26251	837	404	42	20	357	1	1	1	392.227	782.44	2	782.44	0.0001	89	97	0	6.87	13	25	0.23	R	GAVGPLGGR	G
1	1	3::g24402.t1	g24402.t1	7030	26251	837	404	42	20	359	1	1	1	392.227	782.44	2	782.44	0.0002	89	97	0	15.12	19	25	0.12	R	GAVGPLGGR	G
1	1	3::g24402.t1	g24402.t1	7030	26251	837	404	42	20	360	1	1	1	392.227	782.44	2	782.44	0.0004	89	97	0	20.09	21	25	0.066	R	GAVGPLGGR	G
1	1	3::g24402.t1	g24402.t1	7030	26251	837	404	42	20	362	1	1	1	392.228	782.44	2	782.44	0.0005	89	97	0	28.49		25	0.024	R	GAVGPLGGR	G
1	1	3::g24402.t1	g24402.t1	7030	26251	837	404	42	20	363	1	1	1	392.228	782.44	2	782.44	0.0005	89	97	0	11.95	13	25	0.076	R	GAVGPLGGR	G
1	1	3::g24402.t1	g24402.t1	7030	26251	837	404	42	20	364	1	1	1	392.228	782.44	2	782.44	0.0005	89	97	0	30.94		25	0.014	R	GAVGPLGGR	G
1	1	3::g24402.t1	g24402.t1	7030	26251	837	404	42	20	365	1	1	1	392.228	782.441	2	782.44	0.0006	89	97	0	30.73		25	0.015	R	GAVGPLGGR	G
1	1	3::g24402.t1	g24402.t1	7030	26251	837	404	42	20	367	1	1	1	392.228	782.441	2	782.44	0.0007	89	97	0	30.79		24	0.013	R	GAVGPLGGR	G
1	1	3::g24402.t1	g24402.t1	7030	26251	837	404	42	20	368	1	1	1	392.228	782.441	2	782.44	0.0007	89	97	0	31.08		24	0.012	R	GAVGPLGGR	G
1	1	3::g24402.t1	g24402.t1	7030	26251	837	404	42	20	372	1	1	1	392.228	782.441	2	782.44	0.001	89	97	0	3.9	13	24	0.43	R	GAVGPLGGR	G
1	1	3::g24402.t1	g24402.t1	7030	26251	837	404	42	20	376	1	1	1	392.228	782.441	2	782.44	0.0013	89	97	0	17.19	15	24	0.035	R	GAVGPLGGR	G
1	1	3::g24402.t1	g24402.t1	7030	26251	837	404	42	20	377	1	1	1	392.228	782.441	2	782.44	0.0014	89	97	0	9.04	17	24	0.36	R	GAVGPLGGR	G
1	1	3::g24402.t1	g24402.t1	7030	26251	837	404	42	20	378	1	1	1	392.228	782.441	2	782.44	0.0014	89	97	0	3.52	13	24	0.47	R	GAVGPLGGR	G
1	1	3::g24402.t1	g24402.t1	7030	26251	837	404	42	20	379	1	1	1	392.228	782.441	2	782.44	0.0015	89	97	0	15.86	16	24	0.056	R	GAVGPLGGR	G
1	1	3::g24402.t1	g24402.t1	7030	26251	837	404	42	20	380	1	1	1	392.228	782.442	2	782.44	0.0016	89	97	0	2.4	13	24	0.59	R	GAVGPLGGR	G
1	1	3::g24402.t1	g24402.t1	7030	26251	837	404	42	20	381	1	1	1	392.228	782.442	2	782.44	0.0017	89	97	0	31.2		24	0.011	R	GAVGPLGGR	G
1	1	3::g24402.t1	g24402.t1	7030	26251	837	404	42	20	382	1	1	1	392.228	782.442	2	782.44	0.0018	89	97	0	11.58	14	24	0.094	R	GAVGPLGGR	G
1	1	3::g24402.t1	g24402.t1	7030	26251	837	404	42	20	384	1	1	1	392.228	782.442	2	782.44	0.0019	89	97	0	31.27		24	0.011	R	GAVGPLGGR	G
1	1	3::g24402.t1	g24402.t1	7030	26251	837	404	42	20	385	1	1	1	392.228	782.442	2	782.44	0.0025	89	97	0	17.66	20	24	0.11	R	GAVGPLGGR	G
1	1	3::g24402.t1	g24402.t1	7030	26251	837	404	42	20	386	1	1	1	392.228	782.442	2	782.44	0.0026	89	97	0	14.82	13	24	0.041	R	GAVGPLGGR	G
1	1	3::g24402.t1	g24402.t1	7030	26251	837	404	42	20	387	1	1	1	392.229	782.443	2	782.44	0.0028	89	97	0	24.83	17	24	0.0091	R	GAVGPLGGR	G
1	1	3::g24402.t1	g24402.t1	7030	26251	837	404	42	20	530	1	1	1	402.753	803.491	2	803.49	0.0006	143	150	0	43.79				F	PPPGLPVK	F
1	1	3::g24402.t1	g24402.t1	7030	26251	837	404	42	20	535	1	1	1	402.754	803.493	2	803.49	0.0026	143	150	0	44.87				F	PPPGLPVK	F
1	1	3::g24402.t1	g24402.t1	7030	26251	837	404	42	20	1295	1	1	1	449.723	897.431	2	897.43	0.0005	80	88	1	0.04	13	28	0.99	K	GDPGPKGDR	G
1	1	3::g24402.t1	g24402.t1	7030	26251	837	404	42	20	1298	1	1	1	449.778	897.541	2	897.54	0.001	192	200	0	31.24	20	23	0.004	R	AALVVNGVR	K
1	1	3::g24402.t1	g24402.t1	7030	26251	837	404	42	20	1299	1	1	1	449.778	897.541	2	897.54	0.0016	192	200	0	14.27	16	23	0.078	R	AALVVNGVR	K
1	1	3::g24402.t1	g24402.t1	7030	26251	837	404	42	20	1300	1	1	1	449.778	897.542	2	897.54	0.002	192	200	0	21.28	19	23	0.032	R	AALVVNGVR	K
1	1	3::g24402.t1	g24402.t1	7030	26251	837	404	42	20	1301	1	1	1	449.778	897.542	2	897.54	0.0025	192	200	0	7.3	14	24	0.24	R	AALVVNGVR	K
1	1	3::g24402.t1	g24402.t1	7030	26251	837	404	42	20	1317	1	1	1	450.269	898.523	2	898.524	-0.0005	192	200	0	2.71	13	26	0.56	R	AALVVNGVR	K	Deamidated (NQ)	0.000001000.0
1	1	3::g24402.t1	g24402.t1	7030	26251	837	404	42	20	1318	1	1	1	450.269	898.523	2	898.524	-0.0004	192	200	0	5.08	13	26	0.33	R	AALVVNGVR	K	Deamidated (NQ)	0.000001000.0
1	1	3::g24402.t1	g24402.t1	7030	26251	837	404	42	20	1319	1	1	1	450.269	898.523	2	898.524	-0.0004	192	200	0	8.18	13	26	0.17	R	AALVVNGVR	K	Deamidated (NQ)	0.000001000.0
1	1	3::g24402.t1	g24402.t1	7030	26251	837	404	42	20	1322	1	1	1	450.269	898.524	2	898.524	-0.0001	192	200	0	31.38	16	26	0.0018	R	AALVVNGVR	K	Deamidated (NQ)	0.000001000.0
1	1	3::g24402.t1	g24402.t1	7030	26251	837	404	42	20	1325	1	1	1	450.269	898.524	2	898.524	0.0001	192	200	0	17.54	17	26	0.05	R	AALVVNGVR	K	Deamidated (NQ)	0.000001000.0
1	1	3::g24402.t1	g24402.t1	7030	26251	837	404	42	20	1328	1	1	1	450.269	898.524	2	898.524	0.0002	192	200	0	15.52	16	26	0.069	R	AALVVNGVR	K	Deamidated (NQ)	0.000001000.0
1	1	3::g24402.t1	g24402.t1	7030	26251	837	404	42	20	1330	1	1	1	450.269	898.524	2	898.524	0.0003	192	200	0	5.62	13	26	0.3	R	AALVVNGVR	K	Deamidated (NQ)	0.000001000.0
1	1	3::g24402.t1	g24402.t1	7030	26251	837	404	42	20	1331	1	1	1	450.269	898.524	2	898.524	0.0003	192	200	0	5.63	13	26	0.3	R	AALVVNGVR	K	Deamidated (NQ)	0.000001000.0
1	1	3::g24402.t1	g24402.t1	7030	26251	837	404	42	20	1332	1	1	1	450.269	898.524	2	898.524	0.0003	192	200	0	28.87	18	26	0.0051	R	AALVVNGVR	K	Deamidated (NQ)	0.000001000.0
1	1	3::g24402.t1	g24402.t1	7030	26251	837	404	42	20	1333	1	1	1	450.269	898.524	2	898.524	0.0004	192	200	0	18.99	14	26	0.017	R	AALVVNGVR	K	Deamidated (NQ)	0.000001000.0
1	1	3::g24402.t1	g24402.t1	7030	26251	837	404	42	20	1336	1	1	1	450.269	898.524	2	898.524	0.0004	192	200	0	14.74	13	26	0.041	R	AALVVNGVR	K	Deamidated (NQ)	0.000001000.0
1	1	3::g24402.t1	g24402.t1	7030	26251	837	404	42	20	1337	1	1	1	450.269	898.524	2	898.524	0.0005	192	200	0	28.98	19	26	0.0057	R	AALVVNGVR	K	Deamidated (NQ)	0.000001000.0
1	1	3::g24402.t1	g24402.t1	7030	26251	837	404	42	20	1339	1	1	1	450.269	898.524	2	898.524	0.0005	192	200	0	26.03	14	26	0.0036	R	AALVVNGVR	K	Deamidated (NQ)	0.000001000.0
1	1	3::g24402.t1	g24402.t1	7030	26251	837	404	42	20	1340	1	1	1	450.269	898.524	2	898.524	0.0005	192	200	0	9.5	13	26	0.13	R	AALVVNGVR	K	Deamidated (NQ)	0.000001000.0
1	1	3::g24402.t1	g24402.t1	7030	26251	837	404	42	20	1341	1	1	1	450.269	898.524	2	898.524	0.0005	192	200	0	24.35	14	26	0.0052	R	AALVVNGVR	K	Deamidated (NQ)	0.000001000.0
1	1	3::g24402.t1	g24402.t1	7030	26251	837	404	42	20	1342	1	1	1	450.269	898.524	2	898.524	0.0006	192	200	0	21.94	14	26	0.0088	R	AALVVNGVR	K	Deamidated (NQ)	0.000001000.0
1	1	3::g24402.t1	g24402.t1	7030	26251	837	404	42	20	1343	1	1	1	450.269	898.524	2	898.524	0.0006	192	200	0	4.89	13	26	0.35	R	AALVVNGVR	K	Deamidated (NQ)	0.000001000.0
1	1	3::g24402.t1	g24402.t1	7030	26251	837	404	42	20	1344	1	1	1	450.269	898.524	2	898.524	0.0006	192	200	0	22.81	14	26	0.0073	R	AALVVNGVR	K	Deamidated (NQ)	0.000001000.0
1	1	3::g24402.t1	g24402.t1	7030	26251	837	404	42	20	1346	1	1	1	450.269	898.524	2	898.524	0.0007	192	200	0	25.88	17	26	0.0081	R	AALVVNGVR	K	Deamidated (NQ)	0.000001000.0
1	1	3::g24402.t1	g24402.t1	7030	26251	837	404	42	20	1347	1	1	1	450.269	898.524	2	898.524	0.0007	192	200	0	25.61	14	26	0.004	R	AALVVNGVR	K	Deamidated (NQ)	0.000001000.0
1	1	3::g24402.t1	g24402.t1	7030	26251	837	404	42	20	1348	1	1	1	450.269	898.524	2	898.524	0.0007	192	200	0	13.33	13	26	0.056	R	AALVVNGVR	K	Deamidated (NQ)	0.000001000.0
1	1	3::g24402.t1	g24402.t1	7030	26251	837	404	42	20	1349	1	1	1	450.269	898.524	2	898.524	0.0008	192	200	0	23.3	14	26	0.0065	R	AALVVNGVR	K	Deamidated (NQ)	0.000001000.0
1	1	3::g24402.t1	g24402.t1	7030	26251	837	404	42	20	1353	1	1	1	450.269	898.524	2	898.524	0.0008	192	200	0	25.08	14	26	0.0044	R	AALVVNGVR	K	Deamidated (NQ)	0.000001000.0
1	1	3::g24402.t1	g24402.t1	7030	26251	837	404	42	20	1354	1	1	1	450.269	898.524	2	898.524	0.0009	192	200	0	28.51	23	26	0.015	R	AALVVNGVR	K	Deamidated (NQ)	0.000001000.0
1	1	3::g24402.t1	g24402.t1	7030	26251	837	404	42	20	1355	1	1	1	450.269	898.524	2	898.524	0.0009	192	200	0	44.39	24	26	0.00056	R	AALVVNGVR	K	Deamidated (NQ)	0.000001000.0
1	1	3::g24402.t1	g24402.t1	7030	26251	837	404	42	20	1356	1	1	1	450.269	898.524	2	898.524	0.0009	192	200	0	17.57	14	26	0.022	R	AALVVNGVR	K	Deamidated (NQ)	0.000001000.0
1	1	3::g24402.t1	g24402.t1	7030	26251	837	404	42	20	1357	1	1	1	450.269	898.524	2	898.524	0.0009	192	200	0	9.79	13	26	0.12	R	AALVVNGVR	K	Deamidated (NQ)	0.000001000.0
1	1	3::g24402.t1	g24402.t1	7030	26251	837	404	42	20	1358	1	1	1	450.269	898.524	2	898.524	0.0009	192	200	0	39.5		26	0.0027	R	AALVVNGVR	K	Deamidated (NQ)	0.000001000.0
1	1	3::g24402.t1	g24402.t1	7030	26251	837	404	42	20	1359	1	1	1	450.269	898.524	2	898.524	0.0009	192	200	0	3.52	13	26	0.47	R	AALVVNGVR	K	Deamidated (NQ)	0.000001000.0
1	1	3::g24402.t1	g24402.t1	7030	26251	837	404	42	20	1360	1	1	1	450.27	898.525	2	898.524	0.0009	192	200	0	39.9	19	26	0.00041	R	AALVVNGVR	K	Deamidated (NQ)	0.000001000.0
1	1	3::g24402.t1	g24402.t1	7030	26251	837	404	42	20	1362	1	1	1	450.27	898.525	2	898.524	0.001	192	200	0	29.79	22	26	0.0093	R	AALVVNGVR	K	Deamidated (NQ)	0.000001000.0
1	1	3::g24402.t1	g24402.t1	7030	26251	837	404	42	20	1364	1	1	1	450.27	898.525	2	898.524	0.0011	192	200	0	32.36	20	26	0.003	R	AALVVNGVR	K	Deamidated (NQ)	0.000001000.0
1	1	3::g24402.t1	g24402.t1	7030	26251	837	404	42	20	1365	1	1	1	450.27	898.525	2	898.524	0.0011	192	200	0	29.66	20	26	0.0065	R	AALVVNGVR	K	Deamidated (NQ)	0.000001000.0
1	1	3::g24402.t1	g24402.t1	7030	26251	837	404	42	20	1366	1	1	1	450.27	898.525	2	898.524	0.0011	192	200	0	14	18	26	0.13	R	AALVVNGVR	K	Deamidated (NQ)	0.000001000.0
1	1	3::g24402.t1	g24402.t1	7030	26251	837	404	42	20	1367	1	1	1	450.27	898.525	2	898.524	0.0011	192	200	0	22.59	14	26	0.0076	R	AALVVNGVR	K	Deamidated (NQ)	0.000001000.0
1	1	3::g24402.t1	g24402.t1	7030	26251	837	404	42	20	1368	1	1	1	450.27	898.525	2	898.524	0.0011	192	200	0	32.01	19	26	0.0031	R	AALVVNGVR	K	Deamidated (NQ)	0.000001000.0
1	1	3::g24402.t1	g24402.t1	7030	26251	837	404	42	20	1369	1	1	1	450.27	898.525	2	898.524	0.0011	192	200	0	19.58	14	26	0.015	R	AALVVNGVR	K	Deamidated (NQ)	0.000001000.0
1	1	3::g24402.t1	g24402.t1	7030	26251	837	404	42	20	1370	1	1	1	450.27	898.525	2	898.524	0.0012	192	200	0	9.4	13	26	0.13	R	AALVVNGVR	K	Deamidated (NQ)	0.000001000.0
1	1	3::g24402.t1	g24402.t1	7030	26251	837	404	42	20	1371	1	1	1	450.27	898.525	2	898.524	0.0012	192	200	0	10.28	13	26	0.11	R	AALVVNGVR	K	Deamidated (NQ)	0.000001000.0
1	1	3::g24402.t1	g24402.t1	7030	26251	837	404	42	20	1372	1	1	1	450.27	898.525	2	898.524	0.0012	192	200	0	11.53	15	26	0.12	R	AALVVNGVR	K	Deamidated (NQ)	0.000001000.0
1	1	3::g24402.t1	g24402.t1	7030	26251	837	404	42	20	1373	1	1	1	450.27	898.525	2	898.524	0.0012	192	200	0	13.31	18	26	0.15	R	AALVVNGVR	K	Deamidated (NQ)	0.000001000.0
1	1	3::g24402.t1	g24402.t1	7030	26251	837	404	42	20	1374	1	1	1	450.27	898.525	2	898.524	0.0012	192	200	0	14.1	17	26	0.11	R	AALVVNGVR	K	Deamidated (NQ)	0.000001000.0
1	1	3::g24402.t1	g24402.t1	7030	26251	837	404	42	20	1375	1	1	1	450.27	898.525	2	898.524	0.0012	192	200	0	2.32	13	26	0.6	R	AALVVNGVR	K	Deamidated (NQ)	0.000001000.0
1	1	3::g24402.t1	g24402.t1	7030	26251	837	404	42	20	1376	1	1	1	450.27	898.525	2	898.524	0.0013	192	200	0	10.59	13	26	0.1	R	AALVVNGVR	K	Deamidated (NQ)	0.000001000.0
1	1	3::g24402.t1	g24402.t1	7030	26251	837	404	42	20	1379	1	1	1	450.27	898.525	2	898.524	0.0013	192	200	0	32.14	20	26	0.0034	R	AALVVNGVR	K	Deamidated (NQ)	0.000001000.0
1	1	3::g24402.t1	g24402.t1	7030	26251	837	404	42	20	1380	1	1	1	450.27	898.525	2	898.524	0.0014	192	200	0	34.67	15	26	0.00056	R	AALVVNGVR	K	Deamidated (NQ)	0.000001000.0
1	1	3::g24402.t1	g24402.t1	7030	26251	837	404	42	20	1381	1	1	1	450.27	898.525	2	898.524	0.0014	192	200	0	14.68	18	26	0.13	R	AALVVNGVR	K	Deamidated (NQ)	0.000001000.0
1	1	3::g24402.t1	g24402.t1	7030	26251	837	404	42	20	1382	1	1	1	450.27	898.525	2	898.524	0.0014	192	200	0	22.06	14	26	0.0085	R	AALVVNGVR	K	Deamidated (NQ)	0.000001000.0
1	1	3::g24402.t1	g24402.t1	7030	26251	837	404	42	20	1383	1	1	1	450.27	898.525	2	898.524	0.0014	192	200	0	22.19	14	26	0.0083	R	AALVVNGVR	K	Deamidated (NQ)	0.000001000.0
1	1	3::g24402.t1	g24402.t1	7030	26251	837	404	42	20	1384	1	1	1	450.27	898.525	2	898.524	0.0014	192	200	0	26	18	26	0.0092	R	AALVVNGVR	K	Deamidated (NQ)	0.000001000.0
1	1	3::g24402.t1	g24402.t1	7030	26251	837	404	42	20	1385	1	1	1	450.27	898.525	2	898.524	0.0015	192	200	0	31.83	18	26	0.0025	R	AALVVNGVR	K	Deamidated (NQ)	0.000001000.0
1	1	3::g24402.t1	g24402.t1	7030	26251	837	404	42	20	1386	1	1	1	450.27	898.525	2	898.524	0.0015	192	200	0	8.13	13	26	0.17	R	AALVVNGVR	K	Deamidated (NQ)	0.000001000.0
1	1	3::g24402.t1	g24402.t1	7030	26251	837	404	42	20	1387	1	1	1	450.27	898.525	2	898.524	0.0015	192	200	0	27.15	18	26	0.007	R	AALVVNGVR	K	Deamidated (NQ)	0.000001000.0
1	1	3::g24402.t1	g24402.t1	7030	26251	837	404	42	20	1388	1	1	1	450.27	898.525	2	898.524	0.0015	192	200	0	28.78	20	26	0.0067	R	AALVVNGVR	K	Deamidated (NQ)	0.000001000.0
1	1	3::g24402.t1	g24402.t1	7030	26251	837	404	42	20	1389	1	1	1	450.27	898.525	2	898.524	0.0015	192	200	0	7.21	13	26	0.21	R	AALVVNGVR	K	Deamidated (NQ)	0.000001000.0
1	1	3::g24402.t1	g24402.t1	7030	26251	837	404	42	20	1390	1	1	1	450.27	898.525	2	898.524	0.0016	192	200	0	33.53	20	26	0.0023	R	AALVVNGVR	K	Deamidated (NQ)	0.000001000.0
1	1	3::g24402.t1	g24402.t1	7030	26251	837	404	42	20	1391	1	1	1	450.27	898.525	2	898.524	0.0016	192	200	0	31.6	18	26	0.0025	R	AALVVNGVR	K	Deamidated (NQ)	0.000001000.0
1	1	3::g24402.t1	g24402.t1	7030	26251	837	404	42	20	1392	1	1	1	450.27	898.525	2	898.524	0.0017	192	200	0	13.74	13	26	0.051	R	AALVVNGVR	K	Deamidated (NQ)	0.000001000.0
1	1	3::g24402.t1	g24402.t1	7030	26251	837	404	42	20	1394	1	1	1	450.27	898.525	2	898.524	0.0017	192	200	0	44.4	19	26	0.00016	R	AALVVNGVR	K	Deamidated (NQ)	0.000001000.0
1	1	3::g24402.t1	g24402.t1	7030	26251	837	404	42	20	1395	1	1	1	450.27	898.525	2	898.524	0.0017	192	200	0	23.67	14	26	0.006	R	AALVVNGVR	K	Deamidated (NQ)	0.000001000.0
1	1	3::g24402.t1	g24402.t1	7030	26251	837	404	42	20	1396	1	1	1	450.27	898.525	2	898.524	0.0017	192	200	0	11.63	13	26	0.081	R	AALVVNGVR	K	Deamidated (NQ)	0.000001000.0
1	1	3::g24402.t1	g24402.t1	7030	26251	837	404	42	20	1397	1	1	1	450.27	898.525	2	898.524	0.0017	192	200	0	12	13	26	0.075	R	AALVVNGVR	K	Deamidated (NQ)	0.000001000.0
1	1	3::g24402.t1	g24402.t1	7030	26251	837	404	42	20	1398	1	1	1	450.27	898.525	2	898.524	0.0017	192	200	0	25.48	18	26	0.0093	R	AALVVNGVR	K	Deamidated (NQ)	0.000001000.0
1	1	3::g24402.t1	g24402.t1	7030	26251	837	404	42	20	1399	1	1	1	450.27	898.525	2	898.524	0.0018	192	200	0	12.53	16	26	0.12	R	AALVVNGVR	K	Deamidated (NQ)	0.000001000.0
1	1	3::g24402.t1	g24402.t1	7030	26251	837	404	42	20	1400	1	1	1	450.27	898.525	2	898.524	0.0018	192	200	0	13.82	17	26	0.11	R	AALVVNGVR	K	Deamidated (NQ)	0.000001000.0
1	1	3::g24402.t1	g24402.t1	7030	26251	837	404	42	20	1401	1	1	1	450.27	898.525	2	898.524	0.0018	192	200	0	19.13	14	26	0.016	R	AALVVNGVR	K	Deamidated (NQ)	0.000001000.0
1	1	3::g24402.t1	g24402.t1	7030	26251	837	404	42	20	1402	1	1	1	450.27	898.525	2	898.524	0.0018	192	200	0	23.67	14	26	0.006	R	AALVVNGVR	K	Deamidated (NQ)	0.000001000.0
1	1	3::g24402.t1	g24402.t1	7030	26251	837	404	42	20	1403	1	1	1	450.27	898.525	2	898.524	0.0018	192	200	0	30.98	18	26	0.0032	R	AALVVNGVR	K	Deamidated (NQ)	0.000001000.0
1	1	3::g24402.t1	g24402.t1	7030	26251	837	404	42	20	1405	1	1	1	450.27	898.525	2	898.524	0.0019	192	200	0	9.23	14	26	0.15	R	AALVVNGVR	K	Deamidated (NQ)	0.000001000.0
1	1	3::g24402.t1	g24402.t1	7030	26251	837	404	42	20	1406	1	1	1	450.27	898.525	2	898.524	0.0019	192	200	0	31.66	18	26	0.0025	R	AALVVNGVR	K	Deamidated (NQ)	0.000001000.0
1	1	3::g24402.t1	g24402.t1	7030	26251	837	404	42	20	1407	1	1	1	450.27	898.525	2	898.524	0.0019	192	200	0	12.06	15	26	0.12	R	AALVVNGVR	K	Deamidated (NQ)	0.000001000.0
1	1	3::g24402.t1	g24402.t1	7030	26251	837	404	42	20	1408	1	1	1	450.27	898.525	2	898.524	0.0019	192	200	0	28.13	19	26	0.0066	R	AALVVNGVR	K	Deamidated (NQ)	0.000001000.0
1	1	3::g24402.t1	g24402.t1	7030	26251	837	404	42	20	1409	1	1	1	450.27	898.526	2	898.524	0.002	192	200	0	1.47	13	26	0.73	R	AALVVNGVR	K	Deamidated (NQ)	0.000001000.0
1	1	3::g24402.t1	g24402.t1	7030	26251	837	404	42	20	1410	1	1	1	450.27	898.526	2	898.524	0.002	192	200	0	27.55	19	26	0.0073	R	AALVVNGVR	K	Deamidated (NQ)	0.000001000.0
1	1	3::g24402.t1	g24402.t1	7030	26251	837	404	42	20	1411	1	1	1	450.27	898.526	2	898.524	0.002	192	200	0	40.29	20	26	0.00049	R	AALVVNGVR	K	Deamidated (NQ)	0.000001000.0
1	1	3::g24402.t1	g24402.t1	7030	26251	837	404	42	20	1412	1	1	1	450.27	898.526	2	898.524	0.002	192	200	0	35.39	20	26	0.0015	R	AALVVNGVR	K	Deamidated (NQ)	0.000001000.0
1	1	3::g24402.t1	g24402.t1	7030	26251	837	404	42	20	1413	1	1	1	450.27	898.526	2	898.524	0.0021	192	200	0	31.45	18	26	0.0024	R	AALVVNGVR	K	Deamidated (NQ)	0.000001000.0
1	1	3::g24402.t1	g24402.t1	7030	26251	837	404	42	20	1414	1	1	1	450.27	898.526	2	898.524	0.0021	192	200	0	28.47	21	26	0.011	R	AALVVNGVR	K	Deamidated (NQ)	0.000001000.0
1	1	3::g24402.t1	g24402.t1	7030	26251	837	404	42	20	1415	1	1	1	450.27	898.526	2	898.524	0.0021	192	200	0	16.15	19	26	0.097	R	AALVVNGVR	K	Deamidated (NQ)	0.000001000.0
1	1	3::g24402.t1	g24402.t1	7030	26251	837	404	42	20	1416	1	1	1	450.27	898.526	2	898.524	0.0021	192	200	0	23.68	14	26	0.006	R	AALVVNGVR	K	Deamidated (NQ)	0.000001000.0
1	1	3::g24402.t1	g24402.t1	7030	26251	837	404	42	20	1418	1	1	1	450.27	898.526	2	898.524	0.0022	192	200	0	26.25	21	26	0.015	R	AALVVNGVR	K	Deamidated (NQ)	0.000001000.0
1	1	3::g24402.t1	g24402.t1	7030	26251	837	404	42	20	1419	1	1	1	450.27	898.526	2	898.524	0.0022	192	200	0	23.77	21	28	0.031	R	AALVVNGVR	K	Deamidated (NQ)	0.000001000.0
1	1	3::g24402.t1	g24402.t1	7030	26251	837	404	42	20	1420	1	1	1	450.27	898.526	2	898.524	0.0023	192	200	0	16.68	23	28	0.23	R	AALVVNGVR	K	Deamidated (NQ)	0.000001000.0
1	1	3::g24402.t1	g24402.t1	7030	26251	837	404	42	20	1421	1	1	1	450.27	898.526	2	898.524	0.0023	192	200	0	31.97	28	28	0.022	R	AALVVNGVR	K	Deamidated (NQ)	0.000001000.0
1	1	3::g24402.t1	g24402.t1	7030	26251	837	404	42	20	1422	1	1	1	450.27	898.526	2	898.524	0.0024	192	200	0	32.17	28	28	0.022	R	AALVVNGVR	K	Deamidated (NQ)	0.000001000.0
1	1	3::g24402.t1	g24402.t1	7030	26251	837	404	42	20	1423	1	1	1	450.27	898.526	2	898.524	0.0024	192	200	0	19.5	27	28	0.3	R	AALVVNGVR	K	Deamidated (NQ)	0.000001000.0
1	1	3::g24402.t1	g24402.t1	7030	26251	837	404	42	20	1424	1	1	1	450.27	898.526	2	898.524	0.0024	192	200	0	16.4	22	28	0.2	R	AALVVNGVR	K	Deamidated (NQ)	0.000001000.0
1	1	3::g24402.t1	g24402.t1	7030	26251	837	404	42	20	1425	1	1	1	450.27	898.526	2	898.524	0.0024	192	200	0	12.31	18	28	0.21	R	AALVVNGVR	K	Deamidated (NQ)	0.000001000.0
1	1	3::g24402.t1	g24402.t1	7030	26251	837	404	42	20	1426	1	1	1	450.27	898.526	2	898.524	0.0025	192	200	0	16.13	25	28	0.47	R	AALVVNGVR	K	Deamidated (NQ)	0.000001000.0
1	1	3::g24402.t1	g24402.t1	7030	26251	837	404	42	20	1427	1	1	1	450.27	898.526	2	898.524	0.0026	192	200	0	31.73	28	28	0.021	R	AALVVNGVR	K	Deamidated (NQ)	0.000001000.0
1	1	3::g24402.t1	g24402.t1	7030	26251	837	404	42	20	1428	1	1	1	450.27	898.526	2	898.524	0.0026	192	200	0	23.88	25	28	0.078	R	AALVVNGVR	K	Deamidated (NQ)	0.000001000.0
1	1	3::g24402.t1	g24402.t1	7030	26251	837	404	42	20	1429	1	1	1	450.271	898.526	2	898.524	0.0027	192	200	0	27.26	24	28	0.028	R	AALVVNGVR	K	Deamidated (NQ)	0.000001000.0
1	1	3::g24402.t1	g24402.t1	7030	26251	837	404	42	20	1430	1	1	1	450.271	898.527	2	898.524	0.0029	192	200	0	12.59	19	28	0.24	R	AALVVNGVR	K	Deamidated (NQ)	0.000001000.0
1	1	3::g24402.t1	g24402.t1	7030	26251	837	404	42	20	1431	1	1	1	450.271	898.527	2	898.524	0.0029	192	200	0	13.45	23	28	0.53	R	AALVVNGVR	K	Deamidated (NQ)	0.000001000.0
1	1	3::g24402.t1	g24402.t1	7030	26251	837	404	42	20	1432	1	1	1	450.271	898.527	2	898.524	0.003	192	200	0	19.69	21	28	0.081	R	AALVVNGVR	K	Deamidated (NQ)	0.000001000.0
1	1	3::g24402.t1	g24402.t1	7030	26251	837	404	42	20	1433	1	1	1	450.271	898.527	2	898.524	0.0035	192	200	0	32.19	28	28	0.021	R	AALVVNGVR	K	Deamidated (NQ)	0.000001000.0
1	1	3::g24402.t1	g24402.t1	7030	26251	837	404	42	20	1434	1	1	1	450.271	898.527	2	898.524	0.0035	192	200	0	28.08	25	28	0.03	R	AALVVNGVR	K	Deamidated (NQ)	0.000001000.0
1	1	3::g24402.t1	g24402.t1	7030	26251	837	404	42	20	1435	1	1	1	450.271	898.528	2	898.524	0.0041	192	200	0	44.33		28	0.0013	R	AALVVNGVR	K	Deamidated (NQ)	0.000001000.0
1	1	3::g24402.t1	g24402.t1	7030	26251	837	404	42	20	1436	1	1	1	450.274	898.533	2	898.537	-0.0035	192	200	0	34.6				R	AALVVNGVR	K	Label:15N(1) (V) [+1.00]	0.0000000X0.0
1	1	3::g24402.t1	g24402.t1	7030	26251	837	404	42	20	1672	1	1	1	463.277	924.539	2	924.539	-0.0001	192	200	0	38				R	AALVVNGVR	K	Deamidated (NQ); Ala->Pro (A) [+26.02]	0.0X0001000.0
1	1	3::g24402.t1	g24402.t1	7030	26251	837	404	42	20	1675	1	1	1	463.277	924.54	2	924.539	0.0004	192	200	0	32.24				R	AALVVNGVR	K	Deamidated (NQ); Ala->Pro (A) [+26.02]	0.0X0001000.0
1	1	3::g24402.t1	g24402.t1	7030	26251	837	404	42	20	1684	1	1	1	463.279	924.543	2	924.539	0.0032	192	200	0	64.73				R	AALVVNGVR	K	Deamidated (NQ); Ala->Pro (A) [+26.02]	0.0X0001000.0
1	1	3::g24402.t1	g24402.t1	7030	26251	837	404	42	20	1718	1	1	1	464.285	926.556	2	926.555	0.0007	192	200	0	32.35				R	AALVVNGVR	K	Deamidated (NQ); Ethyl (C-term) [+28.03]	0.000001000.X
1	1	3::g24402.t1	g24402.t1	7030	26251	837	404	42	20	1720	1	1	1	464.285	926.556	2	926.555	0.0008	192	200	0	32.18				R	AALVVNGVR	K	Deamidated (NQ); Ethyl (C-term) [+28.03]	0.000001000.X
1	1	3::g24402.t1	g24402.t1	7030	26251	837	404	42	20	1872	1	1	1	471.276	940.537	2	940.534	0.0028	192	200	0	35.78				R	AALVVNGVR	K	Deamidated (NQ); Acetyl (N-term) [+42.01]	X.000001000.0
1	1	3::g24402.t1	g24402.t1	7030	26251	837	404	42	20	2066	1	1	1	478.781	955.548	2	955.545	0.0025	192	200	0	37.37				R	AALVVNGVR	K	Deamidated (NQ); Carbamidomethyl (N-term) [+57.02]	X.000001000.0
1	1	3::g24402.t1	g24402.t1	7030	26251	837	404	42	20	2341	1	1	1	491.263	980.511	2	980.508	0.0035	161	168	0	29.98				G	HWDPVLSK	F
1	1	3::g24402.t1	g24402.t1	7030	26251	837	404	42	20	2344	1	1	1	491.273	980.531	2	980.533	-0.002	132	140	0	37.82				A	FSVGLFPSK	S
1	1	3::g24402.t1	g24402.t1	7030	26251	837	404	42	20	2923	1	1	1	513.825	1025.64	2	1025.63	0.0007	192	201	1	23.09	14	21	0.007	R	AALVVNGVRK	V
1	1	3::g24402.t1	g24402.t1	7030	26251	837	404	42	20	2924	2	1	1	513.825	1025.64	2	1025.63	0.0015	192	201	1	7.95	21	23	1.2	R	AALVVNGVRK	V
1	1	3::g24402.t1	g24402.t1	7030	26251	837	404	42	20	2932	1	1	1	514.317	1026.62	2	1026.62	-0.0002	192	201	1	24.99	14	25	0.0045	R	AALVVNGVRK	V	Deamidated (NQ)	0.0000010000.0
1	1	3::g24402.t1	g24402.t1	7030	26251	837	404	42	20	2934	1	1	1	514.317	1026.62	2	1026.62	0.0004	192	201	1	21.05	18	25	0.026	R	AALVVNGVRK	V	Deamidated (NQ)	0.0000010000.0
1	1	3::g24402.t1	g24402.t1	7030	26251	837	404	42	20	2936	1	1	1	514.317	1026.62	2	1026.62	0.0011	192	201	1	23.83		27	0.11	R	AALVVNGVRK	V	Deamidated (NQ)	0.0000010000.0
1	1	3::g24402.t1	g24402.t1	7030	26251	837	404	42	20	2937	1	1	1	514.317	1026.62	2	1026.62	0.0013	192	201	1	28.67		27	0.037	R	AALVVNGVRK	V	Deamidated (NQ)	0.0000010000.0
1	1	3::g24402.t1	g24402.t1	7030	26251	837	404	42	20	2938	1	1	1	514.317	1026.62	2	1026.62	0.0014	192	201	1	21.7	16	27	0.015	R	AALVVNGVRK	V	Deamidated (NQ)	0.0000010000.0
1	1	3::g24402.t1	g24402.t1	7030	26251	837	404	42	20	2940	1	1	1	514.317	1026.62	2	1026.62	0.0019	192	201	1	27.94		27	0.044	R	AALVVNGVRK	V	Deamidated (NQ)	0.0000010000.0
1	1	3::g24402.t1	g24402.t1	7030	26251	837	404	42	20	2941	1	1	1	514.318	1026.62	2	1026.62	0.0022	192	201	1	28.85		27	0.036	R	AALVVNGVRK	V	Deamidated (NQ)	0.0000010000.0
1	1	3::g24402.t1	g24402.t1	7030	26251	837	404	42	20	2942	1	1	1	514.318	1026.62	2	1026.62	0.0022	192	201	1	10.71	13	27	0.099	R	AALVVNGVRK	V	Deamidated (NQ)	0.0000010000.0
1	1	3::g24402.t1	g24402.t1	7030	26251	837	404	42	20	2943	1	1	1	514.318	1026.62	2	1026.62	0.0022	192	201	1	24.79	26	27	0.068	R	AALVVNGVRK	V	Deamidated (NQ)	0.0000010000.0
1	1	3::g24402.t1	g24402.t1	7030	26251	837	404	42	20	2944	1	1	1	514.318	1026.62	2	1026.62	0.0028	192	201	1	36.21	25	27	0.0045	R	AALVVNGVRK	V	Deamidated (NQ)	0.0000010000.0
1	1	3::g24402.t1	g24402.t1	7030	26251	837	404	42	20	2945	1	1	1	514.318	1026.62	2	1026.62	0.0033	192	201	1	33.76	24	27	0.0063	R	AALVVNGVRK	V	Deamidated (NQ)	0.0000010000.0
1	1	3::g24402.t1	g24402.t1	7030	26251	837	404	42	20	2946	1	1	1	514.318	1026.62	2	1026.62	0.0033	192	201	1	35.14	24	27	0.0041	R	AALVVNGVRK	V	Deamidated (NQ)	0.0000010000.0
1	1	3::g24402.t1	g24402.t1	7030	26251	837	404	42	20	2947	1	1	1	514.318	1026.62	2	1026.62	0.0038	192	201	1	36.2	25	27	0.0045	R	AALVVNGVRK	V	Deamidated (NQ)	0.0000010000.0
1	1	3::g24402.t1	g24402.t1	7030	26251	837	404	42	20	2948	1	1	1	514.319	1026.62	2	1026.62	0.004	192	201	1	24.49	25	27	0.069	R	AALVVNGVRK	V	Deamidated (NQ)	0.0000010000.0
1	1	3::g24402.t1	g24402.t1	7030	26251	837	404	42	20	2949	1	1	1	514.319	1026.62	2	1026.62	0.0049	192	201	1	23.59	20	27	0.024	R	AALVVNGVRK	V	Deamidated (NQ)	0.0000010000.0
1	1	3::g24402.t1	g24402.t1	7030	26251	837	404	42	20	3054	1	1	1	518.288	1034.56	2	1034.56	-0.0001	17	26	1	29.34				E	PGLRGEPGPR	G
1	1	3::g24402.t1	g24402.t1	7030	26251	837	404	42	20	3082	1	1	1	519.802	1037.59	2	1037.59	-0.0008	141	150	0	3.18	13	26	0.5	K	SFPPPGLPVK	F
1	1	3::g24402.t1	g24402.t1	7030	26251	837	404	42	20	3083	1	1	1	519.803	1037.59	2	1037.59	-0.0005	141	150	0	8.79	13	26	0.15	K	SFPPPGLPVK	F
1	1	3::g24402.t1	g24402.t1	7030	26251	837	404	42	20	3084	1	1	1	519.803	1037.59	2	1037.59	-0.0003	141	150	0	27.75	14	26	0.0025	K	SFPPPGLPVK	F
1	1	3::g24402.t1	g24402.t1	7030	26251	837	404	42	20	3085	1	1	1	519.803	1037.59	2	1037.59	0	141	150	0	29.58	14	26	0.0017	K	SFPPPGLPVK	F
1	1	3::g24402.t1	g24402.t1	7030	26251	837	404	42	20	3086	1	1	1	519.803	1037.59	2	1037.59	0	141	150	0	26.25	14	26	0.0035	K	SFPPPGLPVK	F
1	1	3::g24402.t1	g24402.t1	7030	26251	837	404	42	20	3087	1	1	1	519.803	1037.59	2	1037.59	0	141	150	0	19.14	14	26	0.016	K	SFPPPGLPVK	F
1	1	3::g24402.t1	g24402.t1	7030	26251	837	404	42	20	3088	1	1	1	519.803	1037.59	2	1037.59	0.0001	141	150	0	28.27	14	26	0.0022	K	SFPPPGLPVK	F
1	1	3::g24402.t1	g24402.t1	7030	26251	837	404	42	20	3089	1	1	1	519.803	1037.59	2	1037.59	0.0002	141	150	0	0.66	13	26	0.87	K	SFPPPGLPVK	F
1	1	3::g24402.t1	g24402.t1	7030	26251	837	404	42	20	3091	1	1	1	519.803	1037.59	2	1037.59	0.0004	141	150	0	28.28	14	26	0.0022	K	SFPPPGLPVK	F
1	1	3::g24402.t1	g24402.t1	7030	26251	837	404	42	20	3092	1	1	1	519.803	1037.59	2	1037.59	0.0005	141	150	0	29.69	14	26	0.0016	K	SFPPPGLPVK	F
1	1	3::g24402.t1	g24402.t1	7030	26251	837	404	42	20	3093	1	1	1	519.803	1037.59	2	1037.59	0.0005	141	150	0	25.91	14	26	0.0037	K	SFPPPGLPVK	F
1	1	3::g24402.t1	g24402.t1	7030	26251	837	404	42	20	3094	1	1	1	519.803	1037.59	2	1037.59	0.0005	141	150	0	18.84	14	26	0.017	K	SFPPPGLPVK	F
1	1	3::g24402.t1	g24402.t1	7030	26251	837	404	42	20	3096	1	1	1	519.803	1037.59	2	1037.59	0.0006	141	150	0	8.62	13	26	0.16	K	SFPPPGLPVK	F
1	1	3::g24402.t1	g24402.t1	7030	26251	837	404	42	20	3098	1	1	1	519.803	1037.59	2	1037.59	0.0008	141	150	0	28.43	14	26	0.0022	K	SFPPPGLPVK	F
1	1	3::g24402.t1	g24402.t1	7030	26251	837	404	42	20	3099	1	1	1	519.803	1037.59	2	1037.59	0.0008	141	150	0	43.76	15	26	7.9e-05	K	SFPPPGLPVK	F
1	1	3::g24402.t1	g24402.t1	7030	26251	837	404	42	20	3100	1	1	1	519.803	1037.59	2	1037.59	0.0009	141	150	0	26.1	14	26	0.0036	K	SFPPPGLPVK	F
1	1	3::g24402.t1	g24402.t1	7030	26251	837	404	42	20	3101	1	1	1	519.803	1037.59	2	1037.59	0.0009	141	150	0	31.07	14	26	0.0012	K	SFPPPGLPVK	F
1	1	3::g24402.t1	g24402.t1	7030	26251	837	404	42	20	3102	1	1	1	519.803	1037.59	2	1037.59	0.0009	141	150	0	28.81	14	26	0.002	K	SFPPPGLPVK	F
1	1	3::g24402.t1	g24402.t1	7030	26251	837	404	42	20	3103	1	1	1	519.803	1037.59	2	1037.59	0.001	141	150	0	29.52	14	26	0.0017	K	SFPPPGLPVK	F
1	1	3::g24402.t1	g24402.t1	7030	26251	837	404	42	20	3104	1	1	1	519.803	1037.59	2	1037.59	0.001	141	150	0	27.4	14	26	0.0027	K	SFPPPGLPVK	F
1	1	3::g24402.t1	g24402.t1	7030	26251	837	404	42	20	3105	1	1	1	519.803	1037.59	2	1037.59	0.0011	141	150	0	30.6	14	26	0.0013	K	SFPPPGLPVK	F
1	1	3::g24402.t1	g24402.t1	7030	26251	837	404	42	20	3106	1	1	1	519.803	1037.59	2	1037.59	0.0011	141	150	0	14.75	13	26	0.041	K	SFPPPGLPVK	F
1	1	3::g24402.t1	g24402.t1	7030	26251	837	404	42	20	3109	1	1	1	519.803	1037.59	2	1037.59	0.0013	141	150	0	26.29	14	26	0.0034	K	SFPPPGLPVK	F
1	1	3::g24402.t1	g24402.t1	7030	26251	837	404	42	20	3110	1	1	1	519.803	1037.59	2	1037.59	0.0014	141	150	0	15.82	13	26	0.033	K	SFPPPGLPVK	F
1	1	3::g24402.t1	g24402.t1	7030	26251	837	404	42	20	3111	1	1	1	519.803	1037.59	2	1037.59	0.0014	141	150	0	28.18	14	26	0.0023	K	SFPPPGLPVK	F
1	1	3::g24402.t1	g24402.t1	7030	26251	837	404	42	20	3112	1	1	1	519.803	1037.59	2	1037.59	0.0015	141	150	0	27.65	14	26	0.0026	K	SFPPPGLPVK	F
1	1	3::g24402.t1	g24402.t1	7030	26251	837	404	42	20	3113	1	1	1	519.803	1037.59	2	1037.59	0.0015	141	150	0	29.59	14	26	0.0017	K	SFPPPGLPVK	F
1	1	3::g24402.t1	g24402.t1	7030	26251	837	404	42	20	3114	1	1	1	519.803	1037.59	2	1037.59	0.0016	141	150	0	29.24	14	26	0.0018	K	SFPPPGLPVK	F
1	1	3::g24402.t1	g24402.t1	7030	26251	837	404	42	20	3115	1	1	1	519.804	1037.59	2	1037.59	0.0017	141	150	0	28.19	14	26	0.0023	K	SFPPPGLPVK	F
1	1	3::g24402.t1	g24402.t1	7030	26251	837	404	42	20	3116	1	1	1	519.804	1037.59	2	1037.59	0.0018	141	150	0	27.15	14	26	0.0028	K	SFPPPGLPVK	F
1	1	3::g24402.t1	g24402.t1	7030	26251	837	404	42	20	3117	1	1	1	519.804	1037.59	2	1037.59	0.0018	141	150	0	27.5	14	26	0.0026	K	SFPPPGLPVK	F
1	1	3::g24402.t1	g24402.t1	7030	26251	837	404	42	20	3118	1	1	1	519.804	1037.59	2	1037.59	0.0018	141	150	0	43.62	15	26	8.1e-05	K	SFPPPGLPVK	F
1	1	3::g24402.t1	g24402.t1	7030	26251	837	404	42	20	3119	1	1	1	519.804	1037.59	2	1037.59	0.0019	141	150	0	24.54	14	26	0.005	K	SFPPPGLPVK	F
1	1	3::g24402.t1	g24402.t1	7030	26251	837	404	42	20	3120	1	1	1	519.804	1037.59	2	1037.59	0.0019	141	150	0	25.29	14	26	0.0042	K	SFPPPGLPVK	F
1	1	3::g24402.t1	g24402.t1	7030	26251	837	404	42	20	3121	1	1	1	519.804	1037.59	2	1037.59	0.0021	141	150	0	26.1	14	26	0.0036	K	SFPPPGLPVK	F
1	1	3::g24402.t1	g24402.t1	7030	26251	837	404	42	20	3122	1	1	1	519.804	1037.59	2	1037.59	0.0021	141	150	0	29.65	14	26	0.0017	K	SFPPPGLPVK	F
1	1	3::g24402.t1	g24402.t1	7030	26251	837	404	42	20	3123	1	1	1	519.804	1037.59	2	1037.59	0.0021	141	150	0	29.76	14	26	0.0016	K	SFPPPGLPVK	F
1	1	3::g24402.t1	g24402.t1	7030	26251	837	404	42	20	3124	1	1	1	519.804	1037.59	2	1037.59	0.0021	141	150	0	29.33	14	26	0.0018	K	SFPPPGLPVK	F
1	1	3::g24402.t1	g24402.t1	7030	26251	837	404	42	20	3125	1	1	1	519.804	1037.59	2	1037.59	0.0023	141	150	0	27.32	14	26	0.0027	K	SFPPPGLPVK	F
1	1	3::g24402.t1	g24402.t1	7030	26251	837	404	42	20	3126	1	1	1	519.804	1037.59	2	1037.59	0.0023	141	150	0	25.01	14	26	0.0045	K	SFPPPGLPVK	F
1	1	3::g24402.t1	g24402.t1	7030	26251	837	404	42	20	3127	1	1	1	519.804	1037.59	2	1037.59	0.0023	141	150	0	29.71	14	26	0.0016	K	SFPPPGLPVK	F
1	1	3::g24402.t1	g24402.t1	7030	26251	837	404	42	20	3128	1	1	1	519.804	1037.59	2	1037.59	0.0024	141	150	0	28.43	14	26	0.0022	K	SFPPPGLPVK	F
1	1	3::g24402.t1	g24402.t1	7030	26251	837	404	42	20	3129	1	1	1	519.804	1037.59	2	1037.59	0.0025	141	150	0	34.56	15	26	0.00057	K	SFPPPGLPVK	F
1	1	3::g24402.t1	g24402.t1	7030	26251	837	404	42	20	3130	1	1	1	519.804	1037.59	2	1037.59	0.0025	141	150	0	27.24	14	26	0.0028	K	SFPPPGLPVK	F
1	1	3::g24402.t1	g24402.t1	7030	26251	837	404	42	20	3131	1	1	1	519.804	1037.59	2	1037.59	0.0025	141	150	0	27.4	14	26	0.0027	K	SFPPPGLPVK	F
1	1	3::g24402.t1	g24402.t1	7030	26251	837	404	42	20	3132	1	1	1	519.804	1037.59	2	1037.59	0.0025	141	150	0	28.09	14	26	0.0023	K	SFPPPGLPVK	F
1	1	3::g24402.t1	g24402.t1	7030	26251	837	404	42	20	3133	1	1	1	519.804	1037.59	2	1037.59	0.0025	141	150	0	26.32	14	26	0.0034	K	SFPPPGLPVK	F
1	1	3::g24402.t1	g24402.t1	7030	26251	837	404	42	20	3134	1	1	1	519.804	1037.59	2	1037.59	0.0025	141	150	0	28.45	14	26	0.0021	K	SFPPPGLPVK	F
1	1	3::g24402.t1	g24402.t1	7030	26251	837	404	42	20	3135	1	1	1	519.804	1037.59	2	1037.59	0.0026	141	150	0	27.18	14	26	0.0028	K	SFPPPGLPVK	F
1	1	3::g24402.t1	g24402.t1	7030	26251	837	404	42	20	3136	1	1	1	519.804	1037.59	2	1037.59	0.0026	141	150	0	23.88	14	26	0.0058	K	SFPPPGLPVK	F
1	1	3::g24402.t1	g24402.t1	7030	26251	837	404	42	20	3137	1	1	1	519.804	1037.59	2	1037.59	0.0027	141	150	0	26.2	14	26	0.0035	K	SFPPPGLPVK	F
1	1	3::g24402.t1	g24402.t1	7030	26251	837	404	42	20	3138	1	1	1	519.804	1037.59	2	1037.59	0.0028	141	150	0	27.41	14	26	0.0027	K	SFPPPGLPVK	F
1	1	3::g24402.t1	g24402.t1	7030	26251	837	404	42	20	3139	1	1	1	519.804	1037.59	2	1037.59	0.0028	141	150	0	25.34	14	26	0.0042	K	SFPPPGLPVK	F
1	1	3::g24402.t1	g24402.t1	7030	26251	837	404	42	20	3140	1	1	1	519.804	1037.59	2	1037.59	0.0029	141	150	0	27.69	14	26	0.0025	K	SFPPPGLPVK	F
1	1	3::g24402.t1	g24402.t1	7030	26251	837	404	42	20	3141	1	1	1	519.804	1037.59	2	1037.59	0.0029	141	150	0	28.84	14	26	0.002	K	SFPPPGLPVK	F
1	1	3::g24402.t1	g24402.t1	7030	26251	837	404	42	20	3142	1	1	1	519.804	1037.59	2	1037.59	0.003	141	150	0	29.71	14	26	0.0016	K	SFPPPGLPVK	F
1	1	3::g24402.t1	g24402.t1	7030	26251	837	404	42	20	3143	1	1	1	519.804	1037.59	2	1037.59	0.003	141	150	0	27.58	14	26	0.0026	K	SFPPPGLPVK	F
1	1	3::g24402.t1	g24402.t1	7030	26251	837	404	42	20	3144	1	1	1	519.804	1037.59	2	1037.59	0.003	141	150	0	29.62	14	26	0.0017	K	SFPPPGLPVK	F
1	1	3::g24402.t1	g24402.t1	7030	26251	837	404	42	20	3145	1	1	1	519.804	1037.59	2	1037.59	0.003	141	150	0	28.25	14	26	0.0022	K	SFPPPGLPVK	F
1	1	3::g24402.t1	g24402.t1	7030	26251	837	404	42	20	3146	1	1	1	519.804	1037.59	2	1037.59	0.0031	141	150	0	27.38	14	26	0.0027	K	SFPPPGLPVK	F
1	1	3::g24402.t1	g24402.t1	7030	26251	837	404	42	20	3147	1	1	1	519.804	1037.59	2	1037.59	0.0031	141	150	0	27.28	14	26	0.0028	K	SFPPPGLPVK	F
1	1	3::g24402.t1	g24402.t1	7030	26251	837	404	42	20	3148	1	1	1	519.804	1037.59	2	1037.59	0.0031	141	150	0	27.18	14	26	0.0028	K	SFPPPGLPVK	F
1	1	3::g24402.t1	g24402.t1	7030	26251	837	404	42	20	3149	1	1	1	519.804	1037.59	2	1037.59	0.0032	141	150	0	31.86	14	26	0.001	K	SFPPPGLPVK	F
1	1	3::g24402.t1	g24402.t1	7030	26251	837	404	42	20	3150	1	1	1	519.804	1037.59	2	1037.59	0.0033	141	150	0	28.24	14	26	0.0022	K	SFPPPGLPVK	F
1	1	3::g24402.t1	g24402.t1	7030	26251	837	404	42	20	3151	1	1	1	519.804	1037.59	2	1037.59	0.0036	141	150	0	28.36	14	26	0.0022	K	SFPPPGLPVK	F
1	1	3::g24402.t1	g24402.t1	7030	26251	837	404	42	20	3152	1	1	1	519.805	1037.59	2	1037.59	0.0036	141	150	0	27.36	14	26	0.0027	K	SFPPPGLPVK	F
1	1	3::g24402.t1	g24402.t1	7030	26251	837	404	42	20	3153	1	1	1	519.805	1037.59	2	1037.59	0.0036	141	150	0	31.15	14	26	0.0012	K	SFPPPGLPVK	F
1	1	3::g24402.t1	g24402.t1	7030	26251	837	404	42	20	3154	1	1	1	519.805	1037.6	2	1037.59	0.0043	141	150	0	28.22	14	26	0.0023	K	SFPPPGLPVK	F
1	1	3::g24402.t1	g24402.t1	7030	26251	837	404	42	20	3161	1	1	1	520.276	1038.54	2	1038.55	-0.0082	5	14	1	38.02				I	PGEKGEPGLR	G
1	1	3::g24402.t1	g24402.t1	7030	26251	837	404	42	20	4673	1	1	1	553.312	1104.61	2	1104.61	0.0016	178	186	0	50.84				Y	VFAYHLTVR	N
1	1	3::g24402.t1	g24402.t1	7030	26251	837	404	42	20	4676	1	1	1	553.313	1104.61	2	1104.61	0.0026	178	186	0	39.38				Y	VFAYHLTVR	N
1	1	3::g24402.t1	g24402.t1	7030	26251	837	404	42	20	4696	1	1	1	554.289	1106.56	2	1106.56	0.0028	130	140	0	40.62				R	SAFSVGLFPSK	S	Phe->Asp (F) [-32.04]	0.0000000X000.0
1	1	3::g24402.t1	g24402.t1	7030	26251	837	404	42	20	4732	1	1	1	556.301	1110.59	2	1110.59	-0.0015	86	97	1	6.94	13	28	0.22	K	GDRGAVGPLGGR	G
1	1	3::g24402.t1	g24402.t1	7030	26251	837	404	42	20	4734	1	1	1	556.303	1110.59	2	1110.59	0.0011	86	97	1	15.58	22	27	0.23	K	GDRGAVGPLGGR	G
1	1	3::g24402.t1	g24402.t1	7030	26251	837	404	42	20	4735	1	1	1	556.303	1110.59	2	1110.59	0.0014	86	97	1	25.94	22	27	0.02	K	GDRGAVGPLGGR	G
1	1	3::g24402.t1	g24402.t1	7030	26251	837	404	42	20	4773	1	1	1	372.51	1114.51	3	1114.51	-0.0004	119	129	0	23.8	14	26	0.0059	K	GAPGEDAPMVR	S	Oxidation (M)	0.00000000200.0
1	1	3::g24402.t1	g24402.t1	7030	26251	837	404	42	20	4774	1	1	1	558.261	1114.51	2	1114.51	0.0002	119	129	0	33.19	15	27	0.00077	K	GAPGEDAPMVR	S	Oxidation (M)	0.00000000200.0
1	1	3::g24402.t1	g24402.t1	7030	26251	837	404	42	20	4775	1	1	1	558.261	1114.51	2	1114.51	0.0003	119	129	0	12.31	13	27	0.07	K	GAPGEDAPMVR	S	Oxidation (M)	0.00000000200.0
1	1	3::g24402.t1	g24402.t1	7030	26251	837	404	42	20	4776	1	1	1	558.261	1114.51	2	1114.51	0.0004	119	129	0	11.12	13	27	0.09	K	GAPGEDAPMVR	S	Oxidation (M)	0.00000000200.0
1	1	3::g24402.t1	g24402.t1	7030	26251	837	404	42	20	4777	1	1	1	558.261	1114.51	2	1114.51	0.0004	119	129	0	33.1	15	27	0.00079	K	GAPGEDAPMVR	S	Oxidation (M)	0.00000000200.0
1	1	3::g24402.t1	g24402.t1	7030	26251	837	404	42	20	4778	1	1	1	558.261	1114.51	2	1114.51	0.0005	119	129	0	7.15	13	27	0.21	K	GAPGEDAPMVR	S	Oxidation (M)	0.00000000200.0
1	1	3::g24402.t1	g24402.t1	7030	26251	837	404	42	20	4779	1	1	1	558.261	1114.51	2	1114.51	0.0005	119	129	0	28.88	14	27	0.002	K	GAPGEDAPMVR	S	Oxidation (M)	0.00000000200.0
1	1	3::g24402.t1	g24402.t1	7030	26251	837	404	42	20	4780	1	1	1	558.261	1114.51	2	1114.51	0.0008	119	129	0	29.37	14	27	0.0018	K	GAPGEDAPMVR	S	Oxidation (M)	0.00000000200.0
1	1	3::g24402.t1	g24402.t1	7030	26251	837	404	42	20	4781	1	1	1	558.261	1114.51	2	1114.51	0.0008	119	129	0	34.29	15	27	0.00061	K	GAPGEDAPMVR	S	Oxidation (M)	0.00000000200.0
1	1	3::g24402.t1	g24402.t1	7030	26251	837	404	42	20	4782	1	1	1	558.262	1114.51	2	1114.51	0.0014	119	129	0	44.91	15	27	6.1e-05	K	GAPGEDAPMVR	S	Oxidation (M)	0.00000000200.0
1	1	3::g24402.t1	g24402.t1	7030	26251	837	404	42	20	4783	1	1	1	558.262	1114.51	2	1114.51	0.0019	119	129	0	28.48	14	27	0.0021	K	GAPGEDAPMVR	S	Oxidation (M)	0.00000000200.0
1	1	3::g24402.t1	g24402.t1	7030	26251	837	404	42	20	4784	1	1	1	558.262	1114.51	2	1114.51	0.002	119	129	0	13.27	13	27	0.057	K	GAPGEDAPMVR	S	Oxidation (M)	0.00000000200.0
1	1	3::g24402.t1	g24402.t1	7030	26251	837	404	42	20	4785	1	1	1	558.262	1114.51	2	1114.51	0.0022	119	129	0	40.29	16	27	0.00022	K	GAPGEDAPMVR	S	Oxidation (M)	0.00000000200.0
1	1	3::g24402.t1	g24402.t1	7030	26251	837	404	42	20	4786	1	1	1	558.262	1114.51	2	1114.51	0.0026	119	129	0	32.07	15	27	0.00098	K	GAPGEDAPMVR	S	Oxidation (M)	0.00000000200.0
1	1	3::g24402.t1	g24402.t1	7030	26251	837	404	42	20	4787	1	1	1	558.263	1114.51	2	1114.51	0.0036	119	129	0	0.5	13	27	0.9	K	GAPGEDAPMVR	S	Oxidation (M)	0.00000000200.0
1	1	3::g24402.t1	g24402.t1	7030	26251	837	404	42	20	4950	1	1	1	562.799	1123.58	2	1123.59	-0.0072	130	140	0	32.98				R	SAFSVGLFPSK	S	ISD_z+2_ion (N-term) [-15.01]	X.00000000000.0
1	1	3::g24402.t1	g24402.t1	7030	26251	837	404	42	20	5047	1	1	1	566.258	1130.5	2	1130.5	-0.001	119	129	0	35.38				K	GAPGEDAPMVR	S	Oxidation (M); Oxidation:O(1) (ADEFHIKLMNPQRSTVWY) [+15.99]	0.00X00000200.0
1	1	3::g24402.t1	g24402.t1	7030	26251	837	404	42	20	5048	1	1	1	377.841	1130.5	3	1130.5	-0.0009	119	129	0	49.23				K	GAPGEDAPMVR	S	Oxidation:O(2) (CFMWY) [+31.99]	0.00000000X00.0
1	1	3::g24402.t1	g24402.t1	7030	26251	837	404	42	20	5049	1	1	1	566.258	1130.5	2	1130.5	-0.0006	119	129	0	45.82				K	GAPGEDAPMVR	S	Oxidation:O(2) (CFMWY) [+31.99]	0.00000000X00.0
1	1	3::g24402.t1	g24402.t1	7030	26251	837	404	42	20	5053	1	1	1	566.259	1130.5	2	1130.5	0	119	129	0	29.54				K	GAPGEDAPMVR	S	Oxidation:O(2) (CFMWY) [+31.99]	0.00000000X00.0
1	1	3::g24402.t1	g24402.t1	7030	26251	837	404	42	20	5054	1	1	1	377.842	1130.5	3	1130.5	0.0002	119	129	0	29				K	GAPGEDAPMVR	S	Oxidation:O(2) (CFMWY) [+31.99]	0.00000000X00.0
1	1	3::g24402.t1	g24402.t1	7030	26251	837	404	42	20	5056	1	1	1	566.259	1130.5	2	1130.5	0.001	119	129	0	45.29				K	GAPGEDAPMVR	S	Oxidation:O(2) (CFMWY) [+31.99]	0.00000000X00.0
1	1	3::g24402.t1	g24402.t1	7030	26251	837	404	42	20	5058	1	1	1	566.259	1130.5	2	1130.5	0.0016	119	129	0	30.51				K	GAPGEDAPMVR	S	Oxidation:O(2) (CFMWY) [+31.99]	0.00000000X00.0
1	1	3::g24402.t1	g24402.t1	7030	26251	837	404	42	20	5059	1	1	1	566.26	1130.5	2	1130.5	0.0018	119	129	0	29.64				K	GAPGEDAPMVR	S	Oxidation:O(2) (CFMWY) [+31.99]	0.00000000X00.0
1	1	3::g24402.t1	g24402.t1	7030	26251	837	404	42	20	5060	1	1	1	566.26	1130.5	2	1130.5	0.0018	119	129	0	32.67				K	GAPGEDAPMVR	S	Oxidation (M); Oxidation:O(1) (ADEFHIKLMNPQRSTVWY) [+15.99]	0.00X00000200.0
1	1	3::g24402.t1	g24402.t1	7030	26251	837	404	42	20	5061	1	1	1	566.26	1130.5	2	1130.5	0.0023	119	129	0	51.69				K	GAPGEDAPMVR	S	Oxidation:O(2) (CFMWY) [+31.99]	0.00000000X00.0
1	1	3::g24402.t1	g24402.t1	7030	26251	837	404	42	20	5062	1	1	1	566.26	1130.51	2	1130.5	0.0031	119	129	0	30.42				K	GAPGEDAPMVR	S	Oxidation:O(2) (CFMWY) [+31.99]	0.00000000X00.0
1	1	3::g24402.t1	g24402.t1	7030	26251	837	404	42	20	5063	1	1	1	566.26	1130.51	2	1130.5	0.0031	119	129	0	43.07				K	GAPGEDAPMVR	S	Oxidation:O(2) (CFMWY) [+31.99]	0.00000000X00.0
1	1	3::g24402.t1	g24402.t1	7030	26251	837	404	42	20	5295	1	1	1	570.308	1138.6	2	1138.6	-0.0001	130	140	0	2.29	13	29	0.61	R	SAFSVGLFPSK	S
1	1	3::g24402.t1	g24402.t1	7030	26251	837	404	42	20	5300	1	1	1	570.309	1138.6	2	1138.6	0.0013	130	140	0	10.38	13	29	0.11	R	SAFSVGLFPSK	S
1	1	3::g24402.t1	g24402.t1	7030	26251	837	404	42	20	5301	1	1	1	570.309	1138.6	2	1138.6	0.0015	130	140	0	47.12	23	29	0.00023	R	SAFSVGLFPSK	S
1	1	3::g24402.t1	g24402.t1	7030	26251	837	404	42	20	5302	1	1	1	570.309	1138.6	2	1138.6	0.0016	130	140	0	15.75	14	29	0.04	R	SAFSVGLFPSK	S
1	1	3::g24402.t1	g24402.t1	7030	26251	837	404	42	20	5304	1	1	1	570.309	1138.6	2	1138.6	0.0016	130	140	0	31.76	20	29	0.0033	R	SAFSVGLFPSK	S
1	1	3::g24402.t1	g24402.t1	7030	26251	837	404	42	20	5305	1	1	1	570.309	1138.6	2	1138.6	0.0017	130	140	0	48.96	25	29	0.0002	R	SAFSVGLFPSK	S
1	1	3::g24402.t1	g24402.t1	7030	26251	837	404	42	20	5306	1	1	1	570.309	1138.6	2	1138.6	0.0017	130	140	0	4.92	13	29	0.34	R	SAFSVGLFPSK	S
1	1	3::g24402.t1	g24402.t1	7030	26251	837	404	42	20	5307	1	1	1	570.309	1138.6	2	1138.6	0.0017	130	140	0	63.77	24	29	6.2e-06	R	SAFSVGLFPSK	S
1	1	3::g24402.t1	g24402.t1	7030	26251	837	404	42	20	5308	1	1	1	570.309	1138.6	2	1138.6	0.0017	130	140	0	45.36	23	29	0.00034	R	SAFSVGLFPSK	S
1	1	3::g24402.t1	g24402.t1	7030	26251	837	404	42	20	5309	1	1	1	570.309	1138.6	2	1138.6	0.0018	130	140	0	57.92	23	29	1.7e-05	R	SAFSVGLFPSK	S
1	1	3::g24402.t1	g24402.t1	7030	26251	837	404	42	20	5310	1	1	1	570.309	1138.6	2	1138.6	0.002	130	140	0	58.67	23	29	1.5e-05	R	SAFSVGLFPSK	S
1	1	3::g24402.t1	g24402.t1	7030	26251	837	404	42	20	5311	1	1	1	570.309	1138.6	2	1138.6	0.002	130	140	0	28.97	22	29	0.011	R	SAFSVGLFPSK	S
1	1	3::g24402.t1	g24402.t1	7030	26251	837	404	42	20	5313	1	1	1	570.309	1138.6	2	1138.6	0.0021	130	140	0	49.06	25	29	0.0002	R	SAFSVGLFPSK	S
1	1	3::g24402.t1	g24402.t1	7030	26251	837	404	42	20	5314	1	1	1	570.309	1138.6	2	1138.6	0.0022	130	140	0	58.01	23	29	1.7e-05	R	SAFSVGLFPSK	S
1	1	3::g24402.t1	g24402.t1	7030	26251	837	404	42	20	5315	1	1	1	570.309	1138.6	2	1138.6	0.0023	130	140	0	20.7	20	29	0.053	R	SAFSVGLFPSK	S
1	1	3::g24402.t1	g24402.t1	7030	26251	837	404	42	20	5316	1	1	1	570.31	1138.6	2	1138.6	0.0023	130	140	0	45.32	23	29	0.00034	R	SAFSVGLFPSK	S
1	1	3::g24402.t1	g24402.t1	7030	26251	837	404	42	20	5317	1	1	1	570.31	1138.6	2	1138.6	0.0023	130	140	0	46.04	19	29	0.00012	R	SAFSVGLFPSK	S
1	1	3::g24402.t1	g24402.t1	7030	26251	837	404	42	20	5318	1	1	1	570.31	1138.6	2	1138.6	0.0023	130	140	0	29.18	14	29	0.0018	R	SAFSVGLFPSK	S
1	1	3::g24402.t1	g24402.t1	7030	26251	837	404	42	20	5319	1	1	1	570.31	1138.6	2	1138.6	0.0024	130	140	0	61.99	24	29	9.2e-06	R	SAFSVGLFPSK	S
1	1	3::g24402.t1	g24402.t1	7030	26251	837	404	42	20	5320	1	1	1	570.31	1138.6	2	1138.6	0.0024	130	140	0	51	25	29	0.00013	R	SAFSVGLFPSK	S
1	1	3::g24402.t1	g24402.t1	7030	26251	837	404	42	20	5321	1	1	1	570.31	1138.6	2	1138.6	0.0024	130	140	0	15.05	19	29	0.14	R	SAFSVGLFPSK	S
1	1	3::g24402.t1	g24402.t1	7030	26251	837	404	42	20	5322	1	1	1	570.31	1138.6	2	1138.6	0.0024	130	140	0	33.27	24	29	0.006	R	SAFSVGLFPSK	S
1	1	3::g24402.t1	g24402.t1	7030	26251	837	404	42	20	5323	1	1	1	570.31	1138.6	2	1138.6	0.0024	130	140	0	51.17	25	29	0.00013	R	SAFSVGLFPSK	S
1	1	3::g24402.t1	g24402.t1	7030	26251	837	404	42	20	5324	1	1	1	570.31	1138.6	2	1138.6	0.0025	130	140	0	45.35	23	29	0.00035	R	SAFSVGLFPSK	S
1	1	3::g24402.t1	g24402.t1	7030	26251	837	404	42	20	5325	1	1	1	570.31	1138.6	2	1138.6	0.0025	130	140	0	45.7	23	29	0.00034	R	SAFSVGLFPSK	S
1	1	3::g24402.t1	g24402.t1	7030	26251	837	404	42	20	5326	1	1	1	570.31	1138.6	2	1138.6	0.0025	130	140	0	45.46	23	29	0.00033	R	SAFSVGLFPSK	S
1	1	3::g24402.t1	g24402.t1	7030	26251	837	404	42	20	5327	1	1	1	570.31	1138.6	2	1138.6	0.0025	130	140	0	30.54	22	29	0.0085	R	SAFSVGLFPSK	S
1	1	3::g24402.t1	g24402.t1	7030	26251	837	404	42	20	5328	1	1	1	570.31	1138.6	2	1138.6	0.0026	130	140	0	48.85	24	29	0.0002	R	SAFSVGLFPSK	S
1	1	3::g24402.t1	g24402.t1	7030	26251	837	404	42	20	5329	1	1	1	570.31	1138.6	2	1138.6	0.0026	130	140	0	33.58	15	29	0.00075	R	SAFSVGLFPSK	S
1	1	3::g24402.t1	g24402.t1	7030	26251	837	404	42	20	5330	1	1	1	570.31	1138.6	2	1138.6	0.0026	130	140	0	62.06	24	29	9.3e-06	R	SAFSVGLFPSK	S
1	1	3::g24402.t1	g24402.t1	7030	26251	837	404	42	20	5331	1	1	1	570.31	1138.6	2	1138.6	0.0027	130	140	0	45.33	23	29	0.00033	R	SAFSVGLFPSK	S
1	1	3::g24402.t1	g24402.t1	7030	26251	837	404	42	20	5332	1	1	1	570.31	1138.61	2	1138.6	0.0027	130	140	0	49.09	25	29	0.0002	R	SAFSVGLFPSK	S
1	1	3::g24402.t1	g24402.t1	7030	26251	837	404	42	20	5333	1	1	1	570.31	1138.61	2	1138.6	0.0027	130	140	0	35.84	15	29	0.00049	R	SAFSVGLFPSK	S
1	1	3::g24402.t1	g24402.t1	7030	26251	837	404	42	20	5334	1	1	1	570.31	1138.61	2	1138.6	0.0029	130	140	0	49.3	25	29	0.0002	R	SAFSVGLFPSK	S
1	1	3::g24402.t1	g24402.t1	7030	26251	837	404	42	20	5335	1	1	1	570.31	1138.61	2	1138.6	0.003	130	140	0	38.17	17	29	0.0004	R	SAFSVGLFPSK	S
1	1	3::g24402.t1	g24402.t1	7030	26251	837	404	42	20	5336	1	1	1	570.31	1138.61	2	1138.6	0.003	130	140	0	32.25	24	29	0.0079	R	SAFSVGLFPSK	S
1	1	3::g24402.t1	g24402.t1	7030	26251	837	404	42	20	5337	1	1	1	570.31	1138.61	2	1138.6	0.003	130	140	0	45.16	23	29	0.00036	R	SAFSVGLFPSK	S
1	1	3::g24402.t1	g24402.t1	7030	26251	837	404	42	20	5338	1	1	1	570.31	1138.61	2	1138.6	0.0031	130	140	0	43.97	15	29	7.9e-05	R	SAFSVGLFPSK	S
1	1	3::g24402.t1	g24402.t1	7030	26251	837	404	42	20	5339	1	1	1	570.31	1138.61	2	1138.6	0.0032	130	140	0	49.01	25	29	0.0002	R	SAFSVGLFPSK	S
1	1	3::g24402.t1	g24402.t1	7030	26251	837	404	42	20	5340	1	1	1	570.31	1138.61	2	1138.6	0.0032	130	140	0	60	23	29	1.1e-05	R	SAFSVGLFPSK	S
1	1	3::g24402.t1	g24402.t1	7030	26251	837	404	42	20	5341	1	1	1	570.31	1138.61	2	1138.6	0.0032	130	140	0	48.96	25	29	0.00021	R	SAFSVGLFPSK	S
1	1	3::g24402.t1	g24402.t1	7030	26251	837	404	42	20	5342	1	1	1	570.31	1138.61	2	1138.6	0.0034	130	140	0	40.8	15	29	0.00015	R	SAFSVGLFPSK	S
1	1	3::g24402.t1	g24402.t1	7030	26251	837	404	42	20	5343	1	1	1	570.31	1138.61	2	1138.6	0.0034	130	140	0	38.5	15	29	0.00025	R	SAFSVGLFPSK	S
1	1	3::g24402.t1	g24402.t1	7030	26251	837	404	42	20	5344	1	1	1	570.31	1138.61	2	1138.6	0.0034	130	140	0	48.48	24	29	0.0002	R	SAFSVGLFPSK	S
1	1	3::g24402.t1	g24402.t1	7030	26251	837	404	42	20	5345	1	1	1	570.31	1138.61	2	1138.6	0.0034	130	140	0	49.12	25	29	0.0002	R	SAFSVGLFPSK	S
1	1	3::g24402.t1	g24402.t1	7030	26251	837	404	42	20	5346	1	1	1	570.31	1138.61	2	1138.6	0.0035	130	140	0	48.75	24	29	0.00019	R	SAFSVGLFPSK	S
1	1	3::g24402.t1	g24402.t1	7030	26251	837	404	42	20	5347	1	1	1	570.31	1138.61	2	1138.6	0.0035	130	140	0	33.21	19	29	0.0022	R	SAFSVGLFPSK	S
1	1	3::g24402.t1	g24402.t1	7030	26251	837	404	42	20	5348	1	1	1	570.31	1138.61	2	1138.6	0.0035	130	140	0	35.42	23	29	0.0029	R	SAFSVGLFPSK	S
1	1	3::g24402.t1	g24402.t1	7030	26251	837	404	42	20	5349	1	1	1	570.31	1138.61	2	1138.6	0.0037	130	140	0	36.68	19	29	0.00089	R	SAFSVGLFPSK	S
1	1	3::g24402.t1	g24402.t1	7030	26251	837	404	42	20	5350	1	1	1	570.31	1138.61	2	1138.6	0.0038	130	140	0	36.26	20	29	0.0014	R	SAFSVGLFPSK	S
1	1	3::g24402.t1	g24402.t1	7030	26251	837	404	42	20	5351	1	1	1	570.31	1138.61	2	1138.6	0.0039	130	140	0	39.95	22	29	0.00089	R	SAFSVGLFPSK	S
1	1	3::g24402.t1	g24402.t1	7030	26251	837	404	42	20	5352	1	1	1	570.31	1138.61	2	1138.6	0.004	130	140	0	49.23	25	29	0.00019	R	SAFSVGLFPSK	S
1	1	3::g24402.t1	g24402.t1	7030	26251	837	404	42	20	5353	1	1	1	570.311	1138.61	2	1138.6	0.0042	130	140	0	62.03	24	29	9.1e-06	R	SAFSVGLFPSK	S
1	1	3::g24402.t1	g24402.t1	7030	26251	837	404	42	20	5354	1	1	1	570.311	1138.61	2	1138.6	0.0045	130	140	0	62.02	24	29	9.3e-06	R	SAFSVGLFPSK	S
1	1	3::g24402.t1	g24402.t1	7030	26251	837	404	42	20	5355	1	1	1	570.311	1138.61	2	1138.6	0.0045	130	140	0	37.16	21	29	0.0013	R	SAFSVGLFPSK	S
1	1	3::g24402.t1	g24402.t1	7030	26251	837	404	42	20	5356	1	1	1	570.311	1138.61	2	1138.6	0.0046	130	140	0	35.01	20	29	0.0017	R	SAFSVGLFPSK	S
1	1	3::g24402.t1	g24402.t1	7030	26251	837	404	42	20	5732	1	1	1	578.307	1154.6	2	1154.6	0.0015	130	140	0	29.27				R	SAFSVGLFPSK	S	Oxidation:O(1) (ADEFHIKLMNPQRSTVWY) [+15.99]	0.0000000X000.0
1	1	3::g24402.t1	g24402.t1	7030	26251	837	404	42	20	5883	1	1	1	581.298	1160.58	2	1160.58	-0.0023	130	140	0	29.02				R	SAFSVGLFPSK	S	Cation:Na (C-term) [+21.98]	0.00000000000.X
1	1	3::g24402.t1	g24402.t1	7030	26251	837	404	42	20	5886	1	1	1	581.298	1160.58	2	1160.58	-0.0017	130	140	0	29.24				R	SAFSVGLFPSK	S	Cation:Na (C-term) [+21.98]	0.00000000000.X
1	1	3::g24402.t1	g24402.t1	7030	26251	837	404	42	20	5889	1	1	1	581.299	1160.58	2	1160.58	-0.0016	130	140	0	29.12				R	SAFSVGLFPSK	S	Cation:Na (C-term) [+21.98]	0.00000000000.X
1	1	3::g24402.t1	g24402.t1	7030	26251	837	404	42	20	5890	1	1	1	581.299	1160.58	2	1160.58	-0.0014	130	140	0	30.82				R	SAFSVGLFPSK	S	Cation:Na (C-term) [+21.98]	0.00000000000.X
1	1	3::g24402.t1	g24402.t1	7030	26251	837	404	42	20	5891	1	1	1	581.299	1160.58	2	1160.58	-0.0013	130	140	0	32.98				R	SAFSVGLFPSK	S	Cation:Na (C-term) [+21.98]	0.00000000000.X
1	1	3::g24402.t1	g24402.t1	7030	26251	837	404	42	20	5903	1	1	1	581.3	1160.59	2	1160.58	0.0015	130	140	0	31.64				R	SAFSVGLFPSK	S	Cation:Na (C-term) [+21.98]	0.00000000000.X
1	1	3::g24402.t1	g24402.t1	7030	26251	837	404	42	20	5979	1	1	1	583.317	1164.62	2	1164.62	0.0023	130	140	0	44.83				R	SAFSVGLFPSK	S	Ala->Pro (A) [+26.02]	0.0X000000000.0
1	1	3::g24402.t1	g24402.t1	7030	26251	837	404	42	20	5980	1	1	1	583.318	1164.62	2	1164.62	0.0036	130	140	0	72.85				R	SAFSVGLFPSK	S	Ala->Pro (A) [+26.02]	0.0X000000000.0
1	1	3::g24402.t1	g24402.t1	7030	26251	837	404	42	20	5982	1	1	1	583.319	1164.62	2	1164.62	0.0057	130	140	0	46.97				R	SAFSVGLFPSK	S	Ala->Pro (A) [+26.02]	0.0X000000000.0
1	1	3::g24402.t1	g24402.t1	7030	26251	837	404	42	20	5984	1	1	1	583.32	1164.63	2	1164.62	0.0073	130	140	0	44.3				R	SAFSVGLFPSK	S	Ala->Pro (A) [+26.02]	0.0X000000000.0
1	1	3::g24402.t1	g24402.t1	7030	26251	837	404	42	20	6040	1	1	1	584.325	1166.64	2	1166.63	0.0019	130	140	0	45.43				R	SAFSVGLFPSK	S	Ethyl (K) [+28.03]	0.0000000000X.0
1	1	3::g24402.t1	g24402.t1	7030	26251	837	404	42	20	6041	1	1	1	584.325	1166.64	2	1166.63	0.0027	130	140	0	33.76				R	SAFSVGLFPSK	S	Ethyl (K) [+28.03]	0.0000000000X.0
1	1	3::g24402.t1	g24402.t1	7030	26251	837	404	42	20	6324	1	1	1	591.315	1180.62	2	1180.61	0.0025	130	140	0	44.29				R	SAFSVGLFPSK	S	Acetyl (S) [+42.01]	0.000000000X0.0
1	1	3::g24402.t1	g24402.t1	7030	26251	837	404	42	20	6325	1	1	1	591.315	1180.62	2	1180.61	0.0031	130	140	0	41.02				R	SAFSVGLFPSK	S	Acetyl (S) [+42.01]	0.000X0000000.0
1	1	3::g24402.t1	g24402.t1	7030	26251	837	404	42	20	6701	1	1	1	598.821	1195.63	2	1195.62	0.0027	130	140	0	57.91				R	SAFSVGLFPSK	S	Gly (K) [+57.02]	0.0000000000X.0
1	1	3::g24402.t1	g24402.t1	7030	26251	837	404	42	20	7140	1	1	1	611.32	1220.62	2	1220.63	-0.0016	15	26	1	2.45	13	30	0.59	R	GEPGLRGEPGPR	G
1	1	3::g24402.t1	g24402.t1	7030	26251	837	404	42	20	7141	1	1	1	611.32	1220.63	2	1220.63	-0.0009	15	26	1	16.24	14	31	0.03	R	GEPGLRGEPGPR	G
1	1	3::g24402.t1	g24402.t1	7030	26251	837	404	42	20	7142	1	1	1	611.32	1220.63	2	1220.63	-0.0005	15	26	1	24.43	14	31	0.0051	R	GEPGLRGEPGPR	G
1	1	3::g24402.t1	g24402.t1	7030	26251	837	404	42	20	7143	1	1	1	407.882	1220.63	3	1220.63	-0.0005	15	26	1	5.65	13	31	0.29	R	GEPGLRGEPGPR	G
1	1	3::g24402.t1	g24402.t1	7030	26251	837	404	42	20	7144	1	1	1	611.32	1220.63	2	1220.63	-0.0004	15	26	1	21.32	14	31	0.01	R	GEPGLRGEPGPR	G
1	1	3::g24402.t1	g24402.t1	7030	26251	837	404	42	20	7145	1	1	1	407.883	1220.63	3	1220.63	-0.0003	15	26	1	24.22	14	31	0.0054	R	GEPGLRGEPGPR	G
1	1	3::g24402.t1	g24402.t1	7030	26251	837	404	42	20	7146	1	1	1	407.883	1220.63	3	1220.63	-0.0001	15	26	1	24.8	14	31	0.0047	R	GEPGLRGEPGPR	G
1	1	3::g24402.t1	g24402.t1	7030	26251	837	404	42	20	7147	1	1	1	611.32	1220.63	2	1220.63	0	15	26	1	24.33	14	31	0.0052	R	GEPGLRGEPGPR	G
1	1	3::g24402.t1	g24402.t1	7030	26251	837	404	42	20	7148	1	1	1	407.883	1220.63	3	1220.63	0.0006	15	26	1	23.88	14	31	0.0058	R	GEPGLRGEPGPR	G
1	1	3::g24402.t1	g24402.t1	7030	26251	837	404	42	20	7149	1	1	1	407.883	1220.63	3	1220.63	0.0007	15	26	1	23.73	14	31	0.0059	R	GEPGLRGEPGPR	G
1	1	3::g24402.t1	g24402.t1	7030	26251	837	404	42	20	7150	1	1	1	407.883	1220.63	3	1220.63	0.001	15	26	1	8.17	13	30	0.17	R	GEPGLRGEPGPR	G
1	1	3::g24402.t1	g24402.t1	7030	26251	837	404	42	20	7214	1	1	1	613.826	1225.64	2	1225.63	0.0028	130	141	1	37.37				R	SAFSVGLFPSKS	F
1	1	3::g24402.t1	g24402.t1	7030	26251	837	404	42	20	7394	1	1	1	619.318	1236.62	2	1236.62	-0.0001	15	26	1	29.39				R	GEPGLRGEPGPR	G	Oxidation:O(1) (ADEFHIKLMNPQRSTVWY) [+15.99]	0.00X000000000.0
1	1	3::g24402.t1	g24402.t1	7030	26251	837	404	42	20	7409	1	1	1	413.226	1236.66	3	1236.66	-0.0005	9	20	1	4.12	13	29	0.41	K	GEPGLRGEPGLR	G
1	1	3::g24402.t1	g24402.t1	7030	26251	837	404	42	20	7410	1	1	1	619.336	1236.66	2	1236.66	0.0001	9	20	1	20.62	15	29	0.017	K	GEPGLRGEPGLR	G
1	1	3::g24402.t1	g24402.t1	7030	26251	837	404	42	20	7411	1	1	1	413.226	1236.66	3	1236.66	0.0002	9	20	1	16.34	15	29	0.043	K	GEPGLRGEPGLR	G
1	1	3::g24402.t1	g24402.t1	7030	26251	837	404	42	20	7412	1	1	1	619.336	1236.66	2	1236.66	0.0005	9	20	1	23.61	17	29	0.012	K	GEPGLRGEPGLR	G
1	1	3::g24402.t1	g24402.t1	7030	26251	837	404	42	20	7413	1	1	1	413.227	1236.66	3	1236.66	0.0015	9	20	1	16.25	15	28	0.045	K	GEPGLRGEPGLR	G
1	1	3::g24402.t1	g24402.t1	7030	26251	837	404	42	20	7414	1	1	1	619.337	1236.66	2	1236.66	0.0015	9	20	1	25.79	17	28	0.007	K	GEPGLRGEPGLR	G
1	1	3::g24402.t1	g24402.t1	7030	26251	837	404	42	20	7415	1	1	1	413.227	1236.66	3	1236.66	0.0015	9	20	1	11.49	14	29	0.097	K	GEPGLRGEPGLR	G
1	1	3::g24402.t1	g24402.t1	7030	26251	837	404	42	20	7416	1	1	1	619.337	1236.66	2	1236.66	0.0017	9	20	1	9.98	13	29	0.12	K	GEPGLRGEPGLR	G
1	1	3::g24402.t1	g24402.t1	7030	26251	837	404	42	20	7417	1	1	1	619.337	1236.66	2	1236.66	0.002	9	20	1	16.64	16	29	0.047	K	GEPGLRGEPGLR	G
1	1	3::g24402.t1	g24402.t1	7030	26251	837	404	42	20	7418	1	1	1	619.337	1236.66	2	1236.66	0.0025	9	20	1	27.13	17	29	0.0055	K	GEPGLRGEPGLR	G
1	1	3::g24402.t1	g24402.t1	7030	26251	837	404	42	20	7419	1	1	1	413.227	1236.66	3	1236.66	0.0029	9	20	1	11.73	14	29	0.099	K	GEPGLRGEPGLR	G
1	1	3::g24402.t1	g24402.t1	7030	26251	837	404	42	20	7420	1	1	1	413.228	1236.66	3	1236.66	0.0035	9	20	1	14.68	15	29	0.056	K	GEPGLRGEPGLR	G
1	1	3::g24402.t1	g24402.t1	7030	26251	837	404	42	20	7706	1	1	1	627.334	1252.65	2	1252.65	0.0011	9	20	1	30.33				K	GEPGLRGEPGLR	G	Oxidation:O(1) (ADEFHIKLMNPQRSTVWY) [+15.99]	0.00000000X000.0
1	1	3::g24402.t1	g24402.t1	7030	26251	837	404	42	20	8291	1	1	1	428.27	1281.79	3	1281.79	-0.0003	192	203	2	4.16	13	22	0.41	R	AALVVNGVRKVR	T	Deamidated (NQ)	0.000001000000.0
1	1	3::g24402.t1	g24402.t1	7030	26251	837	404	42	20	8292	1	1	1	428.27	1281.79	3	1281.79	0.0006	192	203	2	5.84	13	22	0.28	R	AALVVNGVRKVR	T	Deamidated (NQ)	0.000001000000.0
1	1	3::g24402.t1	g24402.t1	7030	26251	837	404	42	20	8293	1	1	1	428.27	1281.79	3	1281.79	0.0009	192	203	2	7.6	13	22	0.19	R	AALVVNGVRKVR	T	Deamidated (NQ)	0.000001000000.0
1	1	3::g24402.t1	g24402.t1	7030	26251	837	404	42	20	8294	1	1	1	428.27	1281.79	3	1281.79	0.0013	192	203	2	25.23	14	22	0.0043	R	AALVVNGVRKVR	T	Deamidated (NQ)	0.000001000000.0
1	1	3::g24402.t1	g24402.t1	7030	26251	837	404	42	20	8295	1	1	1	428.271	1281.79	3	1281.79	0.0017	192	203	2	30.79	14	21	0.0013	R	AALVVNGVRKVR	T	Deamidated (NQ)	0.000001000000.0
1	1	3::g24402.t1	g24402.t1	7030	26251	837	404	42	20	8296	1	1	1	428.271	1281.79	3	1281.79	0.002	192	203	2	20.99	14	21	0.011	R	AALVVNGVRKVR	T	Deamidated (NQ)	0.000001000000.0
1	1	3::g24402.t1	g24402.t1	7030	26251	837	404	42	20	8298	1	1	1	428.271	1281.79	3	1281.79	0.0026	192	203	2	32.82	15	21	0.00084	R	AALVVNGVRKVR	T	Deamidated (NQ)	0.000001000000.0
1	1	3::g24402.t1	g24402.t1	7030	26251	837	404	42	20	8299	1	1	1	428.271	1281.79	3	1281.79	0.0029	192	203	2	13.67	13	21	0.052	R	AALVVNGVRKVR	T	Deamidated (NQ)	0.000001000000.0
1	1	3::g24402.t1	g24402.t1	7030	26251	837	404	42	20	8300	1	1	1	428.271	1281.79	3	1281.79	0.0039	192	203	2	12.88	13	21	0.062	R	AALVVNGVRKVR	T	Deamidated (NQ)	0.000001000000.0
1	1	3::g24402.t1	g24402.t1	7030	26251	837	404	42	20	8301	1	1	1	428.272	1281.79	3	1281.79	0.0045	192	203	2	2.69	13	21	0.56	R	AALVVNGVRKVR	T	Deamidated (NQ)	0.000001000000.0
1	1	3::g24402.t1	g24402.t1	7030	26251	837	404	42	20	8522	1	1	1	648.27	1294.53	2	1294.53	0.0008	154	163	0	31.87				K	VFYNEEGHWD	P
1	1	3::g24402.t1	g24402.t1	7030	26251	837	404	42	20	8523	1	1	1	648.271	1294.53	2	1294.53	0.0028	154	163	0	31.73				K	VFYNEEGHWD	P
1	1	3::g24402.t1	g24402.t1	7030	26251	837	404	42	20	8549	1	1	1	432.879	1295.61	3	1295.61	-0.0001	158	168	0	32.75				N	EEGHWDPVLSK	F
1	1	3::g24402.t1	g24402.t1	7030	26251	837	404	42	20	9153	1	1	1	664.359	1326.7	2	1326.7	0.0054	130	140	0	42.55				R	SAFSVGLFPSK	S	PhPip (N-term) [+188.09]	X.00000000000.0
1	1	3::g24402.t1	g24402.t1	7030	26251	837	404	42	20	9154	1	1	1	664.359	1326.7	2	1326.7	0.0069	130	140	0	36.12				R	SAFSVGLFPSK	S	PhPip (N-term) [+188.09]	X.00000000000.0
1	1	3::g24402.t1	g24402.t1	7030	26251	837	404	42	20	9156	1	1	1	664.362	1326.71	2	1326.7	0.0119	130	140	0	30.78				R	SAFSVGLFPSK	S	PhPip (N-term) [+188.09]	X.00000000000.0
1	1	3::g24402.t1	g24402.t1	7030	26251	837	404	42	20	9157	1	1	1	664.362	1326.71	2	1326.7	0.0122	130	140	0	40.05				R	SAFSVGLFPSK	S	PhPip (N-term) [+188.09]	X.00000000000.0
1	1	3::g24402.t1	g24402.t1	7030	26251	837	404	42	20	10113	1	1	1	699.346	1396.68	2	1396.68	0.0007	116	129	1	6.28	13	30	0.26	R	GPKGAPGEDAPMVR	S	Oxidation (M)	0.00000000000200.0
1	1	3::g24402.t1	g24402.t1	7030	26251	837	404	42	20	10195	1	1	1	703.827	1405.64	2	1405.64	-0.0014	51	64	0	42.23				K	GECPPAPPGAPGQR	G	Oxidation:O(1) (ADEFHIKLMNPQRSTVWY) [+15.99]	0.000000000000X0.0
1	1	3::g24402.t1	g24402.t1	7030	26251	837	404	42	20	10196	1	1	1	703.827	1405.64	2	1405.64	-0.0014	51	64	0	44.84				K	GECPPAPPGAPGQR	G	Oxidation:O(1) (ADEFHIKLMNPQRSTVWY) [+15.99]	0.000000000000X0.0
1	1	3::g24402.t1	g24402.t1	7030	26251	837	404	42	20	10197	1	1	1	703.827	1405.64	2	1405.64	-0.0006	51	64	0	31.13				K	GECPPAPPGAPGQR	G	Oxidation:O(1) (ADEFHIKLMNPQRSTVWY) [+15.99]	0.0000000000000X.0
1	1	3::g24402.t1	g24402.t1	7030	26251	837	404	42	20	10200	1	1	1	703.829	1405.64	2	1405.64	0.0019	51	64	0	41.84				K	GECPPAPPGAPGQR	G	Oxidation:O(1) (ADEFHIKLMNPQRSTVWY) [+15.99]	0.000000000000X0.0
1	1	3::g24402.t1	g24402.t1	7030	26251	837	404	42	20	10201	1	1	1	703.829	1405.64	2	1405.64	0.002	51	64	0	45.36				K	GECPPAPPGAPGQR	G	Oxidation:O(1) (ADEFHIKLMNPQRSTVWY) [+15.99]	0.000000000000X0.0
1	1	3::g24402.t1	g24402.t1	7030	26251	837	404	42	20	10278	1	1	0	705.828	1409.64	2	1409.64	0.0001	204	215	1	36.66				R	TRDSLYGQDIDQ	A
1	1	3::g24402.t1	g24402.t1	7030	26251	837	404	42	20	10318	1	1	1	706.828	1411.64	2	1411.64	0.0011	116	129	1	30.78				R	GPKGAPGEDAPMVR	S	Oxidation (M); Lys->AminoadipicAcid (K) [+14.96]	0.00X00000000200.0
1	1	3::g24402.t1	g24402.t1	7030	26251	837	404	42	20	10324	1	1	1	706.829	1411.64	2	1411.64	0.0028	116	129	1	34.38				R	GPKGAPGEDAPMVR	S	Oxidation (M); Lys->AminoadipicAcid (K) [+14.96]	0.00X00000000200.0
1	1	3::g24402.t1	g24402.t1	7030	26251	837	404	42	20	10325	1	1	1	706.829	1411.64	2	1411.64	0.0037	116	129	1	40.65				R	GPKGAPGEDAPMVR	S	Oxidation (M); Lys->AminoadipicAcid (K) [+14.96]	0.00X00000000200.0
1	1	3::g24402.t1	g24402.t1	7030	26251	837	404	42	20	10495	1	1	1	711.824	1421.63	2	1421.64	-0.0019	51	64	0	29.47				K	GECPPAPPGAPGQR	G	2 Oxidation (P) [+15.99]	0.000X000000X000.0
1	1	3::g24402.t1	g24402.t1	7030	26251	837	404	42	20	10496	1	1	1	711.824	1421.63	2	1421.64	-0.0014	51	64	0	31.22				K	GECPPAPPGAPGQR	G	2 Oxidation:O(1) (ADEFHIKLMNPQRSTVWY) [+15.99]	0.0X00000000000X.0
1	1	3::g24402.t1	g24402.t1	7030	26251	837	404	42	20	10497	1	1	1	711.825	1421.63	2	1421.64	-0.001	51	64	0	33.46				K	GECPPAPPGAPGQR	G	2 Oxidation:O(1) (ADEFHIKLMNPQRSTVWY) [+15.99]	0.0X00000000000X.0
1	1	3::g24402.t1	g24402.t1	7030	26251	837	404	42	20	10498	1	1	1	711.825	1421.63	2	1421.64	-0.001	51	64	0	44.96				K	GECPPAPPGAPGQR	G	2 Oxidation:O(1) (ADEFHIKLMNPQRSTVWY) [+15.99]	0.0X00000000000X.0
1	1	3::g24402.t1	g24402.t1	7030	26251	837	404	42	20	10499	1	1	1	711.825	1421.64	2	1421.64	-0.0004	51	64	0	44.96				K	GECPPAPPGAPGQR	G	2 Oxidation:O(1) (ADEFHIKLMNPQRSTVWY) [+15.99]	0.0X00000000000X.0
1	1	3::g24402.t1	g24402.t1	7030	26251	837	404	42	20	10500	1	1	1	711.826	1421.64	2	1421.64	0.001	51	64	0	44.89				K	GECPPAPPGAPGQR	G	2 Oxidation:O(1) (ADEFHIKLMNPQRSTVWY) [+15.99]	0.0X00000000000X.0
1	1	3::g24402.t1	g24402.t1	7030	26251	837	404	42	20	10501	1	1	1	711.827	1421.64	2	1421.64	0.003	51	64	0	48.43				K	GECPPAPPGAPGQR	G	2 Oxidation:O(1) (ADEFHIKLMNPQRSTVWY) [+15.99]	0.0X00000000000X.0
1	1	3::g24402.t1	g24402.t1	7030	26251	837	404	42	20	10557	1	1	1	713.345	1424.68	2	1424.68	-0.0078	116	129	1	34.31				R	GPKGAPGEDAPMVR	S	Oxidation (M); Lys->Arg (K) [+28.01]	0.00X00000000200.0
1	1	3::g24402.t1	g24402.t1	7030	26251	837	404	42	20	10612	1	1	1	714.897	1427.78	2	1427.78	-0.0015	141	153	1	31.89	14	31	0.001	K	SFPPPGLPVKFDK	V
1	1	3::g24402.t1	g24402.t1	7030	26251	837	404	42	20	10613	1	1	1	714.897	1427.78	2	1427.78	-0.0013	141	153	1	35.08	15	31	0.00051	K	SFPPPGLPVKFDK	V
1	1	3::g24402.t1	g24402.t1	7030	26251	837	404	42	20	10614	1	1	1	714.897	1427.78	2	1427.78	-0.001	141	153	1	0.95	13	31	0.81	K	SFPPPGLPVKFDK	V
1	1	3::g24402.t1	g24402.t1	7030	26251	837	404	42	20	10615	1	1	1	714.898	1427.78	2	1427.78	-0.0009	141	153	1	23.15	14	30	0.0067	K	SFPPPGLPVKFDK	V
1	1	3::g24402.t1	g24402.t1	7030	26251	837	404	42	20	10616	1	1	1	476.934	1427.78	3	1427.78	-0.0007	141	153	1	37.81	15	30	0.00028	K	SFPPPGLPVKFDK	V
1	1	3::g24402.t1	g24402.t1	7030	26251	837	404	42	20	10617	1	1	1	714.898	1427.78	2	1427.78	-0.0005	141	153	1	35.09	15	30	0.00051	K	SFPPPGLPVKFDK	V
1	1	3::g24402.t1	g24402.t1	7030	26251	837	404	42	20	10618	1	1	1	476.934	1427.78	3	1427.78	-0.0005	141	153	1	30.53	14	30	0.0014	K	SFPPPGLPVKFDK	V
1	1	3::g24402.t1	g24402.t1	7030	26251	837	404	42	20	10619	1	1	1	714.898	1427.78	2	1427.78	-0.0003	141	153	1	6.93	13	30	0.22	K	SFPPPGLPVKFDK	V
1	1	3::g24402.t1	g24402.t1	7030	26251	837	404	42	20	10620	1	1	1	714.898	1427.78	2	1427.78	-0.0001	141	153	1	39.24	15	30	0.00021	K	SFPPPGLPVKFDK	V
1	1	3::g24402.t1	g24402.t1	7030	26251	837	404	42	20	10621	1	1	1	714.898	1427.78	2	1427.78	-0.0001	141	153	1	37.03	15	30	0.00034	K	SFPPPGLPVKFDK	V
1	1	3::g24402.t1	g24402.t1	7030	26251	837	404	42	20	10622	1	1	1	714.898	1427.78	2	1427.78	0.0002	141	153	1	37.92	15	30	0.00028	K	SFPPPGLPVKFDK	V
1	1	3::g24402.t1	g24402.t1	7030	26251	837	404	42	20	10623	1	1	1	714.898	1427.78	2	1427.78	0.0002	141	153	1	40.26	15	30	0.00017	K	SFPPPGLPVKFDK	V
1	1	3::g24402.t1	g24402.t1	7030	26251	837	404	42	20	10624	1	1	1	476.935	1427.78	3	1427.78	0.0003	141	153	1	25.03	14	30	0.0045	K	SFPPPGLPVKFDK	V
1	1	3::g24402.t1	g24402.t1	7030	26251	837	404	42	20	10625	1	1	1	476.935	1427.78	3	1427.78	0.0003	141	153	1	20.04	14	30	0.014	K	SFPPPGLPVKFDK	V
1	1	3::g24402.t1	g24402.t1	7030	26251	837	404	42	20	10626	1	1	1	714.898	1427.78	2	1427.78	0.0003	141	153	1	37.06	15	30	0.00033	K	SFPPPGLPVKFDK	V
1	1	3::g24402.t1	g24402.t1	7030	26251	837	404	42	20	10627	1	1	1	714.898	1427.78	2	1427.78	0.0003	141	153	1	41.07	15	30	0.00014	K	SFPPPGLPVKFDK	V
1	1	3::g24402.t1	g24402.t1	7030	26251	837	404	42	20	10628	1	1	1	476.935	1427.78	3	1427.78	0.0003	141	153	1	18.96	14	30	0.017	K	SFPPPGLPVKFDK	V
1	1	3::g24402.t1	g24402.t1	7030	26251	837	404	42	20	10629	1	1	1	714.898	1427.78	2	1427.78	0.0004	141	153	1	35.91	15	30	0.00043	K	SFPPPGLPVKFDK	V
1	1	3::g24402.t1	g24402.t1	7030	26251	837	404	42	20	10630	1	1	1	714.898	1427.78	2	1427.78	0.0005	141	153	1	40.31	15	30	0.00017	K	SFPPPGLPVKFDK	V
1	1	3::g24402.t1	g24402.t1	7030	26251	837	404	42	20	10632	1	1	1	476.935	1427.78	3	1427.78	0.0006	141	153	1	3.64	13	30	0.45	K	SFPPPGLPVKFDK	V
1	1	3::g24402.t1	g24402.t1	7030	26251	837	404	42	20	10633	1	1	1	714.898	1427.78	2	1427.78	0.0006	141	153	1	41.04	15	30	0.00014	K	SFPPPGLPVKFDK	V
1	1	3::g24402.t1	g24402.t1	7030	26251	837	404	42	20	10634	1	1	1	714.898	1427.78	2	1427.78	0.0006	141	153	1	34.64	15	30	0.00056	K	SFPPPGLPVKFDK	V
1	1	3::g24402.t1	g24402.t1	7030	26251	837	404	42	20	10636	1	1	1	714.898	1427.78	2	1427.78	0.0007	141	153	1	35.53	15	30	0.00047	K	SFPPPGLPVKFDK	V
1	1	3::g24402.t1	g24402.t1	7030	26251	837	404	42	20	10637	1	1	1	714.898	1427.78	2	1427.78	0.0008	141	153	1	28.13	14	30	0.0023	K	SFPPPGLPVKFDK	V
1	1	3::g24402.t1	g24402.t1	7030	26251	837	404	42	20	10640	1	1	1	714.898	1427.78	2	1427.78	0.0009	141	153	1	37.16	15	30	0.00033	K	SFPPPGLPVKFDK	V
1	1	3::g24402.t1	g24402.t1	7030	26251	837	404	42	20	10642	1	1	1	714.898	1427.78	2	1427.78	0.0009	141	153	1	33.58	15	30	0.00071	K	SFPPPGLPVKFDK	V
1	1	3::g24402.t1	g24402.t1	7030	26251	837	404	42	20	10643	1	1	1	476.935	1427.78	3	1427.78	0.0009	141	153	1	10.55	16	30	0.22	K	SFPPPGLPVKFDK	V
1	1	3::g24402.t1	g24402.t1	7030	26251	837	404	42	20	10644	1	1	1	714.898	1427.78	2	1427.78	0.0009	141	153	1	38.96	15	30	0.00022	K	SFPPPGLPVKFDK	V
1	1	3::g24402.t1	g24402.t1	7030	26251	837	404	42	20	10645	1	1	1	714.898	1427.78	2	1427.78	0.001	141	153	1	22.13	14	30	0.0084	K	SFPPPGLPVKFDK	V
1	1	3::g24402.t1	g24402.t1	7030	26251	837	404	42	20	10646	1	1	1	476.935	1427.78	3	1427.78	0.001	141	153	1	12.54	14	30	0.082	K	SFPPPGLPVKFDK	V
1	1	3::g24402.t1	g24402.t1	7030	26251	837	404	42	20	10648	1	1	1	714.899	1427.78	2	1427.78	0.0012	141	153	1	36.15	15	30	0.00041	K	SFPPPGLPVKFDK	V
1	1	3::g24402.t1	g24402.t1	7030	26251	837	404	42	20	10649	1	1	1	714.899	1427.78	2	1427.78	0.0013	141	153	1	40.36	15	30	0.00016	K	SFPPPGLPVKFDK	V
1	1	3::g24402.t1	g24402.t1	7030	26251	837	404	42	20	10650	1	1	1	714.899	1427.78	2	1427.78	0.0013	141	153	1	35.53	15	30	0.00047	K	SFPPPGLPVKFDK	V
1	1	3::g24402.t1	g24402.t1	7030	26251	837	404	42	20	10651	1	1	1	714.899	1427.78	2	1427.78	0.0014	141	153	1	40.92	15	30	0.00015	K	SFPPPGLPVKFDK	V
1	1	3::g24402.t1	g24402.t1	7030	26251	837	404	42	20	10652	1	1	1	714.899	1427.78	2	1427.78	0.0014	141	153	1	37.09	15	30	0.00033	K	SFPPPGLPVKFDK	V
1	1	3::g24402.t1	g24402.t1	7030	26251	837	404	42	20	10653	1	1	1	714.899	1427.78	2	1427.78	0.0014	141	153	1	33.47	15	30	0.00073	K	SFPPPGLPVKFDK	V
1	1	3::g24402.t1	g24402.t1	7030	26251	837	404	42	20	10654	1	1	1	714.899	1427.78	2	1427.78	0.0015	141	153	1	39.61	15	30	0.00019	K	SFPPPGLPVKFDK	V
1	1	3::g24402.t1	g24402.t1	7030	26251	837	404	42	20	10655	1	1	1	714.899	1427.78	2	1427.78	0.0015	141	153	1	28.44	14	30	0.0022	K	SFPPPGLPVKFDK	V
1	1	3::g24402.t1	g24402.t1	7030	26251	837	404	42	20	10656	1	1	1	714.899	1427.78	2	1427.78	0.0017	141	153	1	25.98	14	30	0.0037	K	SFPPPGLPVKFDK	V
1	1	3::g24402.t1	g24402.t1	7030	26251	837	404	42	20	10657	1	1	1	714.899	1427.78	2	1427.78	0.0017	141	153	1	40.99	15	30	0.00014	K	SFPPPGLPVKFDK	V
1	1	3::g24402.t1	g24402.t1	7030	26251	837	404	42	20	10658	1	1	1	476.935	1427.78	3	1427.78	0.0017	141	153	1	12.53	13	30	0.067	K	SFPPPGLPVKFDK	V
1	1	3::g24402.t1	g24402.t1	7030	26251	837	404	42	20	10659	1	1	1	714.899	1427.78	2	1427.78	0.0017	141	153	1	29.81	14	30	0.0016	K	SFPPPGLPVKFDK	V
1	1	3::g24402.t1	g24402.t1	7030	26251	837	404	42	20	10660	1	1	1	714.899	1427.78	2	1427.78	0.0017	141	153	1	48.13	16	30	3.1e-05	K	SFPPPGLPVKFDK	V
1	1	3::g24402.t1	g24402.t1	7030	26251	837	404	42	20	10661	1	1	1	476.935	1427.78	3	1427.78	0.0017	141	153	1	8.75	13	30	0.15	K	SFPPPGLPVKFDK	V
1	1	3::g24402.t1	g24402.t1	7030	26251	837	404	42	20	10662	1	1	1	714.899	1427.78	2	1427.78	0.0018	141	153	1	34.85	15	30	0.00054	K	SFPPPGLPVKFDK	V
1	1	3::g24402.t1	g24402.t1	7030	26251	837	404	42	20	10663	1	1	1	714.899	1427.78	2	1427.78	0.0019	141	153	1	33.92	15	30	0.00066	K	SFPPPGLPVKFDK	V
1	1	3::g24402.t1	g24402.t1	7030	26251	837	404	42	20	10664	1	1	1	714.899	1427.78	2	1427.78	0.0019	141	153	1	29.36	14	30	0.0018	K	SFPPPGLPVKFDK	V
1	1	3::g24402.t1	g24402.t1	7030	26251	837	404	42	20	10665	1	1	1	714.899	1427.78	2	1427.78	0.0019	141	153	1	40.25	15	30	0.00017	K	SFPPPGLPVKFDK	V
1	1	3::g24402.t1	g24402.t1	7030	26251	837	404	42	20	10666	1	1	1	714.899	1427.78	2	1427.78	0.0019	141	153	1	34.63	15	30	0.00057	K	SFPPPGLPVKFDK	V
1	1	3::g24402.t1	g24402.t1	7030	26251	837	404	42	20	10667	1	1	1	476.935	1427.78	3	1427.78	0.002	141	153	1	11.05	13	30	0.092	K	SFPPPGLPVKFDK	V
1	1	3::g24402.t1	g24402.t1	7030	26251	837	404	42	20	10668	1	1	1	714.899	1427.78	2	1427.78	0.002	141	153	1	34.37	15	30	0.0006	K	SFPPPGLPVKFDK	V
1	1	3::g24402.t1	g24402.t1	7030	26251	837	404	42	20	10669	1	1	1	476.935	1427.78	3	1427.78	0.0021	141	153	1	22.11	14	30	0.0084	K	SFPPPGLPVKFDK	V
1	1	3::g24402.t1	g24402.t1	7030	26251	837	404	42	20	10670	1	1	1	714.899	1427.78	2	1427.78	0.0021	141	153	1	33.15	15	30	0.00078	K	SFPPPGLPVKFDK	V
1	1	3::g24402.t1	g24402.t1	7030	26251	837	404	42	20	10671	1	1	1	714.899	1427.78	2	1427.78	0.0022	141	153	1	35.26	15	30	0.00049	K	SFPPPGLPVKFDK	V
1	1	3::g24402.t1	g24402.t1	7030	26251	837	404	42	20	10672	1	1	1	714.899	1427.78	2	1427.78	0.0022	141	153	1	33.6	15	30	0.00071	K	SFPPPGLPVKFDK	V
1	1	3::g24402.t1	g24402.t1	7030	26251	837	404	42	20	10673	1	1	1	476.935	1427.78	3	1427.78	0.0023	141	153	1	6.24	13	30	0.26	K	SFPPPGLPVKFDK	V
1	1	3::g24402.t1	g24402.t1	7030	26251	837	404	42	20	10674	1	1	1	476.935	1427.78	3	1427.78	0.0023	141	153	1	26.58	14	30	0.0032	K	SFPPPGLPVKFDK	V
1	1	3::g24402.t1	g24402.t1	7030	26251	837	404	42	20	10675	1	1	1	714.899	1427.78	2	1427.78	0.0024	141	153	1	35.1	15	30	0.00051	K	SFPPPGLPVKFDK	V
1	1	3::g24402.t1	g24402.t1	7030	26251	837	404	42	20	10676	1	1	1	476.935	1427.78	3	1427.78	0.0024	141	153	1	24.17	14	30	0.0054	K	SFPPPGLPVKFDK	V
1	1	3::g24402.t1	g24402.t1	7030	26251	837	404	42	20	10677	1	1	1	476.935	1427.78	3	1427.78	0.0025	141	153	1	8.16	13	30	0.17	K	SFPPPGLPVKFDK	V
1	1	3::g24402.t1	g24402.t1	7030	26251	837	404	42	20	10678	1	1	1	476.935	1427.78	3	1427.78	0.0025	141	153	1	49.37	16	30	2.3e-05	K	SFPPPGLPVKFDK	V
1	1	3::g24402.t1	g24402.t1	7030	26251	837	404	42	20	10679	1	1	1	476.935	1427.78	3	1427.78	0.0025	141	153	1	32.56	15	30	0.00088	K	SFPPPGLPVKFDK	V
1	1	3::g24402.t1	g24402.t1	7030	26251	837	404	42	20	10680	1	1	1	476.935	1427.78	3	1427.78	0.0026	141	153	1	19.94	14	30	0.013	K	SFPPPGLPVKFDK	V
1	1	3::g24402.t1	g24402.t1	7030	26251	837	404	42	20	10681	1	1	1	714.899	1427.78	2	1427.78	0.0026	141	153	1	36.21	15	30	0.0004	K	SFPPPGLPVKFDK	V
1	1	3::g24402.t1	g24402.t1	7030	26251	837	404	42	20	10682	1	1	1	714.899	1427.78	2	1427.78	0.0027	141	153	1	29.71	14	30	0.0016	K	SFPPPGLPVKFDK	V
1	1	3::g24402.t1	g24402.t1	7030	26251	837	404	42	20	10683	1	1	1	476.935	1427.78	3	1427.78	0.0027	141	153	1	26.14	14	30	0.0035	K	SFPPPGLPVKFDK	V
1	1	3::g24402.t1	g24402.t1	7030	26251	837	404	42	20	10684	1	1	1	476.935	1427.78	3	1427.78	0.0027	141	153	1	27.94	14	30	0.0024	K	SFPPPGLPVKFDK	V
1	1	3::g24402.t1	g24402.t1	7030	26251	837	404	42	20	10685	1	1	1	476.935	1427.78	3	1427.78	0.0029	141	153	1	40.16	15	31	0.00017	K	SFPPPGLPVKFDK	V
1	1	3::g24402.t1	g24402.t1	7030	26251	837	404	42	20	10686	1	1	1	476.935	1427.78	3	1427.78	0.003	141	153	1	5.1	13	31	0.33	K	SFPPPGLPVKFDK	V
1	1	3::g24402.t1	g24402.t1	7030	26251	837	404	42	20	10687	1	1	1	476.935	1427.78	3	1427.78	0.003	141	153	1	34.75	15	31	0.00055	K	SFPPPGLPVKFDK	V
1	1	3::g24402.t1	g24402.t1	7030	26251	837	404	42	20	10688	1	1	1	476.935	1427.78	3	1427.78	0.0031	141	153	1	19.53	14	31	0.015	K	SFPPPGLPVKFDK	V
1	1	3::g24402.t1	g24402.t1	7030	26251	837	404	42	20	10689	1	1	1	476.935	1427.78	3	1427.78	0.0031	141	153	1	33.09	15	31	0.00079	K	SFPPPGLPVKFDK	V
1	1	3::g24402.t1	g24402.t1	7030	26251	837	404	42	20	10690	1	1	1	476.935	1427.78	3	1427.78	0.0031	141	153	1	24.74	14	31	0.0048	K	SFPPPGLPVKFDK	V
1	1	3::g24402.t1	g24402.t1	7030	26251	837	404	42	20	10691	1	1	1	476.935	1427.78	3	1427.78	0.0031	141	153	1	29.7	14	31	0.0016	K	SFPPPGLPVKFDK	V
1	1	3::g24402.t1	g24402.t1	7030	26251	837	404	42	20	10692	1	1	1	476.935	1427.78	3	1427.78	0.0032	141	153	1	31.68	14	31	0.0011	K	SFPPPGLPVKFDK	V
1	1	3::g24402.t1	g24402.t1	7030	26251	837	404	42	20	10693	1	1	1	476.935	1427.78	3	1427.78	0.0032	141	153	1	41.22	15	31	0.00014	K	SFPPPGLPVKFDK	V
1	1	3::g24402.t1	g24402.t1	7030	26251	837	404	42	20	10695	1	1	1	714.899	1427.78	2	1427.78	0.0032	141	153	1	34.06	15	31	0.00064	K	SFPPPGLPVKFDK	V
1	1	3::g24402.t1	g24402.t1	7030	26251	837	404	42	20	10697	1	1	1	714.9	1427.78	2	1427.78	0.0033	141	153	1	40.44	15	31	0.00016	K	SFPPPGLPVKFDK	V
1	1	3::g24402.t1	g24402.t1	7030	26251	837	404	42	20	10698	1	1	1	476.935	1427.78	3	1427.78	0.0033	141	153	1	18.54	14	31	0.018	K	SFPPPGLPVKFDK	V
1	1	3::g24402.t1	g24402.t1	7030	26251	837	404	42	20	10699	1	1	1	476.935	1427.78	3	1427.78	0.0034	141	153	1	33.87	15	31	0.00067	K	SFPPPGLPVKFDK	V
1	1	3::g24402.t1	g24402.t1	7030	26251	837	404	42	20	10700	1	1	1	714.9	1427.78	2	1427.78	0.0034	141	153	1	38.3	15	31	0.00026	K	SFPPPGLPVKFDK	V
1	1	3::g24402.t1	g24402.t1	7030	26251	837	404	42	20	10701	1	1	1	476.935	1427.78	3	1427.78	0.0034	141	153	1	35.29	15	31	0.00049	K	SFPPPGLPVKFDK	V
1	1	3::g24402.t1	g24402.t1	7030	26251	837	404	42	20	10702	1	1	1	476.935	1427.78	3	1427.78	0.0035	141	153	1	23.87	14	31	0.0058	K	SFPPPGLPVKFDK	V
1	1	3::g24402.t1	g24402.t1	7030	26251	837	404	42	20	10704	1	1	1	476.936	1427.79	3	1427.78	0.0037	141	153	1	25.1	14	31	0.0044	K	SFPPPGLPVKFDK	V
1	1	3::g24402.t1	g24402.t1	7030	26251	837	404	42	20	10705	1	1	1	476.936	1427.79	3	1427.78	0.0037	141	153	1	41.9	15	31	0.00012	K	SFPPPGLPVKFDK	V
1	1	3::g24402.t1	g24402.t1	7030	26251	837	404	42	20	10706	1	1	1	476.936	1427.79	3	1427.78	0.0039	141	153	1	31.93	14	31	0.001	K	SFPPPGLPVKFDK	V
1	1	3::g24402.t1	g24402.t1	7030	26251	837	404	42	20	10707	1	1	1	714.9	1427.79	2	1427.78	0.004	141	153	1	43.27	15	31	8.8e-05	K	SFPPPGLPVKFDK	V
1	1	3::g24402.t1	g24402.t1	7030	26251	837	404	42	20	10708	1	1	1	476.936	1427.79	3	1427.78	0.0042	141	153	1	29.06	14	31	0.0019	K	SFPPPGLPVKFDK	V
1	1	3::g24402.t1	g24402.t1	7030	26251	837	404	42	20	10709	1	1	1	476.936	1427.79	3	1427.78	0.0044	141	153	1	45.17	15	31	5.8e-05	K	SFPPPGLPVKFDK	V
1	1	3::g24402.t1	g24402.t1	7030	26251	837	404	42	20	10710	1	1	1	476.936	1427.79	3	1427.78	0.0044	141	153	1	37.63	15	31	0.0003	K	SFPPPGLPVKFDK	V
1	1	3::g24402.t1	g24402.t1	7030	26251	837	404	42	20	10711	1	1	1	476.936	1427.79	3	1427.78	0.0045	141	153	1	23.42	14	31	0.0064	K	SFPPPGLPVKFDK	V
1	1	3::g24402.t1	g24402.t1	7030	26251	837	404	42	20	10712	1	1	1	476.936	1427.79	3	1427.78	0.0045	141	153	1	43.88	15	31	7.7e-05	K	SFPPPGLPVKFDK	V
1	1	3::g24402.t1	g24402.t1	7030	26251	837	404	42	20	10713	1	1	1	476.936	1427.79	3	1427.78	0.0045	141	153	1	40.49	15	31	0.00016	K	SFPPPGLPVKFDK	V
1	1	3::g24402.t1	g24402.t1	7030	26251	837	404	42	20	10714	1	1	1	476.936	1427.79	3	1427.78	0.0046	141	153	1	26.88	14	31	0.003	K	SFPPPGLPVKFDK	V
1	1	3::g24402.t1	g24402.t1	7030	26251	837	404	42	20	10715	1	1	1	476.936	1427.79	3	1427.78	0.0046	141	153	1	43.63	15	31	8.1e-05	K	SFPPPGLPVKFDK	V
1	1	3::g24402.t1	g24402.t1	7030	26251	837	404	42	20	10716	1	1	1	476.936	1427.79	3	1427.78	0.0048	141	153	1	39.78	15	31	0.00019	K	SFPPPGLPVKFDK	V
1	1	3::g24402.t1	g24402.t1	7030	26251	837	404	42	20	10717	1	1	1	476.936	1427.79	3	1427.78	0.0049	141	153	1	26.71	14	31	0.0031	K	SFPPPGLPVKFDK	V
1	1	3::g24402.t1	g24402.t1	7030	26251	837	404	42	20	10718	1	1	1	476.936	1427.79	3	1427.78	0.005	141	153	1	29.7	14	31	0.0016	K	SFPPPGLPVKFDK	V
1	1	3::g24402.t1	g24402.t1	7030	26251	837	404	42	20	10719	1	1	1	476.936	1427.79	3	1427.78	0.005	141	153	1	41.5	15	31	0.00013	K	SFPPPGLPVKFDK	V
1	1	3::g24402.t1	g24402.t1	7030	26251	837	404	42	20	10720	1	1	1	476.936	1427.79	3	1427.78	0.0052	141	153	1	28.66	14	31	0.0021	K	SFPPPGLPVKFDK	V
1	1	3::g24402.t1	g24402.t1	7030	26251	837	404	42	20	10721	1	1	1	714.901	1427.79	2	1427.78	0.0053	141	153	1	0.48	13	31	0.9	K	SFPPPGLPVKFDK	V
1	1	3::g24402.t1	g24402.t1	7030	26251	837	404	42	20	10722	1	1	1	476.936	1427.79	3	1427.78	0.0057	141	153	1	28.32	14	31	0.0022	K	SFPPPGLPVKFDK	V
1	1	3::g24402.t1	g24402.t1	7030	26251	837	404	42	20	10723	1	1	1	476.936	1427.79	3	1427.78	0.0057	141	153	1	31.78	14	31	0.001	K	SFPPPGLPVKFDK	V
1	1	3::g24402.t1	g24402.t1	7030	26251	837	404	42	20	10724	1	1	1	476.936	1427.79	3	1427.78	0.0058	141	153	1	27.46	14	31	0.0027	K	SFPPPGLPVKFDK	V
1	1	3::g24402.t1	g24402.t1	7030	26251	837	404	42	20	10892	1	1	1	720.85	1439.68	2	1439.68	0.002	116	129	1	32.65				R	GPKGAPGEDAPMVR	S	Oxidation (M); Carbamyl (N-term) [+43.01]	X.00000000000200.0
1	1	3::g24402.t1	g24402.t1	7030	26251	837	404	42	20	10978	1	1	1	722.385	1442.76	2	1442.74	0.011	141	153	1	39.26				K	SFPPPGLPVKFDK	V	Lys->AminoadipicAcid (K) [+14.96]	0.000000000X000.0
1	1	3::g24402.t1	g24402.t1	7030	26251	837	404	42	20	11139	1	1	1	725.888	1449.76	2	1449.76	-0.0013	141	153	1	30.75				K	SFPPPGLPVKFDK	V	Cation:Na (DE) [+21.98]	0.00000000000X0.0
1	1	3::g24402.t1	g24402.t1	7030	26251	837	404	42	20	11285	1	1	1	729.886	1457.76	2	1457.76	0.0029	141	153	1	38.6				K	SFPPPGLPVKFDK	V	Val->Glu (V) [+29.97]	0.00000000X0000.0
1	1	3::g24402.t1	g24402.t1	7030	26251	837	404	42	20	11287	1	1	1	729.888	1457.76	2	1457.76	0.0059	141	153	1	40.94				K	SFPPPGLPVKFDK	V	Val->Glu (V) [+29.97]	0.00000000X0000.0
1	1	3::g24402.t1	g24402.t1	7030	26251	837	404	42	20	11546	1	1	0	741.347	1480.68	2	1480.68	-0.0004	204	216	1	41.08				R	TRDSLYGQDIDQA	S
1	1	3::g24402.t1	g24402.t1	7030	26251	837	404	42	20	11549	1	1	0	741.349	1480.68	2	1480.68	0.0045	204	216	1	60.98				R	TRDSLYGQDIDQA	S
1	1	3::g24402.t1	g24402.t1	7030	26251	837	404	42	20	11550	1	1	0	741.35	1480.68	2	1480.68	0.0055	204	216	1	50.93				R	TRDSLYGQDIDQA	S
1	1	3::g24402.t1	g24402.t1	7030	26251	837	404	42	20	11564	1	1	0	741.84	1481.67	2	1481.66	0.0026	204	216	1	47.89				R	TRDSLYGQDIDQA	S	Deamidated (NQ)	0.0000000100000.0
1	1	3::g24402.t1	g24402.t1	7030	26251	837	404	42	20	11673	1	1	1	498.263	1491.77	3	1491.77	-0.0008	1	14	1	36.04				-	EPGIPGEKGEPGLR	G	Carbamidomethyl (N-term) [+57.02]	X.00000000000000.0
1	1	3::g24402.t1	g24402.t1	7030	26251	837	404	42	20	11675	1	1	1	498.263	1491.77	3	1491.77	-0.0003	1	14	1	46.49				-	EPGIPGEKGEPGLR	G	Carbamidomethyl (N-term) [+57.02]	X.00000000000000.0
1	1	3::g24402.t1	g24402.t1	7030	26251	837	404	42	20	11677	1	1	1	746.892	1491.77	2	1491.77	0.0006	1	14	1	36.62				-	EPGIPGEKGEPGLR	G	Carbamidomethyl (N-term) [+57.02]	X.00000000000000.0
1	1	3::g24402.t1	g24402.t1	7030	26251	837	404	42	20	11679	1	1	1	498.264	1491.77	3	1491.77	0.0007	1	14	1	46.52				-	EPGIPGEKGEPGLR	G	Carbamidomethyl (N-term) [+57.02]	X.00000000000000.0
1	1	3::g24402.t1	g24402.t1	7030	26251	837	404	42	20	11680	1	1	1	498.264	1491.77	3	1491.77	0.0018	1	14	1	32.89				-	EPGIPGEKGEPGLR	G	Carbamidomethyl (N-term) [+57.02]	X.00000000000000.0
1	1	3::g24402.t1	g24402.t1	7030	26251	837	404	42	20	11681	1	1	1	498.265	1491.77	3	1491.77	0.0044	1	14	1	30.84				-	EPGIPGEKGEPGLR	G	Carbamidomethyl (N-term) [+57.02]	X.00000000000000.0
1	1	3::g24402.t1	g24402.t1	7030	26251	837	404	42	20	11864	1	1	1	503.624	1507.85	3	1507.85	0.0023	187	200	1	39.13				R	NRPLRAALVVNGVR	K	Deamidated (NQ); Arg->Glu (R) [-27.06]	0.0000X000001000.0
1	1	3::g24402.t1	g24402.t1	7030	26251	837	404	42	20	11865	1	1	1	503.624	1507.85	3	1507.85	0.0039	187	200	1	40.54				R	NRPLRAALVVNGVR	K	Deamidated (NQ); Arg->Glu (R) [-27.06]	0.0000X000001000.0
1	1	3::g24402.t1	g24402.t1	7030	26251	837	404	42	20	12312	1	1	1	512.643	1534.91	3	1534.91	0.0013	187	200	1	10.75	13	21	0.098	R	NRPLRAALVVNGVR	K	Deamidated (NQ)	0.10000000000000.0
1	1	3::g24402.t1	g24402.t1	7030	26251	837	404	42	20	12313	1	1	1	384.734	1534.91	4	1534.91	0.0013	187	200	1	6.8	13	21	0.23	R	NRPLRAALVVNGVR	K	Deamidated (NQ)	0.00000000001000.0
1	1	3::g24402.t1	g24402.t1	7030	26251	837	404	42	20	12314	1	1	1	512.645	1534.91	3	1534.91	0.0066	187	200	1	7.29	13	21	0.21	R	NRPLRAALVVNGVR	K	Deamidated (NQ)	0.00000000001000.0
1	1	3::g24402.t1	g24402.t1	7030	26251	837	404	42	20	12322	1	1	1	512.97	1535.89	3	1535.89	-0.002	187	200	1	31.41	14	24	0.0011	R	NRPLRAALVVNGVR	K	2 Deamidated (NQ)	0.10000000001000.0
1	1	3::g24402.t1	g24402.t1	7030	26251	837	404	42	20	12323	1	1	1	768.951	1535.89	2	1535.89	-0.0014	187	200	1	2.51	15	24	0.93	R	NRPLRAALVVNGVR	K	2 Deamidated (NQ)	0.10000000001000.0
1	1	3::g24402.t1	g24402.t1	7030	26251	837	404	42	20	12324	1	1	1	512.971	1535.89	3	1535.9	-0.0118	187	200	1	46.67				R	NRPLRAALVVNGVR	K	Deamidated (NQ); Label:15N(1) (P) [+1.00]	0.00X00000001000.0
1	1	3::g24402.t1	g24402.t1	7030	26251	837	404	42	20	12325	1	1	1	768.953	1535.89	2	1535.89	0.0013	187	200	1	24.05	14	24	0.0056	R	NRPLRAALVVNGVR	K	2 Deamidated (NQ)	0.10000000001000.0
1	1	3::g24402.t1	g24402.t1	7030	26251	837	404	42	20	12326	1	1	1	512.971	1535.89	3	1535.9	-0.0115	187	200	1	48.26				R	NRPLRAALVVNGVR	K	Deamidated (NQ); Label:15N(1) (P) [+1.00]	0.00X00000001000.0
1	1	3::g24402.t1	g24402.t1	7030	26251	837	404	42	20	12327	1	1	1	512.971	1535.89	3	1535.9	-0.0105	187	200	1	51.65				R	NRPLRAALVVNGVR	K	Deamidated (NQ); Label:15N(1) (P) [+1.00]	0.00X00000001000.0
1	1	3::g24402.t1	g24402.t1	7030	26251	837	404	42	20	12328	1	1	1	512.971	1535.89	3	1535.9	-0.0101	187	200	1	37.65				R	NRPLRAALVVNGVR	K	Deamidated (NQ); Label:15N(1) (P) [+1.00]	0.00X00000001000.0
1	1	3::g24402.t1	g24402.t1	7030	26251	837	404	42	20	12842	1	1	1	525.916	1574.72	3	1574.72	0.0003	116	129	1	29.3				R	GPKGAPGEDAPMVR	S	Oxidation (M); Galactosyl (K) [+178.05]	0.00X00000000200.0
1	1	3::g24402.t1	g24402.t1	7030	26251	837	404	42	20	12844	1	1	1	525.916	1574.73	3	1574.72	0.0007	116	129	1	38.29				R	GPKGAPGEDAPMVR	S	Oxidation (M); Galactosyl (K) [+178.05]	0.00X00000000200.0
1	1	3::g24402.t1	g24402.t1	7030	26251	837	404	42	20	12845	1	1	1	525.916	1574.73	3	1574.72	0.0017	116	129	1	44.3				R	GPKGAPGEDAPMVR	S	Oxidation (M); Galactosyl (K) [+178.05]	0.00X00000000200.0
1	1	3::g24402.t1	g24402.t1	7030	26251	837	404	42	20	12847	1	1	1	525.917	1574.73	3	1574.72	0.003	116	129	1	45.54				R	GPKGAPGEDAPMVR	S	Oxidation (M); Galactosyl (K) [+178.05]	0.00X00000000200.0
1	1	3::g24402.t1	g24402.t1	7030	26251	837	404	42	20	13344	1	1	1	813.436	1624.86	2	1624.86	-0.0003	223	236	0	39.23				L	QLAPGDQVWLETLR	D
1	1	3::g24402.t1	g24402.t1	7030	26251	837	404	42	20	13863	1	1	1	841.884	1681.75	2	1681.75	-0.0012	204	218	1	33				R	TRDSLYGQDIDQASN	L
1	1	3::g24402.t1	g24402.t1	7030	26251	837	404	42	20	14047	1	1	1	849.926	1697.84	2	1697.83	0.0032	27	44	0	34.06				R	GISGLEGPFGPPGAPGMR	G	2 Label:15N(1) (P) [+1.00]	0.00000000000X00X000.0
1	1	3::g24402.t1	g24402.t1	7030	26251	837	404	42	20	14048	1	1	1	849.927	1697.84	2	1697.83	0.0048	27	44	0	42.35				R	GISGLEGPFGPPGAPGMR	G	2 Label:15N(1) (P) [+1.00]	0.00000000000X00X000.0
1	1	3::g24402.t1	g24402.t1	7030	26251	837	404	42	20	14149	1	1	1	856.925	1711.84	2	1711.84	-0.0002	27	44	0	45.84	15	31	5e-05	R	GISGLEGPFGPPGAPGMR	G	Oxidation (M)	0.000000000000000020.0
1	1	3::g24402.t1	g24402.t1	7030	26251	837	404	42	20	14151	1	1	1	856.925	1711.84	2	1711.84	0.0006	27	44	0	91.02	18	32	2.9e-09	R	GISGLEGPFGPPGAPGMR	G	Oxidation (M)	0.000000000000000020.0
1	1	3::g24402.t1	g24402.t1	7030	26251	837	404	42	20	14152	1	1	1	856.925	1711.84	2	1711.84	0.0007	27	44	0	88.83	18	32	4.7e-09	R	GISGLEGPFGPPGAPGMR	G	Oxidation (M)	0.000000000000000020.0
1	1	3::g24402.t1	g24402.t1	7030	26251	837	404	42	20	14153	1	1	1	571.62	1711.84	3	1711.84	0.0014	27	44	0	27.78	14	32	0.0025	R	GISGLEGPFGPPGAPGMR	G	Oxidation (M)	0.000000000000000020.0
1	1	3::g24402.t1	g24402.t1	7030	26251	837	404	42	20	14154	1	1	1	856.926	1711.84	2	1711.84	0.0015	27	44	0	103.9	19	32	1.8e-10	R	GISGLEGPFGPPGAPGMR	G	Oxidation (M)	0.000000000000000020.0
1	1	3::g24402.t1	g24402.t1	7030	26251	837	404	42	20	14155	1	1	1	571.62	1711.84	3	1711.84	0.0016	27	44	0	34.65	15	32	0.00056	R	GISGLEGPFGPPGAPGMR	G	Oxidation (M)	0.000000000000000020.0
1	1	3::g24402.t1	g24402.t1	7030	26251	837	404	42	20	14156	1	1	1	571.62	1711.84	3	1711.84	0.0016	27	44	0	26.52	14	32	0.0033	R	GISGLEGPFGPPGAPGMR	G	Oxidation (M)	0.000000000000000020.0
1	1	3::g24402.t1	g24402.t1	7030	26251	837	404	42	20	14157	1	1	1	856.926	1711.84	2	1711.84	0.0018	27	44	0	101.63	19	32	3e-10	R	GISGLEGPFGPPGAPGMR	G	Oxidation (M)	0.000000000000000020.0
1	1	3::g24402.t1	g24402.t1	7030	26251	837	404	42	20	14158	1	1	1	856.926	1711.84	2	1711.84	0.0018	27	44	0	106.31	19	31	1.1e-10	R	GISGLEGPFGPPGAPGMR	G	Oxidation (M)	0.000000000000000020.0
1	1	3::g24402.t1	g24402.t1	7030	26251	837	404	42	20	14159	1	1	1	856.926	1711.84	2	1711.84	0.002	27	44	0	71.41	17	31	2e-07	R	GISGLEGPFGPPGAPGMR	G	Oxidation (M)	0.000000000000000020.0
1	1	3::g24402.t1	g24402.t1	7030	26251	837	404	42	20	14160	1	1	1	571.62	1711.84	3	1711.84	0.0022	27	44	0	29.35	14	31	0.0018	R	GISGLEGPFGPPGAPGMR	G	Oxidation (M)	0.000000000000000020.0
1	1	3::g24402.t1	g24402.t1	7030	26251	837	404	42	20	14161	1	1	1	856.926	1711.84	2	1711.84	0.0025	27	44	0	101.64	19	31	3e-10	R	GISGLEGPFGPPGAPGMR	G	Oxidation (M)	0.000000000000000020.0
1	1	3::g24402.t1	g24402.t1	7030	26251	837	404	42	20	14162	1	1	1	856.926	1711.84	2	1711.84	0.0028	27	44	0	104.01	19	31	1.8e-10	R	GISGLEGPFGPPGAPGMR	G	Oxidation (M)	0.000000000000000020.0
1	1	3::g24402.t1	g24402.t1	7030	26251	837	404	42	20	14163	1	1	1	571.62	1711.84	3	1711.84	0.0031	27	44	0	9.51	13	31	0.13	R	GISGLEGPFGPPGAPGMR	G	Oxidation (M)	0.000000000000000020.0
1	1	3::g24402.t1	g24402.t1	7030	26251	837	404	42	20	14164	1	1	1	571.62	1711.84	3	1711.84	0.0038	27	44	0	30.46	14	31	0.0014	R	GISGLEGPFGPPGAPGMR	G	Oxidation (M)	0.000000000000000020.0
1	1	3::g24402.t1	g24402.t1	7030	26251	837	404	42	20	14231	1	1	1	574.274	1719.8	3	1719.8	0.0013	48	64	1	43.22				K	GEKGECPPAPPGAPGQR	G	Oxidation:O(1) (ADEFHIKLMNPQRSTVWY) [+15.99]	0.000000000000000X0.0
1	1	3::g24402.t1	g24402.t1	7030	26251	837	404	42	20	14232	1	1	1	574.274	1719.8	3	1719.8	0.0016	48	64	1	44.72				K	GEKGECPPAPPGAPGQR	G	Oxidation:O(1) (ADEFHIKLMNPQRSTVWY) [+15.99]	0.000000000000000X0.0
1	1	3::g24402.t1	g24402.t1	7030	26251	837	404	42	20	14233	1	1	1	860.908	1719.8	2	1719.8	0.0021	48	64	1	46.42				K	GEKGECPPAPPGAPGQR	G	Oxidation:O(1) (ADEFHIKLMNPQRSTVWY) [+15.99]	0.0000000000000000X.0
1	1	3::g24402.t1	g24402.t1	7030	26251	837	404	42	20	14236	1	1	1	574.275	1719.8	3	1719.8	0.0033	48	64	1	34.78				K	GEKGECPPAPPGAPGQR	G	Oxidation:O(1) (ADEFHIKLMNPQRSTVWY) [+15.99]	0.000000000000000X0.0
1	1	3::g24402.t1	g24402.t1	7030	26251	837	404	42	20	14284	1	1	1	864.92	1727.83	2	1727.83	-0.0042	27	44	0	44.12				R	GISGLEGPFGPPGAPGMR	G	Oxidation:O(2) (CFMWY) [+31.99]	0.0000000000000000X0.0
1	1	3::g24402.t1	g24402.t1	7030	26251	837	404	42	20	14285	1	1	1	864.922	1727.83	2	1727.83	0.0002	27	44	0	72.76				R	GISGLEGPFGPPGAPGMR	G	Oxidation:O(2) (CFMWY) [+31.99]	0.0000000000000000X0.0
1	1	3::g24402.t1	g24402.t1	7030	26251	837	404	42	20	14286	1	1	1	864.923	1727.83	2	1727.83	0.0002	27	44	0	81.24				R	GISGLEGPFGPPGAPGMR	G	Oxidation (M); Oxidation:O(1) (ADEFHIKLMNPQRSTVWY) [+15.99]	0.00000000000X000020.0
1	1	3::g24402.t1	g24402.t1	7030	26251	837	404	42	20	14287	1	1	1	864.923	1727.83	2	1727.83	0.0004	27	44	0	84.52				R	GISGLEGPFGPPGAPGMR	G	Oxidation (M); Oxidation:O(1) (ADEFHIKLMNPQRSTVWY) [+15.99]	0.00000000000000X020.0
1	1	3::g24402.t1	g24402.t1	7030	26251	837	404	42	20	14288	1	1	1	864.923	1727.83	2	1727.83	0.0004	27	44	0	77.4				R	GISGLEGPFGPPGAPGMR	G	Oxidation (M); Oxidation:O(1) (ADEFHIKLMNPQRSTVWY) [+15.99]	0.0000000000000X0020.0
1	1	3::g24402.t1	g24402.t1	7030	26251	837	404	42	20	14289	1	1	1	864.923	1727.83	2	1727.83	0.0004	27	44	0	36.39				R	GISGLEGPFGPPGAPGMR	G	Oxidation (M); Oxidation:O(1) (ADEFHIKLMNPQRSTVWY) [+15.99]	0.00000000000000X020.0
1	1	3::g24402.t1	g24402.t1	7030	26251	837	404	42	20	14290	1	1	1	864.923	1727.83	2	1727.83	0.0004	27	44	0	91.14				R	GISGLEGPFGPPGAPGMR	G	Oxidation:O(2) (CFMWY) [+31.99]	0.0000000000000000X0.0
1	1	3::g24402.t1	g24402.t1	7030	26251	837	404	42	20	14291	1	1	1	864.923	1727.83	2	1727.83	0.0006	27	44	0	82.26				R	GISGLEGPFGPPGAPGMR	G	Oxidation (M); Oxidation:O(1) (ADEFHIKLMNPQRSTVWY) [+15.99]	0.00000000000000X020.0
1	1	3::g24402.t1	g24402.t1	7030	26251	837	404	42	20	14292	1	1	1	864.923	1727.83	2	1727.83	0.0008	27	44	0	89.65				R	GISGLEGPFGPPGAPGMR	G	Oxidation (M); Oxidation:O(1) (ADEFHIKLMNPQRSTVWY) [+15.99]	0.00000000000000X020.0
1	1	3::g24402.t1	g24402.t1	7030	26251	837	404	42	20	14293	1	1	1	864.923	1727.83	2	1727.83	0.0008	27	44	0	90.9				R	GISGLEGPFGPPGAPGMR	G	Oxidation (M); Oxidation:O(1) (ADEFHIKLMNPQRSTVWY) [+15.99]	0.0000000000000X0020.0
1	1	3::g24402.t1	g24402.t1	7030	26251	837	404	42	20	14294	1	1	1	576.951	1727.83	3	1727.83	0.001	27	44	0	44.01				R	GISGLEGPFGPPGAPGMR	G	Oxidation (M); Oxidation:O(1) (ADEFHIKLMNPQRSTVWY) [+15.99]	0.00000000000X000020.0
1	1	3::g24402.t1	g24402.t1	7030	26251	837	404	42	20	14295	1	1	1	864.923	1727.83	2	1727.83	0.001	27	44	0	69.68				R	GISGLEGPFGPPGAPGMR	G	Oxidation (M); Oxidation:O(1) (ADEFHIKLMNPQRSTVWY) [+15.99]	0.00000000000000X020.0
1	1	3::g24402.t1	g24402.t1	7030	26251	837	404	42	20	14296	1	1	1	864.923	1727.83	2	1727.83	0.0011	27	44	0	72.61				R	GISGLEGPFGPPGAPGMR	G	Oxidation (M); Oxidation:O(1) (ADEFHIKLMNPQRSTVWY) [+15.99]	0.0000000000000X0020.0
1	1	3::g24402.t1	g24402.t1	7030	26251	837	404	42	20	14297	1	1	1	864.923	1727.83	2	1727.83	0.0014	27	44	0	57.6				R	GISGLEGPFGPPGAPGMR	G	Oxidation (M); Oxidation:O(1) (ADEFHIKLMNPQRSTVWY) [+15.99]	0.00000000000000X020.0
1	1	3::g24402.t1	g24402.t1	7030	26251	837	404	42	20	14298	1	1	1	864.923	1727.83	2	1727.83	0.0016	27	44	0	46.83				R	GISGLEGPFGPPGAPGMR	G	Oxidation (M); Oxidation:O(1) (ADEFHIKLMNPQRSTVWY) [+15.99]	0.00000000000000X020.0
1	1	3::g24402.t1	g24402.t1	7030	26251	837	404	42	20	14299	1	1	1	864.923	1727.83	2	1727.83	0.0016	27	44	0	103.88				R	GISGLEGPFGPPGAPGMR	G	Oxidation (M); Oxidation:O(1) (ADEFHIKLMNPQRSTVWY) [+15.99]	0.00000000000000X020.0
1	1	3::g24402.t1	g24402.t1	7030	26251	837	404	42	20	14300	1	1	1	864.923	1727.83	2	1727.83	0.0017	27	44	0	101.57				R	GISGLEGPFGPPGAPGMR	G	Oxidation (M); Oxidation:O(1) (ADEFHIKLMNPQRSTVWY) [+15.99]	0.00000000000000X020.0
1	1	3::g24402.t1	g24402.t1	7030	26251	837	404	42	20	14301	1	1	1	864.923	1727.83	2	1727.83	0.0017	27	44	0	89.09				R	GISGLEGPFGPPGAPGMR	G	Oxidation (M); Oxidation:O(1) (ADEFHIKLMNPQRSTVWY) [+15.99]	0.00000000000000X020.0
1	1	3::g24402.t1	g24402.t1	7030	26251	837	404	42	20	14302	1	1	1	864.923	1727.83	2	1727.83	0.0017	27	44	0	106.3				R	GISGLEGPFGPPGAPGMR	G	Oxidation (M); Oxidation:O(1) (ADEFHIKLMNPQRSTVWY) [+15.99]	0.00000000000X000020.0
1	1	3::g24402.t1	g24402.t1	7030	26251	837	404	42	20	14303	1	1	1	864.923	1727.83	2	1727.83	0.0017	27	44	0	74.32				R	GISGLEGPFGPPGAPGMR	G	Oxidation:O(2) (CFMWY) [+31.99]	0.0000000000000000X0.0
1	1	3::g24402.t1	g24402.t1	7030	26251	837	404	42	20	14304	1	1	1	576.951	1727.83	3	1727.83	0.0017	27	44	0	70.95				R	GISGLEGPFGPPGAPGMR	G	Oxidation:O(2) (CFMWY) [+31.99]	0.0000000000000000X0.0
1	1	3::g24402.t1	g24402.t1	7030	26251	837	404	42	20	14305	1	1	1	864.923	1727.83	2	1727.83	0.0017	27	44	0	103.81				R	GISGLEGPFGPPGAPGMR	G	Oxidation (M); Oxidation:O(1) (ADEFHIKLMNPQRSTVWY) [+15.99]	0.00000000000000X020.0
1	1	3::g24402.t1	g24402.t1	7030	26251	837	404	42	20	14306	1	1	1	576.951	1727.83	3	1727.83	0.0017	27	44	0	48.47				R	GISGLEGPFGPPGAPGMR	G	Oxidation (M); Oxidation:O(1) (ADEFHIKLMNPQRSTVWY) [+15.99]	0.00000000000000X020.0
1	1	3::g24402.t1	g24402.t1	7030	26251	837	404	42	20	14307	1	1	1	576.951	1727.83	3	1727.83	0.0018	27	44	0	30.37				R	GISGLEGPFGPPGAPGMR	G	Oxidation (M); Oxidation:O(1) (ADEFHIKLMNPQRSTVWY) [+15.99]	0.00000000000X000020.0
1	1	3::g24402.t1	g24402.t1	7030	26251	837	404	42	20	14308	1	1	1	576.951	1727.83	3	1727.83	0.0019	27	44	0	57.4				R	GISGLEGPFGPPGAPGMR	G	Oxidation (M); Oxidation:O(1) (ADEFHIKLMNPQRSTVWY) [+15.99]	0.00000000000000002X.0
1	1	3::g24402.t1	g24402.t1	7030	26251	837	404	42	20	14309	1	1	1	864.923	1727.83	2	1727.83	0.0019	27	44	0	90.96				R	GISGLEGPFGPPGAPGMR	G	Oxidation (M); Oxidation:O(1) (ADEFHIKLMNPQRSTVWY) [+15.99]	0.00000000000000X020.0
1	1	3::g24402.t1	g24402.t1	7030	26251	837	404	42	20	14311	1	1	1	576.951	1727.83	3	1727.83	0.002	27	44	0	39.88				R	GISGLEGPFGPPGAPGMR	G	Oxidation (M); Oxidation:O(1) (ADEFHIKLMNPQRSTVWY) [+15.99]	0.00000000000000002X.0
1	1	3::g24402.t1	g24402.t1	7030	26251	837	404	42	20	14312	1	1	1	864.923	1727.83	2	1727.83	0.002	27	44	0	124.13				R	GISGLEGPFGPPGAPGMR	G	Oxidation:O(2) (CFMWY) [+31.99]	0.0000000000000000X0.0
1	1	3::g24402.t1	g24402.t1	7030	26251	837	404	42	20	14314	1	1	1	576.951	1727.83	3	1727.83	0.0022	27	44	0	72.65				R	GISGLEGPFGPPGAPGMR	G	Oxidation (M); Oxidation:O(1) (ADEFHIKLMNPQRSTVWY) [+15.99]	0.00000000000000X020.0
1	1	3::g24402.t1	g24402.t1	7030	26251	837	404	42	20	14315	1	1	1	576.952	1727.83	3	1727.83	0.0025	27	44	0	60.86				R	GISGLEGPFGPPGAPGMR	G	Oxidation:O(2) (CFMWY) [+31.99]	0.0000000000000000X0.0
1	1	3::g24402.t1	g24402.t1	7030	26251	837	404	42	20	14316	1	1	1	864.924	1727.83	2	1727.83	0.0025	27	44	0	41.35				R	GISGLEGPFGPPGAPGMR	G	Oxidation:O(2) (CFMWY) [+31.99]	0.0000000000000000X0.0
1	1	3::g24402.t1	g24402.t1	7030	26251	837	404	42	20	14317	1	1	1	864.924	1727.83	2	1727.83	0.0025	27	44	0	124.1				R	GISGLEGPFGPPGAPGMR	G	Oxidation:O(2) (CFMWY) [+31.99]	0.0000000000000000X0.0
1	1	3::g24402.t1	g24402.t1	7030	26251	837	404	42	20	14319	1	1	1	864.924	1727.83	2	1727.83	0.0026	27	44	0	104.71				R	GISGLEGPFGPPGAPGMR	G	Oxidation:O(2) (CFMWY) [+31.99]	0.0000000000000000X0.0
1	1	3::g24402.t1	g24402.t1	7030	26251	837	404	42	20	14320	1	1	1	576.952	1727.83	3	1727.83	0.0026	27	44	0	52.47				R	GISGLEGPFGPPGAPGMR	G	Oxidation (M); Oxidation:O(1) (ADEFHIKLMNPQRSTVWY) [+15.99]	0.00000000000X000020.0
1	1	3::g24402.t1	g24402.t1	7030	26251	837	404	42	20	14321	1	1	1	576.952	1727.83	3	1727.83	0.0026	27	44	0	52.92				R	GISGLEGPFGPPGAPGMR	G	Oxidation (M); Oxidation:O(1) (ADEFHIKLMNPQRSTVWY) [+15.99]	0.00000000000000X020.0
1	1	3::g24402.t1	g24402.t1	7030	26251	837	404	42	20	14322	1	1	1	576.952	1727.83	3	1727.83	0.0026	27	44	0	66.32				R	GISGLEGPFGPPGAPGMR	G	Oxidation:O(2) (CFMWY) [+31.99]	0.0000000000000000X0.0
1	1	3::g24402.t1	g24402.t1	7030	26251	837	404	42	20	14323	1	1	1	864.924	1727.83	2	1727.83	0.0027	27	44	0	104.78				R	GISGLEGPFGPPGAPGMR	G	Oxidation:O(2) (CFMWY) [+31.99]	0.0000000000000000X0.0
1	1	3::g24402.t1	g24402.t1	7030	26251	837	404	42	20	14324	1	1	1	864.924	1727.83	2	1727.83	0.0028	27	44	0	62.13				R	GISGLEGPFGPPGAPGMR	G	Oxidation:O(2) (CFMWY) [+31.99]	0.0000000000000000X0.0
1	1	3::g24402.t1	g24402.t1	7030	26251	837	404	42	20	14325	1	1	1	864.924	1727.83	2	1727.83	0.003	27	44	0	75.97				R	GISGLEGPFGPPGAPGMR	G	Oxidation:O(2) (CFMWY) [+31.99]	0.0000000000000000X0.0
1	1	3::g24402.t1	g24402.t1	7030	26251	837	404	42	20	14327	1	1	1	864.924	1727.83	2	1727.83	0.003	27	44	0	57.09				R	GISGLEGPFGPPGAPGMR	G	Oxidation (M); Oxidation:O(1) (ADEFHIKLMNPQRSTVWY) [+15.99]	0.00000000000000X020.0
1	1	3::g24402.t1	g24402.t1	7030	26251	837	404	42	20	14328	1	1	1	864.924	1727.83	2	1727.83	0.003	27	44	0	60.06				R	GISGLEGPFGPPGAPGMR	G	Oxidation (M); Oxidation:O(1) (ADEFHIKLMNPQRSTVWY) [+15.99]	0.00000000000000X020.0
1	1	3::g24402.t1	g24402.t1	7030	26251	837	404	42	20	14329	1	1	1	864.924	1727.83	2	1727.83	0.0032	27	44	0	46.45				R	GISGLEGPFGPPGAPGMR	G	Oxidation (M); Oxidation:O(1) (ADEFHIKLMNPQRSTVWY) [+15.99]	0.00000000000000X020.0
1	1	3::g24402.t1	g24402.t1	7030	26251	837	404	42	20	14330	1	1	1	864.924	1727.83	2	1727.83	0.0033	27	44	0	124.14				R	GISGLEGPFGPPGAPGMR	G	Oxidation:O(2) (CFMWY) [+31.99]	0.0000000000000000X0.0
1	1	3::g24402.t1	g24402.t1	7030	26251	837	404	42	20	14331	1	1	1	864.924	1727.83	2	1727.83	0.0033	27	44	0	124.12				R	GISGLEGPFGPPGAPGMR	G	Oxidation:O(2) (CFMWY) [+31.99]	0.0000000000000000X0.0
1	1	3::g24402.t1	g24402.t1	7030	26251	837	404	42	20	14332	1	1	1	864.924	1727.83	2	1727.83	0.0034	27	44	0	76.11				R	GISGLEGPFGPPGAPGMR	G	Oxidation (M); Oxidation:O(1) (ADEFHIKLMNPQRSTVWY) [+15.99]	0.00000000000X000020.0
1	1	3::g24402.t1	g24402.t1	7030	26251	837	404	42	20	14333	1	1	1	864.924	1727.83	2	1727.83	0.0039	27	44	0	44.42				R	GISGLEGPFGPPGAPGMR	G	Oxidation:O(2) (CFMWY) [+31.99]	0.0000000000000000X0.0
1	1	3::g24402.t1	g24402.t1	7030	26251	837	404	42	20	14334	1	1	1	576.952	1727.83	3	1727.83	0.0044	27	44	0	38.58				R	GISGLEGPFGPPGAPGMR	G	Oxidation:O(2) (CFMWY) [+31.99]	0.0000000000000000X0.0
1	1	3::g24402.t1	g24402.t1	7030	26251	837	404	42	20	14392	1	1	1	867.916	1733.82	2	1733.82	0.0005	27	44	0	33.6				R	GISGLEGPFGPPGAPGMR	G	Oxidation (M); Cation:Na (DE) [+21.98]	0.00000X000000000020.0
1	1	3::g24402.t1	g24402.t1	7030	26251	837	404	42	20	14396	1	1	1	867.917	1733.82	2	1733.8	0.0141	27	44	0	33.89				R	GISGLEGPFGPPGAPGMR	G	Oxidation (M); Cation:Mg[II] (DE) [+21.97]	0.00000X000000000020.0
1	1	3::g24402.t1	g24402.t1	7030	26251	837	404	42	20	14399	1	1	1	867.917	1733.82	2	1733.82	0.002	27	44	0	39.89				R	GISGLEGPFGPPGAPGMR	G	Oxidation (M); Cation:Na (DE) [+21.98]	0.00000X000000000020.0
1	1	3::g24402.t1	g24402.t1	7030	26251	837	404	42	20	14418	1	1	1	579.606	1735.8	3	1735.79	0.0014	48	64	1	35.69				K	GEKGECPPAPPGAPGQR	G	2 Oxidation (P) [+15.99]	0.000000X000000X000.0
1	1	3::g24402.t1	g24402.t1	7030	26251	837	404	42	20	14420	1	1	1	579.606	1735.8	3	1735.79	0.0018	48	64	1	31.82				K	GEKGECPPAPPGAPGQR	G	2 Oxidation (P) [+15.99]	0.000000X000000X000.0
1	1	3::g24402.t1	g24402.t1	7030	26251	837	404	42	20	14460	1	1	1	872.919	1743.82	2	1743.83	-0.0017	27	44	0	89.65				R	GISGLEGPFGPPGAPGMR	G	Oxidation (M); 2 Oxidation (P) [+15.99]	0.00000000000X00X020.0
1	1	3::g24402.t1	g24402.t1	7030	26251	837	404	42	20	14461	1	1	1	872.919	1743.82	2	1743.83	-0.001	27	44	0	56.53				R	GISGLEGPFGPPGAPGMR	G	Oxidation (M); 2 Oxidation (P) [+15.99]	0.00000000000X00X020.0
1	1	3::g24402.t1	g24402.t1	7030	26251	837	404	42	20	14462	1	1	1	872.919	1743.82	2	1743.83	-0.0006	27	44	0	91.92				R	GISGLEGPFGPPGAPGMR	G	Oxidation (M); 2 Oxidation (P) [+15.99]	0.00000000000X00X020.0
1	1	3::g24402.t1	g24402.t1	7030	26251	837	404	42	20	14463	1	1	1	872.92	1743.82	2	1743.83	-0.0005	27	44	0	88.97				R	GISGLEGPFGPPGAPGMR	G	Oxidation (M); 2 Oxidation (P) [+15.99]	0.00000000000X00X020.0
1	1	3::g24402.t1	g24402.t1	7030	26251	837	404	42	20	14464	1	1	1	872.92	1743.83	2	1743.83	0.0003	27	44	0	85.35				R	GISGLEGPFGPPGAPGMR	G	Oxidation (M); 2 Oxidation (P) [+15.99]	0.00000000000X00X020.0
1	1	3::g24402.t1	g24402.t1	7030	26251	837	404	42	20	14465	1	1	1	872.92	1743.83	2	1743.83	0.0003	27	44	0	107.56				R	GISGLEGPFGPPGAPGMR	G	Oxidation (M); 2 Oxidation (P) [+15.99]	0.00000000000X00X020.0
1	1	3::g24402.t1	g24402.t1	7030	26251	837	404	42	20	14466	1	1	1	872.92	1743.83	2	1743.83	0.0004	27	44	0	105.67				R	GISGLEGPFGPPGAPGMR	G	3 Oxidation:O(1) (ADEFHIKLMNPQRSTVWY) [+15.99]	0.00000000000000X0XX.0
1	1	3::g24402.t1	g24402.t1	7030	26251	837	404	42	20	14468	1	1	1	872.92	1743.83	2	1743.83	0.0006	27	44	0	91.95				R	GISGLEGPFGPPGAPGMR	G	Oxidation (M); 2 Oxidation (P) [+15.99]	0.00000000000X00X020.0
1	1	3::g24402.t1	g24402.t1	7030	26251	837	404	42	20	14469	1	1	1	872.92	1743.83	2	1743.83	0.0007	27	44	0	108.82				R	GISGLEGPFGPPGAPGMR	G	3 Oxidation:O(1) (ADEFHIKLMNPQRSTVWY) [+15.99]	0.00000000000000X0XX.0
1	1	3::g24402.t1	g24402.t1	7030	26251	837	404	42	20	14470	1	1	1	872.92	1743.83	2	1743.83	0.0008	27	44	0	92.05				R	GISGLEGPFGPPGAPGMR	G	Oxidation (M); 2 Oxidation (P) [+15.99]	0.00000000000X00X020.0
1	1	3::g24402.t1	g24402.t1	7030	26251	837	404	42	20	14471	1	1	1	582.283	1743.83	3	1743.83	0.0008	27	44	0	55.24				R	GISGLEGPFGPPGAPGMR	G	Oxidation (M); 2 Oxidation (P) [+15.99]	0.00000000000X00X020.0
1	1	3::g24402.t1	g24402.t1	7030	26251	837	404	42	20	14472	1	1	1	872.92	1743.83	2	1743.83	0.0008	27	44	0	101.73				R	GISGLEGPFGPPGAPGMR	G	Oxidation (M); 2 Oxidation (P) [+15.99]	0.00000000000X00X020.0
1	1	3::g24402.t1	g24402.t1	7030	26251	837	404	42	20	14473	1	1	1	872.92	1743.83	2	1743.83	0.0008	27	44	0	94.11				R	GISGLEGPFGPPGAPGMR	G	3 Oxidation:O(1) (ADEFHIKLMNPQRSTVWY) [+15.99]	0.00000000000000X0XX.0
1	1	3::g24402.t1	g24402.t1	7030	26251	837	404	42	20	14474	1	1	1	872.92	1743.83	2	1743.83	0.0009	27	44	0	89.83				R	GISGLEGPFGPPGAPGMR	G	Oxidation (M); 2 Oxidation (P) [+15.99]	0.00000000000X00X020.0
1	1	3::g24402.t1	g24402.t1	7030	26251	837	404	42	20	14476	1	1	1	872.92	1743.83	2	1743.83	0.0011	27	44	0	90.33				R	GISGLEGPFGPPGAPGMR	G	Oxidation (M); Dioxidation (P) [+31.99]	0.00000000000000X020.0
1	1	3::g24402.t1	g24402.t1	7030	26251	837	404	42	20	14477	1	1	1	872.92	1743.83	2	1743.83	0.0011	27	44	0	103.2				R	GISGLEGPFGPPGAPGMR	G	3 Oxidation:O(1) (ADEFHIKLMNPQRSTVWY) [+15.99]	0.00000000000000X0XX.0
1	1	3::g24402.t1	g24402.t1	7030	26251	837	404	42	20	14478	1	1	1	872.92	1743.83	2	1743.83	0.0012	27	44	0	89.86				R	GISGLEGPFGPPGAPGMR	G	Oxidation (M); 2 Oxidation (P) [+15.99]	0.00000000000X00X020.0
1	1	3::g24402.t1	g24402.t1	7030	26251	837	404	42	20	14479	1	1	1	582.283	1743.83	3	1743.83	0.0012	27	44	0	64.65				R	GISGLEGPFGPPGAPGMR	G	3 Oxidation:O(1) (ADEFHIKLMNPQRSTVWY) [+15.99]	0.00000000000000X0XX.0
1	1	3::g24402.t1	g24402.t1	7030	26251	837	404	42	20	14480	1	1	1	582.283	1743.83	3	1743.83	0.0012	27	44	0	54.98				R	GISGLEGPFGPPGAPGMR	G	3 Oxidation:O(1) (ADEFHIKLMNPQRSTVWY) [+15.99]	0.00000000000000X0XX.0
1	1	3::g24402.t1	g24402.t1	7030	26251	837	404	42	20	14481	1	1	1	872.92	1743.83	2	1743.83	0.0014	27	44	0	103.23				R	GISGLEGPFGPPGAPGMR	G	3 Oxidation:O(1) (ADEFHIKLMNPQRSTVWY) [+15.99]	0.00000000000000X0XX.0
1	1	3::g24402.t1	g24402.t1	7030	26251	837	404	42	20	14482	1	1	1	582.283	1743.83	3	1743.83	0.0014	27	44	0	53.38				R	GISGLEGPFGPPGAPGMR	G	Oxidation (M); 2 Oxidation (P) [+15.99]	0.00000000000X00X020.0
1	1	3::g24402.t1	g24402.t1	7030	26251	837	404	42	20	14483	1	1	1	872.92	1743.83	2	1743.83	0.0015	27	44	0	64.24				R	GISGLEGPFGPPGAPGMR	G	Oxidation (M); 2 Oxidation (P) [+15.99]	0.00000000000X00X020.0
1	1	3::g24402.t1	g24402.t1	7030	26251	837	404	42	20	14484	1	1	1	872.921	1743.83	2	1743.83	0.0015	27	44	0	88.13				R	GISGLEGPFGPPGAPGMR	G	Oxidation (M); 2 Oxidation (P) [+15.99]	0.00000000000X00X020.0
1	1	3::g24402.t1	g24402.t1	7030	26251	837	404	42	20	14485	1	1	1	872.921	1743.83	2	1743.83	0.0015	27	44	0	93.02				R	GISGLEGPFGPPGAPGMR	G	Oxidation (M); 2 Oxidation:O(1) (ADEFHIKLMNPQRSTVWY) [+15.99]	0.0000000000000XX020.0
1	1	3::g24402.t1	g24402.t1	7030	26251	837	404	42	20	14486	1	1	1	872.921	1743.83	2	1743.83	0.0015	27	44	0	112				R	GISGLEGPFGPPGAPGMR	G	3 Oxidation:O(1) (ADEFHIKLMNPQRSTVWY) [+15.99]	0.00000000000000X0XX.0
1	1	3::g24402.t1	g24402.t1	7030	26251	837	404	42	20	14487	1	1	1	582.283	1743.83	3	1743.83	0.0017	27	44	0	55.63				R	GISGLEGPFGPPGAPGMR	G	Oxidation (M); 2 Oxidation (P) [+15.99]	0.00000000000X00X020.0
1	1	3::g24402.t1	g24402.t1	7030	26251	837	404	42	20	14488	1	1	1	582.283	1743.83	3	1743.83	0.0018	27	44	0	54.99				R	GISGLEGPFGPPGAPGMR	G	3 Oxidation:O(1) (ADEFHIKLMNPQRSTVWY) [+15.99]	0.00000000000000X0XX.0
1	1	3::g24402.t1	g24402.t1	7030	26251	837	404	42	20	14489	1	1	1	582.283	1743.83	3	1743.83	0.0018	27	44	0	64.19				R	GISGLEGPFGPPGAPGMR	G	3 Oxidation:O(1) (ADEFHIKLMNPQRSTVWY) [+15.99]	0.00000000000000X0XX.0
1	1	3::g24402.t1	g24402.t1	7030	26251	837	404	42	20	14491	1	1	1	582.283	1743.83	3	1743.83	0.0019	27	44	0	54.06				R	GISGLEGPFGPPGAPGMR	G	Oxidation (M); Dioxidation (R) [+31.99]	0.00000000000000002X.0
1	1	3::g24402.t1	g24402.t1	7030	26251	837	404	42	20	14492	1	1	1	872.921	1743.83	2	1743.83	0.0021	27	44	0	92.09				R	GISGLEGPFGPPGAPGMR	G	Oxidation (M); 2 Oxidation (P) [+15.99]	0.00000000000X00X020.0
1	1	3::g24402.t1	g24402.t1	7030	26251	837	404	42	20	14493	1	1	1	582.283	1743.83	3	1743.83	0.0022	27	44	0	56.5				R	GISGLEGPFGPPGAPGMR	G	Oxidation (M); 2 Oxidation (P) [+15.99]	0.00000000000X00X020.0
1	1	3::g24402.t1	g24402.t1	7030	26251	837	404	42	20	14494	1	1	1	872.921	1743.83	2	1743.83	0.0022	27	44	0	95.34				R	GISGLEGPFGPPGAPGMR	G	3 Oxidation:O(1) (ADEFHIKLMNPQRSTVWY) [+15.99]	0.00000000000000X0XX.0
1	1	3::g24402.t1	g24402.t1	7030	26251	837	404	42	20	14495	1	1	1	582.283	1743.83	3	1743.83	0.0022	27	44	0	57.58				R	GISGLEGPFGPPGAPGMR	G	3 Oxidation:O(1) (ADEFHIKLMNPQRSTVWY) [+15.99]	0.00000000000000X0XX.0
1	1	3::g24402.t1	g24402.t1	7030	26251	837	404	42	20	14496	1	1	1	872.921	1743.83	2	1743.83	0.0023	27	44	0	85.02				R	GISGLEGPFGPPGAPGMR	G	3 Oxidation:O(1) (ADEFHIKLMNPQRSTVWY) [+15.99]	0.00000000000000X0XX.0
1	1	3::g24402.t1	g24402.t1	7030	26251	837	404	42	20	14497	1	1	1	872.921	1743.83	2	1743.83	0.0024	27	44	0	65.54				R	GISGLEGPFGPPGAPGMR	G	3 Oxidation:O(1) (ADEFHIKLMNPQRSTVWY) [+15.99]	0.00000000000000X0XX.0
1	1	3::g24402.t1	g24402.t1	7030	26251	837	404	42	20	14498	1	1	1	582.283	1743.83	3	1743.83	0.0025	27	44	0	62.15				R	GISGLEGPFGPPGAPGMR	G	Oxidation (M); 2 Oxidation (P) [+15.99]	0.00000000000X00X020.0
1	1	3::g24402.t1	g24402.t1	7030	26251	837	404	42	20	14499	1	1	1	582.283	1743.83	3	1743.83	0.0027	27	44	0	55.23				R	GISGLEGPFGPPGAPGMR	G	Oxidation (M); 2 Oxidation (P) [+15.99]	0.00000000000X00X020.0
1	1	3::g24402.t1	g24402.t1	7030	26251	837	404	42	20	14501	1	1	1	872.921	1743.83	2	1743.83	0.003	27	44	0	88.57				R	GISGLEGPFGPPGAPGMR	G	Oxidation (M); 2 Oxidation (P) [+15.99]	0.00000000000X00X020.0
1	1	3::g24402.t1	g24402.t1	7030	26251	837	404	42	20	14502	1	1	1	872.921	1743.83	2	1743.83	0.0032	27	44	0	95.39				R	GISGLEGPFGPPGAPGMR	G	3 Oxidation:O(1) (ADEFHIKLMNPQRSTVWY) [+15.99]	0.00000000000000X0XX.0
1	1	3::g24402.t1	g24402.t1	7030	26251	837	404	42	20	14503	1	1	1	872.922	1743.83	2	1743.83	0.0034	27	44	0	96.98				R	GISGLEGPFGPPGAPGMR	G	Oxidation (M); Dioxidation (P) [+31.99]	0.00000000000000X020.0
1	1	3::g24402.t1	g24402.t1	7030	26251	837	404	42	20	14505	1	1	1	872.922	1743.83	2	1743.83	0.0036	27	44	0	71.56				R	GISGLEGPFGPPGAPGMR	G	3 Oxidation:O(1) (ADEFHIKLMNPQRSTVWY) [+15.99]	0.00000000000000X0XX.0
1	1	3::g24402.t1	g24402.t1	7030	26251	837	404	42	20	14506	1	1	1	872.922	1743.83	2	1743.83	0.004	27	44	0	71.2				R	GISGLEGPFGPPGAPGMR	G	Oxidation (M); 2 Oxidation (P) [+15.99]	0.00000000000X00X020.0
1	1	3::g24402.t1	g24402.t1	7030	26251	837	404	42	20	14507	1	1	1	872.922	1743.83	2	1743.83	0.0044	27	44	0	84.29				R	GISGLEGPFGPPGAPGMR	G	Oxidation (M); 2 Oxidation (P) [+15.99]	0.00000000000X00X020.0
1	1	3::g24402.t1	g24402.t1	7030	26251	837	404	42	20	14508	1	1	1	872.923	1743.83	2	1743.83	0.0055	27	44	0	84.78				R	GISGLEGPFGPPGAPGMR	G	Oxidation (M); 2 Oxidation:O(1) (ADEFHIKLMNPQRSTVWY) [+15.99]	0.0000000000000XX020.0
1	1	3::g24402.t1	g24402.t1	7030	26251	837	404	42	20	14509	1	1	1	872.923	1743.83	2	1743.83	0.0055	27	44	0	50.32				R	GISGLEGPFGPPGAPGMR	G	Oxidation (M); 2 Oxidation (P) [+15.99]	0.00000000000X00X020.0
1	1	3::g24402.t1	g24402.t1	7030	26251	837	404	42	20	14537	1	1	1	583.61	1747.81	3	1747.81	0.0028	154	168	0	50.81				K	VFYNEEGHWDPVLSK	F	Trp->Asp (W) [-71.05]	0.00000000X000000.0
1	1	3::g24402.t1	g24402.t1	7030	26251	837	404	42	20	14650	1	1	1	880.917	1759.82	2	1759.82	-0.0002	27	44	0	80.6				R	GISGLEGPFGPPGAPGMR	G	Oxidation (M); 3 Oxidation:O(1) (ADEFHIKLMNPQRSTVWY) [+15.99]	0.00000000000X0XX020.0
1	1	3::g24402.t1	g24402.t1	7030	26251	837	404	42	20	14651	1	1	1	880.917	1759.82	2	1759.82	0	27	44	0	42.02				R	GISGLEGPFGPPGAPGMR	G	Oxidation (M); 3 Oxidation:O(1) (ADEFHIKLMNPQRSTVWY) [+15.99]	0.00000000000X0XX020.0
1	1	3::g24402.t1	g24402.t1	7030	26251	837	404	42	20	14652	1	1	1	880.917	1759.82	2	1759.82	0.0001	27	44	0	70.61				R	GISGLEGPFGPPGAPGMR	G	Oxidation (M); 3 Oxidation:O(1) (ADEFHIKLMNPQRSTVWY) [+15.99]	0.00000000000X0XX020.0
1	1	3::g24402.t1	g24402.t1	7030	26251	837	404	42	20	14653	1	1	1	880.918	1759.82	2	1759.82	0.0005	27	44	0	95.79				R	GISGLEGPFGPPGAPGMR	G	Oxidation (M); 3 Oxidation:O(1) (ADEFHIKLMNPQRSTVWY) [+15.99]	0.00000000000X0XX020.0
1	1	3::g24402.t1	g24402.t1	7030	26251	837	404	42	20	14654	1	1	1	880.918	1759.82	2	1759.82	0.0006	27	44	0	90.58				R	GISGLEGPFGPPGAPGMR	G	Oxidation (M); 3 Oxidation:O(1) (ADEFHIKLMNPQRSTVWY) [+15.99]	0.00000000000X0XX020.0
1	1	3::g24402.t1	g24402.t1	7030	26251	837	404	42	20	14655	1	1	1	880.918	1759.82	2	1759.82	0.0007	27	44	0	76.33				R	GISGLEGPFGPPGAPGMR	G	Oxidation (M); 3 Oxidation:O(1) (ADEFHIKLMNPQRSTVWY) [+15.99]	0.00000000000X0XX020.0
1	1	3::g24402.t1	g24402.t1	7030	26251	837	404	42	20	14656	1	1	1	880.918	1759.82	2	1759.82	0.0014	27	44	0	83.64				R	GISGLEGPFGPPGAPGMR	G	4 Oxidation:O(1) (ADEFHIKLMNPQRSTVWY) [+15.99]	0.0000000000000XX0XX.0
1	1	3::g24402.t1	g24402.t1	7030	26251	837	404	42	20	14657	1	1	1	587.614	1759.82	3	1759.82	0.0014	27	44	0	47.07				R	GISGLEGPFGPPGAPGMR	G	Oxidation (M); 3 Oxidation:O(1) (ADEFHIKLMNPQRSTVWY) [+15.99]	0.00000000000X0XX020.0
1	1	3::g24402.t1	g24402.t1	7030	26251	837	404	42	20	14658	1	1	1	587.614	1759.82	3	1759.82	0.0015	27	44	0	43.36				R	GISGLEGPFGPPGAPGMR	G	Oxidation (M); 3 Oxidation:O(1) (ADEFHIKLMNPQRSTVWY) [+15.99]	0.00000000000X0XX020.0
1	1	3::g24402.t1	g24402.t1	7030	26251	837	404	42	20	14659	1	1	1	880.918	1759.82	2	1759.82	0.0016	27	44	0	87.71				R	GISGLEGPFGPPGAPGMR	G	Oxidation (M); 3 Oxidation:O(1) (ADEFHIKLMNPQRSTVWY) [+15.99]	0.00000000000X0XX020.0
1	1	3::g24402.t1	g24402.t1	7030	26251	837	404	42	20	14660	1	1	1	880.918	1759.82	2	1759.82	0.0017	27	44	0	95.3				R	GISGLEGPFGPPGAPGMR	G	Oxidation (M); 3 Oxidation:O(1) (ADEFHIKLMNPQRSTVWY) [+15.99]	0.00000000000X0XX020.0
1	1	3::g24402.t1	g24402.t1	7030	26251	837	404	42	20	14661	1	1	1	587.615	1759.82	3	1759.82	0.0017	27	44	0	47.06				R	GISGLEGPFGPPGAPGMR	G	Oxidation (M); 3 Oxidation:O(1) (ADEFHIKLMNPQRSTVWY) [+15.99]	0.00000000000X0XX020.0
1	1	3::g24402.t1	g24402.t1	7030	26251	837	404	42	20	14662	1	1	1	880.918	1759.82	2	1759.82	0.0022	27	44	0	95.42				R	GISGLEGPFGPPGAPGMR	G	Oxidation (M); 3 Oxidation:O(1) (ADEFHIKLMNPQRSTVWY) [+15.99]	0.00000000000X0XX020.0
1	1	3::g24402.t1	g24402.t1	7030	26251	837	404	42	20	14663	1	1	1	587.615	1759.82	3	1759.82	0.0025	27	44	0	47.79				R	GISGLEGPFGPPGAPGMR	G	Oxidation (M); 3 Oxidation:O(1) (ADEFHIKLMNPQRSTVWY) [+15.99]	0.00000000000X0XX020.0
1	1	3::g24402.t1	g24402.t1	7030	26251	837	404	42	20	14664	1	1	1	880.919	1759.82	2	1759.82	0.0027	27	44	0	58.46				R	GISGLEGPFGPPGAPGMR	G	4 Oxidation:O(1) (ADEFHIKLMNPQRSTVWY) [+15.99]	0.0000000000000XX0XX.0
1	1	3::g24402.t1	g24402.t1	7030	26251	837	404	42	20	14665	1	1	1	880.919	1759.82	2	1759.82	0.0028	27	44	0	87.81				R	GISGLEGPFGPPGAPGMR	G	Oxidation (M); 3 Oxidation:O(1) (ADEFHIKLMNPQRSTVWY) [+15.99]	0.00000000000X0XX020.0
1	1	3::g24402.t1	g24402.t1	7030	26251	837	404	42	20	14666	1	1	1	587.615	1759.82	3	1759.82	0.0029	27	44	0	50.48				R	GISGLEGPFGPPGAPGMR	G	Oxidation (M); 3 Oxidation:O(1) (ADEFHIKLMNPQRSTVWY) [+15.99]	0.00000000000X0XX020.0
1	1	3::g24402.t1	g24402.t1	7030	26251	837	404	42	20	14667	1	1	1	587.615	1759.82	3	1759.82	0.0031	27	44	0	38.55				R	GISGLEGPFGPPGAPGMR	G	4 Oxidation:O(1) (ADEFHIKLMNPQRSTVWY) [+15.99]	0.0000000000000XX0XX.0
1	1	3::g24402.t1	g24402.t1	7030	26251	837	404	42	20	14668	1	1	1	880.919	1759.82	2	1759.82	0.0034	27	44	0	93.1				R	GISGLEGPFGPPGAPGMR	G	Oxidation (M); 3 Oxidation:O(1) (ADEFHIKLMNPQRSTVWY) [+15.99]	0.00000000000X0XX020.0
1	1	3::g24402.t1	g24402.t1	7030	26251	837	404	42	20	14669	1	1	1	880.92	1759.83	2	1759.82	0.0059	27	44	0	38.46				R	GISGLEGPFGPPGAPGMR	G	Oxidation (M); 3 Oxidation:O(1) (ADEFHIKLMNPQRSTVWY) [+15.99]	0.00000000000X0XX020.0
1	1	3::g24402.t1	g24402.t1	7030	26251	837	404	42	20	14987	1	1	1	898.93	1795.85	2	1795.84	0.0037	154	168	0	63.77				K	VFYNEEGHWDPVLSK	F	Trp->Tyr (W) [-23.02]	0.00000000X000000.0
1	1	3::g24402.t1	g24402.t1	7030	26251	837	404	42	20	14988	1	1	1	898.931	1795.85	2	1795.84	0.0055	154	168	0	65.02				K	VFYNEEGHWDPVLSK	F	Trp->Tyr (W) [-23.02]	0.00000000X000000.0
1	1	3::g24402.t1	g24402.t1	7030	26251	837	404	42	20	15046	1	1	1	901.43	1800.84	2	1800.86	-0.0169	27	44	0	58.63				R	GISGLEGPFGPPGAPGMR	G	Oxidation (M); Pro->Trp (P) [+89.03]	0.00000000000000X020.0
1	1	3::g24402.t1	g24402.t1	7030	26251	837	404	42	20	15047	1	1	1	901.43	1800.85	2	1800.86	-0.0155	27	44	0	78.19				R	GISGLEGPFGPPGAPGMR	G	Oxidation (M); Pro->Trp (P) [+89.03]	0.00000000000000X020.0
1	1	3::g24402.t1	g24402.t1	7030	26251	837	404	42	20	15174	1	1	1	910.435	1818.86	2	1818.86	-0.0019	154	168	0	23.84	14	31	0.0058	K	VFYNEEGHWDPVLSK	F
1	1	3::g24402.t1	g24402.t1	7030	26251	837	404	42	20	15175	1	1	1	910.436	1818.86	2	1818.86	-0.0013	154	168	0	56.78	18	31	7.3e-06	K	VFYNEEGHWDPVLSK	F
1	1	3::g24402.t1	g24402.t1	7030	26251	837	404	42	20	15176	1	1	1	910.436	1818.86	2	1818.86	-0.0009	154	168	0	57.32	18	31	6e-06	K	VFYNEEGHWDPVLSK	F
1	1	3::g24402.t1	g24402.t1	7030	26251	837	404	42	20	15177	1	1	1	607.293	1818.86	3	1818.86	-0.0003	154	168	0	25.13	14	31	0.0044	K	VFYNEEGHWDPVLSK	F
1	1	3::g24402.t1	g24402.t1	7030	26251	837	404	42	20	15178	1	1	1	910.437	1818.86	2	1818.86	0.0008	154	168	0	60.01	18	31	3.7e-06	K	VFYNEEGHWDPVLSK	F
1	1	3::g24402.t1	g24402.t1	7030	26251	837	404	42	20	15179	1	1	1	607.293	1818.86	3	1818.86	0.0009	154	168	0	38.54	16	31	0.00028	K	VFYNEEGHWDPVLSK	F
1	1	3::g24402.t1	g24402.t1	7030	26251	837	404	42	20	15181	1	1	1	607.293	1818.86	3	1818.86	0.001	154	168	0	37.8	15	31	0.00029	K	VFYNEEGHWDPVLSK	F
1	1	3::g24402.t1	g24402.t1	7030	26251	837	404	42	20	15182	1	1	1	607.294	1818.86	3	1818.86	0.0012	154	168	0	48.92	16	31	2.9e-05	K	VFYNEEGHWDPVLSK	F
1	1	3::g24402.t1	g24402.t1	7030	26251	837	404	42	20	15184	1	1	1	910.437	1818.86	2	1818.86	0.0018	154	168	0	59.25	18	31	4.6e-06	K	VFYNEEGHWDPVLSK	F
1	1	3::g24402.t1	g24402.t1	7030	26251	837	404	42	20	15185	1	1	1	607.294	1818.86	3	1818.86	0.0028	154	168	0	13.26	13	31	0.057	K	VFYNEEGHWDPVLSK	F
1	1	3::g24402.t1	g24402.t1	7030	26251	837	404	42	20	15186	1	1	1	607.294	1818.86	3	1818.86	0.0031	154	168	0	29.69	16	31	0.0023	K	VFYNEEGHWDPVLSK	F
1	1	3::g24402.t1	g24402.t1	7030	26251	837	404	42	20	15187	1	1	1	607.294	1818.86	3	1818.86	0.0033	154	168	0	45.34	16	31	6.3e-05	K	VFYNEEGHWDPVLSK	F
1	1	3::g24402.t1	g24402.t1	7030	26251	837	404	42	20	15188	1	1	1	607.295	1818.86	3	1818.86	0.0043	154	168	0	43.2	15	31	8.9e-05	K	VFYNEEGHWDPVLSK	F
1	1	3::g24402.t1	g24402.t1	7030	26251	837	404	42	20	15202	1	1	1	607.621	1819.84	3	1819.84	-0.0005	154	168	0	0.42	13	31	0.91	K	VFYNEEGHWDPVLSK	F	Deamidated (NQ)	0.000100000000000.0
1	1	3::g24402.t1	g24402.t1	7030	26251	837	404	42	20	15203	1	1	1	910.928	1819.84	2	1819.84	0	154	168	0	45.91	15	31	5e-05	K	VFYNEEGHWDPVLSK	F	Deamidated (NQ)	0.000100000000000.0
1	1	3::g24402.t1	g24402.t1	7030	26251	837	404	42	20	15204	1	1	1	910.928	1819.84	2	1819.84	0.0004	154	168	0	48.36	16	31	2.9e-05	K	VFYNEEGHWDPVLSK	F	Deamidated (NQ)	0.000100000000000.0
1	1	3::g24402.t1	g24402.t1	7030	26251	837	404	42	20	15205	1	1	1	607.621	1819.84	3	1819.85	-0.0125	154	168	0	30.57				K	VFYNEEGHWDPVLSK	F	Label:15N(1) (E) [+1.00]	0.00000X000000000.0
1	1	3::g24402.t1	g24402.t1	7030	26251	837	404	42	20	15206	1	1	1	607.622	1819.84	3	1819.84	0.0015	154	168	0	32.99	15	31	0.00081	K	VFYNEEGHWDPVLSK	F	Deamidated (NQ)	0.000100000000000.0
1	1	3::g24402.t1	g24402.t1	7030	26251	837	404	42	20	15207	1	1	1	607.622	1819.84	3	1819.84	0.002	154	168	0	19.7	14	31	0.014	K	VFYNEEGHWDPVLSK	F	Deamidated (NQ)	0.000100000000000.0
1	1	3::g24402.t1	g24402.t1	7030	26251	837	404	42	20	15208	1	1	1	607.622	1819.84	3	1819.84	0.0021	154	168	0	29.11	14	31	0.0019	K	VFYNEEGHWDPVLSK	F	Deamidated (NQ)	0.000100000000000.0
1	1	3::g24402.t1	g24402.t1	7030	26251	837	404	42	20	15209	1	1	1	910.929	1819.84	2	1819.84	0.0022	154	168	0	68.17	17	31	4.1e-07	K	VFYNEEGHWDPVLSK	F	Deamidated (NQ)	0.000100000000000.0
1	1	3::g24402.t1	g24402.t1	7030	26251	837	404	42	20	15210	1	1	1	910.929	1819.84	2	1819.84	0.0027	154	168	0	70.44	17	31	2.5e-07	K	VFYNEEGHWDPVLSK	F	Deamidated (NQ)	0.000100000000000.0
1	1	3::g24402.t1	g24402.t1	7030	26251	837	404	42	20	15211	1	1	1	910.929	1819.84	2	1819.84	0.0028	154	168	0	33.43	15	31	0.00073	K	VFYNEEGHWDPVLSK	F	Deamidated (NQ)	0.000100000000000.0
1	1	3::g24402.t1	g24402.t1	7030	26251	837	404	42	20	15212	1	1	1	607.622	1819.84	3	1819.84	0.0028	154	168	0	36.63	15	31	0.00037	K	VFYNEEGHWDPVLSK	F	Deamidated (NQ)	0.000100000000000.0
1	1	3::g24402.t1	g24402.t1	7030	26251	837	404	42	20	15213	1	1	1	607.622	1819.84	3	1819.84	0.0032	154	168	0	18.93	14	31	0.017	K	VFYNEEGHWDPVLSK	F	Deamidated (NQ)	0.000100000000000.0
1	1	3::g24402.t1	g24402.t1	7030	26251	837	404	42	20	15214	1	1	1	607.622	1819.85	3	1819.84	0.004	154	168	0	2.79	13	31	0.55	K	VFYNEEGHWDPVLSK	F	Deamidated (NQ)	0.000100000000000.0
1	1	3::g24402.t1	g24402.t1	7030	26251	837	404	42	20	15216	4	1	1	910.937	1819.86	2	1819.84	0.018	154	168	0	4.16				K	VFYNEEGHWDPVLSK	F	Deamidated (NQ)	0.000100000000000.0
1	1	3::g24402.t1	g24402.t1	7030	26251	837	404	42	20	15249	1	1	1	912.434	1822.85	2	1822.85	0.0012	154	168	0	58.54				K	VFYNEEGHWDPVLSK	F	Trp->Kynurenin (W) [+3.99]	0.00000000X000000.0
1	1	3::g24402.t1	g24402.t1	7030	26251	837	404	42	20	15250	1	1	1	608.625	1822.85	3	1822.85	0.0012	154	168	0	46.04				K	VFYNEEGHWDPVLSK	F	Trp->Kynurenin (W) [+3.99]	0.00000000X000000.0
1	1	3::g24402.t1	g24402.t1	7030	26251	837	404	42	20	15251	1	1	1	912.434	1822.85	2	1822.85	0.0016	154	168	0	40.22				K	VFYNEEGHWDPVLSK	F	Trp->Kynurenin (W) [+3.99]	0.00000000X000000.0
1	1	3::g24402.t1	g24402.t1	7030	26251	837	404	42	20	15255	1	1	1	608.626	1822.86	3	1822.85	0.0034	154	168	0	41.12				K	VFYNEEGHWDPVLSK	F	Trp->Kynurenin (W) [+3.99]	0.00000000X000000.0
1	1	3::g24402.t1	g24402.t1	7030	26251	837	404	42	20	15332	1	1	1	610.992	1829.95	3	1829.95	0.0043	9	26	2	21.59	14	31	0.0094	K	GEPGLRGEPGLRGEPGPR	G
1	1	3::g24402.t1	g24402.t1	7030	26251	837	404	42	20	15334	1	1	1	610.992	1829.95	3	1829.95	0.0046	9	26	2	6.92	13	31	0.22	K	GEPGLRGEPGLRGEPGPR	G
1	1	3::g24402.t1	g24402.t1	7030	26251	837	404	42	20	15335	1	1	1	610.992	1829.95	3	1829.95	0.005	9	26	2	7.47	13	31	0.2	K	GEPGLRGEPGLRGEPGPR	G
1	1	3::g24402.t1	g24402.t1	7030	26251	837	404	42	20	15336	1	1	1	610.992	1829.95	3	1829.95	0.0053	9	26	2	18.24	16	31	0.031	K	GEPGLRGEPGLRGEPGPR	G
1	1	3::g24402.t1	g24402.t1	7030	26251	837	404	42	20	15393	1	1	1	612.624	1834.85	3	1834.85	-0.0031	154	168	0	29.82				K	VFYNEEGHWDPVLSK	F	Oxidation:O(1) (ADEFHIKLMNPQRSTVWY) [+15.99]	0.00000000X000000.0
1	1	3::g24402.t1	g24402.t1	7030	26251	837	404	42	20	15401	1	1	1	918.434	1834.85	2	1834.85	0.0003	154	168	0	41.38				K	VFYNEEGHWDPVLSK	F	Oxidation:O(1) (ADEFHIKLMNPQRSTVWY) [+15.99]	0.00000000X000000.0
1	1	3::g24402.t1	g24402.t1	7030	26251	837	404	42	20	15405	1	1	1	612.625	1834.85	3	1834.85	0.0008	154	168	0	52.91				K	VFYNEEGHWDPVLSK	F	Oxidation:O(1) (ADEFHIKLMNPQRSTVWY) [+15.99]	0.00000000X000000.0
1	1	3::g24402.t1	g24402.t1	7030	26251	837	404	42	20	15406	1	1	1	612.625	1834.85	3	1834.85	0.0011	154	168	0	41.91				K	VFYNEEGHWDPVLSK	F	Oxidation:O(1) (ADEFHIKLMNPQRSTVWY) [+15.99]	0.00000000X000000.0
1	1	3::g24402.t1	g24402.t1	7030	26251	837	404	42	20	15407	1	1	1	918.434	1834.85	2	1834.85	0.0012	154	168	0	63.73				K	VFYNEEGHWDPVLSK	F	Oxidation:O(1) (ADEFHIKLMNPQRSTVWY) [+15.99]	0.00000000X000000.0
1	1	3::g24402.t1	g24402.t1	7030	26251	837	404	42	20	15408	1	1	1	612.625	1834.85	3	1834.85	0.0013	154	168	0	34.23				K	VFYNEEGHWDPVLSK	F	Oxidation:O(1) (ADEFHIKLMNPQRSTVWY) [+15.99]	0.00000000X000000.0
1	1	3::g24402.t1	g24402.t1	7030	26251	837	404	42	20	15410	1	1	1	612.626	1834.86	3	1834.85	0.003	154	168	0	45.9				K	VFYNEEGHWDPVLSK	F	Oxidation:O(1) (ADEFHIKLMNPQRSTVWY) [+15.99]	0.00000000X000000.0
1	1	3::g24402.t1	g24402.t1	7030	26251	837	404	42	20	15414	1	1	1	612.626	1834.86	3	1834.85	0.0039	154	168	0	44.88				K	VFYNEEGHWDPVLSK	F	Oxidation:O(1) (ADEFHIKLMNPQRSTVWY) [+15.99]	0.00000000X000000.0
1	1	3::g24402.t1	g24402.t1	7030	26251	837	404	42	20	15416	1	1	1	612.626	1834.86	3	1834.85	0.0047	154	168	0	45.95				K	VFYNEEGHWDPVLSK	F	Oxidation:O(1) (ADEFHIKLMNPQRSTVWY) [+15.99]	0.00000000X000000.0
1	1	3::g24402.t1	g24402.t1	7030	26251	837	404	42	20	15417	1	1	1	612.627	1834.86	3	1834.85	0.0056	154	168	0	43.11				K	VFYNEEGHWDPVLSK	F	Oxidation:O(1) (ADEFHIKLMNPQRSTVWY) [+15.99]	0.00000000X000000.0
1	1	3::g24402.t1	g24402.t1	7030	26251	837	404	42	20	15478	1	1	1	921.426	1840.84	2	1840.84	-0.0031	154	168	0	40.3				K	VFYNEEGHWDPVLSK	F	Cation:Na (DE) [+21.98]	0.000000000X00000.0
1	1	3::g24402.t1	g24402.t1	7030	26251	837	404	42	20	15482	1	1	1	921.427	1840.84	2	1840.84	0.0005	154	168	0	37.49				K	VFYNEEGHWDPVLSK	F	Cation:Na (DE) [+21.98]	0.000000000X00000.0
1	1	3::g24402.t1	g24402.t1	7030	26251	837	404	42	20	15608	1	1	1	926.431	1850.85	2	1850.85	-0.0009	154	168	0	35.48				K	VFYNEEGHWDPVLSK	F	Oxidation:O(2) (CFMWY) [+31.99]	0.00000000X000000.0
1	1	3::g24402.t1	g24402.t1	7030	26251	837	404	42	20	15609	1	1	1	617.957	1850.85	3	1850.85	0.0005	154	168	0	39.99				K	VFYNEEGHWDPVLSK	F	Oxidation:O(2) (CFMWY) [+31.99]	0.00000000X000000.0
1	1	3::g24402.t1	g24402.t1	7030	26251	837	404	42	20	15611	1	1	1	926.432	1850.85	2	1850.85	0.0012	154	168	0	46.85				K	VFYNEEGHWDPVLSK	F	Oxidation:O(2) (CFMWY) [+31.99]	0.00000000X000000.0
1	1	3::g24402.t1	g24402.t1	7030	26251	837	404	42	20	15613	1	1	1	617.957	1850.85	3	1850.85	0.0023	154	168	0	52.62				K	VFYNEEGHWDPVLSK	F	Oxidation:O(2) (CFMWY) [+31.99]	0.00000000X000000.0
1	1	3::g24402.t1	g24402.t1	7030	26251	837	404	42	20	16732	1	1	1	660.317	1977.93	3	1977.93	0.0001	65	85	1	3.77	13	31	0.44	R	GEPGLNGTDGLPGNKGDPGPK	G	2 Deamidated (NQ)	0.000001000000010000000.0
1	1	3::g24402.t1	g24402.t1	7030	26251	837	404	42	20	16733	1	1	1	660.317	1977.93	3	1977.93	0.002	65	85	1	2.49	13	31	0.58	R	GEPGLNGTDGLPGNKGDPGPK	G	2 Deamidated (NQ)	0.000001000000010000000.0
1	1	3::g24402.t1	g24402.t1	7030	26251	837	404	42	20	16734	1	1	1	660.317	1977.93	3	1977.93	0.002	65	85	1	2.74	13	31	0.55	R	GEPGLNGTDGLPGNKGDPGPK	G	2 Deamidated (NQ)	0.000001000000010000000.0
1	1	3::g24402.t1	g24402.t1	7030	26251	837	404	42	20	16735	1	1	1	660.317	1977.93	3	1977.93	0.0021	65	85	1	3.45	13	31	0.47	R	GEPGLNGTDGLPGNKGDPGPK	G	2 Deamidated (NQ)	0.000001000000010000000.0
1	1	3::g24402.t1	g24402.t1	7030	26251	837	404	42	20	16737	1	1	1	660.318	1977.93	3	1977.93	0.0051	65	85	1	11.37	13	31	0.086	R	GEPGLNGTDGLPGNKGDPGPK	G	2 Deamidated (NQ)	0.000001000000010000000.0
1	1	3::g24402.t1	g24402.t1	7030	26251	837	404	42	20	16908	1	1	1	665.65	1993.93	3	1993.93	-0.0053	65	85	1	29.79				R	GEPGLNGTDGLPGNKGDPGPK	G	Deamidated (NQ); Pro->Asn (P) [+16.99]	0.00000000000X010000000.0
1	1	3::g24402.t1	g24402.t1	7030	26251	837	404	42	20	17175	1	1	1	676.339	2025.99	3	2025.99	-0.0001	27	47	1	32.02	15	31	0.00099	R	GISGLEGPFGPPGAPGMRGQK	G	Deamidated (NQ); Oxidation (M)	0.000000000000000020010.0
1	1	3::g24402.t1	g24402.t1	7030	26251	837	404	42	20	17177	1	1	1	676.339	2025.99	3	2025.99	0.0008	27	47	1	27.7	14	31	0.0025	R	GISGLEGPFGPPGAPGMRGQK	G	Deamidated (NQ); Oxidation (M)	0.000000000000000020010.0
1	1	3::g24402.t1	g24402.t1	7030	26251	837	404	42	20	17178	1	1	1	676.339	2026	3	2025.99	0.0011	27	47	1	15.72	13	32	0.034	R	GISGLEGPFGPPGAPGMRGQK	G	Deamidated (NQ); Oxidation (M)	0.000000000000000020010.0
1	1	3::g24402.t1	g24402.t1	7030	26251	837	404	42	20	17179	1	1	1	676.339	2026	3	2025.99	0.0013	27	47	1	32.98	15	32	0.00081	R	GISGLEGPFGPPGAPGMRGQK	G	Deamidated (NQ); Oxidation (M)	0.000000000000000020010.0
1	1	3::g24402.t1	g24402.t1	7030	26251	837	404	42	20	17205	1	1	1	678.666	2032.98	3	2032.97	0.0013	45	64	2	37.58				R	GQKGEKGECPPAPPGAPGQR	G	Oxidation:O(1) (ADEFHIKLMNPQRSTVWY) [+15.99]	0.000000000000000000X0.0
1	1	3::g24402.t1	g24402.t1	7030	26251	837	404	42	20	17206	1	1	1	678.666	2032.98	3	2032.97	0.0014	45	64	2	43.92				R	GQKGEKGECPPAPPGAPGQR	G	Oxidation:O(1) (ADEFHIKLMNPQRSTVWY) [+15.99]	0.0000000000000000000X.0
1	1	3::g24402.t1	g24402.t1	7030	26251	837	404	42	20	17211	1	1	1	678.667	2032.98	3	2032.97	0.0034	45	64	2	43.59				R	GQKGEKGECPPAPPGAPGQR	G	Oxidation:O(1) (ADEFHIKLMNPQRSTVWY) [+15.99]	0.0000000000000000000X.0
1	1	3::g24402.t1	g24402.t1	7030	26251	837	404	42	20	17255	1	1	1	681.343	2041.01	3	2041.01	0.0018	27	47	1	31.45				R	GISGLEGPFGPPGAPGMRGQK	G	Oxidation (M); Oxidation:O(1) (ADEFHIKLMNPQRSTVWY) [+15.99]	0.00000000000000X020000.0
1	1	3::g24402.t1	g24402.t1	7030	26251	837	404	42	20	17257	1	1	1	681.343	2041.01	3	2041.01	0.0023	27	47	1	34.29				R	GISGLEGPFGPPGAPGMRGQK	G	Oxidation (M); Oxidation:O(1) (ADEFHIKLMNPQRSTVWY) [+15.99]	0.00000000000000002000X.0
1	1	3::g24402.t1	g24402.t1	7030	26251	837	404	42	20	17271	1	1	1	681.67	2041.99	3	2041.99	0.0004	27	47	1	33.89				R	GISGLEGPFGPPGAPGMRGQK	G	Deamidated (NQ); Oxidation (M); Oxidation:O(1) (ADEFHIKLMNPQRSTVWY) [+15.99]	0.00000000000000002001X.0
1	1	3::g24402.t1	g24402.t1	7030	26251	837	404	42	20	17272	1	1	1	681.671	2041.99	3	2041.99	0.0017	27	47	1	33.43				R	GISGLEGPFGPPGAPGMRGQK	G	Deamidated (NQ); Oxidation (M); Oxidation:O(1) (ADEFHIKLMNPQRSTVWY) [+15.99]	0.00000000000000002001X.0
1	1	3::g24402.t1	g24402.t1	7030	26251	837	404	42	20	17273	1	1	1	681.671	2041.99	3	2042	-0.0088	27	47	1	31.08				R	GISGLEGPFGPPGAPGMRGQK	G	Oxidation (M); Pro->Asn (P) [+16.99]	0.00000000000000X020000.0
1	1	3::g24402.t1	g24402.t1	7030	26251	837	404	42	20	17275	1	1	1	681.671	2041.99	3	2041.99	0.0025	27	47	1	67.41				R	GISGLEGPFGPPGAPGMRGQK	G	Deamidated (NQ); Oxidation:O(2) (CFMWY) [+31.99]	0.0000000000000000X0010.0
1	1	3::g24402.t1	g24402.t1	7030	26251	837	404	42	20	17278	1	1	1	681.671	2041.99	3	2041.99	0.0032	27	47	1	36.21				R	GISGLEGPFGPPGAPGMRGQK	G	Deamidated (NQ); Oxidation:O(2) (CFMWY) [+31.99]	0.0000000000000000X0010.0
1	1	3::g24402.t1	g24402.t1	7030	26251	837	404	42	20	17279	1	1	1	681.672	2041.99	3	2041.99	0.0038	27	47	1	59.28				R	GISGLEGPFGPPGAPGMRGQK	G	Deamidated (NQ); Oxidation:O(2) (CFMWY) [+31.99]	0.0000000000000000X0010.0
1	1	3::g24402.t1	g24402.t1	7030	26251	837	404	42	20	17282	1	1	1	681.673	2042	3	2041.99	0.0069	27	47	1	47.97				R	GISGLEGPFGPPGAPGMRGQK	G	Deamidated (NQ); Oxidation:O(2) (CFMWY) [+31.99]	0.0000000000000000X0010.0
1	1	3::g24402.t1	g24402.t1	7030	26251	837	404	42	20	17309	1	1	1	683.996	2048.97	3	2048.97	-0.0024	45	64	2	37.2				R	GQKGEKGECPPAPPGAPGQR	G	2 Oxidation:O(1) (ADEFHIKLMNPQRSTVWY) [+15.99]	0.0X00000000000000000X.0
1	1	3::g24402.t1	g24402.t1	7030	26251	837	404	42	20	17310	1	1	1	683.996	2048.97	3	2048.97	-0.0022	45	64	2	48.58				R	GQKGEKGECPPAPPGAPGQR	G	2 Oxidation (P) [+15.99]	0.000000000X000000X000.0
1	1	3::g24402.t1	g24402.t1	7030	26251	837	404	42	20	17311	1	1	1	683.997	2048.97	3	2048.97	-0.0015	45	64	2	40.65				R	GQKGEKGECPPAPPGAPGQR	G	2 Oxidation:O(1) (ADEFHIKLMNPQRSTVWY) [+15.99]	0.0X00000000000000000X.0
1	1	3::g24402.t1	g24402.t1	7030	26251	837	404	42	20	17314	1	1	1	513.25	2048.97	4	2048.97	0.001	45	64	2	29.73				R	GQKGEKGECPPAPPGAPGQR	G	2 Oxidation (P) [+15.99]	0.000000000X000000X000.0
1	1	3::g24402.t1	g24402.t1	7030	26251	837	404	42	20	17375	1	1	1	686.675	2057	3	2057	0.0025	27	47	1	32.53				R	GISGLEGPFGPPGAPGMRGQK	G	3 Oxidation:O(1) (ADEFHIKLMNPQRSTVWY) [+15.99]	0.00000000000000000X0XX.0
1	1	3::g24402.t1	g24402.t1	7030	26251	837	404	42	20	17383	1	1	1	687.001	2057.98	3	2057.98	0.0056	27	44	0	42.33				R	GISGLEGPFGPPGAPGMR	G	Cytopiloyne (R) [+362.14]	0.00000000000000000X.0
1	1	3::g24402.t1	g24402.t1	7030	26251	837	404	42	20	17385	1	1	1	687.002	2057.98	3	2057.98	0.0076	27	44	0	52.61				R	GISGLEGPFGPPGAPGMR	G	Cytopiloyne (R) [+362.14]	0.00000000000000000X.0
1	1	3::g24402.t1	g24402.t1	7030	26251	837	404	42	20	17386	1	1	1	687.002	2057.98	3	2057.98	0.0007	27	47	1	66.66				R	GISGLEGPFGPPGAPGMRGQK	G	Deamidated (NQ); 3 Oxidation:O(1) (ADEFHIKLMNPQRSTVWY) [+15.99]	0.00000000000000X0XX010.0
1	1	3::g24402.t1	g24402.t1	7030	26251	837	404	42	20	17388	1	1	1	687.002	2057.99	3	2057.98	0.0086	27	44	0	55.83				R	GISGLEGPFGPPGAPGMR	G	Cytopiloyne (R) [+362.14]	0.00000000000000000X.0
1	1	3::g24402.t1	g24402.t1	7030	26251	837	404	42	20	17389	1	1	1	687.003	2057.99	3	2057.98	0.0094	27	44	0	44.32				R	GISGLEGPFGPPGAPGMR	G	Cytopiloyne (R) [+362.14]	0.00000000000000000X.0
1	1	3::g24402.t1	g24402.t1	7030	26251	837	404	42	20	17390	1	1	1	687.003	2057.99	3	2057.98	0.0024	27	47	1	30.09				R	GISGLEGPFGPPGAPGMRGQK	G	Deamidated (NQ); Oxidation (M); 2 Oxidation (P) [+15.99]	0.00000000000X00X020010.0
1	1	3::g24402.t1	g24402.t1	7030	26251	837	404	42	20	17391	1	1	1	687.003	2057.99	3	2057.98	0.0025	27	47	1	55.6				R	GISGLEGPFGPPGAPGMRGQK	G	Deamidated (NQ); Oxidation (M); 2 Oxidation (P) [+15.99]	0.00000000000X00X020010.0
1	1	3::g24402.t1	g24402.t1	7030	26251	837	404	42	20	17393	1	1	1	687.004	2057.99	3	2057.98	0.006	27	47	1	31.58				R	GISGLEGPFGPPGAPGMRGQK	G	Deamidated (NQ); Oxidation (M); 2 Oxidation (P) [+15.99]	0.00000000000X00X020010.0
1	1	3::g24402.t1	g24402.t1	7030	26251	837	404	42	20	17394	1	1	1	687.004	2057.99	3	2057.98	0.0064	27	47	1	29.32				R	GISGLEGPFGPPGAPGMRGQK	G	Deamidated (NQ); Oxidation (M); 2 Oxidation (P) [+15.99]	0.00000000000X00X020010.0
1	1	3::g24402.t1	g24402.t1	7030	26251	837	404	42	20	17395	1	1	1	687.004	2057.99	3	2057.98	0.0072	27	47	1	38.4				R	GISGLEGPFGPPGAPGMRGQK	G	Deamidated (NQ); Oxidation (M); 2 Oxidation (P) [+15.99]	0.00000000000X00X020010.0
1	1	3::g24402.t1	g24402.t1	7030	26251	837	404	42	20	17396	1	1	1	687.005	2057.99	3	2057.98	0.0163	27	44	0	29.46				R	GISGLEGPFGPPGAPGMR	G	Cytopiloyne (P) [+362.14]	0.00000000000000X000.0
1	1	3::g24402.t1	g24402.t1	7030	26251	837	404	42	20	17482	1	1	1	692.334	2073.98	3	2073.98	0.0013	27	47	1	32.31				R	GISGLEGPFGPPGAPGMRGQK	G	Deamidated (NQ); Oxidation (M); 3 Oxidation:O(1) (ADEFHIKLMNPQRSTVWY) [+15.99]	0.00000000000X0XX020010.0
1	1	3::g24402.t1	g24402.t1	7030	26251	837	404	42	20	17483	1	1	1	692.334	2073.98	3	2073.98	0.0017	27	47	1	35.77				R	GISGLEGPFGPPGAPGMRGQK	G	Deamidated (NQ); 4 Oxidation:O(1) (ADEFHIKLMNPQRSTVWY) [+15.99]	0.0000000000000XX0XX010.0
1	1	3::g24402.t1	g24402.t1	7030	26251	837	404	42	20	17484	1	1	1	1038	2073.98	2	2073.98	0.0019	27	47	1	35.84				R	GISGLEGPFGPPGAPGMRGQK	G	Deamidated (NQ); Oxidation (M); 3 Oxidation:O(1) (ADEFHIKLMNPQRSTVWY) [+15.99]	0.00000000000X0XX020010.0
1	1	3::g24402.t1	g24402.t1	7030	26251	837	404	42	20	17485	1	1	1	692.334	2073.98	3	2073.98	0.0021	27	47	1	33.05				R	GISGLEGPFGPPGAPGMRGQK	G	Deamidated (NQ); 2 Dioxidation (P) [+31.99]	0.00000000000X00X000010.0
1	1	3::g24402.t1	g24402.t1	7030	26251	837	404	42	20	17486	1	1	1	692.335	2073.98	3	2073.98	0.0026	27	47	1	36.77				R	GISGLEGPFGPPGAPGMRGQK	G	Deamidated (NQ); Oxidation (M); 3 Oxidation:O(1) (ADEFHIKLMNPQRSTVWY) [+15.99]	0.00000000000X0XX020010.0
1	1	3::g24402.t1	g24402.t1	7030	26251	837	404	42	20	17488	1	1	1	692.335	2073.98	3	2073.98	0.005	27	47	1	42.44				R	GISGLEGPFGPPGAPGMRGQK	G	Deamidated (NQ); Oxidation (M); 3 Oxidation:O(1) (ADEFHIKLMNPQRSTVWY) [+15.99]	0.00000000000X0XX020010.0
1	1	3::g24402.t1	g24402.t1	7030	26251	837	404	42	20	17489	1	1	1	692.335	2073.98	3	2073.98	0.0052	27	47	1	35.6				R	GISGLEGPFGPPGAPGMRGQK	G	Deamidated (NQ); 4 Oxidation:O(1) (ADEFHIKLMNPQRSTVWY) [+15.99]	0.0000000000000XX0XX010.0
1	1	3::g24402.t1	g24402.t1	7030	26251	837	404	42	20	17565	1	1	1	524.022	2092.06	4	2092.05	0.0042	169	186	0	0.51	13	32	0.89	K	FNATHPGVYVFAYHLTVR	N	Deamidated (NQ)	0.010000000000000000.0
1	1	3::g24402.t1	g24402.t1	7030	26251	837	404	42	20	17920	1	1	1	720.401	2158.18	3	2158.18	-0.0013	130	150	1	33.43	15	27	0.00073	R	SAFSVGLFPSKSFPPPGLPVK	F
1	1	3::g24402.t1	g24402.t1	7030	26251	837	404	42	20	17921	1	1	1	720.401	2158.18	3	2158.18	-0.0003	130	150	1	46.85	15	27	4e-05	R	SAFSVGLFPSKSFPPPGLPVK	F
1	1	3::g24402.t1	g24402.t1	7030	26251	837	404	42	20	17922	1	1	1	720.402	2158.18	3	2158.18	0.0005	130	150	1	9.33	13	27	0.13	R	SAFSVGLFPSKSFPPPGLPVK	F
1	1	3::g24402.t1	g24402.t1	7030	26251	837	404	42	20	17923	1	1	1	720.402	2158.18	3	2158.18	0.002	130	150	1	45.32	15	27	5.6e-05	R	SAFSVGLFPSKSFPPPGLPVK	F
1	1	3::g24402.t1	g24402.t1	7030	26251	837	404	42	20	17924	1	1	1	720.402	2158.19	3	2158.18	0.0028	130	150	1	36.24	15	27	0.0004	R	SAFSVGLFPSKSFPPPGLPVK	F
1	1	3::g24402.t1	g24402.t1	7030	26251	837	404	42	20	17925	1	1	1	1080.1	2158.19	2	2158.18	0.0037	130	150	1	56.74	16	27	4.8e-06	R	SAFSVGLFPSKSFPPPGLPVK	F
1	1	3::g24402.t1	g24402.t1	7030	26251	837	404	42	20	17926	1	1	1	720.403	2158.19	3	2158.18	0.005	130	150	1	41.58	15	27	0.00013	R	SAFSVGLFPSKSFPPPGLPVK	F
1	1	3::g24402.t1	g24402.t1	7030	26251	837	404	42	20	17927	1	1	1	720.403	2158.19	3	2158.18	0.0051	130	150	1	74.71	17	27	9.9e-08	R	SAFSVGLFPSKSFPPPGLPVK	F
1	1	3::g24402.t1	g24402.t1	7030	26251	837	404	42	20	17928	1	1	1	720.404	2158.19	3	2158.18	0.008	130	150	1	70.06	17	26	2.7e-07	R	SAFSVGLFPSKSFPPPGLPVK	F
1	1	3::g24402.t1	g24402.t1	7030	26251	837	404	42	20	17933	1	1	1	1080.6	2159.18	2	2159.18	0.0042	130	150	1	40				R	SAFSVGLFPSKSFPPPGLPVK	F	Label:15N(1) (V) [+1.00]	0.0000X0000000000000000.0
1	1	3::g24402.t1	g24402.t1	7030	26251	837	404	42	20	18011	1	1	1	1087.58	2173.15	2	2173.15	0.0009	130	150	1	53.42				R	SAFSVGLFPSKSFPPPGLPVK	F	Lys->AminoadipicAcid (K) [+14.96]	0.0000000000X0000000000.0
1	1	3::g24402.t1	g24402.t1	7030	26251	837	404	42	20	18012	1	1	1	725.39	2173.15	3	2173.15	0.0021	130	150	1	48.72				R	SAFSVGLFPSKSFPPPGLPVK	F	Lys->AminoadipicAcid (K) [+14.96]	0.0000000000X0000000000.0
1	1	3::g24402.t1	g24402.t1	7030	26251	837	404	42	20	18013	1	1	1	1087.58	2173.15	2	2173.15	0.0021	130	150	1	74.7				R	SAFSVGLFPSKSFPPPGLPVK	F	Lys->AminoadipicAcid (K) [+14.96]	0.0000000000X0000000000.0
1	1	3::g24402.t1	g24402.t1	7030	26251	837	404	42	20	18014	1	1	1	725.392	2173.15	3	2173.15	0.0074	130	150	1	31.94				R	SAFSVGLFPSKSFPPPGLPVK	F	Lys->AminoadipicAcid (K) [+14.96]	0.0000000000X0000000000.0
1	1	3::g24402.t1	g24402.t1	7030	26251	837	404	42	20	18015	1	1	1	725.392	2173.15	3	2173.15	0.0083	130	150	1	29.86				R	SAFSVGLFPSKSFPPPGLPVK	F	Lys->AminoadipicAcid (K) [+14.96]	0.0000000000X0000000000.0
1	1	3::g24402.t1	g24402.t1	7030	26251	837	404	42	20	18067	1	1	1	729.734	2186.18	3	2186.18	0.0017	130	150	1	30.8				R	SAFSVGLFPSKSFPPPGLPVK	F	Formyl (S) [+27.99]	0.000000000X00000000000.0
1	1	3::g24402.t1	g24402.t1	7030	26251	837	404	42	20	18068	1	1	1	729.735	2186.18	3	2186.18	0.0051	130	150	1	29.77				R	SAFSVGLFPSKSFPPPGLPVK	F	Formyl (S) [+27.99]	0.000000000X00000000000.0
1	1	3::g24402.t1	g24402.t1	7030	26251	837	404	42	20	18132	1	1	1	734.738	2201.19	3	2201.19	0.0042	130	150	1	38.44				R	SAFSVGLFPSKSFPPPGLPVK	F	Carbamyl (S) [+43.01]	0.000000000X00000000000.0
1	1	3::g24402.t1	g24402.t1	7030	26251	837	404	42	20	18133	1	1	1	734.739	2201.19	3	2201.19	0.0061	130	150	1	56.5				R	SAFSVGLFPSKSFPPPGLPVK	F	Carbamyl (S) [+43.01]	0.000000000X00000000000.0
1	1	3::g24402.t1	g24402.t1	7030	26251	837	404	42	20	18178	1	1	1	737.356	2209.05	3	2209.05	-0.0007	151	168	1	28.04	14	31	0.0023	K	FDKVFYNEEGHWDPVLSK	F
1	1	3::g24402.t1	g24402.t1	7030	26251	837	404	42	20	18179	1	1	1	1105.53	2209.05	2	2209.05	-0.0001	151	168	1	51.96	16	31	1.3e-05	K	FDKVFYNEEGHWDPVLSK	F
1	1	3::g24402.t1	g24402.t1	7030	26251	837	404	42	20	18180	1	1	1	737.357	2209.05	3	2209.05	0.0008	151	168	1	7.27	13	31	0.21	K	FDKVFYNEEGHWDPVLSK	F
1	1	3::g24402.t1	g24402.t1	7030	26251	837	404	42	20	18181	1	1	1	737.357	2209.05	3	2209.05	0.0011	151	168	1	35.99				K	FDKVFYNEEGHWDPVLSK	F	Deamidated (NQ); Asp->Asn (D) [-0.98]	0.0X0000100000000000.0
1	1	3::g24402.t1	g24402.t1	7030	26251	837	404	42	20	18183	1	1	1	553.27	2209.05	4	2209.05	0.0019	151	168	1	31.4	14	31	0.0011	K	FDKVFYNEEGHWDPVLSK	F
1	1	3::g24402.t1	g24402.t1	7030	26251	837	404	42	20	18184	1	1	1	737.357	2209.05	3	2209.05	0.002	151	168	1	35.04	15	31	0.00052	K	FDKVFYNEEGHWDPVLSK	F
1	1	3::g24402.t1	g24402.t1	7030	26251	837	404	42	20	18185	1	1	1	553.27	2209.05	4	2209.05	0.0022	151	168	1	23.67	14	32	0.006	K	FDKVFYNEEGHWDPVLSK	F
1	1	3::g24402.t1	g24402.t1	7030	26251	837	404	42	20	18186	1	1	1	553.27	2209.05	4	2209.05	0.0025	151	168	1	24.8	14	32	0.0047	K	FDKVFYNEEGHWDPVLSK	F
1	1	3::g24402.t1	g24402.t1	7030	26251	837	404	42	20	18187	1	1	1	737.358	2209.05	3	2209.05	0.0036	151	168	1	18.75	14	32	0.017	K	FDKVFYNEEGHWDPVLSK	F
1	1	3::g24402.t1	g24402.t1	7030	26251	837	404	42	20	18188	1	1	1	553.271	2209.05	4	2209.05	0.007	151	168	1	1.44	14	32	0.96	K	FDKVFYNEEGHWDPVLSK	F
1	1	3::g24402.t1	g24402.t1	7030	26251	837	404	42	20	18192	1	1	1	737.685	2210.03	3	2210.03	0.0021	151	168	1	23.38	14	31	0.0064	K	FDKVFYNEEGHWDPVLSK	F	Deamidated (NQ)	0.000000100000000000.0
1	1	3::g24402.t1	g24402.t1	7030	26251	837	404	42	20	18193	1	1	1	737.685	2210.03	3	2210.03	0.0025	151	168	1	18.72	14	31	0.018	K	FDKVFYNEEGHWDPVLSK	F	Deamidated (NQ)	0.000000100000000000.0
1	1	3::g24402.t1	g24402.t1	7030	26251	837	404	42	20	18194	1	1	1	737.686	2210.03	3	2210.03	0.0026	151	168	1	30.1	14	31	0.0015	K	FDKVFYNEEGHWDPVLSK	F	Deamidated (NQ)	0.000000100000000000.0
1	1	3::g24402.t1	g24402.t1	7030	26251	837	404	42	20	18195	1	1	1	737.686	2210.04	3	2210.03	0.0037	151	168	1	32.77	15	31	0.00084	K	FDKVFYNEEGHWDPVLSK	F	Deamidated (NQ)	0.000000100000000000.0
1	1	3::g24402.t1	g24402.t1	7030	26251	837	404	42	20	18196	1	1	1	553.516	2210.04	4	2210.03	0.0037	151	168	1	18.68	14	31	0.018	K	FDKVFYNEEGHWDPVLSK	F	Deamidated (NQ)	0.000000100000000000.0
1	1	3::g24402.t1	g24402.t1	7030	26251	837	404	42	20	18197	1	1	1	553.516	2210.04	4	2210.03	0.0042	151	168	1	4.36	13	31	0.39	K	FDKVFYNEEGHWDPVLSK	F	Deamidated (NQ)	0.000000100000000000.0
1	1	3::g24402.t1	g24402.t1	7030	26251	837	404	42	20	18198	1	1	1	553.516	2210.04	4	2210.03	0.0049	151	168	1	8.89	13	31	0.15	K	FDKVFYNEEGHWDPVLSK	F	Deamidated (NQ)	0.000000100000000000.0
1	1	3::g24402.t1	g24402.t1	7030	26251	837	404	42	20	18199	1	1	1	553.516	2210.04	4	2210.03	0.005	151	168	1	19.6	14	31	0.015	K	FDKVFYNEEGHWDPVLSK	F	Deamidated (NQ)	0.000000100000000000.0
1	1	3::g24402.t1	g24402.t1	7030	26251	837	404	42	20	18200	1	1	1	553.517	2210.04	4	2210.03	0.0066	151	168	1	19.94	14	31	0.013	K	FDKVFYNEEGHWDPVLSK	F	Deamidated (NQ)	0.000000100000000000.0
1	1	3::g24402.t1	g24402.t1	7030	26251	837	404	42	20	18201	1	1	1	737.687	2210.04	3	2210.03	0.0079	151	168	1	20.11	14	31	0.013	K	FDKVFYNEEGHWDPVLSK	F	Deamidated (NQ)	0.000000100000000000.0
1	1	3::g24402.t1	g24402.t1	7030	26251	837	404	42	20	18202	1	1	1	553.517	2210.04	4	2210.03	0.008	151	168	1	21.75	14	31	0.0091	K	FDKVFYNEEGHWDPVLSK	F	Deamidated (NQ)	0.000000100000000000.0
1	1	3::g24402.t1	g24402.t1	7030	26251	837	404	42	20	18203	1	1	1	553.518	2210.04	4	2210.03	0.0094	151	168	1	7.75	13	31	0.19	K	FDKVFYNEEGHWDPVLSK	F	Deamidated (NQ)	0.000000100000000000.0
1	1	3::g24402.t1	g24402.t1	7030	26251	837	404	42	20	18382	1	1	1	751.695	2252.06	3	2252.05	0.009	151	168	1	41.74				K	FDKVFYNEEGHWDPVLSK	F	Carbamyl (K) [+43.01]	0.00X000000000000000.0
1	1	3::g24402.t1	g24402.t1	7030	26251	837	404	42	20	18640	1	1	1	769.371	2305.09	3	2305.09	-0.0018	65	88	2	5.87	13	31	0.28	R	GEPGLNGTDGLPGNKGDPGPKGDR	G	Deamidated (NQ)	0.000000000000010000000000.0
1	1	3::g24402.t1	g24402.t1	7030	26251	837	404	42	20	18641	1	1	1	577.28	2305.09	4	2305.09	-0.0018	65	88	2	16.17	14	31	0.03	R	GEPGLNGTDGLPGNKGDPGPKGDR	G	Deamidated (NQ)	0.000001000000000000000000.0
1	1	3::g24402.t1	g24402.t1	7030	26251	837	404	42	20	18642	1	1	1	577.281	2305.09	4	2305.09	0.0006	65	88	2	15.55	14	31	0.044	R	GEPGLNGTDGLPGNKGDPGPKGDR	G	Deamidated (NQ)	0.000000000000010000000000.0
1	1	3::g24402.t1	g24402.t1	7030	26251	837	404	42	20	18643	1	1	1	577.281	2305.09	4	2305.09	0.0008	65	88	2	12.02	13	31	0.074	R	GEPGLNGTDGLPGNKGDPGPKGDR	G	Deamidated (NQ)	0.000001000000000000000000.0
1	1	3::g24402.t1	g24402.t1	7030	26251	837	404	42	20	18646	1	1	1	577.528	2306.08	4	2306.08	0.0044	65	88	2	7.24	13	31	0.21	R	GEPGLNGTDGLPGNKGDPGPKGDR	G	2 Deamidated (NQ)	0.000001000000010000000000.0
1	1	3::g24402.t1	g24402.t1	7030	26251	837	404	42	20	18647	1	1	1	577.528	2306.08	4	2306.08	0.006	65	88	2	7.54	13	31	0.2	R	GEPGLNGTDGLPGNKGDPGPKGDR	G	2 Deamidated (NQ)	0.000001000000010000000000.0
1	1	3::g24402.t1	g24402.t1	7030	26251	837	404	42	20	18648	1	1	1	577.528	2306.08	4	2306.08	0.007	65	88	2	2.79	13	31	0.55	R	GEPGLNGTDGLPGNKGDPGPKGDR	G	2 Deamidated (NQ)	0.000001000000010000000000.0
1	1	3::g24402.t1	g24402.t1	7030	26251	837	404	42	20	18649	1	1	1	577.529	2306.09	4	2306.08	0.0084	65	88	2	2.54	13	31	0.58	R	GEPGLNGTDGLPGNKGDPGPKGDR	G	2 Deamidated (NQ)	0.000001000000010000000000.0
1	1	3::g24402.t1	g24402.t1	7030	26251	837	404	42	20	18650	1	1	1	577.53	2306.09	4	2306.08	0.0128	65	88	2	7.84	13	31	0.18	R	GEPGLNGTDGLPGNKGDPGPKGDR	G	2 Deamidated (NQ)	0.000001000000010000000000.0
1	1	3::g24402.t1	g24402.t1	7030	26251	837	404	42	20	18651	1	1	1	769.705	2306.09	3	2306.08	0.0156	65	88	2	14.04	13	31	0.048	R	GEPGLNGTDGLPGNKGDPGPKGDR	G	2 Deamidated (NQ)	0.000001000000010000000000.0
1	1	3::g24402.t1	g24402.t1	7030	26251	837	404	42	20	18652	1	1	1	577.532	2306.1	4	2306.08	0.0211	65	88	2	4.85	13	32	0.35	R	GEPGLNGTDGLPGNKGDPGPKGDR	G	2 Deamidated (NQ)	0.000001000000010000000000.0
1	1	3::g24402.t1	g24402.t1	7030	26251	837	404	42	20	19292	1	1	1	850.463	2548.37	3	2548.37	-0.0048	130	153	2	42.77	15	28	9.8e-05	R	SAFSVGLFPSKSFPPPGLPVKFDK	V
1	1	3::g24402.t1	g24402.t1	7030	26251	837	404	42	20	19293	1	1	1	850.465	2548.37	3	2548.37	-0.0003	130	153	2	1.32	13	28	0.75	R	SAFSVGLFPSKSFPPPGLPVKFDK	V
1	1	3::g24402.t1	g24402.t1	7030	26251	837	404	42	20	19294	1	1	1	638.101	2548.38	4	2548.37	0.0035	130	153	2	34.15	15	28	0.00063	R	SAFSVGLFPSKSFPPPGLPVKFDK	V
1	1	3::g24402.t1	g24402.t1	7030	26251	837	404	42	20	19295	1	1	1	850.466	2548.38	3	2548.37	0.0036	130	153	2	44.96	15	28	6.1e-05	R	SAFSVGLFPSKSFPPPGLPVKFDK	V
1	1	3::g24402.t1	g24402.t1	7030	26251	837	404	42	20	19296	1	1	1	638.101	2548.38	4	2548.37	0.0036	130	153	2	39.7	15	28	0.00019	R	SAFSVGLFPSKSFPPPGLPVKFDK	V
1	1	3::g24402.t1	g24402.t1	7030	26251	837	404	42	20	19297	1	1	1	638.102	2548.38	4	2548.37	0.0043	130	153	2	10.51	13	27	0.1	R	SAFSVGLFPSKSFPPPGLPVKFDK	V
1	1	3::g24402.t1	g24402.t1	7030	26251	837	404	42	20	19299	1	1	1	850.467	2548.38	3	2548.37	0.0054	130	153	2	34.09	15	27	0.00064	R	SAFSVGLFPSKSFPPPGLPVKFDK	V
1	1	3::g24402.t1	g24402.t1	7030	26251	837	404	42	20	19300	1	1	1	638.102	2548.38	4	2548.37	0.0058	130	153	2	17.74	14	27	0.022	R	SAFSVGLFPSKSFPPPGLPVKFDK	V
1	1	3::g24402.t1	g24402.t1	7030	26251	837	404	42	20	19301	1	1	1	850.468	2548.38	3	2548.37	0.0079	130	153	2	18.61	14	27	0.018	R	SAFSVGLFPSKSFPPPGLPVKFDK	V
1	1	3::g24402.t1	g24402.t1	7030	26251	837	404	42	20	19302	1	1	1	638.104	2548.39	4	2548.37	0.0124	130	153	2	24.03	14	27	0.0056	R	SAFSVGLFPSKSFPPPGLPVKFDK	V
1	1	3::g24402.t1	g24402.t1	7030	26251	837	404	42	20	19349	1	1	1	855.455	2563.34	3	2563.34	0.0054	130	153	2	38.38				R	SAFSVGLFPSKSFPPPGLPVKFDK	V	Lys->AminoadipicAcid (K) [+14.96]	0.0000000000X0000000000000.0
1	1	3::g24402.t1	g24402.t1	7030	26251	837	404	42	20	19350	1	1	1	855.456	2563.35	3	2563.34	0.0106	130	153	2	67.79				R	SAFSVGLFPSKSFPPPGLPVKFDK	V	Lys->AminoadipicAcid (K) [+14.96]	0.0000000000X0000000000000.0
1	1	3::g24402.t1	g24402.t1	7030	26251	837	404	42	20	19395	1	1	1	860.792	2579.35	3	2579.38	-0.0247	130	153	2	35.88				R	SAFSVGLFPSKSFPPPGLPVKFDK	V	Pro->Gln (P) [+31.01]	0.00000000X000000000000000.0
1	1	3::g24402.t1	g24402.t1	7030	26251	837	404	42	20	19396	1	1	1	860.793	2579.36	3	2579.38	-0.0221	130	153	2	50.34				R	SAFSVGLFPSKSFPPPGLPVKFDK	V	Pro->Gln (P) [+31.01]	0.00000000X000000000000000.0
1	1	3::g24402.t1	g24402.t1	7030	26251	837	404	42	20	19418	1	1	1	864.801	2591.38	3	2591.39	-0.0098	130	153	2	36.39				R	SAFSVGLFPSKSFPPPGLPVKFDK	V	Xle->Arg (L) [+43.02]	0.000000X00000000000000000.0
2	1	3::g13180.t3	g13180.t3	4089	144669	258	136	38	24	27	1	1	1	352.19	702.366	2	702.366	0.0004	127	132	0	1.02	13	32	0.8	R	ATQDIR	K
2	1	3::g13180.t3	g13180.t3	4089	144669	258	136	38	24	59	1	1	1	357.682	713.349	2	713.35	-0.0005	802	806	0	9.11	13	24	0.14	R	VYYNR	Q
2	1	3::g13180.t3	g13180.t3	4089	144669	258	136	38	24	60	1	1	1	357.682	713.35	2	713.35	-0.0001	802	806	0	0.28	13	24	0.94	R	VYYNR	Q
2	1	3::g13180.t3	g13180.t3	4089	144669	258	136	38	24	174	1	1	1	373.745	745.474	2	745.474	0.0006	1177	1182	0	6.76	13	24	0.23	R	LYLPLK	L
2	1	3::g13180.t3	g13180.t3	4089	144669	258	136	38	24	305	1	1	1	386.685	771.355	2	771.355	-0.0004	111	116	0	12.73	13	25	0.064	R	GDVYYR	E
2	1	3::g13180.t3	g13180.t3	4089	144669	258	136	38	24	306	1	1	1	386.685	771.355	2	771.355	-0.0002	111	116	0	5.52	16	25	0.66	R	GDVYYR	E
2	1	3::g13180.t3	g13180.t3	4089	144669	258	136	38	24	396	1	1	1	393.718	785.422	2	785.422	0.0005	715	721	0	23.31	26	27	0.12	K	LCAAVPR	N
2	1	3::g13180.t3	g13180.t3	4089	144669	258	136	38	24	397	1	1	1	393.719	785.424	2	785.422	0.0018	715	721	0	3.31	13	26	0.49	K	LCAAVPR	N
2	1	3::g13180.t3	g13180.t3	4089	144669	258	136	38	24	1454	1	1	1	451.719	901.423	2	901.423	0.0006	676	682	0	3.33	13	26	0.49	R	LGCYPHR	E
2	1	3::g13180.t3	g13180.t3	4089	144669	258	136	38	24	1455	1	1	1	451.719	901.424	2	901.423	0.0008	676	682	0	4.26	13	26	0.4	R	LGCYPHR	E
2	1	3::g13180.t3	g13180.t3	4089	144669	258	136	38	24	2752	1	1	1	507.265	1012.52	2	1012.51	0.0026	58	65	0	35.98				F	VFFNAPYR	S
2	1	3::g13180.t3	g13180.t3	4089	144669	258	136	38	24	2808	1	1	1	509.308	1016.6	2	1016.6	0.0006	1175	1182	1	9.55	14	25	0.15	K	DRLYLPLK	L
2	1	3::g13180.t3	g13180.t3	4089	144669	258	136	38	24	2856	1	1	1	511.759	1021.5	2	1021.5	0.001	341	349	0	44.34	21	30	0.00026	R	GMASVSWLR	D	Oxidation (M)	0.020000000.0
2	1	3::g13180.t3	g13180.t3	4089	144669	258	136	38	24	2857	1	1	1	511.759	1021.5	2	1021.5	0.0013	341	349	0	39.85	21	30	0.00073	R	GMASVSWLR	D	Oxidation (M)	0.020000000.0
2	1	3::g13180.t3	g13180.t3	4089	144669	258	136	38	24	2858	1	1	1	511.759	1021.5	2	1021.5	0.0023	341	349	0	35.64	19	30	0.0012	R	GMASVSWLR	D	Oxidation (M)	0.020000000.0
2	1	3::g13180.t3	g13180.t3	4089	144669	258	136	38	24	2859	1	1	1	511.759	1021.5	2	1021.5	0.0028	341	349	0	30.24	14	30	0.0015	R	GMASVSWLR	D	Oxidation (M)	0.020000000.0
2	1	3::g13180.t3	g13180.t3	4089	144669	258	136	38	24	2901	1	1	1	513.757	1025.5	2	1025.5	0.0027	341	349	0	42.23				R	GMASVSWLR	D	Oxidation (M); Trp->Kynurenin (W) [+3.99]	0.020000X00.0
2	1	3::g13180.t3	g13180.t3	4089	144669	258	136	38	24	3077	1	1	1	519.757	1037.5	2	1037.5	0.0022	341	349	0	29.78				R	GMASVSWLR	D	Oxidation:O(2) (CFMWY) [+31.99]	0.0X0000000.0
2	1	3::g13180.t3	g13180.t3	4089	144669	258	136	38	24	3078	1	1	1	519.757	1037.5	2	1037.5	0.0032	341	349	0	45.96				R	GMASVSWLR	D	Oxidation:O(2) (CFMWY) [+31.99]	0.0X0000000.0
2	1	3::g13180.t3	g13180.t3	4089	144669	258	136	38	24	3902	1	1	1	538.28	1074.55	2	1074.55	0.0003	1141	1149	0	29.96	22	31	0.0092	R	DTSQAIWVR	G
2	1	3::g13180.t3	g13180.t3	4089	144669	258	136	38	24	3903	1	1	1	538.281	1074.55	2	1074.55	0.0009	1141	1149	0	47.46	29	32	0.00075	R	DTSQAIWVR	G
2	1	3::g13180.t3	g13180.t3	4089	144669	258	136	38	24	3904	1	1	1	538.281	1074.55	2	1074.55	0.0009	1141	1149	0	36.04	26	32	0.006	R	DTSQAIWVR	G
2	1	3::g13180.t3	g13180.t3	4089	144669	258	136	38	24	3905	1	1	1	538.281	1074.55	2	1074.55	0.0012	1141	1149	0	35.73	26	32	0.0058	R	DTSQAIWVR	G
2	1	3::g13180.t3	g13180.t3	4089	144669	258	136	38	24	3906	1	1	1	538.281	1074.55	2	1074.55	0.0014	1141	1149	0	50	23	32	0.00012	R	DTSQAIWVR	G
2	1	3::g13180.t3	g13180.t3	4089	144669	258	136	38	24	3907	1	1	1	359.19	1074.55	3	1074.55	0.0015	1141	1149	0	1.83	13	32	0.67	R	DTSQAIWVR	G
2	1	3::g13180.t3	g13180.t3	4089	144669	258	136	38	24	3908	1	1	1	538.281	1074.55	2	1074.55	0.0015	1141	1149	0	11.8	13	32	0.078	R	DTSQAIWVR	G
2	1	3::g13180.t3	g13180.t3	4089	144669	258	136	38	24	3909	1	1	1	538.281	1074.55	2	1074.55	0.0018	1141	1149	0	36.73	26	32	0.0045	R	DTSQAIWVR	G
2	1	3::g13180.t3	g13180.t3	4089	144669	258	136	38	24	3910	1	1	1	538.281	1074.55	2	1074.55	0.0024	1141	1149	0	40.23	29	32	0.0047	R	DTSQAIWVR	G
2	1	3::g13180.t3	g13180.t3	4089	144669	258	136	38	24	3920	1	1	1	538.773	1075.53	2	1075.53	0.0011	1141	1149	0	21.98	23	31	0.073	R	DTSQAIWVR	G	Deamidated (NQ)	0.000100000.0
2	1	3::g13180.t3	g13180.t3	4089	144669	258	136	38	24	3921	1	1	1	538.773	1075.53	2	1075.53	0.0016	1141	1149	0	36.88	20	31	0.0011	R	DTSQAIWVR	G	Deamidated (NQ)	0.000100000.0
2	1	3::g13180.t3	g13180.t3	4089	144669	258	136	38	24	3924	1	1	1	538.773	1075.53	2	1075.53	0.0025	1141	1149	0	37.53	22	31	0.0015	R	DTSQAIWVR	G	Deamidated (NQ)	0.000100000.0
2	1	3::g13180.t3	g13180.t3	4089	144669	258	136	38	24	3925	1	1	1	538.774	1075.53	2	1075.53	0.0026	1141	1149	0	25.39	20	31	0.016	R	DTSQAIWVR	G	Deamidated (NQ)	0.000100000.0
2	1	3::g13180.t3	g13180.t3	4089	144669	258	136	38	24	4020	1	1	1	540.279	1078.54	2	1078.54	0.0018	1141	1149	0	31.12				R	DTSQAIWVR	G	Trp->Kynurenin (W) [+3.99]	0.000000X00.0
2	1	3::g13180.t3	g13180.t3	4089	144669	258	136	38	24	4021	1	1	1	540.279	1078.54	2	1078.54	0.0019	1141	1149	0	40.07				R	DTSQAIWVR	G	Trp->Kynurenin (W) [+3.99]	0.000000X00.0
2	1	3::g13180.t3	g13180.t3	4089	144669	258	136	38	24	4070	1	1	1	540.771	1079.53	2	1079.52	0.0019	1141	1149	0	32.91				R	DTSQAIWVR	G	Deamidated (NQ); Trp->Kynurenin (W) [+3.99]	0.000100X00.0
2	1	3::g13180.t3	g13180.t3	4089	144669	258	136	38	24	4071	1	1	1	540.771	1079.53	2	1079.52	0.002	1141	1149	0	44.15				R	DTSQAIWVR	G	Deamidated (NQ); Trp->Kynurenin (W) [+3.99]	0.000100X00.0
2	1	3::g13180.t3	g13180.t3	4089	144669	258	136	38	24	4392	1	1	1	546.278	1090.54	2	1090.54	0.0014	1141	1149	0	33.9				R	DTSQAIWVR	G	Oxidation:O(1) (ADEFHIKLMNPQRSTVWY) [+15.99]	0.0000000X0.0
2	1	3::g13180.t3	g13180.t3	4089	144669	258	136	38	24	4394	1	1	1	546.279	1090.54	2	1090.54	0.0025	1141	1149	0	39.81				R	DTSQAIWVR	G	Oxidation:O(1) (ADEFHIKLMNPQRSTVWY) [+15.99]	0.000000X00.0
2	1	3::g13180.t3	g13180.t3	4089	144669	258	136	38	24	4395	1	1	1	546.279	1090.54	2	1090.54	0.0026	1141	1149	0	31.38				R	DTSQAIWVR	G	Oxidation:O(1) (ADEFHIKLMNPQRSTVWY) [+15.99]	0.0000000X0.0
2	1	3::g13180.t3	g13180.t3	4089	144669	258	136	38	24	4396	1	1	1	546.279	1090.54	2	1090.54	0.0031	1141	1149	0	34.39				R	DTSQAIWVR	G	Oxidation:O(1) (ADEFHIKLMNPQRSTVWY) [+15.99]	0.0000000X0.0
2	1	3::g13180.t3	g13180.t3	4089	144669	258	136	38	24	5393	1	1	1	381.54	1141.6	3	1141.6	-0.0008	117	126	0	8.61	13	29	0.17	R	ETVDPEILAR	A
2	1	3::g13180.t3	g13180.t3	4089	144669	258	136	38	24	5394	1	1	1	571.806	1141.6	2	1141.6	-0.0004	117	126	0	3.07	13	29	0.51	R	ETVDPEILAR	A
2	1	3::g13180.t3	g13180.t3	4089	144669	258	136	38	24	5395	1	1	1	571.806	1141.6	2	1141.6	0.0003	117	126	0	46.02	20	30	0.00014	R	ETVDPEILAR	A
2	1	3::g13180.t3	g13180.t3	4089	144669	258	136	38	24	5396	1	1	1	571.806	1141.6	2	1141.6	0.0004	117	126	0	45.96	20	30	0.00014	R	ETVDPEILAR	A
2	1	3::g13180.t3	g13180.t3	4089	144669	258	136	38	24	5397	1	1	1	571.807	1141.6	2	1141.6	0.0005	117	126	0	50.89	21	30	5.8e-05	R	ETVDPEILAR	A
2	1	3::g13180.t3	g13180.t3	4089	144669	258	136	38	24	5398	1	1	1	571.807	1141.6	2	1141.6	0.0017	117	126	0	28.89	14	29	0.002	R	ETVDPEILAR	A
2	1	3::g13180.t3	g13180.t3	4089	144669	258	136	38	24	5399	1	1	1	571.807	1141.6	2	1141.6	0.0019	117	126	0	29.11	14	29	0.0019	R	ETVDPEILAR	A
2	1	3::g13180.t3	g13180.t3	4089	144669	258	136	38	24	5400	1	1	1	571.807	1141.6	2	1141.6	0.0021	117	126	0	45.84	20	29	0.00013	R	ETVDPEILAR	A
2	1	3::g13180.t3	g13180.t3	4089	144669	258	136	38	24	5714	1	1	1	385.211	1152.61	3	1152.61	-0.0019	1165	1174	1	2.84	13	28	0.54	R	SYKNTVTVNK	D
2	1	3::g13180.t3	g13180.t3	4089	144669	258	136	38	24	6182	1	1	1	392.2	1173.58	3	1173.58	-0.0007	350	359	0	36.16	24	31	0.0035	R	DVTVEVYGHR	V
2	1	3::g13180.t3	g13180.t3	4089	144669	258	136	38	24	6183	1	1	1	392.2	1173.58	3	1173.58	-0.0007	350	359	0	14.94	13	31	0.04	R	DVTVEVYGHR	V
2	1	3::g13180.t3	g13180.t3	4089	144669	258	136	38	24	6184	1	1	1	587.796	1173.58	2	1173.58	-0.0005	350	359	0	42.85		31	0.0036	R	DVTVEVYGHR	V
2	1	3::g13180.t3	g13180.t3	4089	144669	258	136	38	24	6185	1	1	1	392.2	1173.58	3	1173.58	-0.0005	350	359	0	21.07	20	31	0.043	R	DVTVEVYGHR	V
2	1	3::g13180.t3	g13180.t3	4089	144669	258	136	38	24	6186	1	1	1	392.2	1173.58	3	1173.58	-0.0005	350	359	0	40.11	24	31	0.0015	R	DVTVEVYGHR	V
2	1	3::g13180.t3	g13180.t3	4089	144669	258	136	38	24	6187	1	1	1	587.796	1173.58	2	1173.58	-0.0004	350	359	0	46.17		31	0.0017	R	DVTVEVYGHR	V
2	1	3::g13180.t3	g13180.t3	4089	144669	258	136	38	24	6188	1	1	1	587.796	1173.58	2	1173.58	-0.0002	350	359	0	37.48	30	31	0.011	R	DVTVEVYGHR	V
2	1	3::g13180.t3	g13180.t3	4089	144669	258	136	38	24	6189	1	1	1	587.796	1173.58	2	1173.58	0.0001	350	359	0	35.85	27	31	0.0069	R	DVTVEVYGHR	V
2	1	3::g13180.t3	g13180.t3	4089	144669	258	136	38	24	6190	1	1	1	392.2	1173.58	3	1173.58	0.0002	350	359	0	8.18	13	31	0.17	R	DVTVEVYGHR	V
2	1	3::g13180.t3	g13180.t3	4089	144669	258	136	38	24	6191	1	1	1	587.797	1173.58	2	1173.58	0.0005	350	359	0	19.14	18	31	0.042	R	DVTVEVYGHR	V
2	1	3::g13180.t3	g13180.t3	4089	144669	258	136	38	24	6192	1	1	1	392.2	1173.58	3	1173.58	0.0006	350	359	0	30.36	20	31	0.0054	R	DVTVEVYGHR	V
2	1	3::g13180.t3	g13180.t3	4089	144669	258	136	38	24	6193	1	1	1	587.797	1173.58	2	1173.58	0.0007	350	359	0	37.42		31	0.012	R	DVTVEVYGHR	V
2	1	3::g13180.t3	g13180.t3	4089	144669	258	136	38	24	6194	1	1	1	587.798	1173.58	2	1173.58	0.0027	350	359	0	38.1	28	31	0.005	R	DVTVEVYGHR	V
2	1	3::g13180.t3	g13180.t3	4089	144669	258	136	38	24	6403	2	1	1	593.328	1184.64	2	1184.65	-0.0091	365	376	0	0.3	14	30	1.3	K	GSLGIAQVDGLR	K
2	1	3::g13180.t3	g13180.t3	4089	144669	258	136	38	24	6404	1	1	1	593.333	1184.65	2	1184.65	-0.0007	365	376	0	31.14	19	30	0.0032	K	GSLGIAQVDGLR	K
2	1	3::g13180.t3	g13180.t3	4089	144669	258	136	38	24	6405	1	1	1	593.333	1184.65	2	1184.65	0.0003	365	376	0	44.35	15	31	6.9e-05	K	GSLGIAQVDGLR	K
2	1	3::g13180.t3	g13180.t3	4089	144669	258	136	38	24	6406	1	1	1	593.333	1184.65	2	1184.65	0.0004	365	376	0	54.74	25	31	6e-05	K	GSLGIAQVDGLR	K
2	1	3::g13180.t3	g13180.t3	4089	144669	258	136	38	24	6407	1	1	1	593.333	1184.65	2	1184.65	0.0004	365	376	0	51.64	23	31	8e-05	K	GSLGIAQVDGLR	K
2	1	3::g13180.t3	g13180.t3	4089	144669	258	136	38	24	6409	1	1	1	593.333	1184.65	2	1184.65	0.0009	365	376	0	51.68	24	30	9.2e-05	K	GSLGIAQVDGLR	K
2	1	3::g13180.t3	g13180.t3	4089	144669	258	136	38	24	6410	1	1	1	593.333	1184.65	2	1184.65	0.0011	365	376	0	51.79	23	30	7.8e-05	K	GSLGIAQVDGLR	K
2	1	3::g13180.t3	g13180.t3	4089	144669	258	136	38	24	6411	1	1	1	593.333	1184.65	2	1184.65	0.0012	365	376	0	47.66	21	30	0.00012	K	GSLGIAQVDGLR	K
2	1	3::g13180.t3	g13180.t3	4089	144669	258	136	38	24	6412	1	1	1	593.334	1184.65	2	1184.65	0.0013	365	376	0	33.7	15	30	0.00069	K	GSLGIAQVDGLR	K
2	1	3::g13180.t3	g13180.t3	4089	144669	258	136	38	24	6413	1	1	1	593.334	1184.65	2	1184.65	0.0014	365	376	0	50.76	22	30	7e-05	K	GSLGIAQVDGLR	K
2	1	3::g13180.t3	g13180.t3	4089	144669	258	136	38	24	6414	1	1	1	593.334	1184.65	2	1184.65	0.0026	365	376	0	39.13	15	30	0.00021	K	GSLGIAQVDGLR	K
2	1	3::g13180.t3	g13180.t3	4089	144669	258	136	38	24	6429	1	1	1	593.825	1185.63	2	1185.64	-0.0006	365	376	0	49.28	28	31	0.00039	K	GSLGIAQVDGLR	K	Deamidated (NQ)	0.000000100000.0
2	1	3::g13180.t3	g13180.t3	4089	144669	258	136	38	24	6430	2	1	1	593.825	1185.64	2	1185.64	-0.0002	365	376	0	17.18		31	1.5	K	GSLGIAQVDGLR	K	Deamidated (NQ)	0.000000100000.0
2	1	3::g13180.t3	g13180.t3	4089	144669	258	136	38	24	6431	1	1	1	593.825	1185.64	2	1185.64	-0.0001	365	376	0	20.12	17	31	0.027	K	GSLGIAQVDGLR	K	Deamidated (NQ)	0.000000100000.0
2	1	3::g13180.t3	g13180.t3	4089	144669	258	136	38	24	6432	1	1	1	593.825	1185.64	2	1185.64	0.0008	365	376	0	56.23	24	31	3.1e-05	K	GSLGIAQVDGLR	K	Deamidated (NQ)	0.000000100000.0
2	1	3::g13180.t3	g13180.t3	4089	144669	258	136	38	24	6433	1	1	1	593.826	1185.64	2	1185.64	0.0014	365	376	0	63.22	26	31	1.1e-05	K	GSLGIAQVDGLR	K	Deamidated (NQ)	0.000000100000.0
2	1	3::g13180.t3	g13180.t3	4089	144669	258	136	38	24	6493	1	1	1	595.792	1189.57	2	1189.57	-0.0027	350	359	0	36.55				R	DVTVEVYGHR	V	Oxidation:O(1) (ADEFHIKLMNPQRSTVWY) [+15.99]	0.00000000X0.0
2	1	3::g13180.t3	g13180.t3	4089	144669	258	136	38	24	7057	1	1	1	609.259	1216.5	2	1216.5	0.0004	913	921	0	8.7	13	23	0.15	R	NCLYNMCVK	E	Oxidation (M)	0.000002000.0
2	1	3::g13180.t3	g13180.t3	4089	144669	258	136	38	24	7058	1	1	1	609.26	1216.5	2	1216.5	0.001	913	921	0	10.11	13	23	0.11	R	NCLYNMCVK	E	Oxidation (M)	0.000002000.0
2	1	3::g13180.t3	g13180.t3	4089	144669	258	136	38	24	7059	1	1	1	609.26	1216.51	2	1216.5	0.0017	913	921	0	21.15	14	22	0.01	R	NCLYNMCVK	E	Oxidation (M)	0.000002000.0
2	1	3::g13180.t3	g13180.t3	4089	144669	258	136	38	24	7114	1	1	1	610.782	1219.55	2	1219.55	-0.0003	665	675	0	51.64	16	28	1.4e-05	R	EAEVCTAEVGR	L
2	1	3::g13180.t3	g13180.t3	4089	144669	258	136	38	24	7116	1	1	1	610.785	1219.55	2	1219.55	0.0043	665	675	0	19.03	14	29	0.016	R	EAEVCTAEVGR	L
2	1	3::g13180.t3	g13180.t3	4089	144669	258	136	38	24	8247	1	1	1	640.902	1279.79	2	1279.79	0.003	378	389	0	49.55		18	4.2e-05	K	TLPVQLQLGAIK	V
2	1	3::g13180.t3	g13180.t3	4089	144669	258	136	38	24	8248	1	1	1	640.903	1279.79	2	1279.79	0.0041	378	389	0	46.64		18	8.1e-05	K	TLPVQLQLGAIK	V
2	1	3::g13180.t3	g13180.t3	4089	144669	258	136	38	24	8249	1	1	1	640.903	1279.79	2	1279.79	0.0048	378	389	0	42.33		18	0.00022	K	TLPVQLQLGAIK	V
2	1	3::g13180.t3	g13180.t3	4089	144669	258	136	38	24	8251	1	1	1	640.904	1279.79	2	1279.79	0.0068	378	389	0	46.53		18	8e-05	K	TLPVQLQLGAIK	V
2	1	3::g13180.t3	g13180.t3	4089	144669	258	136	38	24	8275	1	1	1	641.394	1280.77	2	1280.77	0.0024	378	389	0	54.88	16	22	7.1e-06	K	TLPVQLQLGAIK	V	Deamidated (NQ)	0.000010000000.0
2	1	3::g13180.t3	g13180.t3	4089	144669	258	136	38	24	8276	1	1	1	641.394	1280.77	2	1280.77	0.0026	378	389	0	45.78	15	22	5.1e-05	K	TLPVQLQLGAIK	V	Deamidated (NQ)	0.000000100000.0
2	1	3::g13180.t3	g13180.t3	4089	144669	258	136	38	24	8277	1	1	1	641.394	1280.77	2	1280.77	0.0037	378	389	0	53.77	16	21	9.1e-06	K	TLPVQLQLGAIK	V	Deamidated (NQ)	0.000000100000.0
2	1	3::g13180.t3	g13180.t3	4089	144669	258	136	38	24	8278	1	1	1	641.395	1280.78	2	1280.77	0.0049	378	389	0	42.84	15	21	9.6e-05	K	TLPVQLQLGAIK	V	Deamidated (NQ)	0.000000100000.0
2	1	3::g13180.t3	g13180.t3	4089	144669	258	136	38	24	8290	1	1	1	641.885	1281.76	2	1281.77	-0.0122	378	389	0	31.32				K	TLPVQLQLGAIK	V	Deamidated (NQ); Label:15N(1) (L) [+1.00]	0.00000X100000.0
2	1	3::g13180.t3	g13180.t3	4089	144669	258	136	38	24	8656	1	1	1	651.892	1301.77	2	1301.77	0.0006	378	389	0	33.53				K	TLPVQLQLGAIK	V	Cation:Na (C-term) [+21.98]	0.000000000000.X
2	1	3::g13180.t3	g13180.t3	4089	144669	258	136	38	24	8659	1	1	1	651.894	1301.77	2	1301.77	0.0042	378	389	0	33.8				K	TLPVQLQLGAIK	V	Cation:Na (C-term) [+21.98]	0.000000000000.X
2	1	3::g13180.t3	g13180.t3	4089	144669	258	136	38	24	8921	1	1	1	657.362	1312.71	2	1312.71	0.0011	738	748	0	8.79	13	30	0.15	K	GPTWMRPVVVR	V	Oxidation (M)	0.00002000000.0
2	1	3::g13180.t3	g13180.t3	4089	144669	258	136	38	24	8922	1	1	1	657.362	1312.71	2	1312.71	0.0016	738	748	0	16.18	14	30	0.03	K	GPTWMRPVVVR	V	Oxidation (M)	0.00002000000.0
2	1	3::g13180.t3	g13180.t3	4089	144669	258	136	38	24	8923	1	1	1	438.578	1312.71	3	1312.71	0.0036	738	748	0	15.62	13	30	0.034	K	GPTWMRPVVVR	V	Oxidation (M)	0.00002000000.0
2	1	3::g13180.t3	g13180.t3	4089	144669	258	136	38	24	8924	1	1	1	438.578	1312.71	3	1312.71	0.0037	738	748	0	21.71	14	30	0.0092	K	GPTWMRPVVVR	V	Oxidation (M)	0.00002000000.0
2	1	3::g13180.t3	g13180.t3	4089	144669	258	136	38	24	8925	1	1	1	438.578	1312.71	3	1312.71	0.0037	738	748	0	19.27	14	30	0.016	K	GPTWMRPVVVR	V	Oxidation (M)	0.00002000000.0
2	1	3::g13180.t3	g13180.t3	4089	144669	258	136	38	24	8926	1	1	1	657.363	1312.71	2	1312.71	0.0038	738	748	0	10.18	13	30	0.11	K	GPTWMRPVVVR	V	Oxidation (M)	0.00002000000.0
2	1	3::g13180.t3	g13180.t3	4089	144669	258	136	38	24	8927	1	1	1	438.578	1312.71	3	1312.71	0.004	738	748	0	3.46	13	30	0.47	K	GPTWMRPVVVR	V	Oxidation (M)	0.00002000000.0
2	1	3::g13180.t3	g13180.t3	4089	144669	258	136	38	24	8928	1	1	1	438.578	1312.71	3	1312.71	0.0057	738	748	0	13.77	13	29	0.051	K	GPTWMRPVVVR	V	Oxidation (M)	0.00002000000.0
2	1	3::g13180.t3	g13180.t3	4089	144669	258	136	38	24	8931	1	1	1	657.38	1312.75	2	1312.75	-0.001	365	377	1	9.11	13	29	0.14	K	GSLGIAQVDGLRK	T
2	1	3::g13180.t3	g13180.t3	4089	144669	258	136	38	24	8932	1	1	1	657.38	1312.75	2	1312.75	-0.0004	365	377	1	38.64	15	29	0.00024	K	GSLGIAQVDGLRK	T
2	1	3::g13180.t3	g13180.t3	4089	144669	258	136	38	24	8934	1	1	1	657.381	1312.75	2	1312.75	0.0009	365	377	1	21.41	14	30	0.0098	K	GSLGIAQVDGLRK	T
2	1	3::g13180.t3	g13180.t3	4089	144669	258	136	38	24	8935	1	1	1	657.381	1312.75	2	1312.75	0.0011	365	377	1	36.17	24	30	0.0035	K	GSLGIAQVDGLRK	T
2	1	3::g13180.t3	g13180.t3	4089	144669	258	136	38	24	8936	1	1	1	657.381	1312.75	2	1312.75	0.0012	365	377	1	46.56	15	30	4.3e-05	K	GSLGIAQVDGLRK	T
2	1	3::g13180.t3	g13180.t3	4089	144669	258	136	38	24	8937	1	1	1	438.59	1312.75	3	1312.75	0.0018	365	377	1	25.39	14	30	0.0042	K	GSLGIAQVDGLRK	T
2	1	3::g13180.t3	g13180.t3	4089	144669	258	136	38	24	8938	1	1	1	657.381	1312.75	2	1312.75	0.0019	365	377	1	33.81	18	29	0.0014	K	GSLGIAQVDGLRK	T
2	1	3::g13180.t3	g13180.t3	4089	144669	258	136	38	24	8939	1	1	1	438.59	1312.75	3	1312.75	0.0021	365	377	1	4.76	13	29	0.36	K	GSLGIAQVDGLRK	T
2	1	3::g13180.t3	g13180.t3	4089	144669	258	136	38	24	8940	1	1	1	438.59	1312.75	3	1312.75	0.0027	365	377	1	24.56	14	29	0.005	K	GSLGIAQVDGLRK	T
2	1	3::g13180.t3	g13180.t3	4089	144669	258	136	38	24	8941	1	1	1	657.383	1312.75	2	1312.75	0.0043	365	377	1	31.5	21	29	0.0052	K	GSLGIAQVDGLRK	T
2	1	3::g13180.t3	g13180.t3	4089	144669	258	136	38	24	8942	1	1	1	657.383	1312.75	2	1312.75	0.0043	365	377	1	16.28	19	29	0.097	K	GSLGIAQVDGLRK	T
2	1	3::g13180.t3	g13180.t3	4089	144669	258	136	38	24	8951	1	1	1	438.918	1313.73	3	1313.73	0.0006	365	377	1	8.97	13	30	0.14	K	GSLGIAQVDGLRK	T	Deamidated (NQ)	0.0000001000000.0
2	1	3::g13180.t3	g13180.t3	4089	144669	258	136	38	24	8952	1	1	1	657.873	1313.73	2	1313.73	0.0018	365	377	1	34.52	18	30	0.0011	K	GSLGIAQVDGLRK	T	Deamidated (NQ)	0.0000001000000.0
2	1	3::g13180.t3	g13180.t3	4089	144669	258	136	38	24	8953	1	1	1	438.918	1313.73	3	1313.73	0.002	365	377	1	11.6	13	30	0.082	K	GSLGIAQVDGLRK	T	Deamidated (NQ)	0.0000001000000.0
2	1	3::g13180.t3	g13180.t3	4089	144669	258	136	38	24	8955	1	1	1	657.874	1313.73	2	1313.73	0.0026	365	377	1	31.22	24	30	0.0099	K	GSLGIAQVDGLRK	T	Deamidated (NQ)	0.0000001000000.0
2	1	3::g13180.t3	g13180.t3	4089	144669	258	136	38	24	8956	1	1	1	438.918	1313.73	3	1313.73	0.003	365	377	1	29.34	14	30	0.0018	K	GSLGIAQVDGLRK	T	Deamidated (NQ)	0.0000001000000.0
2	1	3::g13180.t3	g13180.t3	4089	144669	258	136	38	24	8957	1	1	1	438.918	1313.73	3	1313.73	0.0031	365	377	1	5.12	13	30	0.33	K	GSLGIAQVDGLRK	T	Deamidated (NQ)	0.0000001000000.0
2	1	3::g13180.t3	g13180.t3	4089	144669	258	136	38	24	8958	1	1	1	438.918	1313.73	3	1313.73	0.0033	365	377	1	6.47	13	30	0.25	K	GSLGIAQVDGLRK	T	Deamidated (NQ)	0.0000001000000.0
2	1	3::g13180.t3	g13180.t3	4089	144669	258	136	38	24	8959	1	1	1	657.874	1313.73	2	1313.73	0.0034	365	377	1	31.12	15	30	0.0012	K	GSLGIAQVDGLRK	T	Deamidated (NQ)	0.0000001000000.0
2	1	3::g13180.t3	g13180.t3	4089	144669	258	136	38	24	9183	1	1	1	665.359	1328.7	2	1328.7	0.0016	738	748	0	32.92				K	GPTWMRPVVVR	V	Oxidation:O(2) (CFMWY) [+31.99]	0.0000X000000.0
2	1	3::g13180.t3	g13180.t3	4089	144669	258	136	38	24	9686	1	1	1	685.35	1368.68	2	1368.68	0.0023	96	107	0	38.83				R	SFIAPLWADVHN	G
2	1	3::g13180.t3	g13180.t3	4089	144669	258	136	38	24	10006	1	1	1	695.427	1388.84	2	1388.83	0.006	378	389	0	30				K	TLPVQLQLGAIK	V	ICPL:2H(4) (N-term) [+109.05]	X.000000000000.0
2	1	3::g13180.t3	g13180.t3	4089	144669	258	136	38	24	10226	1	1	1	704.948	1407.88	2	1407.88	-0.0007	377	389	1	69.63		17	3.4e-07	R	KTLPVQLQLGAIK	V
2	1	3::g13180.t3	g13180.t3	4089	144669	258	136	38	24	10227	1	1	1	704.948	1407.88	2	1407.88	-0.0006	377	389	1	51		17	2.5e-05	R	KTLPVQLQLGAIK	V
2	1	3::g13180.t3	g13180.t3	4089	144669	258	136	38	24	10228	1	1	1	470.301	1407.88	3	1407.88	0.0002	377	389	1	45.25		16	7.2e-05	R	KTLPVQLQLGAIK	V
2	1	3::g13180.t3	g13180.t3	4089	144669	258	136	38	24	10269	1	1	1	705.44	1408.87	2	1408.87	0.001	377	389	1	38.97		18	0.00049	R	KTLPVQLQLGAIK	V	Deamidated (NQ)	0.0000000100000.0
2	1	3::g13180.t3	g13180.t3	4089	144669	258	136	38	24	10270	1	1	1	705.441	1408.87	2	1408.87	0.0017	377	389	1	55.94		19	1e-05	R	KTLPVQLQLGAIK	V	Deamidated (NQ)	0.0000000100000.0
2	1	3::g13180.t3	g13180.t3	4089	144669	258	136	38	24	10271	1	1	1	470.63	1408.87	3	1408.87	0.0028	377	389	1	6.51		19	0.9	R	KTLPVQLQLGAIK	V	Deamidated (NQ)	0.0000000100000.0
2	1	3::g13180.t3	g13180.t3	4089	144669	258	136	38	24	10272	1	1	1	470.63	1408.87	3	1408.87	0.0032	377	389	1	4.75		18	1.3	R	KTLPVQLQLGAIK	V	Deamidated (NQ)	0.0000000100000.0
2	1	3::g13180.t3	g13180.t3	4089	144669	258	136	38	24	10523	1	1	1	712.431	1422.85	2	1422.84	0.0019	377	389	1	35.94				R	KTLPVQLQLGAIK	V	Lys->AminoadipicAcid (K) [+14.96]	0.X000000000000.0
2	1	3::g13180.t3	g13180.t3	4089	144669	258	136	38	24	10558	1	1	1	475.916	1424.73	3	1424.73	0.0017	1165	1176	2	32.27	15	30	0.00094	R	SYKNTVTVNKDR	L	Deamidated (NQ)	0.000100000000.0
2	1	3::g13180.t3	g13180.t3	4089	144669	258	136	38	24	10855	1	1	1	718.947	1435.88	2	1435.88	0.004	377	389	1	43.64				R	KTLPVQLQLGAIK	V	Formyl (T) [+27.99]	0.0X00000000000.0
2	1	3::g13180.t3	g13180.t3	4089	144669	258	136	38	24	11382	1	1	1	733.844	1465.67	2	1465.67	0.0044	844	856	0	98.29				R	LAETAEQFTEGWR	A	Trp->Asp (W) [-71.05]	0.00000000000X0.0
2	1	3::g13180.t3	g13180.t3	4089	144669	258	136	38	24	12319	1	1	1	512.912	1535.71	3	1535.71	-0.0007	337	349	1	19.04	14	30	0.016	K	NENRGMASVSWLR	D	Deamidated (NQ); Oxidation (M)	0.0010020000000.0
2	1	3::g13180.t3	g13180.t3	4089	144669	258	136	38	24	12320	1	1	1	512.912	1535.71	3	1535.71	-0.0003	337	349	1	9.91	13	30	0.12	K	NENRGMASVSWLR	D	Deamidated (NQ); Oxidation (M)	0.0010020000000.0
2	1	3::g13180.t3	g13180.t3	4089	144669	258	136	38	24	12321	1	1	1	512.913	1535.72	3	1535.71	0.0029	337	349	1	18.08	14	30	0.024	K	NENRGMASVSWLR	D	Deamidated (NQ); Oxidation (M)	0.0010020000000.0
2	1	3::g13180.t3	g13180.t3	4089	144669	258	136	38	24	12340	1	1	1	769.368	1536.72	2	1536.72	0.0005	844	856	0	85.63	18	30	9.4e-09	R	LAETAEQFTEGWR	A
2	1	3::g13180.t3	g13180.t3	4089	144669	258	136	38	24	12341	1	1	1	769.368	1536.72	2	1536.72	0.001	844	856	0	104.69	24	30	4.9e-10	R	LAETAEQFTEGWR	A
2	1	3::g13180.t3	g13180.t3	4089	144669	258	136	38	24	12342	1	1	1	769.368	1536.72	2	1536.72	0.0011	844	856	0	104.61	24	30	5e-10	R	LAETAEQFTEGWR	A
2	1	3::g13180.t3	g13180.t3	4089	144669	258	136	38	24	12343	1	1	1	513.248	1536.72	3	1536.72	0.0013	844	856	0	43.66	15	30	8.1e-05	R	LAETAEQFTEGWR	A
2	1	3::g13180.t3	g13180.t3	4089	144669	258	136	38	24	12344	1	1	1	769.369	1536.72	2	1536.72	0.0016	844	856	0	104.78	24	30	4.9e-10	R	LAETAEQFTEGWR	A
2	1	3::g13180.t3	g13180.t3	4089	144669	258	136	38	24	12345	1	1	1	513.248	1536.72	3	1536.72	0.0016	844	856	0	14.76	13	30	0.041	R	LAETAEQFTEGWR	A
2	1	3::g13180.t3	g13180.t3	4089	144669	258	136	38	24	12346	1	1	1	513.248	1536.72	3	1536.72	0.0017	844	856	0	52.09	21	30	4.8e-05	R	LAETAEQFTEGWR	A
2	1	3::g13180.t3	g13180.t3	4089	144669	258	136	38	24	12347	1	1	1	513.248	1536.72	3	1536.72	0.0025	844	856	0	16.36	14	30	0.029	R	LAETAEQFTEGWR	A
2	1	3::g13180.t3	g13180.t3	4089	144669	258	136	38	24	12356	1	1	1	769.861	1537.71	2	1537.7	0.0033	844	856	0	85.96	18	30	8.7e-09	R	LAETAEQFTEGWR	A	Deamidated (NQ)	0.0000001000000.0
2	1	3::g13180.t3	g13180.t3	4089	144669	258	136	38	24	12357	1	1	1	769.862	1537.71	2	1537.7	0.0043	844	856	0	98.95	22	30	1.2e-09	R	LAETAEQFTEGWR	A	Deamidated (NQ)	0.0000001000000.0
2	1	3::g13180.t3	g13180.t3	4089	144669	258	136	38	24	12358	1	1	1	513.577	1537.71	3	1537.7	0.0047	844	856	0	12.64	15	30	0.11	R	LAETAEQFTEGWR	A	Deamidated (NQ)	0.0000001000000.0
2	1	3::g13180.t3	g13180.t3	4089	144669	258	136	38	24	12414	1	1	1	771.365	1540.71	2	1540.72	-0.001	844	856	0	98.63				R	LAETAEQFTEGWR	A	Trp->Kynurenin (W) [+3.99]	0.00000000000X0.0
2	1	3::g13180.t3	g13180.t3	4089	144669	258	136	38	24	12416	1	1	1	771.365	1540.72	2	1540.72	0.0003	844	856	0	104.18				R	LAETAEQFTEGWR	A	Trp->Kynurenin (W) [+3.99]	0.00000000000X0.0
2	1	3::g13180.t3	g13180.t3	4089	144669	258	136	38	24	12417	1	1	1	514.579	1540.72	3	1540.72	0.0004	844	856	0	33.34				R	LAETAEQFTEGWR	A	Trp->Kynurenin (W) [+3.99]	0.00000000000X0.0
2	1	3::g13180.t3	g13180.t3	4089	144669	258	136	38	24	12418	1	1	1	771.367	1540.72	2	1540.72	0.0036	844	856	0	48.77				R	LAETAEQFTEGWR	A	Trp->Kynurenin (W) [+3.99]	0.00000000000X0.0
2	1	3::g13180.t3	g13180.t3	4089	144669	258	136	38	24	12440	1	1	1	771.857	1541.7	2	1541.71	-0.0148	844	856	0	47.4				R	LAETAEQFTEGWR	A	Deamidated (NQ); Label:18O(2) (C-term) [+4.01]	0.0000001000000.X
2	1	3::g13180.t3	g13180.t3	4089	144669	258	136	38	24	12445	1	1	1	771.858	1541.7	2	1541.7	0.0017	844	856	0	51				R	LAETAEQFTEGWR	A	Deamidated (NQ); Trp->Kynurenin (W) [+3.99]	0.00000010000X0.0
2	1	3::g13180.t3	g13180.t3	4089	144669	258	136	38	24	12494	1	1	1	515.932	1544.77	3	1544.77	0.0037	1137	1149	1	41.81	19	32	0.00028	R	NEARDTSQAIWVR	G
2	1	3::g13180.t3	g13180.t3	4089	144669	258	136	38	24	12495	1	1	1	515.932	1544.77	3	1544.77	0.005	1137	1149	1	6.96	13	32	0.22	R	NEARDTSQAIWVR	G
2	1	3::g13180.t3	g13180.t3	4089	144669	258	136	38	24	12515	1	1	1	516.26	1545.76	3	1545.75	0.0043	1137	1149	1	18.45	19	31	0.069	R	NEARDTSQAIWVR	G	Deamidated (NQ)	0.1000000000000.0
2	1	3::g13180.t3	g13180.t3	4089	144669	258	136	38	24	12592	1	1	1	518.244	1551.71	3	1551.71	0.0007	337	349	1	40.48				K	NENRGMASVSWLR	D	Deamidated (NQ); Oxidation:O(2) (CFMWY) [+31.99]	0.00100X0000000.0
2	1	3::g13180.t3	g13180.t3	4089	144669	258	136	38	24	12596	1	1	1	518.245	1551.71	3	1551.71	0.0022	337	349	1	31.67				K	NENRGMASVSWLR	D	Deamidated (NQ); Oxidation:O(2) (CFMWY) [+31.99]	0.00100X0000000.0
2	1	3::g13180.t3	g13180.t3	4089	144669	258	136	38	24	12618	1	1	1	777.364	1552.71	2	1552.72	-0.0014	844	856	0	51.75				R	LAETAEQFTEGWR	A	Oxidation:O(1) (ADEFHIKLMNPQRSTVWY) [+15.99]	0.000000000000X.0
2	1	3::g13180.t3	g13180.t3	4089	144669	258	136	38	24	12619	1	1	1	777.365	1552.72	2	1552.72	-0.0001	844	856	0	61.57				R	LAETAEQFTEGWR	A	Oxidation:O(1) (ADEFHIKLMNPQRSTVWY) [+15.99]	0.000000000000X.0
2	1	3::g13180.t3	g13180.t3	4089	144669	258	136	38	24	12620	1	1	1	777.365	1552.72	2	1552.72	0	844	856	0	35.84				R	LAETAEQFTEGWR	A	Oxidation:O(1) (ADEFHIKLMNPQRSTVWY) [+15.99]	0.00000000000X0.0
2	1	3::g13180.t3	g13180.t3	4089	144669	258	136	38	24	12621	1	1	1	777.366	1552.72	2	1552.72	0.0011	844	856	0	68.36				R	LAETAEQFTEGWR	A	Oxidation:O(1) (ADEFHIKLMNPQRSTVWY) [+15.99]	0.000000000000X.0
2	1	3::g13180.t3	g13180.t3	4089	144669	258	136	38	24	12622	1	1	1	777.366	1552.72	2	1552.72	0.0019	844	856	0	60.59				R	LAETAEQFTEGWR	A	Oxidation:O(1) (ADEFHIKLMNPQRSTVWY) [+15.99]	0.000000000000X.0
2	1	3::g13180.t3	g13180.t3	4089	144669	258	136	38	24	12623	1	1	1	777.366	1552.72	2	1552.72	0.0023	844	856	0	79.69				R	LAETAEQFTEGWR	A	Oxidation:O(1) (ADEFHIKLMNPQRSTVWY) [+15.99]	0.000000000000X.0
2	1	3::g13180.t3	g13180.t3	4089	144669	258	136	38	24	12625	1	1	1	777.366	1552.72	2	1552.72	0.0026	844	856	0	63.98				R	LAETAEQFTEGWR	A	Oxidation:O(1) (ADEFHIKLMNPQRSTVWY) [+15.99]	0.000000000000X.0
2	1	3::g13180.t3	g13180.t3	4089	144669	258	136	38	24	12626	1	1	1	777.367	1552.72	2	1552.72	0.0031	844	856	0	84.06				R	LAETAEQFTEGWR	A	Oxidation:O(1) (ADEFHIKLMNPQRSTVWY) [+15.99]	0.000000000000X.0
2	1	3::g13180.t3	g13180.t3	4089	144669	258	136	38	24	12789	1	1	1	785.363	1568.71	2	1568.71	0.0001	844	856	0	110.38				R	LAETAEQFTEGWR	A	Oxidation:O(2) (CFMWY) [+31.99]	0.00000000000X0.0
2	1	3::g13180.t3	g13180.t3	4089	144669	258	136	38	24	12790	1	1	1	785.364	1568.71	2	1568.71	0.0018	844	856	0	91.67				R	LAETAEQFTEGWR	A	Oxidation:O(2) (CFMWY) [+31.99]	0.00000000000X0.0
2	1	3::g13180.t3	g13180.t3	4089	144669	258	136	38	24	12791	1	1	1	785.364	1568.71	2	1568.71	0.0018	844	856	0	52.97				R	LAETAEQFTEGWR	A	Oxidation:O(2) (CFMWY) [+31.99]	0.00000000000X0.0
2	1	3::g13180.t3	g13180.t3	4089	144669	258	136	38	24	12792	1	1	1	785.364	1568.71	2	1568.71	0.0026	844	856	0	91.37				R	LAETAEQFTEGWR	A	Oxidation:O(2) (CFMWY) [+31.99]	0.00000000000X0.0
2	1	3::g13180.t3	g13180.t3	4089	144669	258	136	38	24	13253	1	1	1	810.865	1619.72	2	1619.72	0.0011	22	36	0	33.83				K	AGNQDIMYPYGPGHR	D	Oxidation (M); Gln->Gly (Q) [-71.04]	0.000X00200000000.0
2	1	3::g13180.t3	g13180.t3	4089	144669	258	136	38	24	13254	1	1	1	540.913	1619.72	3	1619.72	0.0016	23	36	0	38.49				A	GNQDIMYPYGPGHR	D	Oxidation (M)	0.00000200000000.0
2	1	3::g13180.t3	g13180.t3	4089	144669	258	136	38	24	13255	1	1	1	540.914	1619.72	3	1619.72	0.0049	23	36	0	53.17				A	GNQDIMYPYGPGHR	D	Oxidation (M)	0.00000200000000.0
2	1	3::g13180.t3	g13180.t3	4089	144669	258	136	38	24	13256	1	1	1	540.914	1619.72	3	1619.72	0.0062	22	36	0	29.82				K	AGNQDIMYPYGPGHR	D	Oxidation (M); Gln->Gly (Q) [-71.04]	0.000X00200000000.0
2	1	3::g13180.t3	g13180.t3	4089	144669	258	136	38	24	13267	1	1	1	541.241	1620.7	3	1620.7	0.0027	22	36	0	32.16				K	AGNQDIMYPYGPGHR	D	Deamidated (NQ); Oxidation (M); Gln->Gly (Q) [-71.04]	0.001X00200000000.0
2	1	3::g13180.t3	g13180.t3	4089	144669	258	136	38	24	13268	1	1	1	541.242	1620.7	3	1620.7	0.0044	22	36	0	43.77				K	AGNQDIMYPYGPGHR	D	Deamidated (NQ); Oxidation (M); Gln->Gly (Q) [-71.04]	0.001X00200000000.0
2	1	3::g13180.t3	g13180.t3	4089	144669	258	136	38	24	13269	1	1	1	541.242	1620.7	3	1620.7	0.0046	22	36	0	36.64				K	AGNQDIMYPYGPGHR	D	Deamidated (NQ); Oxidation (M); Gln->Gly (Q) [-71.04]	0.001X00200000000.0
2	1	3::g13180.t3	g13180.t3	4089	144669	258	136	38	24	13270	1	1	1	541.242	1620.7	3	1620.7	0.0053	22	36	0	33.12				K	AGNQDIMYPYGPGHR	D	Deamidated (NQ); Oxidation (M); Gln->Gly (Q) [-71.04]	0.001X00200000000.0
2	1	3::g13180.t3	g13180.t3	4089	144669	258	136	38	24	13636	1	1	1	829.823	1657.63	2	1657.63	0.0024	1258	1271	0	32.49		18	0.0019	R	DTFCQVGCGDSCPR	C
2	1	3::g13180.t3	g13180.t3	4089	144669	258	136	38	24	14033	1	1	1	565.969	1694.89	3	1694.89	-0.0039	96	110	0	29.99	14	30	0.0015	R	SFIAPLWADVHNGIR	G
2	1	3::g13180.t3	g13180.t3	4089	144669	258	136	38	24	14034	1	1	1	848.452	1694.89	2	1694.89	0.0004	96	110	0	76.82	17	30	6.3e-08	R	SFIAPLWADVHNGIR	G
2	1	3::g13180.t3	g13180.t3	4089	144669	258	136	38	24	14036	1	1	1	848.945	1695.88	2	1695.87	0.0026	96	110	0	66.77	22	30	1.7e-06	R	SFIAPLWADVHNGIR	G	Deamidated (NQ)	0.000000000001000.0
2	1	3::g13180.t3	g13180.t3	4089	144669	258	136	38	24	14037	1	1	1	566.3	1695.88	3	1695.87	0.0037	96	110	0	73.52	17	30	1.3e-07	R	SFIAPLWADVHNGIR	G	Deamidated (NQ)	0.000000000001000.0
2	1	3::g13180.t3	g13180.t3	4089	144669	258	136	38	24	14038	1	1	1	566.3	1695.88	3	1695.87	0.0043	96	110	0	21.36	14	31	0.0099	R	SFIAPLWADVHNGIR	G	Deamidated (NQ)	0.000000000001000.0
2	1	3::g13180.t3	g13180.t3	4089	144669	258	136	38	24	14039	1	1	1	848.947	1695.88	2	1695.87	0.0057	96	110	0	36.62	15	30	0.00037	R	SFIAPLWADVHNGIR	G	Deamidated (NQ)	0.000000000001000.0
2	1	3::g13180.t3	g13180.t3	4089	144669	258	136	38	24	14058	1	1	1	850.942	1699.87	2	1699.87	0.0019	96	110	0	80.53				R	SFIAPLWADVHNGIR	G	Deamidated (NQ); Trp->Kynurenin (W) [+3.99]	0.000000X00001000.0
2	1	3::g13180.t3	g13180.t3	4089	144669	258	136	38	24	14059	1	1	1	567.631	1699.87	3	1699.87	0.0026	96	110	0	59.86				R	SFIAPLWADVHNGIR	G	Deamidated (NQ); Trp->Kynurenin (W) [+3.99]	0.000000X00001000.0
2	1	3::g13180.t3	g13180.t3	4089	144669	258	136	38	24	14060	1	1	1	567.631	1699.87	3	1699.87	0.004	96	110	0	44.73				R	SFIAPLWADVHNGIR	G	Deamidated (NQ); Trp->Kynurenin (W) [+3.99]	0.000000X00001000.0
2	1	3::g13180.t3	g13180.t3	4089	144669	258	136	38	24	14167	1	1	1	571.632	1711.87	3	1711.87	0.0058	96	110	0	30.93				R	SFIAPLWADVHNGIR	G	Deamidated (NQ); Oxidation:O(1) (ADEFHIKLMNPQRSTVWY) [+15.99]	0.000000X00001000.0
2	1	3::g13180.t3	g13180.t3	4089	144669	258	136	38	24	14212	1	1	1	859.934	1717.85	2	1717.84	0.0115	96	110	0	29.75				R	SFIAPLWADVHNGIR	G	Deamidated (NQ); Cation:Mg[II] (DE) [+21.97]	0.00000000X001000.0
2	1	3::g13180.t3	g13180.t3	4089	144669	258	136	38	24	14336	1	1	1	576.963	1727.87	3	1727.86	0.0029	96	110	0	55.79				R	SFIAPLWADVHNGIR	G	Deamidated (NQ); Oxidation:O(2) (CFMWY) [+31.99]	0.000000X00001000.0
2	1	3::g13180.t3	g13180.t3	4089	144669	258	136	38	24	14521	1	1	1	873.459	1744.9	2	1744.9	0.0045	749	765	0	79.89	17	32	3.2e-08	R	VANLEAQIGGADFDVVK	L
2	1	3::g13180.t3	g13180.t3	4089	144669	258	136	38	24	14522	1	1	1	873.46	1744.91	2	1744.9	0.0056	749	765	0	74.24	17	32	1.1e-07	R	VANLEAQIGGADFDVVK	L
2	1	3::g13180.t3	g13180.t3	4089	144669	258	136	38	24	14523	1	1	1	582.643	1744.91	3	1744.9	0.0065	749	765	0	60.14	20	32	5.7e-06	R	VANLEAQIGGADFDVVK	L
2	1	3::g13180.t3	g13180.t3	4089	144669	258	136	38	24	14524	1	1	1	582.643	1744.91	3	1744.9	0.0068	749	765	0	77.06	17	32	6e-08	R	VANLEAQIGGADFDVVK	L
2	1	3::g13180.t3	g13180.t3	4089	144669	258	136	38	24	14525	1	1	1	873.951	1745.89	2	1745.88	0.0047	749	765	0	56.92	16	32	4.6e-06	R	VANLEAQIGGADFDVVK	L	Deamidated (NQ)	0.00000010000000000.0
2	1	3::g13180.t3	g13180.t3	4089	144669	258	136	38	24	14749	1	1	1	589.628	1765.86	3	1765.86	0.006	239	252	1	42.36	19	31	0.00027	R	RGEIFWLSDQCSLR	C
2	1	3::g13180.t3	g13180.t3	4089	144669	258	136	38	24	14754	1	1	1	589.969	1766.89	3	1766.88	0.005	749	765	0	33.98				R	VANLEAQIGGADFDVVK	L	Cation:Na (DE) [+21.98]	0.00000000000X00000.0
2	1	3::g13180.t3	g13180.t3	4089	144669	258	136	38	24	14755	1	1	1	884.451	1766.89	2	1766.88	0.0065	749	765	0	52.43				R	VANLEAQIGGADFDVVK	L	Cation:Na (DE) [+21.98]	0.00000000000X00000.0
2	1	3::g13180.t3	g13180.t3	4089	144669	258	136	38	24	14756	1	1	1	442.757	1767	4	1767	0.0009	734	748	1	4.38	13	26	0.39	K	LVNKGPTWMRPVVVR	V	Oxidation (M)	0.000000002000000.0
2	1	3::g13180.t3	g13180.t3	4089	144669	258	136	38	24	14757	1	1	1	590.008	1767	3	1767	0.0045	734	748	1	13.86	13	26	0.05	K	LVNKGPTWMRPVVVR	V	Oxidation (M)	0.000000002000000.0
2	1	3::g13180.t3	g13180.t3	4089	144669	258	136	38	24	14758	1	1	1	590.008	1767	3	1767	0.0051	734	748	1	8.65	13	26	0.15	K	LVNKGPTWMRPVVVR	V	Oxidation (M)	0.000000002000000.0
2	1	3::g13180.t3	g13180.t3	4089	144669	258	136	38	24	14759	1	1	1	442.758	1767	4	1767	0.0052	734	748	1	0.45	13	26	0.91	K	LVNKGPTWMRPVVVR	V	Oxidation (M)	0.000000002000000.0
2	1	3::g13180.t3	g13180.t3	4089	144669	258	136	38	24	14768	1	1	1	590.335	1767.98	3	1767.98	0.0025	734	748	1	3.19	13	28	0.5	K	LVNKGPTWMRPVVVR	V	Deamidated (NQ); Oxidation (M)	0.001000002000000.0
2	1	3::g13180.t3	g13180.t3	4089	144669	258	136	38	24	14769	1	1	1	443.004	1767.99	4	1767.98	0.0063	734	748	1	10.33	13	28	0.11	K	LVNKGPTWMRPVVVR	V	Deamidated (NQ); Oxidation (M)	0.001000002000000.0
2	1	3::g13180.t3	g13180.t3	4089	144669	258	136	38	24	15918	1	1	1	948.478	1894.94	2	1894.94	-0.0011	111	126	1	15.29	13	31	0.037	R	GDVYYRETVDPEILAR	A
2	1	3::g13180.t3	g13180.t3	4089	144669	258	136	38	24	15919	1	1	1	632.655	1894.94	3	1894.94	0.0006	111	126	1	14.89	13	31	0.04	R	GDVYYRETVDPEILAR	A
2	1	3::g13180.t3	g13180.t3	4089	144669	258	136	38	24	15920	1	1	1	632.655	1894.94	3	1894.94	0.001	111	126	1	22.53	16	31	0.012	R	GDVYYRETVDPEILAR	A
2	1	3::g13180.t3	g13180.t3	4089	144669	258	136	38	24	15944	1	1	1	475.028	1896.08	4	1896.08	0.0049	733	748	2	10.2	13	25	0.11	R	KLVNKGPTWMRPVVVR	V	Deamidated (NQ); Oxidation (M)	0.0001000002000000.0
2	1	3::g13180.t3	g13180.t3	4089	144669	258	136	38	24	15945	1	1	1	475.028	1896.08	4	1896.08	0.0058	733	748	2	7.11	13	25	0.21	R	KLVNKGPTWMRPVVVR	V	Deamidated (NQ); Oxidation (M)	0.0001000002000000.0
2	1	3::g13180.t3	g13180.t3	4089	144669	258	136	38	24	16433	1	1	1	652.664	1954.97	3	1954.97	0.0004	217	234	0	21.14	15	32	0.013	R	SNDVVNIEQTTNVNVPGR	R
2	1	3::g13180.t3	g13180.t3	4089	144669	258	136	38	24	16434	1	1	1	652.664	1954.97	3	1954.97	0.0004	217	234	0	43.35	15	32	8.6e-05	R	SNDVVNIEQTTNVNVPGR	R
2	1	3::g13180.t3	g13180.t3	4089	144669	258	136	38	24	16435	1	1	1	652.665	1954.97	3	1954.97	0.0011	217	234	0	103	19	32	2.2e-10	R	SNDVVNIEQTTNVNVPGR	R
2	1	3::g13180.t3	g13180.t3	4089	144669	258	136	38	24	16436	1	1	1	978.493	1954.97	2	1954.97	0.0013	217	234	0	124.6	20	32	2.2e-12	R	SNDVVNIEQTTNVNVPGR	R
2	1	3::g13180.t3	g13180.t3	4089	144669	258	136	38	24	16437	1	1	1	978.493	1954.97	2	1954.97	0.0014	217	234	0	104.98	19	32	1.4e-10	R	SNDVVNIEQTTNVNVPGR	R
2	1	3::g13180.t3	g13180.t3	4089	144669	258	136	38	24	16438	1	1	1	652.665	1954.97	3	1954.97	0.0022	217	234	0	60.53	17	32	2.7e-06	R	SNDVVNIEQTTNVNVPGR	R
2	1	3::g13180.t3	g13180.t3	4089	144669	258	136	38	24	16439	1	1	1	652.665	1954.97	3	1954.97	0.0024	217	234	0	64.12				R	SNDVVNIEQTTNVNVPGR	R	Deamidated (NQ); Glu->Gln (E) [-0.98]	0.0000000X1000000000.0
2	1	3::g13180.t3	g13180.t3	4089	144669	258	136	38	24	16440	1	1	1	978.494	1954.97	2	1954.97	0.0024	217	234	0	131.64	21	32	5e-13	R	SNDVVNIEQTTNVNVPGR	R
2	1	3::g13180.t3	g13180.t3	4089	144669	258	136	38	24	16441	1	1	1	489.751	1954.97	4	1954.97	0.0025	217	234	0	20.93	15	32	0.014	R	SNDVVNIEQTTNVNVPGR	R
2	1	3::g13180.t3	g13180.t3	4089	144669	258	136	38	24	16442	1	1	1	652.665	1954.97	3	1954.97	0.0028	217	234	0	70.48	17	31	2.5e-07	R	SNDVVNIEQTTNVNVPGR	R
2	1	3::g13180.t3	g13180.t3	4089	144669	258	136	38	24	16450	1	1	1	978.985	1955.96	2	1955.95	0.0006	217	234	0	110.14	19	32	4.7e-11	R	SNDVVNIEQTTNVNVPGR	R	Deamidated (NQ)	0.010000000000000000.0
2	1	3::g13180.t3	g13180.t3	4089	144669	258	136	38	24	16451	1	1	1	978.985	1955.96	2	1955.97	-0.0122	217	234	0	104.56				R	SNDVVNIEQTTNVNVPGR	R	Label:15N(1) (V) [+1.00]	0.0000X0000000000000.0
2	1	3::g13180.t3	g13180.t3	4089	144669	258	136	38	24	16452	1	1	1	652.992	1955.96	3	1955.95	0.0009	217	234	0	59.05	16	32	2.9e-06	R	SNDVVNIEQTTNVNVPGR	R	Deamidated (NQ)	0.000000001000000000.0
2	1	3::g13180.t3	g13180.t3	4089	144669	258	136	38	24	16453	1	1	1	652.993	1955.96	3	1955.95	0.0012	217	234	0	16.18	14	32	0.03	R	SNDVVNIEQTTNVNVPGR	R	Deamidated (NQ)	0.000000001000000000.0
2	1	3::g13180.t3	g13180.t3	4089	144669	258	136	38	24	16454	1	1	1	978.986	1955.96	2	1955.97	-0.0114	217	234	0	110.36				R	SNDVVNIEQTTNVNVPGR	R	Label:15N(1) (T) [+1.00]	0.0000000000X0000000.0
2	1	3::g13180.t3	g13180.t3	4089	144669	258	136	38	24	16455	1	1	1	652.993	1955.96	3	1955.95	0.0018	217	234	0	76.73	24	32	2.8e-07	R	SNDVVNIEQTTNVNVPGR	R	Deamidated (NQ)	0.000000001000000000.0
2	1	3::g13180.t3	g13180.t3	4089	144669	258	136	38	24	16456	1	1	1	652.993	1955.96	3	1955.95	0.0019	217	234	0	51.7	17	32	1.7e-05	R	SNDVVNIEQTTNVNVPGR	R	Deamidated (NQ)	0.010000000000000000.0
2	1	3::g13180.t3	g13180.t3	4089	144669	258	136	38	24	16457	1	1	1	978.986	1955.96	2	1955.95	0.0021	217	234	0	82.25	18	32	1.9e-08	R	SNDVVNIEQTTNVNVPGR	R	Deamidated (NQ)	0.010000000000000000.0
2	1	3::g13180.t3	g13180.t3	4089	144669	258	136	38	24	16458	1	1	1	652.993	1955.96	3	1955.95	0.0022	217	234	0	53.02	16	32	1.2e-05	R	SNDVVNIEQTTNVNVPGR	R	Deamidated (NQ)	0.010000000000000000.0
2	1	3::g13180.t3	g13180.t3	4089	144669	258	136	38	24	16459	1	1	1	652.993	1955.96	3	1955.95	0.0023	217	234	0	66.25	18	32	8.3e-07	R	SNDVVNIEQTTNVNVPGR	R	Deamidated (NQ)	0.000000000001000000.0
2	1	3::g13180.t3	g13180.t3	4089	144669	258	136	38	24	16460	1	1	1	652.993	1955.96	3	1955.95	0.0025	217	234	0	96.42	21	31	1.6e-09	R	SNDVVNIEQTTNVNVPGR	R	Deamidated (NQ)	0.010000000000000000.0
2	1	3::g13180.t3	g13180.t3	4089	144669	258	136	38	24	16461	1	1	1	978.986	1955.96	2	1955.95	0.0026	217	234	0	118.7	20	31	7.4e-12	R	SNDVVNIEQTTNVNVPGR	R	Deamidated (NQ)	0.010000000000000000.0
2	1	3::g13180.t3	g13180.t3	4089	144669	258	136	38	24	16462	1	1	1	978.986	1955.96	2	1955.95	0.0029	217	234	0	105.11	19	31	1.4e-10	R	SNDVVNIEQTTNVNVPGR	R	Deamidated (NQ)	0.000000001000000000.0
2	1	3::g13180.t3	g13180.t3	4089	144669	258	136	38	24	16463	1	1	1	652.993	1955.96	3	1955.97	-0.01	217	234	0	52.3				R	SNDVVNIEQTTNVNVPGR	R	Label:15N(1) (E) [+1.00]	0.0000000X0000000000.0
2	1	3::g13180.t3	g13180.t3	4089	144669	258	136	38	24	16464	1	1	1	652.994	1955.96	3	1955.95	0.0037	217	234	0	24.54	14	32	0.005	R	SNDVVNIEQTTNVNVPGR	R	Deamidated (NQ)	0.000001000000000000.0
2	1	3::g13180.t3	g13180.t3	4089	144669	258	136	38	24	16466	1	1	1	652.996	1955.97	3	1955.95	0.0107	217	234	0	42.59	15	32	0.0001	R	SNDVVNIEQTTNVNVPGR	R	Deamidated (NQ)	0.000001000000000000.0
2	1	3::g13180.t3	g13180.t3	4089	144669	258	136	38	24	16470	1	1	1	653.318	1956.93	3	1956.94	-0.0074	217	234	0	15.51	13	31	0.035	R	SNDVVNIEQTTNVNVPGR	R	2 Deamidated (NQ)	0.010000000000010000.0
2	1	3::g13180.t3	g13180.t3	4089	144669	258	136	38	24	16471	1	1	1	653.32	1956.94	3	1956.94	-0.0017	217	234	0	57.77	16	31	3.8e-06	R	SNDVVNIEQTTNVNVPGR	R	2 Deamidated (NQ)	0.010000000001000000.0
2	1	3::g13180.t3	g13180.t3	4089	144669	258	136	38	24	16472	1	1	1	653.322	1956.94	3	1956.94	0.0043	217	234	0	6.65	13	31	0.24	R	SNDVVNIEQTTNVNVPGR	R	2 Deamidated (NQ)	0.010000000001000000.0
2	1	3::g13180.t3	g13180.t3	4089	144669	258	136	38	24	16473	1	1	1	653.327	1956.96	3	1956.95	0.007	217	234	0	52.19				R	SNDVVNIEQTTNVNVPGR	R	Deamidated (NQ); Label:15N(1) (V) [+1.00]	0.0000X0000000010000.0
2	1	3::g13180.t3	g13180.t3	4089	144669	258	136	38	24	16474	1	1	1	653.328	1956.96	3	1956.95	0.0112	217	234	0	31.57				R	SNDVVNIEQTTNVNVPGR	R	Deamidated (NQ); Label:15N(1) (S) [+1.00]	0.X00001000000000000.0
2	1	3::g13180.t3	g13180.t3	4089	144669	258	136	38	24	16486	1	1	1	653.655	1957.94	3	1957.94	0.0075	217	234	0	38.19				R	SNDVVNIEQTTNVNVPGR	R	2 Deamidated (NQ); Label:15N(1) (V) [+1.00]	0.0100X0001000000000.0
2	1	3::g13180.t3	g13180.t3	4089	144669	258	136	38	24	16704	1	1	1	989.483	1976.95	2	1976.95	-0.0009	217	234	0	29.62				R	SNDVVNIEQTTNVNVPGR	R	Cation:Na (DE) [+21.98]	0.0000000X0000000000.0
2	1	3::g13180.t3	g13180.t3	4089	144669	258	136	38	24	16706	1	1	1	659.992	1976.95	3	1976.95	0.0003	217	234	0	48.96				R	SNDVVNIEQTTNVNVPGR	R	Cation:Na (DE) [+21.98]	0.0000000X0000000000.0
2	1	3::g13180.t3	g13180.t3	4089	144669	258	136	38	24	16708	1	1	1	659.992	1976.95	3	1976.95	0.0022	217	234	0	48.4				R	SNDVVNIEQTTNVNVPGR	R	Cation:Na (DE) [+21.98]	0.0000000X0000000000.0
2	1	3::g13180.t3	g13180.t3	4089	144669	258	136	38	24	16710	1	1	1	659.993	1976.96	3	1976.95	0.003	217	234	0	36.25				R	SNDVVNIEQTTNVNVPGR	R	Cation:Na (DE) [+21.98]	0.0000000X0000000000.0
2	1	3::g13180.t3	g13180.t3	4089	144669	258	136	38	24	16738	1	1	1	660.319	1977.93	3	1977.94	-0.0017	217	234	0	58.44				R	SNDVVNIEQTTNVNVPGR	R	Deamidated (NQ); Cation:Na (DE) [+21.98]	0.0100000X0000000000.0
2	1	3::g13180.t3	g13180.t3	4089	144669	258	136	38	24	16739	1	1	1	660.32	1977.94	3	1977.94	0.0001	217	234	0	32.56				R	SNDVVNIEQTTNVNVPGR	R	Deamidated (NQ); Cation:Na (DE) [+21.98]	0.0000000X0001000000.0
2	1	3::g13180.t3	g13180.t3	4089	144669	258	136	38	24	16759	1	1	1	660.654	1978.94	3	1978.92	0.0197	217	234	0	52.87				R	SNDVVNIEQTTNVNVPGR	R	2 Deamidated (NQ); Cation:Na (DE) [+21.98]	0.0100010X0000000000.0
2	1	3::g13180.t3	g13180.t3	4089	144669	258	136	38	24	16991	1	1	1	1002.4	2002.79	2	2002.79	0.001	857	873	0	34.17				R	AIADDLTCNGDCDDLYR	M	Deamidated (NQ); Oxidation:O(1) (ADEFHIKLMNPQRSTVWY) [+15.99]	0.000000X0100000000.0
2	1	3::g13180.t3	g13180.t3	4089	144669	258	136	38	24	17044	1	1	1	670.637	2008.89	3	2008.89	-0.0014	217	234	0	48.3				R	SNDVVNIEQTTNVNVPGR	R	Cation:Fe[II] (DE) [+53.92]	0.0000000X0000000000.0
2	1	3::g13180.t3	g13180.t3	4089	144669	258	136	38	24	19127	1	1	1	814.444	2440.31	3	2440.31	0.0024	766	786	0	8.62	13	29	0.16	K	LNGEVVPLPYVHPLETMLIYK	A	Oxidation (M)	0.000000000000000020000.0
2	1	3::g13180.t3	g13180.t3	4089	144669	258	136	38	24	19129	1	1	1	814.773	2441.3	3	2441.29	0.0066	766	786	0	13.44	13	30	0.055	K	LNGEVVPLPYVHPLETMLIYK	A	Deamidated (NQ); Oxidation (M)	0.010000000000000020000.0
2	1	3::g13180.t3	g13180.t3	4089	144669	258	136	38	24	19130	1	1	1	814.775	2441.3	3	2441.29	0.0115	766	786	0	8.46	13	29	0.16	K	LNGEVVPLPYVHPLETMLIYK	A	Deamidated (NQ); Oxidation (M)	0.010000000000000020000.0
2	1	3::g13180.t3	g13180.t3	4089	144669	258	136	38	24	19578	1	1	1	900.758	2699.25	3	2699.24	0.0098	926	950	0	60.86	16	31	2e-06	R	SALCSSLQAYASACQDAQVGLASWR	S
2		3::g13180.t2	g13180.t2	3009	63941	159	97	18	12	27	1	0	1	352.19	702.366	2	702.366	0.0004	127	132	0	1.02	13	32	0.8	R	ATQDIR	K
2		3::g13180.t2	g13180.t2	3009	63941	159	97	18	12	305	1	0	1	386.685	771.355	2	771.355	-0.0004	111	116	0	12.73	13	25	0.064	R	GDVYYR	E
2		3::g13180.t2	g13180.t2	3009	63941	159	97	18	12	306	1	0	1	386.685	771.355	2	771.355	-0.0002	111	116	0	5.52	16	25	0.66	R	GDVYYR	E
2		3::g13180.t2	g13180.t2	3009	63941	159	97	18	12	2752	1	0	1	507.265	1012.52	2	1012.51	0.0026	58	65	0	35.98				F	VFFNAPYR	S
2		3::g13180.t2	g13180.t2	3009	63941	159	97	18	12	2856	1	0	1	511.759	1021.5	2	1021.5	0.001	341	349	0	44.34	21	30	0.00026	R	GMASVSWLR	D	Oxidation (M)	0.020000000.0
2		3::g13180.t2	g13180.t2	3009	63941	159	97	18	12	2857	1	0	1	511.759	1021.5	2	1021.5	0.0013	341	349	0	39.85	21	30	0.00073	R	GMASVSWLR	D	Oxidation (M)	0.020000000.0
2		3::g13180.t2	g13180.t2	3009	63941	159	97	18	12	2858	1	0	1	511.759	1021.5	2	1021.5	0.0023	341	349	0	35.64	19	30	0.0012	R	GMASVSWLR	D	Oxidation (M)	0.020000000.0
2		3::g13180.t2	g13180.t2	3009	63941	159	97	18	12	2859	1	0	1	511.759	1021.5	2	1021.5	0.0028	341	349	0	30.24	14	30	0.0015	R	GMASVSWLR	D	Oxidation (M)	0.020000000.0
2		3::g13180.t2	g13180.t2	3009	63941	159	97	18	12	2901	1	0	1	513.757	1025.5	2	1025.5	0.0027	341	349	0	42.23				R	GMASVSWLR	D	Oxidation (M); Trp->Kynurenin (W) [+3.99]	0.020000X00.0
2		3::g13180.t2	g13180.t2	3009	63941	159	97	18	12	3077	1	0	1	519.757	1037.5	2	1037.5	0.0022	341	349	0	29.78				R	GMASVSWLR	D	Oxidation:O(2) (CFMWY) [+31.99]	0.0X0000000.0
2		3::g13180.t2	g13180.t2	3009	63941	159	97	18	12	3078	1	0	1	519.757	1037.5	2	1037.5	0.0032	341	349	0	45.96				R	GMASVSWLR	D	Oxidation:O(2) (CFMWY) [+31.99]	0.0X0000000.0
2		3::g13180.t2	g13180.t2	3009	63941	159	97	18	12	5393	1	0	1	381.54	1141.6	3	1141.6	-0.0008	117	126	0	8.61	13	29	0.17	R	ETVDPEILAR	A
2		3::g13180.t2	g13180.t2	3009	63941	159	97	18	12	5394	1	0	1	571.806	1141.6	2	1141.6	-0.0004	117	126	0	3.07	13	29	0.51	R	ETVDPEILAR	A
2		3::g13180.t2	g13180.t2	3009	63941	159	97	18	12	5395	1	0	1	571.806	1141.6	2	1141.6	0.0003	117	126	0	46.02	20	30	0.00014	R	ETVDPEILAR	A
2		3::g13180.t2	g13180.t2	3009	63941	159	97	18	12	5396	1	0	1	571.806	1141.6	2	1141.6	0.0004	117	126	0	45.96	20	30	0.00014	R	ETVDPEILAR	A
2		3::g13180.t2	g13180.t2	3009	63941	159	97	18	12	5397	1	0	1	571.807	1141.6	2	1141.6	0.0005	117	126	0	50.89	21	30	5.8e-05	R	ETVDPEILAR	A
2		3::g13180.t2	g13180.t2	3009	63941	159	97	18	12	5398	1	0	1	571.807	1141.6	2	1141.6	0.0017	117	126	0	28.89	14	29	0.002	R	ETVDPEILAR	A
2		3::g13180.t2	g13180.t2	3009	63941	159	97	18	12	5399	1	0	1	571.807	1141.6	2	1141.6	0.0019	117	126	0	29.11	14	29	0.0019	R	ETVDPEILAR	A
2		3::g13180.t2	g13180.t2	3009	63941	159	97	18	12	5400	1	0	1	571.807	1141.6	2	1141.6	0.0021	117	126	0	45.84	20	29	0.00013	R	ETVDPEILAR	A
2		3::g13180.t2	g13180.t2	3009	63941	159	97	18	12	6182	1	0	1	392.2	1173.58	3	1173.58	-0.0007	350	359	0	36.16	24	31	0.0035	R	DVTVEVYGHR	V
2		3::g13180.t2	g13180.t2	3009	63941	159	97	18	12	6183	1	0	1	392.2	1173.58	3	1173.58	-0.0007	350	359	0	14.94	13	31	0.04	R	DVTVEVYGHR	V
2		3::g13180.t2	g13180.t2	3009	63941	159	97	18	12	6184	1	0	1	587.796	1173.58	2	1173.58	-0.0005	350	359	0	42.85		31	0.0036	R	DVTVEVYGHR	V
2		3::g13180.t2	g13180.t2	3009	63941	159	97	18	12	6185	1	0	1	392.2	1173.58	3	1173.58	-0.0005	350	359	0	21.07	20	31	0.043	R	DVTVEVYGHR	V
2		3::g13180.t2	g13180.t2	3009	63941	159	97	18	12	6186	1	0	1	392.2	1173.58	3	1173.58	-0.0005	350	359	0	40.11	24	31	0.0015	R	DVTVEVYGHR	V
2		3::g13180.t2	g13180.t2	3009	63941	159	97	18	12	6187	1	0	1	587.796	1173.58	2	1173.58	-0.0004	350	359	0	46.17		31	0.0017	R	DVTVEVYGHR	V
2		3::g13180.t2	g13180.t2	3009	63941	159	97	18	12	6188	1	0	1	587.796	1173.58	2	1173.58	-0.0002	350	359	0	37.48	30	31	0.011	R	DVTVEVYGHR	V
2		3::g13180.t2	g13180.t2	3009	63941	159	97	18	12	6189	1	0	1	587.796	1173.58	2	1173.58	0.0001	350	359	0	35.85	27	31	0.0069	R	DVTVEVYGHR	V
2		3::g13180.t2	g13180.t2	3009	63941	159	97	18	12	6190	1	0	1	392.2	1173.58	3	1173.58	0.0002	350	359	0	8.18	13	31	0.17	R	DVTVEVYGHR	V
2		3::g13180.t2	g13180.t2	3009	63941	159	97	18	12	6191	1	0	1	587.797	1173.58	2	1173.58	0.0005	350	359	0	19.14	18	31	0.042	R	DVTVEVYGHR	V
2		3::g13180.t2	g13180.t2	3009	63941	159	97	18	12	6192	1	0	1	392.2	1173.58	3	1173.58	0.0006	350	359	0	30.36	20	31	0.0054	R	DVTVEVYGHR	V
2		3::g13180.t2	g13180.t2	3009	63941	159	97	18	12	6193	1	0	1	587.797	1173.58	2	1173.58	0.0007	350	359	0	37.42		31	0.012	R	DVTVEVYGHR	V
2		3::g13180.t2	g13180.t2	3009	63941	159	97	18	12	6194	1	0	1	587.798	1173.58	2	1173.58	0.0027	350	359	0	38.1	28	31	0.005	R	DVTVEVYGHR	V
2		3::g13180.t2	g13180.t2	3009	63941	159	97	18	12	6403	2	0	1	593.328	1184.64	2	1184.65	-0.0091	365	376	0	0.3	14	30	1.3	K	GSLGIAQVDGLR	K
2		3::g13180.t2	g13180.t2	3009	63941	159	97	18	12	6404	1	0	1	593.333	1184.65	2	1184.65	-0.0007	365	376	0	31.14	19	30	0.0032	K	GSLGIAQVDGLR	K
2		3::g13180.t2	g13180.t2	3009	63941	159	97	18	12	6405	1	0	1	593.333	1184.65	2	1184.65	0.0003	365	376	0	44.35	15	31	6.9e-05	K	GSLGIAQVDGLR	K
2		3::g13180.t2	g13180.t2	3009	63941	159	97	18	12	6406	1	0	1	593.333	1184.65	2	1184.65	0.0004	365	376	0	54.74	25	31	6e-05	K	GSLGIAQVDGLR	K
2		3::g13180.t2	g13180.t2	3009	63941	159	97	18	12	6407	1	0	1	593.333	1184.65	2	1184.65	0.0004	365	376	0	51.64	23	31	8e-05	K	GSLGIAQVDGLR	K
2		3::g13180.t2	g13180.t2	3009	63941	159	97	18	12	6409	1	0	1	593.333	1184.65	2	1184.65	0.0009	365	376	0	51.68	24	30	9.2e-05	K	GSLGIAQVDGLR	K
2		3::g13180.t2	g13180.t2	3009	63941	159	97	18	12	6410	1	0	1	593.333	1184.65	2	1184.65	0.0011	365	376	0	51.79	23	30	7.8e-05	K	GSLGIAQVDGLR	K
2		3::g13180.t2	g13180.t2	3009	63941	159	97	18	12	6411	1	0	1	593.333	1184.65	2	1184.65	0.0012	365	376	0	47.66	21	30	0.00012	K	GSLGIAQVDGLR	K
2		3::g13180.t2	g13180.t2	3009	63941	159	97	18	12	6412	1	0	1	593.334	1184.65	2	1184.65	0.0013	365	376	0	33.7	15	30	0.00069	K	GSLGIAQVDGLR	K
2		3::g13180.t2	g13180.t2	3009	63941	159	97	18	12	6413	1	0	1	593.334	1184.65	2	1184.65	0.0014	365	376	0	50.76	22	30	7e-05	K	GSLGIAQVDGLR	K
2		3::g13180.t2	g13180.t2	3009	63941	159	97	18	12	6414	1	0	1	593.334	1184.65	2	1184.65	0.0026	365	376	0	39.13	15	30	0.00021	K	GSLGIAQVDGLR	K
2		3::g13180.t2	g13180.t2	3009	63941	159	97	18	12	6429	1	0	1	593.825	1185.63	2	1185.64	-0.0006	365	376	0	49.28	28	31	0.00039	K	GSLGIAQVDGLR	K	Deamidated (NQ)	0.000000100000.0
2		3::g13180.t2	g13180.t2	3009	63941	159	97	18	12	6430	2	0	1	593.825	1185.64	2	1185.64	-0.0002	365	376	0	17.18		31	1.5	K	GSLGIAQVDGLR	K	Deamidated (NQ)	0.000000100000.0
2		3::g13180.t2	g13180.t2	3009	63941	159	97	18	12	6431	1	0	1	593.825	1185.64	2	1185.64	-0.0001	365	376	0	20.12	17	31	0.027	K	GSLGIAQVDGLR	K	Deamidated (NQ)	0.000000100000.0
2		3::g13180.t2	g13180.t2	3009	63941	159	97	18	12	6432	1	0	1	593.825	1185.64	2	1185.64	0.0008	365	376	0	56.23	24	31	3.1e-05	K	GSLGIAQVDGLR	K	Deamidated (NQ)	0.000000100000.0
2		3::g13180.t2	g13180.t2	3009	63941	159	97	18	12	6433	1	0	1	593.826	1185.64	2	1185.64	0.0014	365	376	0	63.22	26	31	1.1e-05	K	GSLGIAQVDGLR	K	Deamidated (NQ)	0.000000100000.0
2		3::g13180.t2	g13180.t2	3009	63941	159	97	18	12	6493	1	0	1	595.792	1189.57	2	1189.57	-0.0027	350	359	0	36.55				R	DVTVEVYGHR	V	Oxidation:O(1) (ADEFHIKLMNPQRSTVWY) [+15.99]	0.00000000X0.0
2		3::g13180.t2	g13180.t2	3009	63941	159	97	18	12	8247	1	0	1	640.902	1279.79	2	1279.79	0.003	378	389	0	49.55		18	4.2e-05	K	TLPVQLQLGAIK	V
2		3::g13180.t2	g13180.t2	3009	63941	159	97	18	12	8248	1	0	1	640.903	1279.79	2	1279.79	0.0041	378	389	0	46.64		18	8.1e-05	K	TLPVQLQLGAIK	V
2		3::g13180.t2	g13180.t2	3009	63941	159	97	18	12	8249	1	0	1	640.903	1279.79	2	1279.79	0.0048	378	389	0	42.33		18	0.00022	K	TLPVQLQLGAIK	V
2		3::g13180.t2	g13180.t2	3009	63941	159	97	18	12	8251	1	0	1	640.904	1279.79	2	1279.79	0.0068	378	389	0	46.53		18	8e-05	K	TLPVQLQLGAIK	V
2		3::g13180.t2	g13180.t2	3009	63941	159	97	18	12	8275	1	0	1	641.394	1280.77	2	1280.77	0.0024	378	389	0	54.88	16	22	7.1e-06	K	TLPVQLQLGAIK	V	Deamidated (NQ)	0.000010000000.0
2		3::g13180.t2	g13180.t2	3009	63941	159	97	18	12	8276	1	0	1	641.394	1280.77	2	1280.77	0.0026	378	389	0	45.78	15	22	5.1e-05	K	TLPVQLQLGAIK	V	Deamidated (NQ)	0.000000100000.0
2		3::g13180.t2	g13180.t2	3009	63941	159	97	18	12	8277	1	0	1	641.394	1280.77	2	1280.77	0.0037	378	389	0	53.77	16	21	9.1e-06	K	TLPVQLQLGAIK	V	Deamidated (NQ)	0.000000100000.0
2		3::g13180.t2	g13180.t2	3009	63941	159	97	18	12	8278	1	0	1	641.395	1280.78	2	1280.77	0.0049	378	389	0	42.84	15	21	9.6e-05	K	TLPVQLQLGAIK	V	Deamidated (NQ)	0.000000100000.0
2		3::g13180.t2	g13180.t2	3009	63941	159	97	18	12	8290	1	0	1	641.885	1281.76	2	1281.77	-0.0122	378	389	0	31.32				K	TLPVQLQLGAIK	V	Deamidated (NQ); Label:15N(1) (L) [+1.00]	0.00000X100000.0
2		3::g13180.t2	g13180.t2	3009	63941	159	97	18	12	8656	1	0	1	651.892	1301.77	2	1301.77	0.0006	378	389	0	33.53				K	TLPVQLQLGAIK	V	Cation:Na (C-term) [+21.98]	0.000000000000.X
2		3::g13180.t2	g13180.t2	3009	63941	159	97	18	12	8659	1	0	1	651.894	1301.77	2	1301.77	0.0042	378	389	0	33.8				K	TLPVQLQLGAIK	V	Cation:Na (C-term) [+21.98]	0.000000000000.X
2		3::g13180.t2	g13180.t2	3009	63941	159	97	18	12	8931	1	0	1	657.38	1312.75	2	1312.75	-0.001	365	377	1	9.11	13	29	0.14	K	GSLGIAQVDGLRK	T
2		3::g13180.t2	g13180.t2	3009	63941	159	97	18	12	8932	1	0	1	657.38	1312.75	2	1312.75	-0.0004	365	377	1	38.64	15	29	0.00024	K	GSLGIAQVDGLRK	T
2		3::g13180.t2	g13180.t2	3009	63941	159	97	18	12	8934	1	0	1	657.381	1312.75	2	1312.75	0.0009	365	377	1	21.41	14	30	0.0098	K	GSLGIAQVDGLRK	T
2		3::g13180.t2	g13180.t2	3009	63941	159	97	18	12	8935	1	0	1	657.381	1312.75	2	1312.75	0.0011	365	377	1	36.17	24	30	0.0035	K	GSLGIAQVDGLRK	T
2		3::g13180.t2	g13180.t2	3009	63941	159	97	18	12	8936	1	0	1	657.381	1312.75	2	1312.75	0.0012	365	377	1	46.56	15	30	4.3e-05	K	GSLGIAQVDGLRK	T
2		3::g13180.t2	g13180.t2	3009	63941	159	97	18	12	8937	1	0	1	438.59	1312.75	3	1312.75	0.0018	365	377	1	25.39	14	30	0.0042	K	GSLGIAQVDGLRK	T
2		3::g13180.t2	g13180.t2	3009	63941	159	97	18	12	8938	1	0	1	657.381	1312.75	2	1312.75	0.0019	365	377	1	33.81	18	29	0.0014	K	GSLGIAQVDGLRK	T
2		3::g13180.t2	g13180.t2	3009	63941	159	97	18	12	8939	1	0	1	438.59	1312.75	3	1312.75	0.0021	365	377	1	4.76	13	29	0.36	K	GSLGIAQVDGLRK	T
2		3::g13180.t2	g13180.t2	3009	63941	159	97	18	12	8940	1	0	1	438.59	1312.75	3	1312.75	0.0027	365	377	1	24.56	14	29	0.005	K	GSLGIAQVDGLRK	T
2		3::g13180.t2	g13180.t2	3009	63941	159	97	18	12	8941	1	0	1	657.383	1312.75	2	1312.75	0.0043	365	377	1	31.5	21	29	0.0052	K	GSLGIAQVDGLRK	T
2		3::g13180.t2	g13180.t2	3009	63941	159	97	18	12	8942	1	0	1	657.383	1312.75	2	1312.75	0.0043	365	377	1	16.28	19	29	0.097	K	GSLGIAQVDGLRK	T
2		3::g13180.t2	g13180.t2	3009	63941	159	97	18	12	8951	1	0	1	438.918	1313.73	3	1313.73	0.0006	365	377	1	8.97	13	30	0.14	K	GSLGIAQVDGLRK	T	Deamidated (NQ)	0.0000001000000.0
2		3::g13180.t2	g13180.t2	3009	63941	159	97	18	12	8952	1	0	1	657.873	1313.73	2	1313.73	0.0018	365	377	1	34.52	18	30	0.0011	K	GSLGIAQVDGLRK	T	Deamidated (NQ)	0.0000001000000.0
2		3::g13180.t2	g13180.t2	3009	63941	159	97	18	12	8953	1	0	1	438.918	1313.73	3	1313.73	0.002	365	377	1	11.6	13	30	0.082	K	GSLGIAQVDGLRK	T	Deamidated (NQ)	0.0000001000000.0
2		3::g13180.t2	g13180.t2	3009	63941	159	97	18	12	8955	1	0	1	657.874	1313.73	2	1313.73	0.0026	365	377	1	31.22	24	30	0.0099	K	GSLGIAQVDGLRK	T	Deamidated (NQ)	0.0000001000000.0
2		3::g13180.t2	g13180.t2	3009	63941	159	97	18	12	8956	1	0	1	438.918	1313.73	3	1313.73	0.003	365	377	1	29.34	14	30	0.0018	K	GSLGIAQVDGLRK	T	Deamidated (NQ)	0.0000001000000.0
2		3::g13180.t2	g13180.t2	3009	63941	159	97	18	12	8957	1	0	1	438.918	1313.73	3	1313.73	0.0031	365	377	1	5.12	13	30	0.33	K	GSLGIAQVDGLRK	T	Deamidated (NQ)	0.0000001000000.0
2		3::g13180.t2	g13180.t2	3009	63941	159	97	18	12	8958	1	0	1	438.918	1313.73	3	1313.73	0.0033	365	377	1	6.47	13	30	0.25	K	GSLGIAQVDGLRK	T	Deamidated (NQ)	0.0000001000000.0
2		3::g13180.t2	g13180.t2	3009	63941	159	97	18	12	8959	1	0	1	657.874	1313.73	2	1313.73	0.0034	365	377	1	31.12	15	30	0.0012	K	GSLGIAQVDGLRK	T	Deamidated (NQ)	0.0000001000000.0
2		3::g13180.t2	g13180.t2	3009	63941	159	97	18	12	9686	1	0	1	685.35	1368.68	2	1368.68	0.0023	96	107	0	38.83				R	SFIAPLWADVHN	G
2		3::g13180.t2	g13180.t2	3009	63941	159	97	18	12	10006	1	0	1	695.427	1388.84	2	1388.83	0.006	378	389	0	30				K	TLPVQLQLGAIK	V	ICPL:2H(4) (N-term) [+109.05]	X.000000000000.0
2		3::g13180.t2	g13180.t2	3009	63941	159	97	18	12	10226	1	0	1	704.948	1407.88	2	1407.88	-0.0007	377	389	1	69.63		17	3.4e-07	R	KTLPVQLQLGAIK	V
2		3::g13180.t2	g13180.t2	3009	63941	159	97	18	12	10227	1	0	1	704.948	1407.88	2	1407.88	-0.0006	377	389	1	51		17	2.5e-05	R	KTLPVQLQLGAIK	V
2		3::g13180.t2	g13180.t2	3009	63941	159	97	18	12	10228	1	0	1	470.301	1407.88	3	1407.88	0.0002	377	389	1	45.25		16	7.2e-05	R	KTLPVQLQLGAIK	V
2		3::g13180.t2	g13180.t2	3009	63941	159	97	18	12	10269	1	0	1	705.44	1408.87	2	1408.87	0.001	377	389	1	38.97		18	0.00049	R	KTLPVQLQLGAIK	V	Deamidated (NQ)	0.0000000100000.0
2		3::g13180.t2	g13180.t2	3009	63941	159	97	18	12	10270	1	0	1	705.441	1408.87	2	1408.87	0.0017	377	389	1	55.94		19	1e-05	R	KTLPVQLQLGAIK	V	Deamidated (NQ)	0.0000000100000.0
2		3::g13180.t2	g13180.t2	3009	63941	159	97	18	12	10271	1	0	1	470.63	1408.87	3	1408.87	0.0028	377	389	1	6.51		19	0.9	R	KTLPVQLQLGAIK	V	Deamidated (NQ)	0.0000000100000.0
2		3::g13180.t2	g13180.t2	3009	63941	159	97	18	12	10272	1	0	1	470.63	1408.87	3	1408.87	0.0032	377	389	1	4.75		18	1.3	R	KTLPVQLQLGAIK	V	Deamidated (NQ)	0.0000000100000.0
2		3::g13180.t2	g13180.t2	3009	63941	159	97	18	12	10523	1	0	1	712.431	1422.85	2	1422.84	0.0019	377	389	1	35.94				R	KTLPVQLQLGAIK	V	Lys->AminoadipicAcid (K) [+14.96]	0.X000000000000.0
2		3::g13180.t2	g13180.t2	3009	63941	159	97	18	12	10855	1	0	1	718.947	1435.88	2	1435.88	0.004	377	389	1	43.64				R	KTLPVQLQLGAIK	V	Formyl (T) [+27.99]	0.0X00000000000.0
2		3::g13180.t2	g13180.t2	3009	63941	159	97	18	12	12319	1	0	1	512.912	1535.71	3	1535.71	-0.0007	337	349	1	19.04	14	30	0.016	K	NENRGMASVSWLR	D	Deamidated (NQ); Oxidation (M)	0.0010020000000.0
2		3::g13180.t2	g13180.t2	3009	63941	159	97	18	12	12320	1	0	1	512.912	1535.71	3	1535.71	-0.0003	337	349	1	9.91	13	30	0.12	K	NENRGMASVSWLR	D	Deamidated (NQ); Oxidation (M)	0.0010020000000.0
2		3::g13180.t2	g13180.t2	3009	63941	159	97	18	12	12321	1	0	1	512.913	1535.72	3	1535.71	0.0029	337	349	1	18.08	14	30	0.024	K	NENRGMASVSWLR	D	Deamidated (NQ); Oxidation (M)	0.0010020000000.0
2		3::g13180.t2	g13180.t2	3009	63941	159	97	18	12	12592	1	0	1	518.244	1551.71	3	1551.71	0.0007	337	349	1	40.48				K	NENRGMASVSWLR	D	Deamidated (NQ); Oxidation:O(2) (CFMWY) [+31.99]	0.00100X0000000.0
2		3::g13180.t2	g13180.t2	3009	63941	159	97	18	12	12596	1	0	1	518.245	1551.71	3	1551.71	0.0022	337	349	1	31.67				K	NENRGMASVSWLR	D	Deamidated (NQ); Oxidation:O(2) (CFMWY) [+31.99]	0.00100X0000000.0
2		3::g13180.t2	g13180.t2	3009	63941	159	97	18	12	13253	1	0	1	810.865	1619.72	2	1619.72	0.0011	22	36	0	33.83				K	AGNQDIMYPYGPGHR	D	Oxidation (M); Gln->Gly (Q) [-71.04]	0.000X00200000000.0
2		3::g13180.t2	g13180.t2	3009	63941	159	97	18	12	13254	1	0	1	540.913	1619.72	3	1619.72	0.0016	23	36	0	38.49				A	GNQDIMYPYGPGHR	D	Oxidation (M)	0.00000200000000.0
2		3::g13180.t2	g13180.t2	3009	63941	159	97	18	12	13255	1	0	1	540.914	1619.72	3	1619.72	0.0049	23	36	0	53.17				A	GNQDIMYPYGPGHR	D	Oxidation (M)	0.00000200000000.0
2		3::g13180.t2	g13180.t2	3009	63941	159	97	18	12	13256	1	0	1	540.914	1619.72	3	1619.72	0.0062	22	36	0	29.82				K	AGNQDIMYPYGPGHR	D	Oxidation (M); Gln->Gly (Q) [-71.04]	0.000X00200000000.0
2		3::g13180.t2	g13180.t2	3009	63941	159	97	18	12	13267	1	0	1	541.241	1620.7	3	1620.7	0.0027	22	36	0	32.16				K	AGNQDIMYPYGPGHR	D	Deamidated (NQ); Oxidation (M); Gln->Gly (Q) [-71.04]	0.001X00200000000.0
2		3::g13180.t2	g13180.t2	3009	63941	159	97	18	12	13268	1	0	1	541.242	1620.7	3	1620.7	0.0044	22	36	0	43.77				K	AGNQDIMYPYGPGHR	D	Deamidated (NQ); Oxidation (M); Gln->Gly (Q) [-71.04]	0.001X00200000000.0
2		3::g13180.t2	g13180.t2	3009	63941	159	97	18	12	13269	1	0	1	541.242	1620.7	3	1620.7	0.0046	22	36	0	36.64				K	AGNQDIMYPYGPGHR	D	Deamidated (NQ); Oxidation (M); Gln->Gly (Q) [-71.04]	0.001X00200000000.0
2		3::g13180.t2	g13180.t2	3009	63941	159	97	18	12	13270	1	0	1	541.242	1620.7	3	1620.7	0.0053	22	36	0	33.12				K	AGNQDIMYPYGPGHR	D	Deamidated (NQ); Oxidation (M); Gln->Gly (Q) [-71.04]	0.001X00200000000.0
2		3::g13180.t2	g13180.t2	3009	63941	159	97	18	12	14033	1	0	1	565.969	1694.89	3	1694.89	-0.0039	96	110	0	29.99	14	30	0.0015	R	SFIAPLWADVHNGIR	G
2		3::g13180.t2	g13180.t2	3009	63941	159	97	18	12	14034	1	0	1	848.452	1694.89	2	1694.89	0.0004	96	110	0	76.82	17	30	6.3e-08	R	SFIAPLWADVHNGIR	G
2		3::g13180.t2	g13180.t2	3009	63941	159	97	18	12	14036	1	0	1	848.945	1695.88	2	1695.87	0.0026	96	110	0	66.77	22	30	1.7e-06	R	SFIAPLWADVHNGIR	G	Deamidated (NQ)	0.000000000001000.0
2		3::g13180.t2	g13180.t2	3009	63941	159	97	18	12	14037	1	0	1	566.3	1695.88	3	1695.87	0.0037	96	110	0	73.52	17	30	1.3e-07	R	SFIAPLWADVHNGIR	G	Deamidated (NQ)	0.000000000001000.0
2		3::g13180.t2	g13180.t2	3009	63941	159	97	18	12	14038	1	0	1	566.3	1695.88	3	1695.87	0.0043	96	110	0	21.36	14	31	0.0099	R	SFIAPLWADVHNGIR	G	Deamidated (NQ)	0.000000000001000.0
2		3::g13180.t2	g13180.t2	3009	63941	159	97	18	12	14039	1	0	1	848.947	1695.88	2	1695.87	0.0057	96	110	0	36.62	15	30	0.00037	R	SFIAPLWADVHNGIR	G	Deamidated (NQ)	0.000000000001000.0
2		3::g13180.t2	g13180.t2	3009	63941	159	97	18	12	14058	1	0	1	850.942	1699.87	2	1699.87	0.0019	96	110	0	80.53				R	SFIAPLWADVHNGIR	G	Deamidated (NQ); Trp->Kynurenin (W) [+3.99]	0.000000X00001000.0
2		3::g13180.t2	g13180.t2	3009	63941	159	97	18	12	14059	1	0	1	567.631	1699.87	3	1699.87	0.0026	96	110	0	59.86				R	SFIAPLWADVHNGIR	G	Deamidated (NQ); Trp->Kynurenin (W) [+3.99]	0.000000X00001000.0
2		3::g13180.t2	g13180.t2	3009	63941	159	97	18	12	14060	1	0	1	567.631	1699.87	3	1699.87	0.004	96	110	0	44.73				R	SFIAPLWADVHNGIR	G	Deamidated (NQ); Trp->Kynurenin (W) [+3.99]	0.000000X00001000.0
2		3::g13180.t2	g13180.t2	3009	63941	159	97	18	12	14167	1	0	1	571.632	1711.87	3	1711.87	0.0058	96	110	0	30.93				R	SFIAPLWADVHNGIR	G	Deamidated (NQ); Oxidation:O(1) (ADEFHIKLMNPQRSTVWY) [+15.99]	0.000000X00001000.0
2		3::g13180.t2	g13180.t2	3009	63941	159	97	18	12	14212	1	0	1	859.934	1717.85	2	1717.84	0.0115	96	110	0	29.75				R	SFIAPLWADVHNGIR	G	Deamidated (NQ); Cation:Mg[II] (DE) [+21.97]	0.00000000X001000.0
2		3::g13180.t2	g13180.t2	3009	63941	159	97	18	12	14336	1	0	1	576.963	1727.87	3	1727.86	0.0029	96	110	0	55.79				R	SFIAPLWADVHNGIR	G	Deamidated (NQ); Oxidation:O(2) (CFMWY) [+31.99]	0.000000X00001000.0
2		3::g13180.t2	g13180.t2	3009	63941	159	97	18	12	14749	1	0	1	589.628	1765.86	3	1765.86	0.006	239	252	1	42.36	19	31	0.00027	R	RGEIFWLSDQCSLR	C
2		3::g13180.t2	g13180.t2	3009	63941	159	97	18	12	15918	1	0	1	948.478	1894.94	2	1894.94	-0.0011	111	126	1	15.29	13	31	0.037	R	GDVYYRETVDPEILAR	A
2		3::g13180.t2	g13180.t2	3009	63941	159	97	18	12	15919	1	0	1	632.655	1894.94	3	1894.94	0.0006	111	126	1	14.89	13	31	0.04	R	GDVYYRETVDPEILAR	A
2		3::g13180.t2	g13180.t2	3009	63941	159	97	18	12	15920	1	0	1	632.655	1894.94	3	1894.94	0.001	111	126	1	22.53	16	31	0.012	R	GDVYYRETVDPEILAR	A
2		3::g13180.t2	g13180.t2	3009	63941	159	97	18	12	16433	1	0	1	652.664	1954.97	3	1954.97	0.0004	217	234	0	21.14	15	32	0.013	R	SNDVVNIEQTTNVNVPGR	R
2		3::g13180.t2	g13180.t2	3009	63941	159	97	18	12	16434	1	0	1	652.664	1954.97	3	1954.97	0.0004	217	234	0	43.35	15	32	8.6e-05	R	SNDVVNIEQTTNVNVPGR	R
2		3::g13180.t2	g13180.t2	3009	63941	159	97	18	12	16435	1	0	1	652.665	1954.97	3	1954.97	0.0011	217	234	0	103	19	32	2.2e-10	R	SNDVVNIEQTTNVNVPGR	R
2		3::g13180.t2	g13180.t2	3009	63941	159	97	18	12	16436	1	0	1	978.493	1954.97	2	1954.97	0.0013	217	234	0	124.6	20	32	2.2e-12	R	SNDVVNIEQTTNVNVPGR	R
2		3::g13180.t2	g13180.t2	3009	63941	159	97	18	12	16437	1	0	1	978.493	1954.97	2	1954.97	0.0014	217	234	0	104.98	19	32	1.4e-10	R	SNDVVNIEQTTNVNVPGR	R
2		3::g13180.t2	g13180.t2	3009	63941	159	97	18	12	16438	1	0	1	652.665	1954.97	3	1954.97	0.0022	217	234	0	60.53	17	32	2.7e-06	R	SNDVVNIEQTTNVNVPGR	R
2		3::g13180.t2	g13180.t2	3009	63941	159	97	18	12	16439	1	0	1	652.665	1954.97	3	1954.97	0.0024	217	234	0	64.12				R	SNDVVNIEQTTNVNVPGR	R	Deamidated (NQ); Glu->Gln (E) [-0.98]	0.0000000X1000000000.0
2		3::g13180.t2	g13180.t2	3009	63941	159	97	18	12	16440	1	0	1	978.494	1954.97	2	1954.97	0.0024	217	234	0	131.64	21	32	5e-13	R	SNDVVNIEQTTNVNVPGR	R
2		3::g13180.t2	g13180.t2	3009	63941	159	97	18	12	16441	1	0	1	489.751	1954.97	4	1954.97	0.0025	217	234	0	20.93	15	32	0.014	R	SNDVVNIEQTTNVNVPGR	R
2		3::g13180.t2	g13180.t2	3009	63941	159	97	18	12	16442	1	0	1	652.665	1954.97	3	1954.97	0.0028	217	234	0	70.48	17	31	2.5e-07	R	SNDVVNIEQTTNVNVPGR	R
2		3::g13180.t2	g13180.t2	3009	63941	159	97	18	12	16450	1	0	1	978.985	1955.96	2	1955.95	0.0006	217	234	0	110.14	19	32	4.7e-11	R	SNDVVNIEQTTNVNVPGR	R	Deamidated (NQ)	0.010000000000000000.0
2		3::g13180.t2	g13180.t2	3009	63941	159	97	18	12	16451	1	0	1	978.985	1955.96	2	1955.97	-0.0122	217	234	0	104.56				R	SNDVVNIEQTTNVNVPGR	R	Label:15N(1) (V) [+1.00]	0.0000X0000000000000.0
2		3::g13180.t2	g13180.t2	3009	63941	159	97	18	12	16452	1	0	1	652.992	1955.96	3	1955.95	0.0009	217	234	0	59.05	16	32	2.9e-06	R	SNDVVNIEQTTNVNVPGR	R	Deamidated (NQ)	0.000000001000000000.0
2		3::g13180.t2	g13180.t2	3009	63941	159	97	18	12	16453	1	0	1	652.993	1955.96	3	1955.95	0.0012	217	234	0	16.18	14	32	0.03	R	SNDVVNIEQTTNVNVPGR	R	Deamidated (NQ)	0.000000001000000000.0
2		3::g13180.t2	g13180.t2	3009	63941	159	97	18	12	16454	1	0	1	978.986	1955.96	2	1955.97	-0.0114	217	234	0	110.36				R	SNDVVNIEQTTNVNVPGR	R	Label:15N(1) (T) [+1.00]	0.0000000000X0000000.0
2		3::g13180.t2	g13180.t2	3009	63941	159	97	18	12	16455	1	0	1	652.993	1955.96	3	1955.95	0.0018	217	234	0	76.73	24	32	2.8e-07	R	SNDVVNIEQTTNVNVPGR	R	Deamidated (NQ)	0.000000001000000000.0
2		3::g13180.t2	g13180.t2	3009	63941	159	97	18	12	16456	1	0	1	652.993	1955.96	3	1955.95	0.0019	217	234	0	51.7	17	32	1.7e-05	R	SNDVVNIEQTTNVNVPGR	R	Deamidated (NQ)	0.010000000000000000.0
2		3::g13180.t2	g13180.t2	3009	63941	159	97	18	12	16457	1	0	1	978.986	1955.96	2	1955.95	0.0021	217	234	0	82.25	18	32	1.9e-08	R	SNDVVNIEQTTNVNVPGR	R	Deamidated (NQ)	0.010000000000000000.0
2		3::g13180.t2	g13180.t2	3009	63941	159	97	18	12	16458	1	0	1	652.993	1955.96	3	1955.95	0.0022	217	234	0	53.02	16	32	1.2e-05	R	SNDVVNIEQTTNVNVPGR	R	Deamidated (NQ)	0.010000000000000000.0
2		3::g13180.t2	g13180.t2	3009	63941	159	97	18	12	16459	1	0	1	652.993	1955.96	3	1955.95	0.0023	217	234	0	66.25	18	32	8.3e-07	R	SNDVVNIEQTTNVNVPGR	R	Deamidated (NQ)	0.000000000001000000.0
2		3::g13180.t2	g13180.t2	3009	63941	159	97	18	12	16460	1	0	1	652.993	1955.96	3	1955.95	0.0025	217	234	0	96.42	21	31	1.6e-09	R	SNDVVNIEQTTNVNVPGR	R	Deamidated (NQ)	0.010000000000000000.0
2		3::g13180.t2	g13180.t2	3009	63941	159	97	18	12	16461	1	0	1	978.986	1955.96	2	1955.95	0.0026	217	234	0	118.7	20	31	7.4e-12	R	SNDVVNIEQTTNVNVPGR	R	Deamidated (NQ)	0.010000000000000000.0
2		3::g13180.t2	g13180.t2	3009	63941	159	97	18	12	16462	1	0	1	978.986	1955.96	2	1955.95	0.0029	217	234	0	105.11	19	31	1.4e-10	R	SNDVVNIEQTTNVNVPGR	R	Deamidated (NQ)	0.000000001000000000.0
2		3::g13180.t2	g13180.t2	3009	63941	159	97	18	12	16463	1	0	1	652.993	1955.96	3	1955.97	-0.01	217	234	0	52.3				R	SNDVVNIEQTTNVNVPGR	R	Label:15N(1) (E) [+1.00]	0.0000000X0000000000.0
2		3::g13180.t2	g13180.t2	3009	63941	159	97	18	12	16464	1	0	1	652.994	1955.96	3	1955.95	0.0037	217	234	0	24.54	14	32	0.005	R	SNDVVNIEQTTNVNVPGR	R	Deamidated (NQ)	0.000001000000000000.0
2		3::g13180.t2	g13180.t2	3009	63941	159	97	18	12	16466	1	0	1	652.996	1955.97	3	1955.95	0.0107	217	234	0	42.59	15	32	0.0001	R	SNDVVNIEQTTNVNVPGR	R	Deamidated (NQ)	0.000001000000000000.0
2		3::g13180.t2	g13180.t2	3009	63941	159	97	18	12	16470	1	0	1	653.318	1956.93	3	1956.94	-0.0074	217	234	0	15.51	13	31	0.035	R	SNDVVNIEQTTNVNVPGR	R	2 Deamidated (NQ)	0.010000000000010000.0
2		3::g13180.t2	g13180.t2	3009	63941	159	97	18	12	16471	1	0	1	653.32	1956.94	3	1956.94	-0.0017	217	234	0	57.77	16	31	3.8e-06	R	SNDVVNIEQTTNVNVPGR	R	2 Deamidated (NQ)	0.010000000001000000.0
2		3::g13180.t2	g13180.t2	3009	63941	159	97	18	12	16472	1	0	1	653.322	1956.94	3	1956.94	0.0043	217	234	0	6.65	13	31	0.24	R	SNDVVNIEQTTNVNVPGR	R	2 Deamidated (NQ)	0.010000000001000000.0
2		3::g13180.t2	g13180.t2	3009	63941	159	97	18	12	16473	1	0	1	653.327	1956.96	3	1956.95	0.007	217	234	0	52.19				R	SNDVVNIEQTTNVNVPGR	R	Deamidated (NQ); Label:15N(1) (V) [+1.00]	0.0000X0000000010000.0
2		3::g13180.t2	g13180.t2	3009	63941	159	97	18	12	16474	1	0	1	653.328	1956.96	3	1956.95	0.0112	217	234	0	31.57				R	SNDVVNIEQTTNVNVPGR	R	Deamidated (NQ); Label:15N(1) (S) [+1.00]	0.X00001000000000000.0
2		3::g13180.t2	g13180.t2	3009	63941	159	97	18	12	16486	1	0	1	653.655	1957.94	3	1957.94	0.0075	217	234	0	38.19				R	SNDVVNIEQTTNVNVPGR	R	2 Deamidated (NQ); Label:15N(1) (V) [+1.00]	0.0100X0001000000000.0
2		3::g13180.t2	g13180.t2	3009	63941	159	97	18	12	16704	1	0	1	989.483	1976.95	2	1976.95	-0.0009	217	234	0	29.62				R	SNDVVNIEQTTNVNVPGR	R	Cation:Na (DE) [+21.98]	0.0000000X0000000000.0
2		3::g13180.t2	g13180.t2	3009	63941	159	97	18	12	16706	1	0	1	659.992	1976.95	3	1976.95	0.0003	217	234	0	48.96				R	SNDVVNIEQTTNVNVPGR	R	Cation:Na (DE) [+21.98]	0.0000000X0000000000.0
2		3::g13180.t2	g13180.t2	3009	63941	159	97	18	12	16708	1	0	1	659.992	1976.95	3	1976.95	0.0022	217	234	0	48.4				R	SNDVVNIEQTTNVNVPGR	R	Cation:Na (DE) [+21.98]	0.0000000X0000000000.0
2		3::g13180.t2	g13180.t2	3009	63941	159	97	18	12	16710	1	0	1	659.993	1976.96	3	1976.95	0.003	217	234	0	36.25				R	SNDVVNIEQTTNVNVPGR	R	Cation:Na (DE) [+21.98]	0.0000000X0000000000.0
2		3::g13180.t2	g13180.t2	3009	63941	159	97	18	12	16738	1	0	1	660.319	1977.93	3	1977.94	-0.0017	217	234	0	58.44				R	SNDVVNIEQTTNVNVPGR	R	Deamidated (NQ); Cation:Na (DE) [+21.98]	0.0100000X0000000000.0
2		3::g13180.t2	g13180.t2	3009	63941	159	97	18	12	16739	1	0	1	660.32	1977.94	3	1977.94	0.0001	217	234	0	32.56				R	SNDVVNIEQTTNVNVPGR	R	Deamidated (NQ); Cation:Na (DE) [+21.98]	0.0000000X0001000000.0
2		3::g13180.t2	g13180.t2	3009	63941	159	97	18	12	16759	1	0	1	660.654	1978.94	3	1978.92	0.0197	217	234	0	52.87				R	SNDVVNIEQTTNVNVPGR	R	2 Deamidated (NQ); Cation:Na (DE) [+21.98]	0.0100010X0000000000.0
2		3::g13180.t2	g13180.t2	3009	63941	159	97	18	12	17044	1	0	1	670.637	2008.89	3	2008.89	-0.0014	217	234	0	48.3				R	SNDVVNIEQTTNVNVPGR	R	Cation:Fe[II] (DE) [+53.92]	0.0000000X0000000000.0
2		3::g13180.t1	g13180.t1	1098	81024	99	39	20	12	59	1	0	1	357.682	713.349	2	713.35	-0.0005	240	244	0	9.11	13	24	0.14	R	VYYNR	Q
2		3::g13180.t1	g13180.t1	1098	81024	99	39	20	12	60	1	0	1	357.682	713.35	2	713.35	-0.0001	240	244	0	0.28	13	24	0.94	R	VYYNR	Q
2		3::g13180.t1	g13180.t1	1098	81024	99	39	20	12	174	1	0	1	373.745	745.474	2	745.474	0.0006	615	620	0	6.76	13	24	0.23	R	LYLPLK	L
2		3::g13180.t1	g13180.t1	1098	81024	99	39	20	12	396	1	0	1	393.718	785.422	2	785.422	0.0005	153	159	0	23.31	26	27	0.12	K	LCAAVPR	N
2		3::g13180.t1	g13180.t1	1098	81024	99	39	20	12	397	1	0	1	393.719	785.424	2	785.422	0.0018	153	159	0	3.31	13	26	0.49	K	LCAAVPR	N
2		3::g13180.t1	g13180.t1	1098	81024	99	39	20	12	1454	1	0	1	451.719	901.423	2	901.423	0.0006	114	120	0	3.33	13	26	0.49	R	LGCYPHR	E
2		3::g13180.t1	g13180.t1	1098	81024	99	39	20	12	1455	1	0	1	451.719	901.424	2	901.423	0.0008	114	120	0	4.26	13	26	0.4	R	LGCYPHR	E
2		3::g13180.t1	g13180.t1	1098	81024	99	39	20	12	2808	1	0	1	509.308	1016.6	2	1016.6	0.0006	613	620	1	9.55	14	25	0.15	K	DRLYLPLK	L
2		3::g13180.t1	g13180.t1	1098	81024	99	39	20	12	3902	1	0	1	538.28	1074.55	2	1074.55	0.0003	579	587	0	29.96	22	31	0.0092	R	DTSQAIWVR	G
2		3::g13180.t1	g13180.t1	1098	81024	99	39	20	12	3903	1	0	1	538.281	1074.55	2	1074.55	0.0009	579	587	0	47.46	29	32	0.00075	R	DTSQAIWVR	G
2		3::g13180.t1	g13180.t1	1098	81024	99	39	20	12	3904	1	0	1	538.281	1074.55	2	1074.55	0.0009	579	587	0	36.04	26	32	0.006	R	DTSQAIWVR	G
2		3::g13180.t1	g13180.t1	1098	81024	99	39	20	12	3905	1	0	1	538.281	1074.55	2	1074.55	0.0012	579	587	0	35.73	26	32	0.0058	R	DTSQAIWVR	G
2		3::g13180.t1	g13180.t1	1098	81024	99	39	20	12	3906	1	0	1	538.281	1074.55	2	1074.55	0.0014	579	587	0	50	23	32	0.00012	R	DTSQAIWVR	G
2		3::g13180.t1	g13180.t1	1098	81024	99	39	20	12	3907	1	0	1	359.19	1074.55	3	1074.55	0.0015	579	587	0	1.83	13	32	0.67	R	DTSQAIWVR	G
2		3::g13180.t1	g13180.t1	1098	81024	99	39	20	12	3908	1	0	1	538.281	1074.55	2	1074.55	0.0015	579	587	0	11.8	13	32	0.078	R	DTSQAIWVR	G
2		3::g13180.t1	g13180.t1	1098	81024	99	39	20	12	3909	1	0	1	538.281	1074.55	2	1074.55	0.0018	579	587	0	36.73	26	32	0.0045	R	DTSQAIWVR	G
2		3::g13180.t1	g13180.t1	1098	81024	99	39	20	12	3910	1	0	1	538.281	1074.55	2	1074.55	0.0024	579	587	0	40.23	29	32	0.0047	R	DTSQAIWVR	G
2		3::g13180.t1	g13180.t1	1098	81024	99	39	20	12	3920	1	0	1	538.773	1075.53	2	1075.53	0.0011	579	587	0	21.98	23	31	0.073	R	DTSQAIWVR	G	Deamidated (NQ)	0.000100000.0
2		3::g13180.t1	g13180.t1	1098	81024	99	39	20	12	3921	1	0	1	538.773	1075.53	2	1075.53	0.0016	579	587	0	36.88	20	31	0.0011	R	DTSQAIWVR	G	Deamidated (NQ)	0.000100000.0
2		3::g13180.t1	g13180.t1	1098	81024	99	39	20	12	3924	1	0	1	538.773	1075.53	2	1075.53	0.0025	579	587	0	37.53	22	31	0.0015	R	DTSQAIWVR	G	Deamidated (NQ)	0.000100000.0
2		3::g13180.t1	g13180.t1	1098	81024	99	39	20	12	3925	1	0	1	538.774	1075.53	2	1075.53	0.0026	579	587	0	25.39	20	31	0.016	R	DTSQAIWVR	G	Deamidated (NQ)	0.000100000.0
2		3::g13180.t1	g13180.t1	1098	81024	99	39	20	12	4020	1	0	1	540.279	1078.54	2	1078.54	0.0018	579	587	0	31.12				R	DTSQAIWVR	G	Trp->Kynurenin (W) [+3.99]	0.000000X00.0
2		3::g13180.t1	g13180.t1	1098	81024	99	39	20	12	4021	1	0	1	540.279	1078.54	2	1078.54	0.0019	579	587	0	40.07				R	DTSQAIWVR	G	Trp->Kynurenin (W) [+3.99]	0.000000X00.0
2		3::g13180.t1	g13180.t1	1098	81024	99	39	20	12	4070	1	0	1	540.771	1079.53	2	1079.52	0.0019	579	587	0	32.91				R	DTSQAIWVR	G	Deamidated (NQ); Trp->Kynurenin (W) [+3.99]	0.000100X00.0
2		3::g13180.t1	g13180.t1	1098	81024	99	39	20	12	4071	1	0	1	540.771	1079.53	2	1079.52	0.002	579	587	0	44.15				R	DTSQAIWVR	G	Deamidated (NQ); Trp->Kynurenin (W) [+3.99]	0.000100X00.0
2		3::g13180.t1	g13180.t1	1098	81024	99	39	20	12	4392	1	0	1	546.278	1090.54	2	1090.54	0.0014	579	587	0	33.9				R	DTSQAIWVR	G	Oxidation:O(1) (ADEFHIKLMNPQRSTVWY) [+15.99]	0.0000000X0.0
2		3::g13180.t1	g13180.t1	1098	81024	99	39	20	12	4394	1	0	1	546.279	1090.54	2	1090.54	0.0025	579	587	0	39.81				R	DTSQAIWVR	G	Oxidation:O(1) (ADEFHIKLMNPQRSTVWY) [+15.99]	0.000000X00.0
2		3::g13180.t1	g13180.t1	1098	81024	99	39	20	12	4395	1	0	1	546.279	1090.54	2	1090.54	0.0026	579	587	0	31.38				R	DTSQAIWVR	G	Oxidation:O(1) (ADEFHIKLMNPQRSTVWY) [+15.99]	0.0000000X0.0
2		3::g13180.t1	g13180.t1	1098	81024	99	39	20	12	4396	1	0	1	546.279	1090.54	2	1090.54	0.0031	579	587	0	34.39				R	DTSQAIWVR	G	Oxidation:O(1) (ADEFHIKLMNPQRSTVWY) [+15.99]	0.0000000X0.0
2		3::g13180.t1	g13180.t1	1098	81024	99	39	20	12	5714	1	0	1	385.211	1152.61	3	1152.61	-0.0019	603	612	1	2.84	13	28	0.54	R	SYKNTVTVNK	D
2		3::g13180.t1	g13180.t1	1098	81024	99	39	20	12	7057	1	0	1	609.259	1216.5	2	1216.5	0.0004	351	359	0	8.7	13	23	0.15	R	NCLYNMCVK	E	Oxidation (M)	0.000002000.0
2		3::g13180.t1	g13180.t1	1098	81024	99	39	20	12	7058	1	0	1	609.26	1216.5	2	1216.5	0.001	351	359	0	10.11	13	23	0.11	R	NCLYNMCVK	E	Oxidation (M)	0.000002000.0
2		3::g13180.t1	g13180.t1	1098	81024	99	39	20	12	7059	1	0	1	609.26	1216.51	2	1216.5	0.0017	351	359	0	21.15	14	22	0.01	R	NCLYNMCVK	E	Oxidation (M)	0.000002000.0
2		3::g13180.t1	g13180.t1	1098	81024	99	39	20	12	7114	1	0	1	610.782	1219.55	2	1219.55	-0.0003	103	113	0	51.64	16	28	1.4e-05	R	EAEVCTAEVGR	L
2		3::g13180.t1	g13180.t1	1098	81024	99	39	20	12	7116	1	0	1	610.785	1219.55	2	1219.55	0.0043	103	113	0	19.03	14	29	0.016	R	EAEVCTAEVGR	L
2		3::g13180.t1	g13180.t1	1098	81024	99	39	20	12	8921	1	0	1	657.362	1312.71	2	1312.71	0.0011	176	186	0	8.79	13	30	0.15	K	GPTWMRPVVVR	V	Oxidation (M)	0.00002000000.0
2		3::g13180.t1	g13180.t1	1098	81024	99	39	20	12	8922	1	0	1	657.362	1312.71	2	1312.71	0.0016	176	186	0	16.18	14	30	0.03	K	GPTWMRPVVVR	V	Oxidation (M)	0.00002000000.0
2		3::g13180.t1	g13180.t1	1098	81024	99	39	20	12	8923	1	0	1	438.578	1312.71	3	1312.71	0.0036	176	186	0	15.62	13	30	0.034	K	GPTWMRPVVVR	V	Oxidation (M)	0.00002000000.0
2		3::g13180.t1	g13180.t1	1098	81024	99	39	20	12	8924	1	0	1	438.578	1312.71	3	1312.71	0.0037	176	186	0	21.71	14	30	0.0092	K	GPTWMRPVVVR	V	Oxidation (M)	0.00002000000.0
2		3::g13180.t1	g13180.t1	1098	81024	99	39	20	12	8925	1	0	1	438.578	1312.71	3	1312.71	0.0037	176	186	0	19.27	14	30	0.016	K	GPTWMRPVVVR	V	Oxidation (M)	0.00002000000.0
2		3::g13180.t1	g13180.t1	1098	81024	99	39	20	12	8926	1	0	1	657.363	1312.71	2	1312.71	0.0038	176	186	0	10.18	13	30	0.11	K	GPTWMRPVVVR	V	Oxidation (M)	0.00002000000.0
2		3::g13180.t1	g13180.t1	1098	81024	99	39	20	12	8927	1	0	1	438.578	1312.71	3	1312.71	0.004	176	186	0	3.46	13	30	0.47	K	GPTWMRPVVVR	V	Oxidation (M)	0.00002000000.0
2		3::g13180.t1	g13180.t1	1098	81024	99	39	20	12	8928	1	0	1	438.578	1312.71	3	1312.71	0.0057	176	186	0	13.77	13	29	0.051	K	GPTWMRPVVVR	V	Oxidation (M)	0.00002000000.0
2		3::g13180.t1	g13180.t1	1098	81024	99	39	20	12	9183	1	0	1	665.359	1328.7	2	1328.7	0.0016	176	186	0	32.92				K	GPTWMRPVVVR	V	Oxidation:O(2) (CFMWY) [+31.99]	0.0000X000000.0
2		3::g13180.t1	g13180.t1	1098	81024	99	39	20	12	10558	1	0	1	475.916	1424.73	3	1424.73	0.0017	603	614	2	32.27	15	30	0.00094	R	SYKNTVTVNKDR	L	Deamidated (NQ)	0.000100000000.0
2		3::g13180.t1	g13180.t1	1098	81024	99	39	20	12	11382	1	0	1	733.844	1465.67	2	1465.67	0.0044	282	294	0	98.29				R	LAETAEQFTEGWR	A	Trp->Asp (W) [-71.05]	0.00000000000X0.0
2		3::g13180.t1	g13180.t1	1098	81024	99	39	20	12	12340	1	0	1	769.368	1536.72	2	1536.72	0.0005	282	294	0	85.63	18	30	9.4e-09	R	LAETAEQFTEGWR	A
2		3::g13180.t1	g13180.t1	1098	81024	99	39	20	12	12341	1	0	1	769.368	1536.72	2	1536.72	0.001	282	294	0	104.69	24	30	4.9e-10	R	LAETAEQFTEGWR	A
2		3::g13180.t1	g13180.t1	1098	81024	99	39	20	12	12342	1	0	1	769.368	1536.72	2	1536.72	0.0011	282	294	0	104.61	24	30	5e-10	R	LAETAEQFTEGWR	A
2		3::g13180.t1	g13180.t1	1098	81024	99	39	20	12	12343	1	0	1	513.248	1536.72	3	1536.72	0.0013	282	294	0	43.66	15	30	8.1e-05	R	LAETAEQFTEGWR	A
2		3::g13180.t1	g13180.t1	1098	81024	99	39	20	12	12344	1	0	1	769.369	1536.72	2	1536.72	0.0016	282	294	0	104.78	24	30	4.9e-10	R	LAETAEQFTEGWR	A
2		3::g13180.t1	g13180.t1	1098	81024	99	39	20	12	12345	1	0	1	513.248	1536.72	3	1536.72	0.0016	282	294	0	14.76	13	30	0.041	R	LAETAEQFTEGWR	A
2		3::g13180.t1	g13180.t1	1098	81024	99	39	20	12	12346	1	0	1	513.248	1536.72	3	1536.72	0.0017	282	294	0	52.09	21	30	4.8e-05	R	LAETAEQFTEGWR	A
2		3::g13180.t1	g13180.t1	1098	81024	99	39	20	12	12347	1	0	1	513.248	1536.72	3	1536.72	0.0025	282	294	0	16.36	14	30	0.029	R	LAETAEQFTEGWR	A
2		3::g13180.t1	g13180.t1	1098	81024	99	39	20	12	12356	1	0	1	769.861	1537.71	2	1537.7	0.0033	282	294	0	85.96	18	30	8.7e-09	R	LAETAEQFTEGWR	A	Deamidated (NQ)	0.0000001000000.0
2		3::g13180.t1	g13180.t1	1098	81024	99	39	20	12	12357	1	0	1	769.862	1537.71	2	1537.7	0.0043	282	294	0	98.95	22	30	1.2e-09	R	LAETAEQFTEGWR	A	Deamidated (NQ)	0.0000001000000.0
2		3::g13180.t1	g13180.t1	1098	81024	99	39	20	12	12358	1	0	1	513.577	1537.71	3	1537.7	0.0047	282	294	0	12.64	15	30	0.11	R	LAETAEQFTEGWR	A	Deamidated (NQ)	0.0000001000000.0
2		3::g13180.t1	g13180.t1	1098	81024	99	39	20	12	12414	1	0	1	771.365	1540.71	2	1540.72	-0.001	282	294	0	98.63				R	LAETAEQFTEGWR	A	Trp->Kynurenin (W) [+3.99]	0.00000000000X0.0
2		3::g13180.t1	g13180.t1	1098	81024	99	39	20	12	12416	1	0	1	771.365	1540.72	2	1540.72	0.0003	282	294	0	104.18				R	LAETAEQFTEGWR	A	Trp->Kynurenin (W) [+3.99]	0.00000000000X0.0
2		3::g13180.t1	g13180.t1	1098	81024	99	39	20	12	12417	1	0	1	514.579	1540.72	3	1540.72	0.0004	282	294	0	33.34				R	LAETAEQFTEGWR	A	Trp->Kynurenin (W) [+3.99]	0.00000000000X0.0
2		3::g13180.t1	g13180.t1	1098	81024	99	39	20	12	12418	1	0	1	771.367	1540.72	2	1540.72	0.0036	282	294	0	48.77				R	LAETAEQFTEGWR	A	Trp->Kynurenin (W) [+3.99]	0.00000000000X0.0
2		3::g13180.t1	g13180.t1	1098	81024	99	39	20	12	12440	1	0	1	771.857	1541.7	2	1541.71	-0.0148	282	294	0	47.4				R	LAETAEQFTEGWR	A	Deamidated (NQ); Label:18O(2) (C-term) [+4.01]	0.0000001000000.X
2		3::g13180.t1	g13180.t1	1098	81024	99	39	20	12	12445	1	0	1	771.858	1541.7	2	1541.7	0.0017	282	294	0	51				R	LAETAEQFTEGWR	A	Deamidated (NQ); Trp->Kynurenin (W) [+3.99]	0.00000010000X0.0
2		3::g13180.t1	g13180.t1	1098	81024	99	39	20	12	12494	1	0	1	515.932	1544.77	3	1544.77	0.0037	575	587	1	41.81	19	32	0.00028	R	NEARDTSQAIWVR	G
2		3::g13180.t1	g13180.t1	1098	81024	99	39	20	12	12495	1	0	1	515.932	1544.77	3	1544.77	0.005	575	587	1	6.96	13	32	0.22	R	NEARDTSQAIWVR	G
2		3::g13180.t1	g13180.t1	1098	81024	99	39	20	12	12515	1	0	1	516.26	1545.76	3	1545.75	0.0043	575	587	1	18.45	19	31	0.069	R	NEARDTSQAIWVR	G	Deamidated (NQ)	0.1000000000000.0
2		3::g13180.t1	g13180.t1	1098	81024	99	39	20	12	12618	1	0	1	777.364	1552.71	2	1552.72	-0.0014	282	294	0	51.75				R	LAETAEQFTEGWR	A	Oxidation:O(1) (ADEFHIKLMNPQRSTVWY) [+15.99]	0.000000000000X.0
2		3::g13180.t1	g13180.t1	1098	81024	99	39	20	12	12619	1	0	1	777.365	1552.72	2	1552.72	-0.0001	282	294	0	61.57				R	LAETAEQFTEGWR	A	Oxidation:O(1) (ADEFHIKLMNPQRSTVWY) [+15.99]	0.000000000000X.0
2		3::g13180.t1	g13180.t1	1098	81024	99	39	20	12	12620	1	0	1	777.365	1552.72	2	1552.72	0	282	294	0	35.84				R	LAETAEQFTEGWR	A	Oxidation:O(1) (ADEFHIKLMNPQRSTVWY) [+15.99]	0.00000000000X0.0
2		3::g13180.t1	g13180.t1	1098	81024	99	39	20	12	12621	1	0	1	777.366	1552.72	2	1552.72	0.0011	282	294	0	68.36				R	LAETAEQFTEGWR	A	Oxidation:O(1) (ADEFHIKLMNPQRSTVWY) [+15.99]	0.000000000000X.0
2		3::g13180.t1	g13180.t1	1098	81024	99	39	20	12	12622	1	0	1	777.366	1552.72	2	1552.72	0.0019	282	294	0	60.59				R	LAETAEQFTEGWR	A	Oxidation:O(1) (ADEFHIKLMNPQRSTVWY) [+15.99]	0.000000000000X.0
2		3::g13180.t1	g13180.t1	1098	81024	99	39	20	12	12623	1	0	1	777.366	1552.72	2	1552.72	0.0023	282	294	0	79.69				R	LAETAEQFTEGWR	A	Oxidation:O(1) (ADEFHIKLMNPQRSTVWY) [+15.99]	0.000000000000X.0
2		3::g13180.t1	g13180.t1	1098	81024	99	39	20	12	12625	1	0	1	777.366	1552.72	2	1552.72	0.0026	282	294	0	63.98				R	LAETAEQFTEGWR	A	Oxidation:O(1) (ADEFHIKLMNPQRSTVWY) [+15.99]	0.000000000000X.0
2		3::g13180.t1	g13180.t1	1098	81024	99	39	20	12	12626	1	0	1	777.367	1552.72	2	1552.72	0.0031	282	294	0	84.06				R	LAETAEQFTEGWR	A	Oxidation:O(1) (ADEFHIKLMNPQRSTVWY) [+15.99]	0.000000000000X.0
2		3::g13180.t1	g13180.t1	1098	81024	99	39	20	12	12789	1	0	1	785.363	1568.71	2	1568.71	0.0001	282	294	0	110.38				R	LAETAEQFTEGWR	A	Oxidation:O(2) (CFMWY) [+31.99]	0.00000000000X0.0
2		3::g13180.t1	g13180.t1	1098	81024	99	39	20	12	12790	1	0	1	785.364	1568.71	2	1568.71	0.0018	282	294	0	91.67				R	LAETAEQFTEGWR	A	Oxidation:O(2) (CFMWY) [+31.99]	0.00000000000X0.0
2		3::g13180.t1	g13180.t1	1098	81024	99	39	20	12	12791	1	0	1	785.364	1568.71	2	1568.71	0.0018	282	294	0	52.97				R	LAETAEQFTEGWR	A	Oxidation:O(2) (CFMWY) [+31.99]	0.00000000000X0.0
2		3::g13180.t1	g13180.t1	1098	81024	99	39	20	12	12792	1	0	1	785.364	1568.71	2	1568.71	0.0026	282	294	0	91.37				R	LAETAEQFTEGWR	A	Oxidation:O(2) (CFMWY) [+31.99]	0.00000000000X0.0
2		3::g13180.t1	g13180.t1	1098	81024	99	39	20	12	13636	1	0	1	829.823	1657.63	2	1657.63	0.0024	696	709	0	32.49		18	0.0019	R	DTFCQVGCGDSCPR	C
2		3::g13180.t1	g13180.t1	1098	81024	99	39	20	12	14521	1	0	1	873.459	1744.9	2	1744.9	0.0045	187	203	0	79.89	17	32	3.2e-08	R	VANLEAQIGGADFDVVK	L
2		3::g13180.t1	g13180.t1	1098	81024	99	39	20	12	14522	1	0	1	873.46	1744.91	2	1744.9	0.0056	187	203	0	74.24	17	32	1.1e-07	R	VANLEAQIGGADFDVVK	L
2		3::g13180.t1	g13180.t1	1098	81024	99	39	20	12	14523	1	0	1	582.643	1744.91	3	1744.9	0.0065	187	203	0	60.14	20	32	5.7e-06	R	VANLEAQIGGADFDVVK	L
2		3::g13180.t1	g13180.t1	1098	81024	99	39	20	12	14524	1	0	1	582.643	1744.91	3	1744.9	0.0068	187	203	0	77.06	17	32	6e-08	R	VANLEAQIGGADFDVVK	L
2		3::g13180.t1	g13180.t1	1098	81024	99	39	20	12	14525	1	0	1	873.951	1745.89	2	1745.88	0.0047	187	203	0	56.92	16	32	4.6e-06	R	VANLEAQIGGADFDVVK	L	Deamidated (NQ)	0.00000010000000000.0
2		3::g13180.t1	g13180.t1	1098	81024	99	39	20	12	14754	1	0	1	589.969	1766.89	3	1766.88	0.005	187	203	0	33.98				R	VANLEAQIGGADFDVVK	L	Cation:Na (DE) [+21.98]	0.00000000000X00000.0
2		3::g13180.t1	g13180.t1	1098	81024	99	39	20	12	14755	1	0	1	884.451	1766.89	2	1766.88	0.0065	187	203	0	52.43				R	VANLEAQIGGADFDVVK	L	Cation:Na (DE) [+21.98]	0.00000000000X00000.0
2		3::g13180.t1	g13180.t1	1098	81024	99	39	20	12	14756	1	0	1	442.757	1767	4	1767	0.0009	172	186	1	4.38	13	26	0.39	K	LVNKGPTWMRPVVVR	V	Oxidation (M)	0.000000002000000.0
2		3::g13180.t1	g13180.t1	1098	81024	99	39	20	12	14757	1	0	1	590.008	1767	3	1767	0.0045	172	186	1	13.86	13	26	0.05	K	LVNKGPTWMRPVVVR	V	Oxidation (M)	0.000000002000000.0
2		3::g13180.t1	g13180.t1	1098	81024	99	39	20	12	14758	1	0	1	590.008	1767	3	1767	0.0051	172	186	1	8.65	13	26	0.15	K	LVNKGPTWMRPVVVR	V	Oxidation (M)	0.000000002000000.0
2		3::g13180.t1	g13180.t1	1098	81024	99	39	20	12	14759	1	0	1	442.758	1767	4	1767	0.0052	172	186	1	0.45	13	26	0.91	K	LVNKGPTWMRPVVVR	V	Oxidation (M)	0.000000002000000.0
2		3::g13180.t1	g13180.t1	1098	81024	99	39	20	12	14768	1	0	1	590.335	1767.98	3	1767.98	0.0025	172	186	1	3.19	13	28	0.5	K	LVNKGPTWMRPVVVR	V	Deamidated (NQ); Oxidation (M)	0.001000002000000.0
2		3::g13180.t1	g13180.t1	1098	81024	99	39	20	12	14769	1	0	1	443.004	1767.99	4	1767.98	0.0063	172	186	1	10.33	13	28	0.11	K	LVNKGPTWMRPVVVR	V	Deamidated (NQ); Oxidation (M)	0.001000002000000.0
2		3::g13180.t1	g13180.t1	1098	81024	99	39	20	12	15944	1	0	1	475.028	1896.08	4	1896.08	0.0049	171	186	2	10.2	13	25	0.11	R	KLVNKGPTWMRPVVVR	V	Deamidated (NQ); Oxidation (M)	0.0001000002000000.0
2		3::g13180.t1	g13180.t1	1098	81024	99	39	20	12	15945	1	0	1	475.028	1896.08	4	1896.08	0.0058	171	186	2	7.11	13	25	0.21	R	KLVNKGPTWMRPVVVR	V	Deamidated (NQ); Oxidation (M)	0.0001000002000000.0
2		3::g13180.t1	g13180.t1	1098	81024	99	39	20	12	16991	1	0	1	1002.4	2002.79	2	2002.79	0.001	295	311	0	34.17				R	AIADDLTCNGDCDDLYR	M	Deamidated (NQ); Oxidation:O(1) (ADEFHIKLMNPQRSTVWY) [+15.99]	0.000000X0100000000.0
2		3::g13180.t1	g13180.t1	1098	81024	99	39	20	12	19127	1	0	1	814.444	2440.31	3	2440.31	0.0024	204	224	0	8.62	13	29	0.16	K	LNGEVVPLPYVHPLETMLIYK	A	Oxidation (M)	0.000000000000000020000.0
2		3::g13180.t1	g13180.t1	1098	81024	99	39	20	12	19129	1	0	1	814.773	2441.3	3	2441.29	0.0066	204	224	0	13.44	13	30	0.055	K	LNGEVVPLPYVHPLETMLIYK	A	Deamidated (NQ); Oxidation (M)	0.010000000000000020000.0
2		3::g13180.t1	g13180.t1	1098	81024	99	39	20	12	19130	1	0	1	814.775	2441.3	3	2441.29	0.0115	204	224	0	8.46	13	29	0.16	K	LNGEVVPLPYVHPLETMLIYK	A	Deamidated (NQ); Oxidation (M)	0.010000000000000020000.0
2		3::g13180.t1	g13180.t1	1098	81024	99	39	20	12	19578	1	0	1	900.758	2699.25	3	2699.24	0.0098	364	388	0	60.86	16	31	2e-06	R	SALCSSLQAYASACQDAQVGLASWR	S
3	1	3::g38789.t1	g38789.t1	1484	35729	82	54	14	13	2612	1	1	1	501.76	1001.51	2	1001.5	0.0016	168	175	0	4.83	14	32	0.43	K	FPFLFMGK	E	Oxidation (M)	0.00000200.0
3	1	3::g38789.t1	g38789.t1	1484	35729	82	54	14	13	3834	1	1	1	535.789	1069.56	2	1069.56	0.0031	226	234	0	44.01	15	28	7.5e-05	K	FPFTFQGVK	Y
3	1	3::g38789.t1	g38789.t1	1484	35729	82	54	14	13	3835	1	1	1	535.789	1069.56	2	1069.56	0.0035	226	234	0	27.88	14	28	0.0024	K	FPFTFQGVK	Y
3	1	3::g38789.t1	g38789.t1	1484	35729	82	54	14	13	3836	1	1	1	535.789	1069.56	2	1069.56	0.0036	226	234	0	7.61	13	28	0.19	K	FPFTFQGVK	Y
3	1	3::g38789.t1	g38789.t1	1484	35729	82	54	14	13	3837	1	1	1	535.789	1069.56	2	1069.56	0.0036	226	234	0	37.22	15	28	0.00033	K	FPFTFQGVK	Y
3	1	3::g38789.t1	g38789.t1	1484	35729	82	54	14	13	3864	1	1	1	536.279	1070.54	2	1070.54	0.0001	226	234	0	25.56	19	29	0.011	K	FPFTFQGVK	Y	Deamidated (NQ)	0.000001000.0
3	1	3::g38789.t1	g38789.t1	1484	35729	82	54	14	13	4628	1	1	1	551.785	1101.56	2	1101.56	0.0001	16	25	0	69.72	26	31	2.1e-06	K	LPETGEIDTK	T
3	1	3::g38789.t1	g38789.t1	1484	35729	82	54	14	13	4629	1	1	1	551.785	1101.56	2	1101.56	0.0009	16	25	0	69.14	25	32	2.1e-06	K	LPETGEIDTK	T
3	1	3::g38789.t1	g38789.t1	1484	35729	82	54	14	13	4630	1	1	1	551.787	1101.56	2	1101.56	0.0035	16	25	0	16.82	14	32	0.026	K	LPETGEIDTK	T
3	1	3::g38789.t1	g38789.t1	1484	35729	82	54	14	13	5773	1	1	1	579.749	1157.48	2	1157.48	0.0029	158	167	0	60.92	16	24	1.9e-06	K	FGNAEGEFCK	F
3	1	3::g38789.t1	g38789.t1	1484	35729	82	54	14	13	5833	1	1	1	580.24	1158.47	2	1158.47	-0.0001	158	167	0	16.22	14	21	0.03	K	FGNAEGEFCK	F	Deamidated (NQ)	0.0010000000.0
3	1	3::g38789.t1	g38789.t1	1484	35729	82	54	14	13	5834	1	1	1	580.24	1158.47	2	1158.47	0.0008	158	167	0	21.89	14	21	0.0088	K	FGNAEGEFCK	F	Deamidated (NQ)	0.0010000000.0
3	1	3::g38789.t1	g38789.t1	1484	35729	82	54	14	13	5837	1	1	1	580.242	1158.47	2	1158.47	0.0039	158	167	0	40.4	15	23	0.00016	K	FGNAEGEFCK	F	Deamidated (NQ)	0.0010000000.0
3	1	3::g38789.t1	g38789.t1	1484	35729	82	54	14	13	9243	1	1	1	668.284	1334.55	2	1334.55	0.0012	109	120	0	18.65	14	24	0.018	R	NEHGDGYPFDGK	D
3	1	3::g38789.t1	g38789.t1	1484	35729	82	54	14	13	10489	1	1	1	711.375	1420.73	2	1420.74	-0.0006	83	94	0	22.88	18	31	0.019	K	VWSDVTPLTFTR	L
3	1	3::g38789.t1	g38789.t1	1484	35729	82	54	14	13	10490	1	1	1	711.375	1420.73	2	1420.74	-0.0002	83	94	0	68.75	21	31	9.1e-07	K	VWSDVTPLTFTR	L
3	1	3::g38789.t1	g38789.t1	1484	35729	82	54	14	13	10492	1	1	1	711.375	1420.74	2	1420.74	0.0009	83	94	0	27.26	21	31	0.013	K	VWSDVTPLTFTR	L
3	1	3::g38789.t1	g38789.t1	1484	35729	82	54	14	13	10493	1	1	1	711.376	1420.74	2	1420.74	0.0027	83	94	0	26.53	19	30	0.01	K	VWSDVTPLTFTR	L
3	1	3::g38789.t1	g38789.t1	1484	35729	82	54	14	13	10494	1	1	1	711.376	1420.74	2	1420.74	0.0029	83	94	0	56.25	21	30	1.7e-05	K	VWSDVTPLTFTR	L
3	1	3::g38789.t1	g38789.t1	1484	35729	82	54	14	13	10559	1	1	1	713.374	1424.73	2	1424.73	0.0037	83	94	0	53.8				K	VWSDVTPLTFTR	L	Trp->Kynurenin (W) [+3.99]	0.0X0000000000.0
3	1	3::g38789.t1	g38789.t1	1484	35729	82	54	14	13	10560	1	1	1	713.374	1424.73	2	1424.73	0.0041	83	94	0	29.2				K	VWSDVTPLTFTR	L	Trp->Kynurenin (W) [+3.99]	0.0X0000000000.0
3	1	3::g38789.t1	g38789.t1	1484	35729	82	54	14	13	12036	1	1	1	762.885	1523.75	2	1523.76	-0.0006	49	60	0	41.29	15	31	0.00013	R	KPMWQNTAITYR	I	Oxidation (M)	0.002000000000.0
3	1	3::g38789.t1	g38789.t1	1484	35729	82	54	14	13	12041	1	1	1	508.926	1523.76	3	1523.76	0.0013	49	60	0	49.86	27	31	0.0003	R	KPMWQNTAITYR	I	Oxidation (M)	0.002000000000.0
3	1	3::g38789.t1	g38789.t1	1484	35729	82	54	14	13	12042	1	1	1	508.926	1523.76	3	1523.76	0.0015	49	60	0	7.62	13	31	0.19	R	KPMWQNTAITYR	I	Oxidation (M)	0.002000000000.0
3	1	3::g38789.t1	g38789.t1	1484	35729	82	54	14	13	12043	1	1	1	762.886	1523.76	2	1523.76	0.0017	49	60	0	66.91	19	31	9.6e-07	R	KPMWQNTAITYR	I	Oxidation (M)	0.002000000000.0
3	1	3::g38789.t1	g38789.t1	1484	35729	82	54	14	13	12044	1	1	1	508.926	1523.76	3	1523.76	0.002	49	60	0	7.61	13	31	0.19	R	KPMWQNTAITYR	I	Oxidation (M)	0.002000000000.0
3	1	3::g38789.t1	g38789.t1	1484	35729	82	54	14	13	12045	1	1	1	762.886	1523.76	2	1523.76	0.0022	49	60	0	47.02	15	31	3.9e-05	R	KPMWQNTAITYR	I	Oxidation (M)	0.002000000000.0
3	1	3::g38789.t1	g38789.t1	1484	35729	82	54	14	13	12046	1	1	1	762.886	1523.76	2	1523.76	0.0022	49	60	0	38.59	15	31	0.00024	R	KPMWQNTAITYR	I	Oxidation (M)	0.002000000000.0
3	1	3::g38789.t1	g38789.t1	1484	35729	82	54	14	13	12049	1	1	1	508.927	1523.76	3	1523.76	0.0029	49	60	0	47.32	28	31	0.00073	R	KPMWQNTAITYR	I	Oxidation (M)	0.002000000000.0
3	1	3::g38789.t1	g38789.t1	1484	35729	82	54	14	13	12052	1	1	1	508.927	1523.76	3	1523.76	0.0032	49	60	0	42.43		31	0.0043	R	KPMWQNTAITYR	I	Oxidation (M)	0.002000000000.0
3	1	3::g38789.t1	g38789.t1	1484	35729	82	54	14	13	12069	1	1	1	762.9	1523.78	2	1523.79	-0.0023	13	25	1	23.66	19	31	0.019	K	FFKLPETGEIDTK	T
3	1	3::g38789.t1	g38789.t1	1484	35729	82	54	14	13	12070	1	1	1	762.9	1523.79	2	1523.79	-0.0015	13	25	1	45.13	20	31	0.00015	K	FFKLPETGEIDTK	T
3	1	3::g38789.t1	g38789.t1	1484	35729	82	54	14	13	12073	1	1	1	508.937	1523.79	3	1523.79	0.0006	13	25	1	52.37	19	31	2.8e-05	K	FFKLPETGEIDTK	T
3	1	3::g38789.t1	g38789.t1	1484	35729	82	54	14	13	12074	1	1	1	508.937	1523.79	3	1523.79	0.001	13	25	1	19.99	14	31	0.013	K	FFKLPETGEIDTK	T
3	1	3::g38789.t1	g38789.t1	1484	35729	82	54	14	13	12075	1	1	1	762.901	1523.79	2	1523.79	0.001	13	25	1	29.72	18	31	0.0041	K	FFKLPETGEIDTK	T
3	1	3::g38789.t1	g38789.t1	1484	35729	82	54	14	13	12076	1	1	1	508.937	1523.79	3	1523.79	0.0016	13	25	1	56.78	20	31	1.2e-05	K	FFKLPETGEIDTK	T
3	1	3::g38789.t1	g38789.t1	1484	35729	82	54	14	13	12077	1	1	1	508.937	1523.79	3	1523.79	0.0018	13	25	1	8.14	13	31	0.17	K	FFKLPETGEIDTK	T
3	1	3::g38789.t1	g38789.t1	1484	35729	82	54	14	13	12078	1	1	1	762.902	1523.79	2	1523.79	0.0023	13	25	1	33.26	20	31	0.0028	K	FFKLPETGEIDTK	T
3	1	3::g38789.t1	g38789.t1	1484	35729	82	54	14	13	12079	1	1	1	508.937	1523.79	3	1523.79	0.0029	13	25	1	74.03	21	31	2.8e-07	K	FFKLPETGEIDTK	T
3	1	3::g38789.t1	g38789.t1	1484	35729	82	54	14	13	12083	1	1	1	763.376	1524.74	2	1524.75	-0.0142	49	60	0	58.59				R	KPMWQNTAITYR	I	Oxidation (M); Label:15N(1) (T) [+1.00]	0.002000X00000.0
3	1	3::g38789.t1	g38789.t1	1484	35729	82	54	14	13	12084	1	1	1	763.377	1524.74	2	1524.74	0.0004	49	60	0	33.42	15	31	0.00073	R	KPMWQNTAITYR	I	Deamidated (NQ); Oxidation (M)	0.002001000000.0
3	1	3::g38789.t1	g38789.t1	1484	35729	82	54	14	13	12085	1	1	1	509.254	1524.74	3	1524.74	0.0005	49	60	0	40.73	19	31	0.00037	R	KPMWQNTAITYR	I	Deamidated (NQ); Oxidation (M)	0.002001000000.0
3	1	3::g38789.t1	g38789.t1	1484	35729	82	54	14	13	12086	1	1	1	509.254	1524.74	3	1524.74	0.002	49	60	0	47.61	19	31	8.6e-05	R	KPMWQNTAITYR	I	Deamidated (NQ); Oxidation (M)	0.002010000000.0
3	1	3::g38789.t1	g38789.t1	1484	35729	82	54	14	13	12087	1	1	1	509.255	1524.74	3	1524.74	0.0024	49	60	0	39.86	19	31	0.00047	R	KPMWQNTAITYR	I	Deamidated (NQ); Oxidation (M)	0.002001000000.0
3	1	3::g38789.t1	g38789.t1	1484	35729	82	54	14	13	12088	1	1	1	509.255	1524.74	3	1524.74	0.0026	49	60	0	43.74	20	31	0.00025	R	KPMWQNTAITYR	I	Deamidated (NQ); Oxidation (M)	0.002001000000.0
3	1	3::g38789.t1	g38789.t1	1484	35729	82	54	14	13	12089	1	1	1	763.378	1524.74	2	1524.74	0.0029	49	60	0	89.78	20	31	5.3e-09	R	KPMWQNTAITYR	I	Deamidated (NQ); Oxidation (M)	0.002001000000.0
3	1	3::g38789.t1	g38789.t1	1484	35729	82	54	14	13	12090	1	1	1	509.255	1524.74	3	1524.74	0.0036	49	60	0	59.77	19	31	5.2e-06	R	KPMWQNTAITYR	I	Deamidated (NQ); Oxidation (M)	0.002001000000.0
3	1	3::g38789.t1	g38789.t1	1484	35729	82	54	14	13	12091	1	1	1	509.255	1524.74	3	1524.74	0.0037	49	60	0	64.24	25	31	6.7e-06	R	KPMWQNTAITYR	I	Deamidated (NQ); Oxidation (M)	0.002001000000.0
3	1	3::g38789.t1	g38789.t1	1484	35729	82	54	14	13	12092	1	1	1	509.255	1524.74	3	1524.74	0.0041	49	60	0	28.59	17	31	0.0036	R	KPMWQNTAITYR	I	Deamidated (NQ); Oxidation (M)	0.002001000000.0
3	1	3::g38789.t1	g38789.t1	1484	35729	82	54	14	13	12381	1	1	1	514.258	1539.75	3	1539.75	0.0016	49	60	0	41.03				R	KPMWQNTAITYR	I	Oxidation:O(2) (CFMWY) [+31.99]	0.000X00000000.0
3	1	3::g38789.t1	g38789.t1	1484	35729	82	54	14	13	12383	1	1	1	770.883	1539.75	2	1539.75	0.0019	49	60	0	72.3				R	KPMWQNTAITYR	I	Oxidation:O(2) (CFMWY) [+31.99]	0.00X000000000.0
3	1	3::g38789.t1	g38789.t1	1484	35729	82	54	14	13	12385	1	1	1	770.884	1539.75	2	1539.75	0.0026	49	60	0	77.52				R	KPMWQNTAITYR	I	Oxidation:O(2) (CFMWY) [+31.99]	0.00X000000000.0
3	1	3::g38789.t1	g38789.t1	1484	35729	82	54	14	13	12390	1	1	1	514.259	1539.75	3	1539.75	0.0035	49	60	0	55.46				R	KPMWQNTAITYR	I	Oxidation:O(2) (CFMWY) [+31.99]	0.00X000000000.0
3	1	3::g38789.t1	g38789.t1	1484	35729	82	54	14	13	12395	1	1	1	514.259	1539.75	3	1539.75	0.0042	49	60	0	40.89				R	KPMWQNTAITYR	I	Oxidation (M); Oxidation:O(1) (ADEFHIKLMNPQRSTVWY) [+15.99]	0.0020X0000000.0
3	1	3::g38789.t1	g38789.t1	1484	35729	82	54	14	13	12421	1	1	1	514.586	1540.74	3	1540.73	0.0016	49	60	0	40				R	KPMWQNTAITYR	I	Deamidated (NQ); Oxidation:O(2) (CFMWY) [+31.99]	0.000X01000000.0
3	1	3::g38789.t1	g38789.t1	1484	35729	82	54	14	13	12422	1	1	1	514.586	1540.74	3	1540.73	0.0025	49	60	0	54.89				R	KPMWQNTAITYR	I	Deamidated (NQ); Oxidation:O(2) (CFMWY) [+31.99]	0.00X010000000.0
3	1	3::g38789.t1	g38789.t1	1484	35729	82	54	14	13	12423	1	1	1	771.376	1540.74	2	1540.73	0.0027	49	60	0	84.74				R	KPMWQNTAITYR	I	Deamidated (NQ); Oxidation:O(2) (CFMWY) [+31.99]	0.00X001000000.0
3	1	3::g38789.t1	g38789.t1	1484	35729	82	54	14	13	12487	1	1	1	515.59	1543.75	3	1543.75	0.0037	49	60	0	31.01				R	KPMWQNTAITYR	I	Oxidation (M); Trp->Hydroxykynurenin (W) [+19.99]	0.002X00000000.0
3	1	3::g38789.t1	g38789.t1	1484	35729	82	54	14	13	13044	1	1	1	800.362	1598.71	2	1598.71	0.0017	95	108	0	75.98	17	28	7.5e-08	R	LMDGDADIMINFGR	N	2 Oxidation (M)	0.02000000200000.0
3	1	3::g38789.t1	g38789.t1	1484	35729	82	54	14	13	13045	1	1	1	800.362	1598.71	2	1598.71	0.0019	95	108	0	92.13				R	LMDGDADIMINFGR	N	Oxidation (M); Oxidation:O(1) (ADEFHIKLMNPQRSTVWY) [+15.99]	0.0X000000200000.0
3	1	3::g38789.t1	g38789.t1	1484	35729	82	54	14	13	13189	1	1	1	808.358	1614.7	2	1614.7	-0.0008	95	108	0	103.4				R	LMDGDADIMINFGR	N	Oxidation (M); Oxidation:O(2) (CFMWY) [+31.99]	0.02000000X00000.0
3	1	3::g38789.t1	g38789.t1	1484	35729	82	54	14	13	13190	1	1	1	808.358	1614.7	2	1614.7	-0.0001	95	108	0	71.84				R	LMDGDADIMINFGR	N	Oxidation (M); Oxidation:O(2) (CFMWY) [+31.99]	0.02000000X00000.0
3	1	3::g38789.t1	g38789.t1	1484	35729	82	54	14	13	13193	1	1	1	808.359	1614.7	2	1614.7	0.0015	95	108	0	59.22				R	LMDGDADIMINFGR	N	Oxidation (M); Oxidation:O(2) (CFMWY) [+31.99]	0.02000000X00000.0
3	1	3::g38789.t1	g38789.t1	1484	35729	82	54	14	13	13398	1	1	1	816.357	1630.7	2	1630.7	0.0025	95	108	0	97.1				R	LMDGDADIMINFGR	N	2 Oxidation:O(2) (CFMWY) [+31.99]	0.0X000000X00000.0
3	1	3::g38789.t1	g38789.t1	1484	35729	82	54	14	13	13399	1	1	1	816.357	1630.7	2	1630.7	0.003	95	108	0	111.1				R	LMDGDADIMINFGR	N	2 Oxidation:O(2) (CFMWY) [+31.99]	0.0X000000X00000.0
3	1	3::g38789.t1	g38789.t1	1484	35729	82	54	14	13	13555	1	1	1	823.841	1645.67	2	1645.67	-0.0011	249	261	1	29.78	14	22	0.0016	R	WCGTTEDYDRDTK	Y
3	1	3::g38789.t1	g38789.t1	1484	35729	82	54	14	13	13557	1	1	1	549.564	1645.67	3	1645.67	0.0019	249	261	1	43.61	15	22	8.1e-05	R	WCGTTEDYDRDTK	Y
3	1	3::g38789.t1	g38789.t1	1484	35729	82	54	14	13	13558	1	1	1	549.564	1645.67	3	1645.67	0.0032	249	261	1	1.09	13	23	0.79	R	WCGTTEDYDRDTK	Y
3	1	3::g38789.t1	g38789.t1	1484	35729	82	54	14	13	13834	1	1	1	839.873	1677.73	2	1677.74	-0.0041	35	48	0	57.12				R	CGVPDVANYNFFHR	K	Ammonia-loss (N-term C) [-17.03]	X.00000000000000.0
3	1	3::g38789.t1	g38789.t1	1484	35729	82	54	14	13	13913	1	1	1	843.871	1685.73	2	1685.73	0.0025	35	48	0	30.45				R	CGVPDVANYNFFHR	K	Deamidated (NQ); Pro->Ser (P) [-10.02]	0.000X0001000000.0
3	1	3::g38789.t1	g38789.t1	1484	35729	82	54	14	13	13915	1	1	1	843.872	1685.73	2	1685.73	0.0046	35	48	0	41.2				R	CGVPDVANYNFFHR	K	Deamidated (NQ); Pro->Ser (P) [-10.02]	0.000X0001000000.0
3	1	3::g38789.t1	g38789.t1	1484	35729	82	54	14	13	14029	1	1	1	565.929	1694.76	3	1694.76	0.0022	35	48	0	37.9	15	29	0.00028	R	CGVPDVANYNFFHR	K
3	1	3::g38789.t1	g38789.t1	1484	35729	82	54	14	13	14030	1	1	1	565.929	1694.77	3	1694.76	0.0027	35	48	0	52.66	16	29	1.2e-05	R	CGVPDVANYNFFHR	K
3	1	3::g38789.t1	g38789.t1	1484	35729	82	54	14	13	14031	1	1	1	848.395	1694.78	2	1694.76	0.0136	35	48	0	27.97	14	30	0.0024	R	CGVPDVANYNFFHR	K
3	1	3::g38789.t1	g38789.t1	1484	35729	82	54	14	13	14411	1	1	1	579.238	1734.69	3	1734.69	0.0019	235	248	1	16.8	14	21	0.027	K	YNECTTEGRDDGYR	W
3	1	3::g38789.t1	g38789.t1	1484	35729	82	54	14	13	17829	1	1	1	714.668	2140.98	3	2140.98	0.0087	158	175	1	25.54	14	31	0.004	K	FGNAEGEFCKFPFLFMGK	E	Oxidation (M)	0.000000000000000200.0
3	1	3::g38789.t1	g38789.t1	1484	35729	82	54	14	13	17831	1	1	1	714.994	2141.96	3	2141.96	0.0001	158	175	1	10.45	13	29	0.1	K	FGNAEGEFCKFPFLFMGK	E	Deamidated (NQ); Oxidation (M)	0.001000000000000200.0
3	1	3::g38789.t1	g38789.t1	1484	35729	82	54	14	13	18138	1	1	1	735.027	2202.06	3	2202.06	0.0007	61	79	0	55.95	16	32	5.7e-06	R	ILGHTPDLDEETINDAFFR	A
3	1	3::g38789.t1	g38789.t1	1484	35729	82	54	14	13	18139	1	1	1	1102.04	2202.06	2	2202.06	0.0014	61	79	0	63.99	16	32	1e-06	R	ILGHTPDLDEETINDAFFR	A
3	1	3::g38789.t1	g38789.t1	1484	35729	82	54	14	13	18140	1	1	1	735.028	2202.06	3	2202.06	0.0035	61	79	0	54.18	17	32	1e-05	R	ILGHTPDLDEETINDAFFR	A
3	1	3::g38789.t1	g38789.t1	1484	35729	82	54	14	13	18155	1	1	1	735.356	2203.05	3	2203.04	0.0033	61	79	0	44.05	15	32	7.4e-05	R	ILGHTPDLDEETINDAFFR	A	Deamidated (NQ)	0.0000000000000100000.0
3	1	3::g38789.t1	g38789.t1	1484	35729	82	54	14	13	18156	1	1	1	735.357	2203.05	3	2203.04	0.0046	61	79	0	38.7	15	32	0.00023	R	ILGHTPDLDEETINDAFFR	A	Deamidated (NQ)	0.0000000000000100000.0
3		3::g600.t1	g600.t1	122	75678	7	5	1	1	10489	1	0	1	711.375	1420.73	2	1420.74	-0.0006	139	150	0	22.88	18	31	0.019	K	VWSDVTPLTFTR	L
3		3::g600.t1	g600.t1	122	75678	7	5	1	1	10490	1	0	1	711.375	1420.73	2	1420.74	-0.0002	139	150	0	68.75	21	31	9.1e-07	K	VWSDVTPLTFTR	L
3		3::g600.t1	g600.t1	122	75678	7	5	1	1	10492	1	0	1	711.375	1420.74	2	1420.74	0.0009	139	150	0	27.26	21	31	0.013	K	VWSDVTPLTFTR	L
3		3::g600.t1	g600.t1	122	75678	7	5	1	1	10493	1	0	1	711.376	1420.74	2	1420.74	0.0027	139	150	0	26.53	19	30	0.01	K	VWSDVTPLTFTR	L
3		3::g600.t1	g600.t1	122	75678	7	5	1	1	10494	1	0	1	711.376	1420.74	2	1420.74	0.0029	139	150	0	56.25	21	30	1.7e-05	K	VWSDVTPLTFTR	L
3		3::g600.t1	g600.t1	122	75678	7	5	1	1	10559	1	0	1	713.374	1424.73	2	1424.73	0.0037	139	150	0	53.8				K	VWSDVTPLTFTR	L	Trp->Kynurenin (W) [+3.99]	0.0X0000000000.0
3		3::g600.t1	g600.t1	122	75678	7	5	1	1	10560	1	0	1	713.374	1424.73	2	1424.73	0.0041	139	150	0	29.2				K	VWSDVTPLTFTR	L	Trp->Kynurenin (W) [+3.99]	0.0X0000000000.0
4	1	3::g28107.t1	g28107.t1	1340	28971	60	49	9	8	1596	1	1	1	460.273	918.531	2	918.529	0.0026	148	155	0	9.96	13	28	0.12	K	SLFINIGR	S
4	1	3::g28107.t1	g28107.t1	1340	28971	60	49	9	8	1597	1	1	1	460.273	918.531	2	918.529	0.0027	148	155	0	27.99	23	28	0.017	K	SLFINIGR	S
4	1	3::g28107.t1	g28107.t1	1340	28971	60	49	9	8	1598	1	1	1	460.273	918.531	2	918.529	0.0027	148	155	0	30.31	23	28	0.012	K	SLFINIGR	S
4	1	3::g28107.t1	g28107.t1	1340	28971	60	49	9	8	1603	1	1	1	460.763	919.512	2	919.513	-0.0009	148	155	0	17.64	14	28	0.022	K	SLFINIGR	S	Deamidated (NQ)	0.00001000.0
4	1	3::g28107.t1	g28107.t1	1340	28971	60	49	9	8	1604	1	1	1	460.764	919.513	2	919.513	-0.0002	148	155	0	21.82	17	28	0.019	K	SLFINIGR	S	Deamidated (NQ)	0.00001000.0
4	1	3::g28107.t1	g28107.t1	1340	28971	60	49	9	8	3258	1	1	1	524.319	1046.62	2	1046.62	0.0006	147	155	1	41.42	15	22	0.00013	R	KSLFINIGR	S
4	1	3::g28107.t1	g28107.t1	1340	28971	60	49	9	8	3259	1	1	1	524.32	1046.62	2	1046.62	0.0011	147	155	1	48.69	16	23	2.7e-05	R	KSLFINIGR	S
4	1	3::g28107.t1	g28107.t1	1340	28971	60	49	9	8	3260	1	1	1	524.32	1046.62	2	1046.62	0.0014	147	155	1	24.6	14	23	0.0049	R	KSLFINIGR	S
4	1	3::g28107.t1	g28107.t1	1340	28971	60	49	9	8	3269	1	1	1	524.811	1047.61	2	1047.61	-0.0002	147	155	1	14.53	13	25	0.043	R	KSLFINIGR	S	Deamidated (NQ)	0.000001000.0
4	1	3::g28107.t1	g28107.t1	1340	28971	60	49	9	8	4381	1	1	1	545.324	1088.63	2	1088.63	-0.0006	147	155	1	32.27				R	KSLFINIGR	S	Acetyl (N-term) [+42.01]	X.000000000.0
4	1	3::g28107.t1	g28107.t1	1340	28971	60	49	9	8	7658	1	1	1	626.312	1250.61	2	1250.61	0.0016	219	229	0	63.04	21	30	3.2e-06	K	LSGLCGNFDLR	T
4	1	3::g28107.t1	g28107.t1	1340	28971	60	49	9	8	7659	1	1	1	626.312	1250.61	2	1250.61	0.0018	219	229	0	58.5	17	30	3.6e-06	K	LSGLCGNFDLR	T
4	1	3::g28107.t1	g28107.t1	1340	28971	60	49	9	8	7660	1	1	1	626.312	1250.61	2	1250.61	0.0026	219	229	0	72.81	18	30	1.8e-07	K	LSGLCGNFDLR	T
4	1	3::g28107.t1	g28107.t1	1340	28971	60	49	9	8	7676	1	1	1	626.803	1251.59	2	1251.59	0.0005	219	229	0	32.66	15	29	0.00087	K	LSGLCGNFDLR	T	Deamidated (NQ)	0.00000010000.0
4	1	3::g28107.t1	g28107.t1	1340	28971	60	49	9	8	12747	1	1	1	782.914	1563.81	2	1563.82	-0.0016	205	218	0	38.89	15	30	0.00023	K	TTVHVQVGPQWQGK	L
4	1	3::g28107.t1	g28107.t1	1340	28971	60	49	9	8	12748	1	1	1	522.279	1563.82	3	1563.82	-0.0004	205	218	0	21.45	14	31	0.0097	K	TTVHVQVGPQWQGK	L
4	1	3::g28107.t1	g28107.t1	1340	28971	60	49	9	8	12749	1	1	1	782.915	1563.82	2	1563.82	0.0005	205	218	0	52.59	16	30	1.2e-05	K	TTVHVQVGPQWQGK	L
4	1	3::g28107.t1	g28107.t1	1340	28971	60	49	9	8	12750	1	1	1	522.28	1563.82	3	1563.82	0.0014	205	218	0	53.25	16	30	1e-05	K	TTVHVQVGPQWQGK	L
4	1	3::g28107.t1	g28107.t1	1340	28971	60	49	9	8	12751	1	1	1	522.28	1563.82	3	1563.82	0.0027	205	218	0	45.07	15	31	5.9e-05	K	TTVHVQVGPQWQGK	L
4	1	3::g28107.t1	g28107.t1	1340	28971	60	49	9	8	12754	1	1	1	522.608	1564.8	3	1564.8	0.0019	205	218	0	30.42	14	31	0.0014	K	TTVHVQVGPQWQGK	L	Deamidated (NQ)	0.00000000010000.0
4	1	3::g28107.t1	g28107.t1	1340	28971	60	49	9	8	12755	1	1	1	522.608	1564.8	3	1564.8	0.0024	205	218	0	38.02	15	31	0.00027	K	TTVHVQVGPQWQGK	L	Deamidated (NQ)	0.00000000000100.0
4	1	3::g28107.t1	g28107.t1	1340	28971	60	49	9	8	12756	1	1	1	522.608	1564.8	3	1564.8	0.0031	205	218	0	16.78	14	31	0.027	K	TTVHVQVGPQWQGK	L	Deamidated (NQ)	0.00000000000100.0
4	1	3::g28107.t1	g28107.t1	1340	28971	60	49	9	8	12757	1	1	1	522.608	1564.8	3	1564.8	0.0032	205	218	0	15.26	13	31	0.037	K	TTVHVQVGPQWQGK	L	Deamidated (NQ)	0.00000000010000.0
4	1	3::g28107.t1	g28107.t1	1340	28971	60	49	9	8	12761	1	1	1	522.934	1565.78	3	1565.78	-0.0035	205	218	0	9.92	13	31	0.12	K	TTVHVQVGPQWQGK	L	2 Deamidated (NQ)	0.00000000010100.0
4	1	3::g28107.t1	g28107.t1	1340	28971	60	49	9	8	12947	1	1	1	793.907	1585.8	2	1585.8	0.0024	205	218	0	30.01				K	TTVHVQVGPQWQGK	L	Cation:Na (C-term) [+21.98]	0.00000000000000.X
4	1	3::g28107.t1	g28107.t1	1340	28971	60	49	9	8	13273	1	1	1	811.382	1620.75	2	1620.75	-0.0003	103	116	0	62.37	16	30	1.4e-06	K	TFDGLLYDYVGACK	V
4	1	3::g28107.t1	g28107.t1	1340	28971	60	49	9	8	13274	1	1	1	541.258	1620.75	3	1620.75	0.002	103	116	0	14.89	13	30	0.04	K	TFDGLLYDYVGACK	V
4	1	3::g28107.t1	g28107.t1	1340	28971	60	49	9	8	13275	1	1	1	811.385	1620.76	2	1620.75	0.0071	103	116	0	74.51	17	30	1e-07	K	TFDGLLYDYVGACK	V
4	1	3::g28107.t1	g28107.t1	1340	28971	60	49	9	8	15619	1	1	1	463.724	1850.87	4	1850.86	0.0035	59	74	2	11.43	13	31	0.085	K	GKEYYPGDKVSSPCHK	C
4	1	3::g28107.t1	g28107.t1	1340	28971	60	49	9	8	17305	1	1	1	683.947	2048.82	3	2048.82	0.0015	43	58	0	16.06	14	21	0.031	R	HGDECFQPESCPCLWK	G
4	1	3::g28107.t1	g28107.t1	1340	28971	60	49	9	8	17306	1	1	1	683.949	2048.82	3	2048.82	0.0064	43	58	0	7.27	13	21	0.21	R	HGDECFQPESCPCLWK	G
4	1	3::g28107.t1	g28107.t1	1340	28971	60	49	9	8	17490	1	1	1	692.339	2074	3	2074	-0.001	156	175	0	21.74	14	32	0.0091	R	SVVAFDDDSGKPNPASVVDR	K
4	1	3::g28107.t1	g28107.t1	1340	28971	60	49	9	8	17491	1	1	1	692.34	2074	3	2074	0.0008	156	175	0	38.44	15	32	0.00025	R	SVVAFDDDSGKPNPASVVDR	K
4	1	3::g28107.t1	g28107.t1	1340	28971	60	49	9	8	17492	1	1	1	692.34	2074	3	2074	0.0017	156	175	0	70.78	17	32	2.3e-07	R	SVVAFDDDSGKPNPASVVDR	K
4	1	3::g28107.t1	g28107.t1	1340	28971	60	49	9	8	17493	1	1	1	692.34	2074	3	2074	0.0026	156	175	0	43.93	15	32	7.6e-05	R	SVVAFDDDSGKPNPASVVDR	K
4	1	3::g28107.t1	g28107.t1	1340	28971	60	49	9	8	17494	1	1	1	692.341	2074	3	2074	0.0036	156	175	0	49.4	16	32	2.3e-05	R	SVVAFDDDSGKPNPASVVDR	K
4	1	3::g28107.t1	g28107.t1	1340	28971	60	49	9	8	17495	1	1	1	692.341	2074	3	2074	0.0042	156	175	0	70.74	17	32	2.3e-07	R	SVVAFDDDSGKPNPASVVDR	K
4	1	3::g28107.t1	g28107.t1	1340	28971	60	49	9	8	17496	1	1	1	692.341	2074	3	2074	0.0042	156	175	0	73.67	17	32	1.2e-07	R	SVVAFDDDSGKPNPASVVDR	K
4	1	3::g28107.t1	g28107.t1	1340	28971	60	49	9	8	17497	1	1	1	692.341	2074	3	2074	0.0047	156	175	0	22.34	14	32	0.008	R	SVVAFDDDSGKPNPASVVDR	K
4	1	3::g28107.t1	g28107.t1	1340	28971	60	49	9	8	17498	1	1	1	692.341	2074	3	2074	0.0048	156	175	0	68.76	17	32	3.6e-07	R	SVVAFDDDSGKPNPASVVDR	K
4	1	3::g28107.t1	g28107.t1	1340	28971	60	49	9	8	17500	1	1	1	692.668	2074.98	3	2074.98	0.0024	156	175	0	42.7	15	32	9.9e-05	R	SVVAFDDDSGKPNPASVVDR	K	Deamidated (NQ)	0.00000000000010000000.0
4	1	3::g28107.t1	g28107.t1	1340	28971	60	49	9	8	17501	1	1	1	692.67	2074.99	3	2074.98	0.0079	156	175	0	0.51	13	32	0.89	R	SVVAFDDDSGKPNPASVVDR	K	Deamidated (NQ)	0.00000000000010000000.0
4	1	3::g28107.t1	g28107.t1	1340	28971	60	49	9	8	17585	1	1	1	699.669	2095.98	3	2095.98	0.0053	156	175	0	34.64				R	SVVAFDDDSGKPNPASVVDR	K	Cation:Na (DE) [+21.98]	0.0000000X000000000000.0
4	1	3::g28107.t1	g28107.t1	1340	28971	60	49	9	8	17586	1	1	1	699.669	2095.98	3	2095.98	0.0055	156	175	0	29.93				R	SVVAFDDDSGKPNPASVVDR	K	Cation:Na (DE) [+21.98]	0.0000000X000000000000.0
4	1	3::g28107.t1	g28107.t1	1340	28971	60	49	9	8	18141	1	1	1	735.038	2202.09	3	2202.09	0.0009	156	176	1	57.7	16	32	3.9e-06	R	SVVAFDDDSGKPNPASVVDRK	Q
4	1	3::g28107.t1	g28107.t1	1340	28971	60	49	9	8	18142	1	1	1	735.038	2202.09	3	2202.09	0.0012	156	176	1	25.14	14	32	0.0044	R	SVVAFDDDSGKPNPASVVDRK	Q
4	1	3::g28107.t1	g28107.t1	1340	28971	60	49	9	8	18143	1	1	1	551.531	2202.09	4	2202.09	0.0024	156	176	1	35.25	15	32	0.00049	R	SVVAFDDDSGKPNPASVVDRK	Q
4	1	3::g28107.t1	g28107.t1	1340	28971	60	49	9	8	18144	1	1	1	735.039	2202.09	3	2202.09	0.003	156	176	1	66.52	17	32	5.8e-07	R	SVVAFDDDSGKPNPASVVDRK	Q
4	1	3::g28107.t1	g28107.t1	1340	28971	60	49	9	8	18145	1	1	1	735.039	2202.09	3	2202.09	0.003	156	176	1	65.09	17	32	7.9e-07	R	SVVAFDDDSGKPNPASVVDRK	Q
4	1	3::g28107.t1	g28107.t1	1340	28971	60	49	9	8	18146	1	1	1	551.531	2202.09	4	2202.09	0.003	156	176	1	55.66	16	32	6e-06	R	SVVAFDDDSGKPNPASVVDRK	Q
4	1	3::g28107.t1	g28107.t1	1340	28971	60	49	9	8	18147	1	1	1	551.531	2202.09	4	2202.09	0.0032	156	176	1	22.41	14	32	0.0079	R	SVVAFDDDSGKPNPASVVDRK	Q
4	1	3::g28107.t1	g28107.t1	1340	28971	60	49	9	8	18148	1	1	1	735.039	2202.1	3	2202.09	0.0037	156	176	1	36.78	15	32	0.00036	R	SVVAFDDDSGKPNPASVVDRK	Q
4	1	3::g28107.t1	g28107.t1	1340	28971	60	49	9	8	18149	1	1	1	735.039	2202.1	3	2202.09	0.004	156	176	1	73.94	17	32	1.2e-07	R	SVVAFDDDSGKPNPASVVDRK	Q
4	1	3::g28107.t1	g28107.t1	1340	28971	60	49	9	8	18150	1	1	1	551.531	2202.1	4	2202.09	0.0041	156	176	1	50.26	16	32	1.9e-05	R	SVVAFDDDSGKPNPASVVDRK	Q
4	1	3::g28107.t1	g28107.t1	1340	28971	60	49	9	8	18151	1	1	1	735.04	2202.1	3	2202.09	0.0058	156	176	1	48.59				R	SVVAFDDDSGKPNPASVVDRK	Q	Deamidated (NQ); Asp->Asn (D) [-0.98]	0.000000X00000100000000.0
4	1	3::g28107.t1	g28107.t1	1340	28971	60	49	9	8	18152	1	1	1	551.532	2202.1	4	2202.09	0.0063	156	176	1	52.06	16	32	1.3e-05	R	SVVAFDDDSGKPNPASVVDRK	Q
4	1	3::g28107.t1	g28107.t1	1340	28971	60	49	9	8	18153	1	1	1	551.532	2202.1	4	2202.09	0.0063	156	176	1	29.2	14	32	0.0018	R	SVVAFDDDSGKPNPASVVDRK	Q
4	1	3::g28107.t1	g28107.t1	1340	28971	60	49	9	8	18154	1	1	1	551.532	2202.1	4	2202.09	0.0064	156	176	1	16.38	14	32	0.029	R	SVVAFDDDSGKPNPASVVDRK	Q
4	1	3::g28107.t1	g28107.t1	1340	28971	60	49	9	8	18157	1	1	1	551.776	2203.08	4	2203.08	0.0006	156	176	1	46.36	15	32	4.5e-05	R	SVVAFDDDSGKPNPASVVDRK	Q	Deamidated (NQ)	0.000000000000100000000.0
4	1	3::g28107.t1	g28107.t1	1340	28971	60	49	9	8	18158	1	1	1	551.776	2203.08	4	2203.08	0.0007	156	176	1	8.41	13	32	0.16	R	SVVAFDDDSGKPNPASVVDRK	Q	Deamidated (NQ)	0.000000000000100000000.0
4		3::g28107.t2	g28107.t2	1161	28276	49	40	8	7	1596	1	0	1	460.273	918.531	2	918.529	0.0026	148	155	0	9.96	13	28	0.12	K	SLFINIGR	S
4		3::g28107.t2	g28107.t2	1161	28276	49	40	8	7	1597	1	0	1	460.273	918.531	2	918.529	0.0027	148	155	0	27.99	23	28	0.017	K	SLFINIGR	S
4		3::g28107.t2	g28107.t2	1161	28276	49	40	8	7	1598	1	0	1	460.273	918.531	2	918.529	0.0027	148	155	0	30.31	23	28	0.012	K	SLFINIGR	S
4		3::g28107.t2	g28107.t2	1161	28276	49	40	8	7	1603	1	0	1	460.763	919.512	2	919.513	-0.0009	148	155	0	17.64	14	28	0.022	K	SLFINIGR	S	Deamidated (NQ)	0.00001000.0
4		3::g28107.t2	g28107.t2	1161	28276	49	40	8	7	1604	1	0	1	460.764	919.513	2	919.513	-0.0002	148	155	0	21.82	17	28	0.019	K	SLFINIGR	S	Deamidated (NQ)	0.00001000.0
4		3::g28107.t2	g28107.t2	1161	28276	49	40	8	7	3258	1	0	1	524.319	1046.62	2	1046.62	0.0006	147	155	1	41.42	15	22	0.00013	R	KSLFINIGR	S
4		3::g28107.t2	g28107.t2	1161	28276	49	40	8	7	3259	1	0	1	524.32	1046.62	2	1046.62	0.0011	147	155	1	48.69	16	23	2.7e-05	R	KSLFINIGR	S
4		3::g28107.t2	g28107.t2	1161	28276	49	40	8	7	3260	1	0	1	524.32	1046.62	2	1046.62	0.0014	147	155	1	24.6	14	23	0.0049	R	KSLFINIGR	S
4		3::g28107.t2	g28107.t2	1161	28276	49	40	8	7	3269	1	0	1	524.811	1047.61	2	1047.61	-0.0002	147	155	1	14.53	13	25	0.043	R	KSLFINIGR	S	Deamidated (NQ)	0.000001000.0
4		3::g28107.t2	g28107.t2	1161	28276	49	40	8	7	4381	1	0	1	545.324	1088.63	2	1088.63	-0.0006	147	155	1	32.27				R	KSLFINIGR	S	Acetyl (N-term) [+42.01]	X.000000000.0
4		3::g28107.t2	g28107.t2	1161	28276	49	40	8	7	7658	1	0	1	626.312	1250.61	2	1250.61	0.0016	213	223	0	63.04	21	30	3.2e-06	K	LSGLCGNFDLR	T
4		3::g28107.t2	g28107.t2	1161	28276	49	40	8	7	7659	1	0	1	626.312	1250.61	2	1250.61	0.0018	213	223	0	58.5	17	30	3.6e-06	K	LSGLCGNFDLR	T
4		3::g28107.t2	g28107.t2	1161	28276	49	40	8	7	7660	1	0	1	626.312	1250.61	2	1250.61	0.0026	213	223	0	72.81	18	30	1.8e-07	K	LSGLCGNFDLR	T
4		3::g28107.t2	g28107.t2	1161	28276	49	40	8	7	7676	1	0	1	626.803	1251.59	2	1251.59	0.0005	213	223	0	32.66	15	29	0.00087	K	LSGLCGNFDLR	T	Deamidated (NQ)	0.00000010000.0
4		3::g28107.t2	g28107.t2	1161	28276	49	40	8	7	13273	1	0	1	811.382	1620.75	2	1620.75	-0.0003	103	116	0	62.37	16	30	1.4e-06	K	TFDGLLYDYVGACK	V
4		3::g28107.t2	g28107.t2	1161	28276	49	40	8	7	13274	1	0	1	541.258	1620.75	3	1620.75	0.002	103	116	0	14.89	13	30	0.04	K	TFDGLLYDYVGACK	V
4		3::g28107.t2	g28107.t2	1161	28276	49	40	8	7	13275	1	0	1	811.385	1620.76	2	1620.75	0.0071	103	116	0	74.51	17	30	1e-07	K	TFDGLLYDYVGACK	V
4		3::g28107.t2	g28107.t2	1161	28276	49	40	8	7	15619	1	0	1	463.724	1850.87	4	1850.86	0.0035	59	74	2	11.43	13	31	0.085	K	GKEYYPGDKVSSPCHK	C
4		3::g28107.t2	g28107.t2	1161	28276	49	40	8	7	17305	1	0	1	683.947	2048.82	3	2048.82	0.0015	43	58	0	16.06	14	21	0.031	R	HGDECFQPESCPCLWK	G
4		3::g28107.t2	g28107.t2	1161	28276	49	40	8	7	17306	1	0	1	683.949	2048.82	3	2048.82	0.0064	43	58	0	7.27	13	21	0.21	R	HGDECFQPESCPCLWK	G
4		3::g28107.t2	g28107.t2	1161	28276	49	40	8	7	17490	1	0	1	692.339	2074	3	2074	-0.001	156	175	0	21.74	14	32	0.0091	R	SVVAFDDDSGKPNPASVVDR	K
4		3::g28107.t2	g28107.t2	1161	28276	49	40	8	7	17491	1	0	1	692.34	2074	3	2074	0.0008	156	175	0	38.44	15	32	0.00025	R	SVVAFDDDSGKPNPASVVDR	K
4		3::g28107.t2	g28107.t2	1161	28276	49	40	8	7	17492	1	0	1	692.34	2074	3	2074	0.0017	156	175	0	70.78	17	32	2.3e-07	R	SVVAFDDDSGKPNPASVVDR	K
4		3::g28107.t2	g28107.t2	1161	28276	49	40	8	7	17493	1	0	1	692.34	2074	3	2074	0.0026	156	175	0	43.93	15	32	7.6e-05	R	SVVAFDDDSGKPNPASVVDR	K
4		3::g28107.t2	g28107.t2	1161	28276	49	40	8	7	17494	1	0	1	692.341	2074	3	2074	0.0036	156	175	0	49.4	16	32	2.3e-05	R	SVVAFDDDSGKPNPASVVDR	K
4		3::g28107.t2	g28107.t2	1161	28276	49	40	8	7	17495	1	0	1	692.341	2074	3	2074	0.0042	156	175	0	70.74	17	32	2.3e-07	R	SVVAFDDDSGKPNPASVVDR	K
4		3::g28107.t2	g28107.t2	1161	28276	49	40	8	7	17496	1	0	1	692.341	2074	3	2074	0.0042	156	175	0	73.67	17	32	1.2e-07	R	SVVAFDDDSGKPNPASVVDR	K
4		3::g28107.t2	g28107.t2	1161	28276	49	40	8	7	17497	1	0	1	692.341	2074	3	2074	0.0047	156	175	0	22.34	14	32	0.008	R	SVVAFDDDSGKPNPASVVDR	K
4		3::g28107.t2	g28107.t2	1161	28276	49	40	8	7	17498	1	0	1	692.341	2074	3	2074	0.0048	156	175	0	68.76	17	32	3.6e-07	R	SVVAFDDDSGKPNPASVVDR	K
4		3::g28107.t2	g28107.t2	1161	28276	49	40	8	7	17500	1	0	1	692.668	2074.98	3	2074.98	0.0024	156	175	0	42.7	15	32	9.9e-05	R	SVVAFDDDSGKPNPASVVDR	K	Deamidated (NQ)	0.00000000000010000000.0
4		3::g28107.t2	g28107.t2	1161	28276	49	40	8	7	17501	1	0	1	692.67	2074.99	3	2074.98	0.0079	156	175	0	0.51	13	32	0.89	R	SVVAFDDDSGKPNPASVVDR	K	Deamidated (NQ)	0.00000000000010000000.0
4		3::g28107.t2	g28107.t2	1161	28276	49	40	8	7	17585	1	0	1	699.669	2095.98	3	2095.98	0.0053	156	175	0	34.64				R	SVVAFDDDSGKPNPASVVDR	K	Cation:Na (DE) [+21.98]	0.0000000X000000000000.0
4		3::g28107.t2	g28107.t2	1161	28276	49	40	8	7	17586	1	0	1	699.669	2095.98	3	2095.98	0.0055	156	175	0	29.93				R	SVVAFDDDSGKPNPASVVDR	K	Cation:Na (DE) [+21.98]	0.0000000X000000000000.0
4		3::g28107.t2	g28107.t2	1161	28276	49	40	8	7	18141	1	0	1	735.038	2202.09	3	2202.09	0.0009	156	176	1	57.7	16	32	3.9e-06	R	SVVAFDDDSGKPNPASVVDRK	Q
4		3::g28107.t2	g28107.t2	1161	28276	49	40	8	7	18142	1	0	1	735.038	2202.09	3	2202.09	0.0012	156	176	1	25.14	14	32	0.0044	R	SVVAFDDDSGKPNPASVVDRK	Q
4		3::g28107.t2	g28107.t2	1161	28276	49	40	8	7	18143	1	0	1	551.531	2202.09	4	2202.09	0.0024	156	176	1	35.25	15	32	0.00049	R	SVVAFDDDSGKPNPASVVDRK	Q
4		3::g28107.t2	g28107.t2	1161	28276	49	40	8	7	18144	1	0	1	735.039	2202.09	3	2202.09	0.003	156	176	1	66.52	17	32	5.8e-07	R	SVVAFDDDSGKPNPASVVDRK	Q
4		3::g28107.t2	g28107.t2	1161	28276	49	40	8	7	18145	1	0	1	735.039	2202.09	3	2202.09	0.003	156	176	1	65.09	17	32	7.9e-07	R	SVVAFDDDSGKPNPASVVDRK	Q
4		3::g28107.t2	g28107.t2	1161	28276	49	40	8	7	18146	1	0	1	551.531	2202.09	4	2202.09	0.003	156	176	1	55.66	16	32	6e-06	R	SVVAFDDDSGKPNPASVVDRK	Q
4		3::g28107.t2	g28107.t2	1161	28276	49	40	8	7	18147	1	0	1	551.531	2202.09	4	2202.09	0.0032	156	176	1	22.41	14	32	0.0079	R	SVVAFDDDSGKPNPASVVDRK	Q
4		3::g28107.t2	g28107.t2	1161	28276	49	40	8	7	18148	1	0	1	735.039	2202.1	3	2202.09	0.0037	156	176	1	36.78	15	32	0.00036	R	SVVAFDDDSGKPNPASVVDRK	Q
4		3::g28107.t2	g28107.t2	1161	28276	49	40	8	7	18149	1	0	1	735.039	2202.1	3	2202.09	0.004	156	176	1	73.94	17	32	1.2e-07	R	SVVAFDDDSGKPNPASVVDRK	Q
4		3::g28107.t2	g28107.t2	1161	28276	49	40	8	7	18150	1	0	1	551.531	2202.1	4	2202.09	0.0041	156	176	1	50.26	16	32	1.9e-05	R	SVVAFDDDSGKPNPASVVDRK	Q
4		3::g28107.t2	g28107.t2	1161	28276	49	40	8	7	18151	1	0	1	735.04	2202.1	3	2202.09	0.0058	156	176	1	48.59				R	SVVAFDDDSGKPNPASVVDRK	Q	Deamidated (NQ); Asp->Asn (D) [-0.98]	0.000000X00000100000000.0
4		3::g28107.t2	g28107.t2	1161	28276	49	40	8	7	18152	1	0	1	551.532	2202.1	4	2202.09	0.0063	156	176	1	52.06	16	32	1.3e-05	R	SVVAFDDDSGKPNPASVVDRK	Q
4		3::g28107.t2	g28107.t2	1161	28276	49	40	8	7	18153	1	0	1	551.532	2202.1	4	2202.09	0.0063	156	176	1	29.2	14	32	0.0018	R	SVVAFDDDSGKPNPASVVDRK	Q
4		3::g28107.t2	g28107.t2	1161	28276	49	40	8	7	18154	1	0	1	551.532	2202.1	4	2202.09	0.0064	156	176	1	16.38	14	32	0.029	R	SVVAFDDDSGKPNPASVVDRK	Q
4		3::g28107.t2	g28107.t2	1161	28276	49	40	8	7	18157	1	0	1	551.776	2203.08	4	2203.08	0.0006	156	176	1	46.36	15	32	4.5e-05	R	SVVAFDDDSGKPNPASVVDRK	Q	Deamidated (NQ)	0.000000000000100000000.0
4		3::g28107.t2	g28107.t2	1161	28276	49	40	8	7	18158	1	0	1	551.776	2203.08	4	2203.08	0.0007	156	176	1	8.41	13	32	0.16	R	SVVAFDDDSGKPNPASVVDRK	Q	Deamidated (NQ)	0.000000000000100000000.0
5	1	3::g40098.t2	g40098.t2	1340	21126	84	51	16	10	73	1	1	1	360.232	718.449	2	718.449	0.0003	141	146	1	6.29		19	1.2	R	RGVLFK	L
5	1	3::g40098.t2	g40098.t2	1340	21126	84	51	16	10	74	1	1	1	360.232	718.45	2	718.449	0.001	141	146	1	18.86		19	0.064	R	RGVLFK	L
5	1	3::g40098.t2	g40098.t2	1340	21126	84	51	16	10	75	1	1	1	360.232	718.45	2	718.449	0.0012	141	146	1	16.52		19	0.11	R	RGVLFK	L
5	1	3::g40098.t2	g40098.t2	1340	21126	84	51	16	10	438	1	1	1	395.704	789.393	2	789.392	0.0012	135	140	0	11.22	16	32	0.15	R	NWPAFR	R
5	1	3::g40098.t2	g40098.t2	1340	21126	84	51	16	10	439	1	1	1	395.704	789.394	2	789.392	0.0013	135	140	0	9.63	16	32	0.23	R	NWPAFR	R
5	1	3::g40098.t2	g40098.t2	1340	21126	84	51	16	10	441	1	1	1	395.704	789.394	2	789.392	0.0016	135	140	0	14.45	18	32	0.13	R	NWPAFR	R
5	1	3::g40098.t2	g40098.t2	1340	21126	84	51	16	10	1173	1	1	1	441.751	881.487	2	881.487	0.0001	120	127	0	33.62				F	FLHAAAPR	L
5	1	3::g40098.t2	g40098.t2	1340	21126	84	51	16	10	4276	1	1	1	361.858	1082.55	3	1082.55	-0.0002	133	140	1	1.75	13	28	0.68	K	HRNWPAFR	R
5	1	3::g40098.t2	g40098.t2	1340	21126	84	51	16	10	4277	1	1	1	361.858	1082.55	3	1082.55	0.0003	133	140	1	0.39	13	28	0.92	K	HRNWPAFR	R
5	1	3::g40098.t2	g40098.t2	1340	21126	84	51	16	10	4293	1	1	1	362.186	1083.54	3	1083.54	0.001	133	140	1	2.44	13	29	0.59	K	HRNWPAFR	R	Deamidated (NQ)	0.00100000.0
5	1	3::g40098.t2	g40098.t2	1340	21126	84	51	16	10	4295	1	1	1	362.187	1083.54	3	1083.54	0.0032	133	140	1	10.11	13	29	0.11	K	HRNWPAFR	R	Deamidated (NQ)	0.00100000.0
5	1	3::g40098.t2	g40098.t2	1340	21126	84	51	16	10	4337	1	1	1	543.796	1085.58	2	1085.58	-0.0004	118	127	0	34.62	18	31	0.0012	R	GFFLHAAAPR	L
5	1	3::g40098.t2	g40098.t2	1340	21126	84	51	16	10	4338	1	1	1	543.796	1085.58	2	1085.58	-0.0001	118	127	0	42.05	15	31	0.00011	R	GFFLHAAAPR	L
5	1	3::g40098.t2	g40098.t2	1340	21126	84	51	16	10	4339	1	1	1	362.866	1085.58	3	1085.58	0	118	127	0	18.13	14	31	0.02	R	GFFLHAAAPR	L
5	1	3::g40098.t2	g40098.t2	1340	21126	84	51	16	10	4340	1	1	1	362.866	1085.58	3	1085.58	0.0002	118	127	0	15.49	13	31	0.035	R	GFFLHAAAPR	L
5	1	3::g40098.t2	g40098.t2	1340	21126	84	51	16	10	4341	1	1	1	543.796	1085.58	2	1085.58	0.0005	118	127	0	43.89	15	31	7.7e-05	R	GFFLHAAAPR	L
5	1	3::g40098.t2	g40098.t2	1340	21126	84	51	16	10	4342	1	1	1	543.796	1085.58	2	1085.58	0.0007	118	127	0	43.67	15	31	8e-05	R	GFFLHAAAPR	L
5	1	3::g40098.t2	g40098.t2	1340	21126	84	51	16	10	4343	1	1	1	362.866	1085.58	3	1085.58	0.0007	118	127	0	22.47	14	31	0.0078	R	GFFLHAAAPR	L
5	1	3::g40098.t2	g40098.t2	1340	21126	84	51	16	10	4344	1	1	1	362.867	1085.58	3	1085.58	0.0012	118	127	0	20.89	14	31	0.011	R	GFFLHAAAPR	L
5	1	3::g40098.t2	g40098.t2	1340	21126	84	51	16	10	4345	1	1	1	362.867	1085.58	3	1085.58	0.0015	118	127	0	30.38	14	31	0.0014	R	GFFLHAAAPR	L
5	1	3::g40098.t2	g40098.t2	1340	21126	84	51	16	10	4346	1	1	1	362.867	1085.58	3	1085.58	0.0022	118	127	0	12.96	13	31	0.061	R	GFFLHAAAPR	L
5	1	3::g40098.t2	g40098.t2	1340	21126	84	51	16	10	4347	1	1	1	543.798	1085.58	2	1085.58	0.0045	118	127	0	29.44	14	30	0.0017	R	GFFLHAAAPR	L
5	1	3::g40098.t2	g40098.t2	1340	21126	84	51	16	10	7495	1	1	1	414.897	1241.67	3	1241.68	-0.0095	117	127	1	20.56	19	29	0.042	K	RGFFLHAAAPR	L
5	1	3::g40098.t2	g40098.t2	1340	21126	84	51	16	10	7508	1	1	1	414.9	1241.68	3	1241.68	-0.0003	117	127	1	3.89	13	30	0.43	K	RGFFLHAAAPR	L
5	1	3::g40098.t2	g40098.t2	1340	21126	84	51	16	10	7509	1	1	1	414.9	1241.68	3	1241.68	0.0009	117	127	1	13.93	13	29	0.049	K	RGFFLHAAAPR	L
5	1	3::g40098.t2	g40098.t2	1340	21126	84	51	16	10	7510	1	1	1	414.9	1241.68	3	1241.68	0.0014	117	127	1	16.34	14	29	0.029	K	RGFFLHAAAPR	L
5	1	3::g40098.t2	g40098.t2	1340	21126	84	51	16	10	7511	1	1	1	621.847	1241.68	2	1241.68	0.0017	117	127	1	31.9	20	29	0.0034	K	RGFFLHAAAPR	L
5	1	3::g40098.t2	g40098.t2	1340	21126	84	51	16	10	7512	1	1	1	414.901	1241.68	3	1241.68	0.0019	117	127	1	28.53	14	29	0.0021	K	RGFFLHAAAPR	L
5	1	3::g40098.t2	g40098.t2	1340	21126	84	51	16	10	7513	1	1	1	621.847	1241.68	2	1241.68	0.0024	117	127	1	47.41	20	29	0.00011	K	RGFFLHAAAPR	L
5	1	3::g40098.t2	g40098.t2	1340	21126	84	51	16	10	8426	1	1	1	645.766	1289.52	2	1289.52	0.0016	165	174	0	35.93	18	22	0.00085	R	YDSCVSPCFR	T
5	1	3::g40098.t2	g40098.t2	1340	21126	84	51	16	10	8427	1	1	1	645.767	1289.52	2	1289.52	0.0026	165	174	0	44.94	18	21	0.00012	R	YDSCVSPCFR	T
5	1	3::g40098.t2	g40098.t2	1340	21126	84	51	16	10	8428	1	1	1	645.767	1289.52	2	1289.52	0.0027	165	174	0	42.01	18	21	0.00024	R	YDSCVSPCFR	T
5	1	3::g40098.t2	g40098.t2	1340	21126	84	51	16	10	8812	1	1	1	654.849	1307.68	2	1307.68	0.0002	147	160	0	29.9	14	31	0.0016	K	LTGVGPDTPAAGPR	C
5	1	3::g40098.t2	g40098.t2	1340	21126	84	51	16	10	8813	1	1	1	436.902	1307.68	3	1307.68	0.0008	147	160	0	18.33	14	31	0.019	K	LTGVGPDTPAAGPR	C
5	1	3::g40098.t2	g40098.t2	1340	21126	84	51	16	10	8814	1	1	1	654.85	1307.68	2	1307.68	0.0011	147	160	0	74.39	20	31	1.8e-07	K	LTGVGPDTPAAGPR	C
5	1	3::g40098.t2	g40098.t2	1340	21126	84	51	16	10	8815	1	1	1	654.85	1307.68	2	1307.68	0.0013	147	160	0	55.82	16	31	6.3e-06	K	LTGVGPDTPAAGPR	C
5	1	3::g40098.t2	g40098.t2	1340	21126	84	51	16	10	8816	1	1	1	654.85	1307.69	2	1307.68	0.003	147	160	0	57.38	25	30	3e-05	K	LTGVGPDTPAAGPR	C
5	1	3::g40098.t2	g40098.t2	1340	21126	84	51	16	10	8817	1	1	1	654.851	1307.69	2	1307.68	0.0037	147	160	0	42.76	15	30	9.8e-05	K	LTGVGPDTPAAGPR	C
5	1	3::g40098.t2	g40098.t2	1340	21126	84	51	16	10	9016	1	1	1	660.869	1319.72	2	1319.72	0.0001	4	14	0	49.79	16	29	2.1e-05	K	GPFQLLTFLER	G
5	1	3::g40098.t2	g40098.t2	1340	21126	84	51	16	10	9017	1	1	1	660.87	1319.72	2	1319.72	0.0006	4	14	0	49.6	16	29	2.2e-05	K	GPFQLLTFLER	G
5	1	3::g40098.t2	g40098.t2	1340	21126	84	51	16	10	9040	1	1	1	661.363	1320.71	2	1320.71	0.0041	4	14	0	57.35	16	29	4.2e-06	K	GPFQLLTFLER	G	Deamidated (NQ)	0.00010000000.0
5	1	3::g40098.t2	g40098.t2	1340	21126	84	51	16	10	9059	1	1	1	661.838	1321.66	2	1321.66	-0.0017	147	160	0	35.22				K	LTGVGPDTPAAGPR	C	Pro->pyro-Glu (P) [+13.98]	0.00000X00000000.0
5	1	3::g40098.t2	g40098.t2	1340	21126	84	51	16	10	9201	1	1	1	665.84	1329.66	2	1329.67	-0.0009	147	160	0	30.38				K	LTGVGPDTPAAGPR	C	Cation:Na (DE) [+21.98]	0.000000X0000000.0
5	1	3::g40098.t2	g40098.t2	1340	21126	84	51	16	10	9203	1	1	1	444.229	1329.67	3	1329.67	0.0013	147	160	0	29.81				K	LTGVGPDTPAAGPR	C	Cation:Na (DE) [+21.98]	0.000000X0000000.0
5	1	3::g40098.t2	g40098.t2	1340	21126	84	51	16	10	9695	1	1	1	685.834	1369.65	2	1369.65	0.0019	70	81	0	43.33				N	YFLDTSPEGSVR	L
5	1	3::g40098.t2	g40098.t2	1340	21126	84	51	16	10	9809	1	1	1	689.381	1376.75	2	1376.75	0.0029	4	14	0	37.32				K	GPFQLLTFLER	G	Carbamidomethyl (N-term) [+57.02]	X.00000000000.0
5	1	3::g40098.t2	g40098.t2	1340	21126	84	51	16	10	13048	1	1	1	800.375	1598.74	2	1598.75	-0.0102	102	116	0	18.6	14	30	0.018	R	DTSVPGFDALESFSK	R
5	1	3::g40098.t2	g40098.t2	1340	21126	84	51	16	10	13049	1	1	1	800.381	1598.75	2	1598.75	0.0006	102	116	0	44.59	16	30	8e-05	R	DTSVPGFDALESFSK	R
5	1	3::g40098.t2	g40098.t2	1340	21126	84	51	16	10	13050	1	1	1	800.381	1598.75	2	1598.75	0.0018	102	116	0	32.5	15	30	0.0009	R	DTSVPGFDALESFSK	R
5	1	3::g40098.t2	g40098.t2	1340	21126	84	51	16	10	13271	1	1	1	811.372	1620.73	2	1620.73	0.0007	102	116	0	45.01				R	DTSVPGFDALESFSK	R	Cation:Na (DE) [+21.98]	0.0000000000X0000.0
5	1	3::g40098.t2	g40098.t2	1340	21126	84	51	16	10	14093	1	1	1	569.613	1705.82	3	1705.82	-0.0027	87	101	0	16.23	14	31	0.03	R	ESAAFWDGATFVLHR	D
5	1	3::g40098.t2	g40098.t2	1340	21126	84	51	16	10	14094	1	1	1	853.917	1705.82	2	1705.82	-0.0021	87	101	0	44.23	15	31	7.1e-05	R	ESAAFWDGATFVLHR	D
5	1	3::g40098.t2	g40098.t2	1340	21126	84	51	16	10	14095	1	1	1	853.918	1705.82	2	1705.82	-0.0003	87	101	0	52.85	16	31	1.2e-05	R	ESAAFWDGATFVLHR	D
5	1	3::g40098.t2	g40098.t2	1340	21126	84	51	16	10	14096	1	1	1	569.614	1705.82	3	1705.82	0.0001	87	101	0	54.57	16	32	7.6e-06	R	ESAAFWDGATFVLHR	D
5	1	3::g40098.t2	g40098.t2	1340	21126	84	51	16	10	14097	1	1	1	569.615	1705.82	3	1705.82	0.0003	87	101	0	22.2	14	32	0.0083	R	ESAAFWDGATFVLHR	D
5	1	3::g40098.t2	g40098.t2	1340	21126	84	51	16	10	14098	1	1	1	569.615	1705.82	3	1705.82	0.0007	87	101	0	41.88	15	32	0.00012	R	ESAAFWDGATFVLHR	D
5	1	3::g40098.t2	g40098.t2	1340	21126	84	51	16	10	14099	1	1	1	569.615	1705.82	3	1705.82	0.0017	87	101	0	50.42	16	32	1.9e-05	R	ESAAFWDGATFVLHR	D
5	1	3::g40098.t2	g40098.t2	1340	21126	84	51	16	10	14100	1	1	1	853.919	1705.82	2	1705.82	0.0022	87	101	0	64.88	17	31	8.3e-07	R	ESAAFWDGATFVLHR	D
5	1	3::g40098.t2	g40098.t2	1340	21126	84	51	16	10	14101	1	1	1	569.615	1705.82	3	1705.82	0.0032	87	101	0	27.93	14	31	0.0024	R	ESAAFWDGATFVLHR	D
5	1	3::g40098.t2	g40098.t2	1340	21126	84	51	16	10	14130	1	1	1	855.914	1709.81	2	1709.82	-0.0019	87	101	0	43.13				R	ESAAFWDGATFVLHR	D	Trp->Kynurenin (W) [+3.99]	0.00000X000000000.0
5	1	3::g40098.t2	g40098.t2	1340	21126	84	51	16	10	14247	1	1	1	574.947	1721.82	3	1721.82	0.0042	87	101	0	39.96				R	ESAAFWDGATFVLHR	D	Oxidation:O(1) (ADEFHIKLMNPQRSTVWY) [+15.99]	0.00000X000000000.0
5	1	3::g40098.t2	g40098.t2	1340	21126	84	51	16	10	14622	1	1	1	878.431	1754.85	2	1754.85	-0.0008	102	117	1	85.8	20	31	1.5e-08	R	DTSVPGFDALESFSKR	G
5	1	3::g40098.t2	g40098.t2	1340	21126	84	51	16	10	14623	1	1	1	585.956	1754.85	3	1754.85	-0.0003	102	117	1	58.47	16	31	3.3e-06	R	DTSVPGFDALESFSKR	G
5	1	3::g40098.t2	g40098.t2	1340	21126	84	51	16	10	14624	1	1	1	585.957	1754.85	3	1754.85	0.0013	102	117	1	46.9	15	31	4e-05	R	DTSVPGFDALESFSKR	G
5	1	3::g40098.t2	g40098.t2	1340	21126	84	51	16	10	14625	1	1	1	878.432	1754.85	2	1754.85	0.0021	102	117	1	77.19	17	31	5.8e-08	R	DTSVPGFDALESFSKR	G
5	1	3::g40098.t2	g40098.t2	1340	21126	84	51	16	10	14626	1	1	1	585.958	1754.85	3	1754.85	0.0037	102	117	1	44.15	15	31	7.2e-05	R	DTSVPGFDALESFSKR	G
5	1	3::g40098.t2	g40098.t2	1340	21126	84	51	16	10	14627	1	1	1	585.958	1754.85	3	1754.85	0.0056	102	117	1	47.62	15	31	3.4e-05	R	DTSVPGFDALESFSKR	G
5	1	3::g40098.t2	g40098.t2	1340	21126	84	51	16	10	14628	1	1	1	585.958	1754.85	3	1754.85	0.0056	102	117	1	51.28	16	31	1.6e-05	R	DTSVPGFDALESFSKR	G
5	1	3::g40098.t2	g40098.t2	1340	21126	84	51	16	10	14772	1	1	1	885.914	1769.81	2	1769.81	0.0025	102	117	1	57.13				R	DTSVPGFDALESFSKR	G	Lys->AminoadipicAcid (K) [+14.96]	0.00000000000000X0.0
5	1	3::g40098.t2	g40098.t2	1340	21126	84	51	16	10	15632	1	1	1	927.002	1851.99	2	1851.98	0.0054	142	160	1	52.92				R	GVLFKLTGVGPDTPAAGPR	C	Lys->Gln (K) [-0.04]	0.0000X00000000000000.0
5	1	3::g40098.t2	g40098.t2	1340	21126	84	51	16	10	15758	1	1	1	934.5	1866.99	2	1866.98	0.0018	142	160	1	81.12				R	GVLFKLTGVGPDTPAAGPR	C	Lys->AminoadipicAcid (K) [+14.96]	0.0000X00000000000000.0
5	1	3::g40098.t2	g40098.t2	1340	21126	84	51	16	10	15922	1	1	1	632.684	1895.03	3	1895.03	0.0053	142	160	1	76.04				R	GVLFKLTGVGPDTPAAGPR	C	Carbamyl (N-term) [+43.01]	X.0000000000000000000.0
5	1	3::g40098.t2	g40098.t2	1340	21126	84	51	16	10	19680	1	1	1	923.121	2766.34	3	2766.34	0.0052	27	51	0	36.73				R	VYLQASPPSTSDVLTHFMMTPGLSR	S	Oxidation (M); Oxidation:O(1) (ADEFHIKLMNPQRSTVWY) [+15.99]	0.0000000000000000002X00000.0
5	1	3::g40098.t2	g40098.t2	1340	21126	84	51	16	10	19681	1	1	1	923.122	2766.34	3	2766.34	0.0074	27	51	0	39.73				R	VYLQASPPSTSDVLTHFMMTPGLSR	S	Oxidation (M); Oxidation:O(1) (ADEFHIKLMNPQRSTVWY) [+15.99]	0.000000000000000002X000000.0
5	1	3::g40098.t2	g40098.t2	1340	21126	84	51	16	10	19682	1	1	1	923.122	2766.34	3	2766.34	0.0089	27	51	0	31.77				R	VYLQASPPSTSDVLTHFMMTPGLSR	S	Oxidation (M); Oxidation:O(1) (ADEFHIKLMNPQRSTVWY) [+15.99]	0.0000000000000000002X00000.0
5	1	3::g40098.t2	g40098.t2	1340	21126	84	51	16	10	19683	1	1	1	923.122	2766.35	3	2766.34	0.0097	27	51	0	35.35				R	VYLQASPPSTSDVLTHFMMTPGLSR	S	Oxidation (M); Oxidation:O(1) (ADEFHIKLMNPQRSTVWY) [+15.99]	0.00000000000000000X2000000.0
5	1	3::g40098.t2	g40098.t2	1340	21126	84	51	16	10	19724	1	1	1	928.452	2782.33	3	2782.33	0.004	27	51	0	34.88				R	VYLQASPPSTSDVLTHFMMTPGLSR	S	Oxidation (M); Oxidation:O(2) (CFMWY) [+31.99]	0.000000000000000002X000000.0
5	1	3::g40098.t2	g40098.t2	1340	21126	84	51	16	10	19725	1	1	1	928.452	2782.34	3	2782.33	0.0052	27	51	0	44.27				R	VYLQASPPSTSDVLTHFMMTPGLSR	S	Oxidation (M); Oxidation:O(2) (CFMWY) [+31.99]	0.000000000000000002X000000.0
5	1	3::g40098.t2	g40098.t2	1340	21126	84	51	16	10	19732	1	1	1	930.448	2788.32	3	2788.31	0.016	27	51	0	35.21				R	VYLQASPPSTSDVLTHFMMTPGLSR	S	2 Oxidation (M); Cation:Mg[II] (DE) [+21.97]	0.00000000000X0000022000000.0
5	1	3::g40098.t2	g40098.t2	1340	21126	84	51	16	10	19750	1	1	1	933.785	2798.33	3	2798.33	0.0071	27	51	0	31.52				R	VYLQASPPSTSDVLTHFMMTPGLSR	S	2 Oxidation:O(2) (CFMWY) [+31.99]	0.00000000000000000XX000000.0
5	1	3::g40098.t2	g40098.t2	1340	21126	84	51	16	10	20044	1	1	1	673.732	3363.62	5	3363.61	0.01	52	81	0	53.66	16	32	9.3e-06	R	SRPHDSSLVSFEAVDRPNYFLDTSPEGSVR	L
5	1	3::g40098.t2	g40098.t2	1340	21126	84	51	16	10	20045	1	1	1	673.732	3363.62	5	3363.61	0.0108	52	81	0	51.56	16	32	1.5e-05	R	SRPHDSSLVSFEAVDRPNYFLDTSPEGSVR	L
5	1	3::g40098.t2	g40098.t2	1340	21126	84	51	16	10	20046	1	1	1	841.913	3363.62	4	3363.61	0.0111	52	81	0	46.83	15	32	4.1e-05	R	SRPHDSSLVSFEAVDRPNYFLDTSPEGSVR	L
5	1	3::g40098.t2	g40098.t2	1340	21126	84	51	16	10	20047	1	1	1	673.732	3363.62	5	3363.61	0.0121	52	81	0	64.58	17	32	8.8e-07	R	SRPHDSSLVSFEAVDRPNYFLDTSPEGSVR	L
5		3::g40098.t1	g40098.t1	1096	17862	69	42	13	8	73	1	0	1	360.232	718.449	2	718.449	0.0003	141	146	1	6.29		19	1.2	R	RGVLFK	L
5		3::g40098.t1	g40098.t1	1096	17862	69	42	13	8	74	1	0	1	360.232	718.45	2	718.449	0.001	141	146	1	18.86		19	0.064	R	RGVLFK	L
5		3::g40098.t1	g40098.t1	1096	17862	69	42	13	8	75	1	0	1	360.232	718.45	2	718.449	0.0012	141	146	1	16.52		19	0.11	R	RGVLFK	L
5		3::g40098.t1	g40098.t1	1096	17862	69	42	13	8	438	1	0	1	395.704	789.393	2	789.392	0.0012	135	140	0	11.22	16	32	0.15	R	NWPAFR	R
5		3::g40098.t1	g40098.t1	1096	17862	69	42	13	8	439	1	0	1	395.704	789.394	2	789.392	0.0013	135	140	0	9.63	16	32	0.23	R	NWPAFR	R
5		3::g40098.t1	g40098.t1	1096	17862	69	42	13	8	441	1	0	1	395.704	789.394	2	789.392	0.0016	135	140	0	14.45	18	32	0.13	R	NWPAFR	R
5		3::g40098.t1	g40098.t1	1096	17862	69	42	13	8	1173	1	0	1	441.751	881.487	2	881.487	0.0001	120	127	0	33.62				F	FLHAAAPR	L
5		3::g40098.t1	g40098.t1	1096	17862	69	42	13	8	4276	1	0	1	361.858	1082.55	3	1082.55	-0.0002	133	140	1	1.75	13	28	0.68	K	HRNWPAFR	R
5		3::g40098.t1	g40098.t1	1096	17862	69	42	13	8	4277	1	0	1	361.858	1082.55	3	1082.55	0.0003	133	140	1	0.39	13	28	0.92	K	HRNWPAFR	R
5		3::g40098.t1	g40098.t1	1096	17862	69	42	13	8	4293	1	0	1	362.186	1083.54	3	1083.54	0.001	133	140	1	2.44	13	29	0.59	K	HRNWPAFR	R	Deamidated (NQ)	0.00100000.0
5		3::g40098.t1	g40098.t1	1096	17862	69	42	13	8	4295	1	0	1	362.187	1083.54	3	1083.54	0.0032	133	140	1	10.11	13	29	0.11	K	HRNWPAFR	R	Deamidated (NQ)	0.00100000.0
5		3::g40098.t1	g40098.t1	1096	17862	69	42	13	8	4337	1	0	1	543.796	1085.58	2	1085.58	-0.0004	118	127	0	34.62	18	31	0.0012	R	GFFLHAAAPR	L
5		3::g40098.t1	g40098.t1	1096	17862	69	42	13	8	4338	1	0	1	543.796	1085.58	2	1085.58	-0.0001	118	127	0	42.05	15	31	0.00011	R	GFFLHAAAPR	L
5		3::g40098.t1	g40098.t1	1096	17862	69	42	13	8	4339	1	0	1	362.866	1085.58	3	1085.58	0	118	127	0	18.13	14	31	0.02	R	GFFLHAAAPR	L
5		3::g40098.t1	g40098.t1	1096	17862	69	42	13	8	4340	1	0	1	362.866	1085.58	3	1085.58	0.0002	118	127	0	15.49	13	31	0.035	R	GFFLHAAAPR	L
5		3::g40098.t1	g40098.t1	1096	17862	69	42	13	8	4341	1	0	1	543.796	1085.58	2	1085.58	0.0005	118	127	0	43.89	15	31	7.7e-05	R	GFFLHAAAPR	L
5		3::g40098.t1	g40098.t1	1096	17862	69	42	13	8	4342	1	0	1	543.796	1085.58	2	1085.58	0.0007	118	127	0	43.67	15	31	8e-05	R	GFFLHAAAPR	L
5		3::g40098.t1	g40098.t1	1096	17862	69	42	13	8	4343	1	0	1	362.866	1085.58	3	1085.58	0.0007	118	127	0	22.47	14	31	0.0078	R	GFFLHAAAPR	L
5		3::g40098.t1	g40098.t1	1096	17862	69	42	13	8	4344	1	0	1	362.867	1085.58	3	1085.58	0.0012	118	127	0	20.89	14	31	0.011	R	GFFLHAAAPR	L
5		3::g40098.t1	g40098.t1	1096	17862	69	42	13	8	4345	1	0	1	362.867	1085.58	3	1085.58	0.0015	118	127	0	30.38	14	31	0.0014	R	GFFLHAAAPR	L
5		3::g40098.t1	g40098.t1	1096	17862	69	42	13	8	4346	1	0	1	362.867	1085.58	3	1085.58	0.0022	118	127	0	12.96	13	31	0.061	R	GFFLHAAAPR	L
5		3::g40098.t1	g40098.t1	1096	17862	69	42	13	8	4347	1	0	1	543.798	1085.58	2	1085.58	0.0045	118	127	0	29.44	14	30	0.0017	R	GFFLHAAAPR	L
5		3::g40098.t1	g40098.t1	1096	17862	69	42	13	8	7495	1	0	1	414.897	1241.67	3	1241.68	-0.0095	117	127	1	20.56	19	29	0.042	K	RGFFLHAAAPR	L
5		3::g40098.t1	g40098.t1	1096	17862	69	42	13	8	7508	1	0	1	414.9	1241.68	3	1241.68	-0.0003	117	127	1	3.89	13	30	0.43	K	RGFFLHAAAPR	L
5		3::g40098.t1	g40098.t1	1096	17862	69	42	13	8	7509	1	0	1	414.9	1241.68	3	1241.68	0.0009	117	127	1	13.93	13	29	0.049	K	RGFFLHAAAPR	L
5		3::g40098.t1	g40098.t1	1096	17862	69	42	13	8	7510	1	0	1	414.9	1241.68	3	1241.68	0.0014	117	127	1	16.34	14	29	0.029	K	RGFFLHAAAPR	L
5		3::g40098.t1	g40098.t1	1096	17862	69	42	13	8	7511	1	0	1	621.847	1241.68	2	1241.68	0.0017	117	127	1	31.9	20	29	0.0034	K	RGFFLHAAAPR	L
5		3::g40098.t1	g40098.t1	1096	17862	69	42	13	8	7512	1	0	1	414.901	1241.68	3	1241.68	0.0019	117	127	1	28.53	14	29	0.0021	K	RGFFLHAAAPR	L
5		3::g40098.t1	g40098.t1	1096	17862	69	42	13	8	7513	1	0	1	621.847	1241.68	2	1241.68	0.0024	117	127	1	47.41	20	29	0.00011	K	RGFFLHAAAPR	L
5		3::g40098.t1	g40098.t1	1096	17862	69	42	13	8	9016	1	0	1	660.869	1319.72	2	1319.72	0.0001	4	14	0	49.79	16	29	2.1e-05	K	GPFQLLTFLER	G
5		3::g40098.t1	g40098.t1	1096	17862	69	42	13	8	9017	1	0	1	660.87	1319.72	2	1319.72	0.0006	4	14	0	49.6	16	29	2.2e-05	K	GPFQLLTFLER	G
5		3::g40098.t1	g40098.t1	1096	17862	69	42	13	8	9040	1	0	1	661.363	1320.71	2	1320.71	0.0041	4	14	0	57.35	16	29	4.2e-06	K	GPFQLLTFLER	G	Deamidated (NQ)	0.00010000000.0
5		3::g40098.t1	g40098.t1	1096	17862	69	42	13	8	9695	1	0	1	685.834	1369.65	2	1369.65	0.0019	70	81	0	43.33				N	YFLDTSPEGSVR	L
5		3::g40098.t1	g40098.t1	1096	17862	69	42	13	8	9809	1	0	1	689.381	1376.75	2	1376.75	0.0029	4	14	0	37.32				K	GPFQLLTFLER	G	Carbamidomethyl (N-term) [+57.02]	X.00000000000.0
5		3::g40098.t1	g40098.t1	1096	17862	69	42	13	8	13048	1	0	1	800.375	1598.74	2	1598.75	-0.0102	102	116	0	18.6	14	30	0.018	R	DTSVPGFDALESFSK	R
5		3::g40098.t1	g40098.t1	1096	17862	69	42	13	8	13049	1	0	1	800.381	1598.75	2	1598.75	0.0006	102	116	0	44.59	16	30	8e-05	R	DTSVPGFDALESFSK	R
5		3::g40098.t1	g40098.t1	1096	17862	69	42	13	8	13050	1	0	1	800.381	1598.75	2	1598.75	0.0018	102	116	0	32.5	15	30	0.0009	R	DTSVPGFDALESFSK	R
5		3::g40098.t1	g40098.t1	1096	17862	69	42	13	8	13271	1	0	1	811.372	1620.73	2	1620.73	0.0007	102	116	0	45.01				R	DTSVPGFDALESFSK	R	Cation:Na (DE) [+21.98]	0.0000000000X0000.0
5		3::g40098.t1	g40098.t1	1096	17862	69	42	13	8	14093	1	0	1	569.613	1705.82	3	1705.82	-0.0027	87	101	0	16.23	14	31	0.03	R	ESAAFWDGATFVLHR	D
5		3::g40098.t1	g40098.t1	1096	17862	69	42	13	8	14094	1	0	1	853.917	1705.82	2	1705.82	-0.0021	87	101	0	44.23	15	31	7.1e-05	R	ESAAFWDGATFVLHR	D
5		3::g40098.t1	g40098.t1	1096	17862	69	42	13	8	14095	1	0	1	853.918	1705.82	2	1705.82	-0.0003	87	101	0	52.85	16	31	1.2e-05	R	ESAAFWDGATFVLHR	D
5		3::g40098.t1	g40098.t1	1096	17862	69	42	13	8	14096	1	0	1	569.614	1705.82	3	1705.82	0.0001	87	101	0	54.57	16	32	7.6e-06	R	ESAAFWDGATFVLHR	D
5		3::g40098.t1	g40098.t1	1096	17862	69	42	13	8	14097	1	0	1	569.615	1705.82	3	1705.82	0.0003	87	101	0	22.2	14	32	0.0083	R	ESAAFWDGATFVLHR	D
5		3::g40098.t1	g40098.t1	1096	17862	69	42	13	8	14098	1	0	1	569.615	1705.82	3	1705.82	0.0007	87	101	0	41.88	15	32	0.00012	R	ESAAFWDGATFVLHR	D
5		3::g40098.t1	g40098.t1	1096	17862	69	42	13	8	14099	1	0	1	569.615	1705.82	3	1705.82	0.0017	87	101	0	50.42	16	32	1.9e-05	R	ESAAFWDGATFVLHR	D
5		3::g40098.t1	g40098.t1	1096	17862	69	42	13	8	14100	1	0	1	853.919	1705.82	2	1705.82	0.0022	87	101	0	64.88	17	31	8.3e-07	R	ESAAFWDGATFVLHR	D
5		3::g40098.t1	g40098.t1	1096	17862	69	42	13	8	14101	1	0	1	569.615	1705.82	3	1705.82	0.0032	87	101	0	27.93	14	31	0.0024	R	ESAAFWDGATFVLHR	D
5		3::g40098.t1	g40098.t1	1096	17862	69	42	13	8	14130	1	0	1	855.914	1709.81	2	1709.82	-0.0019	87	101	0	43.13				R	ESAAFWDGATFVLHR	D	Trp->Kynurenin (W) [+3.99]	0.00000X000000000.0
5		3::g40098.t1	g40098.t1	1096	17862	69	42	13	8	14247	1	0	1	574.947	1721.82	3	1721.82	0.0042	87	101	0	39.96				R	ESAAFWDGATFVLHR	D	Oxidation:O(1) (ADEFHIKLMNPQRSTVWY) [+15.99]	0.00000X000000000.0
5		3::g40098.t1	g40098.t1	1096	17862	69	42	13	8	14622	1	0	1	878.431	1754.85	2	1754.85	-0.0008	102	117	1	85.8	20	31	1.5e-08	R	DTSVPGFDALESFSKR	G
5		3::g40098.t1	g40098.t1	1096	17862	69	42	13	8	14623	1	0	1	585.956	1754.85	3	1754.85	-0.0003	102	117	1	58.47	16	31	3.3e-06	R	DTSVPGFDALESFSKR	G
5		3::g40098.t1	g40098.t1	1096	17862	69	42	13	8	14624	1	0	1	585.957	1754.85	3	1754.85	0.0013	102	117	1	46.9	15	31	4e-05	R	DTSVPGFDALESFSKR	G
5		3::g40098.t1	g40098.t1	1096	17862	69	42	13	8	14625	1	0	1	878.432	1754.85	2	1754.85	0.0021	102	117	1	77.19	17	31	5.8e-08	R	DTSVPGFDALESFSKR	G
5		3::g40098.t1	g40098.t1	1096	17862	69	42	13	8	14626	1	0	1	585.958	1754.85	3	1754.85	0.0037	102	117	1	44.15	15	31	7.2e-05	R	DTSVPGFDALESFSKR	G
5		3::g40098.t1	g40098.t1	1096	17862	69	42	13	8	14627	1	0	1	585.958	1754.85	3	1754.85	0.0056	102	117	1	47.62	15	31	3.4e-05	R	DTSVPGFDALESFSKR	G
5		3::g40098.t1	g40098.t1	1096	17862	69	42	13	8	14628	1	0	1	585.958	1754.85	3	1754.85	0.0056	102	117	1	51.28	16	31	1.6e-05	R	DTSVPGFDALESFSKR	G
5		3::g40098.t1	g40098.t1	1096	17862	69	42	13	8	14772	1	0	1	885.914	1769.81	2	1769.81	0.0025	102	117	1	57.13				R	DTSVPGFDALESFSKR	G	Lys->AminoadipicAcid (K) [+14.96]	0.00000000000000X0.0
5		3::g40098.t1	g40098.t1	1096	17862	69	42	13	8	19680	1	0	1	923.121	2766.34	3	2766.34	0.0052	27	51	0	36.73				R	VYLQASPPSTSDVLTHFMMTPGLSR	S	Oxidation (M); Oxidation:O(1) (ADEFHIKLMNPQRSTVWY) [+15.99]	0.0000000000000000002X00000.0
5		3::g40098.t1	g40098.t1	1096	17862	69	42	13	8	19681	1	0	1	923.122	2766.34	3	2766.34	0.0074	27	51	0	39.73				R	VYLQASPPSTSDVLTHFMMTPGLSR	S	Oxidation (M); Oxidation:O(1) (ADEFHIKLMNPQRSTVWY) [+15.99]	0.000000000000000002X000000.0
5		3::g40098.t1	g40098.t1	1096	17862	69	42	13	8	19682	1	0	1	923.122	2766.34	3	2766.34	0.0089	27	51	0	31.77				R	VYLQASPPSTSDVLTHFMMTPGLSR	S	Oxidation (M); Oxidation:O(1) (ADEFHIKLMNPQRSTVWY) [+15.99]	0.0000000000000000002X00000.0
5		3::g40098.t1	g40098.t1	1096	17862	69	42	13	8	19683	1	0	1	923.122	2766.35	3	2766.34	0.0097	27	51	0	35.35				R	VYLQASPPSTSDVLTHFMMTPGLSR	S	Oxidation (M); Oxidation:O(1) (ADEFHIKLMNPQRSTVWY) [+15.99]	0.00000000000000000X2000000.0
5		3::g40098.t1	g40098.t1	1096	17862	69	42	13	8	19724	1	0	1	928.452	2782.33	3	2782.33	0.004	27	51	0	34.88				R	VYLQASPPSTSDVLTHFMMTPGLSR	S	Oxidation (M); Oxidation:O(2) (CFMWY) [+31.99]	0.000000000000000002X000000.0
5		3::g40098.t1	g40098.t1	1096	17862	69	42	13	8	19725	1	0	1	928.452	2782.34	3	2782.33	0.0052	27	51	0	44.27				R	VYLQASPPSTSDVLTHFMMTPGLSR	S	Oxidation (M); Oxidation:O(2) (CFMWY) [+31.99]	0.000000000000000002X000000.0
5		3::g40098.t1	g40098.t1	1096	17862	69	42	13	8	19732	1	0	1	930.448	2788.32	3	2788.31	0.016	27	51	0	35.21				R	VYLQASPPSTSDVLTHFMMTPGLSR	S	2 Oxidation (M); Cation:Mg[II] (DE) [+21.97]	0.00000000000X0000022000000.0
5		3::g40098.t1	g40098.t1	1096	17862	69	42	13	8	19750	1	0	1	933.785	2798.33	3	2798.33	0.0071	27	51	0	31.52				R	VYLQASPPSTSDVLTHFMMTPGLSR	S	2 Oxidation:O(2) (CFMWY) [+31.99]	0.00000000000000000XX000000.0
5		3::g40098.t1	g40098.t1	1096	17862	69	42	13	8	20044	1	0	1	673.732	3363.62	5	3363.61	0.01	52	81	0	53.66	16	32	9.3e-06	R	SRPHDSSLVSFEAVDRPNYFLDTSPEGSVR	L
5		3::g40098.t1	g40098.t1	1096	17862	69	42	13	8	20045	1	0	1	673.732	3363.62	5	3363.61	0.0108	52	81	0	51.56	16	32	1.5e-05	R	SRPHDSSLVSFEAVDRPNYFLDTSPEGSVR	L
5		3::g40098.t1	g40098.t1	1096	17862	69	42	13	8	20046	1	0	1	841.913	3363.62	4	3363.61	0.0111	52	81	0	46.83	15	32	4.1e-05	R	SRPHDSSLVSFEAVDRPNYFLDTSPEGSVR	L
5		3::g40098.t1	g40098.t1	1096	17862	69	42	13	8	20047	1	0	1	673.732	3363.62	5	3363.61	0.0121	52	81	0	64.58	17	32	8.8e-07	R	SRPHDSSLVSFEAVDRPNYFLDTSPEGSVR	L
6	1	3::g52865.t1	g52865.t1	1225	32284	55	35	9	6	895	1	1	1	426.235	850.455	2	850.455	0.0002	87	93	0	10.68	13	27	0.099	R	ALVEYTR	A
6	1	3::g52865.t1	g52865.t1	1225	32284	55	35	9	6	898	1	1	1	426.235	850.455	2	850.455	0.0004	87	93	0	32.09	22	27	0.005	R	ALVEYTR	A
6	1	3::g52865.t1	g52865.t1	1225	32284	55	35	9	6	899	1	1	1	426.235	850.455	2	850.455	0.0005	87	93	0	2.6	13	27	0.57	R	ALVEYTR	A
6	1	3::g52865.t1	g52865.t1	1225	32284	55	35	9	6	901	1	1	1	426.235	850.456	2	850.455	0.0009	87	93	0	32.28	22	27	0.0055	R	ALVEYTR	A
6	1	3::g52865.t1	g52865.t1	1225	32284	55	35	9	6	903	1	1	1	426.235	850.456	2	850.455	0.0014	87	93	0	30.06	21	27	0.0067	R	ALVEYTR	A
6	1	3::g52865.t1	g52865.t1	1225	32284	55	35	9	6	1041	1	1	1	434.232	866.449	2	866.45	-0.0002	87	93	0	31.34				R	ALVEYTR	A	Oxidation:O(1) (ADEFHIKLMNPQRSTVWY) [+15.99]	0.0000X00.0
6	1	3::g52865.t1	g52865.t1	1225	32284	55	35	9	6	5439	1	1	1	382.522	1144.54	3	1144.54	-0.0009	94	103	0	36.93	15	29	0.00034	R	ACSHVGYPVR	E
6	1	3::g52865.t1	g52865.t1	1225	32284	55	35	9	6	5440	1	1	1	573.279	1144.54	2	1144.54	-0.0008	94	103	0	46.11	15	29	4.7e-05	R	ACSHVGYPVR	E
6	1	3::g52865.t1	g52865.t1	1225	32284	55	35	9	6	5441	1	1	1	382.522	1144.54	3	1144.54	-0.0006	94	103	0	47.44	15	29	3.6e-05	R	ACSHVGYPVR	E
6	1	3::g52865.t1	g52865.t1	1225	32284	55	35	9	6	5442	1	1	1	382.522	1144.54	3	1144.54	-0.0004	94	103	0	37.14	15	29	0.00033	R	ACSHVGYPVR	E
6	1	3::g52865.t1	g52865.t1	1225	32284	55	35	9	6	5443	1	1	1	382.522	1144.54	3	1144.54	0	94	103	0	38.27	15	29	0.00026	R	ACSHVGYPVR	E
6	1	3::g52865.t1	g52865.t1	1225	32284	55	35	9	6	5444	1	1	1	573.28	1144.54	2	1144.54	0	94	103	0	48.04	16	29	3.1e-05	R	ACSHVGYPVR	E
6	1	3::g52865.t1	g52865.t1	1225	32284	55	35	9	6	5445	1	1	1	573.28	1144.54	2	1144.54	0.0001	94	103	0	48.24	16	29	3e-05	R	ACSHVGYPVR	E
6	1	3::g52865.t1	g52865.t1	1225	32284	55	35	9	6	5446	1	1	1	573.28	1144.54	2	1144.54	0.0001	94	103	0	44.88	15	29	6.2e-05	R	ACSHVGYPVR	E
6	1	3::g52865.t1	g52865.t1	1225	32284	55	35	9	6	5447	1	1	1	382.522	1144.54	3	1144.54	0.0001	94	103	0	26.62	14	29	0.0032	R	ACSHVGYPVR	E
6	1	3::g52865.t1	g52865.t1	1225	32284	55	35	9	6	5448	1	1	1	382.522	1144.55	3	1144.54	0.0003	94	103	0	43.33	15	29	8.6e-05	R	ACSHVGYPVR	E
6	1	3::g52865.t1	g52865.t1	1225	32284	55	35	9	6	5449	1	1	1	382.522	1144.55	3	1144.54	0.0004	94	103	0	29.96	14	29	0.0015	R	ACSHVGYPVR	E
6	1	3::g52865.t1	g52865.t1	1225	32284	55	35	9	6	5450	1	1	1	382.522	1144.55	3	1144.54	0.001	94	103	0	4.07	13	29	0.41	R	ACSHVGYPVR	E
6	1	3::g52865.t1	g52865.t1	1225	32284	55	35	9	6	5451	1	1	1	573.28	1144.55	2	1144.54	0.0016	94	103	0	28.86	14	29	0.002	R	ACSHVGYPVR	E
6	1	3::g52865.t1	g52865.t1	1225	32284	55	35	9	6	5452	1	1	1	382.523	1144.55	3	1144.54	0.0017	94	103	0	2.33	13	29	0.6	R	ACSHVGYPVR	E
6	1	3::g52865.t1	g52865.t1	1225	32284	55	35	9	6	5453	1	1	1	382.523	1144.55	3	1144.54	0.0019	94	103	0	6.56	13	29	0.24	R	ACSHVGYPVR	E
6	1	3::g52865.t1	g52865.t1	1225	32284	55	35	9	6	5860	1	1	1	387.854	1160.54	3	1160.54	-0.0001	94	103	0	33.79				R	ACSHVGYPVR	E	Oxidation:O(1) (ADEFHIKLMNPQRSTVWY) [+15.99]	0.00X0000000.0
6	1	3::g52865.t1	g52865.t1	1225	32284	55	35	9	6	5868	1	1	1	387.855	1160.54	3	1160.54	0.0022	94	103	0	34.58				R	ACSHVGYPVR	E	Oxidation:O(1) (ADEFHIKLMNPQRSTVWY) [+15.99]	0.00X0000000.0
6	1	3::g52865.t1	g52865.t1	1225	32284	55	35	9	6	9419	1	1	1	673.352	1344.69	2	1344.69	0.0011	262	273	0	52.51				Q	SVTVVLDEDVNR	Q
6	1	3::g52865.t1	g52865.t1	1225	32284	55	35	9	6	11568	1	1	1	741.886	1481.76	2	1481.75	0.0062	210	223	0	61.66				C	TVVGDVFVATFDGR	M
6	1	3::g52865.t1	g52865.t1	1225	32284	55	35	9	6	12813	1	1	1	786.914	1571.81	2	1571.82	-0.0021	260	273	0	67.93				C	VQSVTVVLDEDVNR	Q
6	1	3::g52865.t1	g52865.t1	1225	32284	55	35	9	6	13754	1	1	1	835.426	1668.84	2	1668.84	-0.0001	224	237	0	54.73	16	31	7.4e-06	R	MFLQPGVCQYVLAK	S	Oxidation (M)	0.20000000000000.0
6	1	3::g52865.t1	g52865.t1	1225	32284	55	35	9	6	13755	1	1	1	557.286	1668.84	3	1668.84	0.0002	224	237	0	39.21	15	31	0.00021	R	MFLQPGVCQYVLAK	S	Oxidation (M)	0.20000000000000.0
6	1	3::g52865.t1	g52865.t1	1225	32284	55	35	9	6	13756	1	1	1	835.426	1668.84	2	1668.84	0.0005	224	237	0	38.9	15	31	0.00022	R	MFLQPGVCQYVLAK	S	Oxidation (M)	0.20000000000000.0
6	1	3::g52865.t1	g52865.t1	1225	32284	55	35	9	6	13757	1	1	1	835.426	1668.84	2	1668.84	0.0005	224	237	0	6.26	13	31	0.26	R	MFLQPGVCQYVLAK	S	Oxidation (M)	0.20000000000000.0
6	1	3::g52865.t1	g52865.t1	1225	32284	55	35	9	6	13758	1	1	1	835.426	1668.84	2	1668.84	0.0008	224	237	0	24.24	14	31	0.0053	R	MFLQPGVCQYVLAK	S	Oxidation (M)	0.20000000000000.0
6	1	3::g52865.t1	g52865.t1	1225	32284	55	35	9	6	13759	1	1	1	835.426	1668.84	2	1668.84	0.001	224	237	0	54.74	16	31	7.4e-06	R	MFLQPGVCQYVLAK	S	Oxidation (M)	0.20000000000000.0
6	1	3::g52865.t1	g52865.t1	1225	32284	55	35	9	6	13760	1	1	1	557.288	1668.84	3	1668.84	0.0041	224	237	0	56.07	16	31	5.5e-06	R	MFLQPGVCQYVLAK	S	Oxidation (M)	0.20000000000000.0
6	1	3::g52865.t1	g52865.t1	1225	32284	55	35	9	6	13761	1	1	1	557.288	1668.84	3	1668.84	0.0051	224	237	0	33.96	15	31	0.00065	R	MFLQPGVCQYVLAK	S	Oxidation (M)	0.20000000000000.0
6	1	3::g52865.t1	g52865.t1	1225	32284	55	35	9	6	13768	1	1	1	836.408	1670.8	2	1670.8	-0.0025	224	237	0	1.61	13	31	0.7	R	MFLQPGVCQYVLAK	S	2 Deamidated (NQ); Oxidation (M)	0.20010000100000.0
6	1	3::g52865.t1	g52865.t1	1225	32284	55	35	9	6	13895	1	1	1	843.426	1684.84	2	1684.83	0.0048	224	237	0	52.7				R	MFLQPGVCQYVLAK	S	Oxidation:O(2) (CFMWY) [+31.99]	0.0X000000000000.0
6	1	3::g52865.t1	g52865.t1	1225	32284	55	35	9	6	13896	1	1	1	843.426	1684.84	2	1684.83	0.0049	224	237	0	31.83				R	MFLQPGVCQYVLAK	S	Oxidation:O(2) (CFMWY) [+31.99]	0.0X000000000000.0
6	1	3::g52865.t1	g52865.t1	1225	32284	55	35	9	6	13981	1	1	1	845.413	1688.81	2	1688.81	0.0025	244	257	0	42.8	15	32	9.7e-05	R	FTVTLQYTTCAEQK	A
6	1	3::g52865.t1	g52865.t1	1225	32284	55	35	9	6	15061	1	1	1	902.45	1802.89	2	1802.88	0.0021	258	273	0	120.33	22	32	7.8e-12	K	ACVQSVTVVLDEDVNR	Q
6	1	3::g52865.t1	g52865.t1	1225	32284	55	35	9	6	15062	1	1	1	902.451	1802.89	2	1802.88	0.0034	258	273	0	120.93	23	32	8.3e-12	K	ACVQSVTVVLDEDVNR	Q
6	1	3::g52865.t1	g52865.t1	1225	32284	55	35	9	6	15063	1	1	1	601.97	1802.89	3	1802.88	0.0039	258	273	0	22.91	14	32	0.0071	K	ACVQSVTVVLDEDVNR	Q
6	1	3::g52865.t1	g52865.t1	1225	32284	55	35	9	6	15064	1	1	1	601.97	1802.89	3	1802.88	0.0047	258	273	0	61.92		32	5.3e-05	K	ACVQSVTVVLDEDVNR	Q
6	1	3::g52865.t1	g52865.t1	1225	32284	55	35	9	6	15191	1	1	1	910.444	1818.87	2	1818.88	-0.0045	258	273	0	70.19				K	ACVQSVTVVLDEDVNR	Q	Oxidation:O(1) (ADEFHIKLMNPQRSTVWY) [+15.99]	0.00X0000000000000.0
6	1	3::g52865.t1	g52865.t1	1225	32284	55	35	9	6	15194	1	1	1	910.446	1818.88	2	1818.88	-0.0011	258	273	0	101.27				K	ACVQSVTVVLDEDVNR	Q	Oxidation:O(1) (ADEFHIKLMNPQRSTVWY) [+15.99]	0.00X0000000000000.0
6	1	3::g52865.t1	g52865.t1	1225	32284	55	35	9	6	15216	1	0	1	910.937	1819.86	2	1819.86	-0.0025	258	273	0	31.6				K	ACVQSVTVVLDEDVNR	Q	Deamidated (NQ); Oxidation:O(1) (ADEFHIKLMNPQRSTVWY) [+15.99]	0.00X1000000000000.0
6	1	3::g52865.t1	g52865.t1	1225	32284	55	35	9	6	17261	1	1	1	681.603	2041.79	3	2041.79	-0.0033	107	123	0	21.61		17	0.018	R	DSFPSCNDGCEESFVHR	D
6	1	3::g52865.t1	g52865.t1	1225	32284	55	35	9	6	17262	1	1	1	681.605	2041.79	3	2041.79	0.0033	107	123	0	48.66		18	5.3e-05	R	DSFPSCNDGCEESFVHR	D
6	1	3::g52865.t1	g52865.t1	1225	32284	55	35	9	6	17263	1	1	1	681.605	2041.79	3	2041.79	0.004	107	123	0	107.62		18	6.7e-11	R	DSFPSCNDGCEESFVHR	D
6	1	3::g52865.t1	g52865.t1	1225	32284	55	35	9	6	17264	1	1	1	681.605	2041.79	3	2041.79	0.0045	107	123	0	84.62		18	1.3e-08	R	DSFPSCNDGCEESFVHR	D
6	1	3::g52865.t1	g52865.t1	1225	32284	55	35	9	6	17265	1	1	1	681.605	2041.79	3	2041.79	0.0051	107	123	0	97.22		19	7.6e-10	R	DSFPSCNDGCEESFVHR	D
6	1	3::g52865.t1	g52865.t1	1225	32284	55	35	9	6	17266	1	1	1	681.606	2041.8	3	2041.79	0.0059	107	123	0	84.55		19	1.4e-08	R	DSFPSCNDGCEESFVHR	D
6	1	3::g52865.t1	g52865.t1	1225	32284	55	35	9	6	17285	1	1	1	681.932	2042.78	3	2042.77	0.002	107	123	0	55.53		15	5.5e-06	R	DSFPSCNDGCEESFVHR	D	Deamidated (NQ)	0.00000010000000000.0
6	1	3::g52865.t1	g52865.t1	1225	32284	55	35	9	6	17286	1	1	1	681.934	2042.78	3	2042.77	0.0061	107	123	0	65.57		17	7.1e-07	R	DSFPSCNDGCEESFVHR	D	Deamidated (NQ)	0.00000010000000000.0
6	1	3::g52865.t1	g52865.t1	1225	32284	55	35	9	6	17289	1	1	1	682.266	2043.78	3	2043.77	0.0073	107	123	0	67.81				R	DSFPSCNDGCEESFVHR	D	Deamidated (NQ); Label:15N(1) (S) [+1.00]	0.0000X010000000000.0
6	1	3::g52865.t1	g52865.t1	1225	32284	55	35	9	6	17399	1	1	1	687.263	2058.77	3	2058.77	-0.0008	107	123	0	31.47				R	DSFPSCNDGCEESFVHR	D	Deamidated (NQ); Oxidation:O(1) (ADEFHIKLMNPQRSTVWY) [+15.99]	0.0000001X000000000.0
6		3::g52865.t3	g52865.t3	962	29701	45	30	5	4	895	1	0	1	426.235	850.455	2	850.455	0.0002	87	93	0	10.68	13	27	0.099	R	ALVEYTR	A
6		3::g52865.t3	g52865.t3	962	29701	45	30	5	4	898	1	0	1	426.235	850.455	2	850.455	0.0004	87	93	0	32.09	22	27	0.005	R	ALVEYTR	A
6		3::g52865.t3	g52865.t3	962	29701	45	30	5	4	899	1	0	1	426.235	850.455	2	850.455	0.0005	87	93	0	2.6	13	27	0.57	R	ALVEYTR	A
6		3::g52865.t3	g52865.t3	962	29701	45	30	5	4	901	1	0	1	426.235	850.456	2	850.455	0.0009	87	93	0	32.28	22	27	0.0055	R	ALVEYTR	A
6		3::g52865.t3	g52865.t3	962	29701	45	30	5	4	903	1	0	1	426.235	850.456	2	850.455	0.0014	87	93	0	30.06	21	27	0.0067	R	ALVEYTR	A
6		3::g52865.t3	g52865.t3	962	29701	45	30	5	4	1041	1	0	1	434.232	866.449	2	866.45	-0.0002	87	93	0	31.34				R	ALVEYTR	A	Oxidation:O(1) (ADEFHIKLMNPQRSTVWY) [+15.99]	0.0000X00.0
6		3::g52865.t3	g52865.t3	962	29701	45	30	5	4	5439	1	0	1	382.522	1144.54	3	1144.54	-0.0009	94	103	0	36.93	15	29	0.00034	R	ACSHVGYPVR	E
6		3::g52865.t3	g52865.t3	962	29701	45	30	5	4	5440	1	0	1	573.279	1144.54	2	1144.54	-0.0008	94	103	0	46.11	15	29	4.7e-05	R	ACSHVGYPVR	E
6		3::g52865.t3	g52865.t3	962	29701	45	30	5	4	5441	1	0	1	382.522	1144.54	3	1144.54	-0.0006	94	103	0	47.44	15	29	3.6e-05	R	ACSHVGYPVR	E
6		3::g52865.t3	g52865.t3	962	29701	45	30	5	4	5442	1	0	1	382.522	1144.54	3	1144.54	-0.0004	94	103	0	37.14	15	29	0.00033	R	ACSHVGYPVR	E
6		3::g52865.t3	g52865.t3	962	29701	45	30	5	4	5443	1	0	1	382.522	1144.54	3	1144.54	0	94	103	0	38.27	15	29	0.00026	R	ACSHVGYPVR	E
6		3::g52865.t3	g52865.t3	962	29701	45	30	5	4	5444	1	0	1	573.28	1144.54	2	1144.54	0	94	103	0	48.04	16	29	3.1e-05	R	ACSHVGYPVR	E
6		3::g52865.t3	g52865.t3	962	29701	45	30	5	4	5445	1	0	1	573.28	1144.54	2	1144.54	0.0001	94	103	0	48.24	16	29	3e-05	R	ACSHVGYPVR	E
6		3::g52865.t3	g52865.t3	962	29701	45	30	5	4	5446	1	0	1	573.28	1144.54	2	1144.54	0.0001	94	103	0	44.88	15	29	6.2e-05	R	ACSHVGYPVR	E
6		3::g52865.t3	g52865.t3	962	29701	45	30	5	4	5447	1	0	1	382.522	1144.54	3	1144.54	0.0001	94	103	0	26.62	14	29	0.0032	R	ACSHVGYPVR	E
6		3::g52865.t3	g52865.t3	962	29701	45	30	5	4	5448	1	0	1	382.522	1144.55	3	1144.54	0.0003	94	103	0	43.33	15	29	8.6e-05	R	ACSHVGYPVR	E
6		3::g52865.t3	g52865.t3	962	29701	45	30	5	4	5449	1	0	1	382.522	1144.55	3	1144.54	0.0004	94	103	0	29.96	14	29	0.0015	R	ACSHVGYPVR	E
6		3::g52865.t3	g52865.t3	962	29701	45	30	5	4	5450	1	0	1	382.522	1144.55	3	1144.54	0.001	94	103	0	4.07	13	29	0.41	R	ACSHVGYPVR	E
6		3::g52865.t3	g52865.t3	962	29701	45	30	5	4	5451	1	0	1	573.28	1144.55	2	1144.54	0.0016	94	103	0	28.86	14	29	0.002	R	ACSHVGYPVR	E
6		3::g52865.t3	g52865.t3	962	29701	45	30	5	4	5452	1	0	1	382.523	1144.55	3	1144.54	0.0017	94	103	0	2.33	13	29	0.6	R	ACSHVGYPVR	E
6		3::g52865.t3	g52865.t3	962	29701	45	30	5	4	5453	1	0	1	382.523	1144.55	3	1144.54	0.0019	94	103	0	6.56	13	29	0.24	R	ACSHVGYPVR	E
6		3::g52865.t3	g52865.t3	962	29701	45	30	5	4	5860	1	0	1	387.854	1160.54	3	1160.54	-0.0001	94	103	0	33.79				R	ACSHVGYPVR	E	Oxidation:O(1) (ADEFHIKLMNPQRSTVWY) [+15.99]	0.00X0000000.0
6		3::g52865.t3	g52865.t3	962	29701	45	30	5	4	5868	1	0	1	387.855	1160.54	3	1160.54	0.0022	94	103	0	34.58				R	ACSHVGYPVR	E	Oxidation:O(1) (ADEFHIKLMNPQRSTVWY) [+15.99]	0.00X0000000.0
6		3::g52865.t3	g52865.t3	962	29701	45	30	5	4	11568	1	0	1	741.886	1481.76	2	1481.75	0.0062	210	223	0	61.66				C	TVVGDVFVATFDGR	M
6		3::g52865.t3	g52865.t3	962	29701	45	30	5	4	13754	1	0	1	835.426	1668.84	2	1668.84	-0.0001	224	237	0	54.73	16	31	7.4e-06	R	MFLQPGVCQYVLAK	S	Oxidation (M)	0.20000000000000.0
6		3::g52865.t3	g52865.t3	962	29701	45	30	5	4	13755	1	0	1	557.286	1668.84	3	1668.84	0.0002	224	237	0	39.21	15	31	0.00021	R	MFLQPGVCQYVLAK	S	Oxidation (M)	0.20000000000000.0
6		3::g52865.t3	g52865.t3	962	29701	45	30	5	4	13756	1	0	1	835.426	1668.84	2	1668.84	0.0005	224	237	0	38.9	15	31	0.00022	R	MFLQPGVCQYVLAK	S	Oxidation (M)	0.20000000000000.0
6		3::g52865.t3	g52865.t3	962	29701	45	30	5	4	13757	1	0	1	835.426	1668.84	2	1668.84	0.0005	224	237	0	6.26	13	31	0.26	R	MFLQPGVCQYVLAK	S	Oxidation (M)	0.20000000000000.0
6		3::g52865.t3	g52865.t3	962	29701	45	30	5	4	13758	1	0	1	835.426	1668.84	2	1668.84	0.0008	224	237	0	24.24	14	31	0.0053	R	MFLQPGVCQYVLAK	S	Oxidation (M)	0.20000000000000.0
6		3::g52865.t3	g52865.t3	962	29701	45	30	5	4	13759	1	0	1	835.426	1668.84	2	1668.84	0.001	224	237	0	54.74	16	31	7.4e-06	R	MFLQPGVCQYVLAK	S	Oxidation (M)	0.20000000000000.0
6		3::g52865.t3	g52865.t3	962	29701	45	30	5	4	13760	1	0	1	557.288	1668.84	3	1668.84	0.0041	224	237	0	56.07	16	31	5.5e-06	R	MFLQPGVCQYVLAK	S	Oxidation (M)	0.20000000000000.0
6		3::g52865.t3	g52865.t3	962	29701	45	30	5	4	13761	1	0	1	557.288	1668.84	3	1668.84	0.0051	224	237	0	33.96	15	31	0.00065	R	MFLQPGVCQYVLAK	S	Oxidation (M)	0.20000000000000.0
6		3::g52865.t3	g52865.t3	962	29701	45	30	5	4	13768	1	0	1	836.408	1670.8	2	1670.8	-0.0025	224	237	0	1.61	13	31	0.7	R	MFLQPGVCQYVLAK	S	2 Deamidated (NQ); Oxidation (M)	0.20010000100000.0
6		3::g52865.t3	g52865.t3	962	29701	45	30	5	4	13895	1	0	1	843.426	1684.84	2	1684.83	0.0048	224	237	0	52.7				R	MFLQPGVCQYVLAK	S	Oxidation:O(2) (CFMWY) [+31.99]	0.0X000000000000.0
6		3::g52865.t3	g52865.t3	962	29701	45	30	5	4	13896	1	0	1	843.426	1684.84	2	1684.83	0.0049	224	237	0	31.83				R	MFLQPGVCQYVLAK	S	Oxidation:O(2) (CFMWY) [+31.99]	0.0X000000000000.0
6		3::g52865.t3	g52865.t3	962	29701	45	30	5	4	17261	1	0	1	681.603	2041.79	3	2041.79	-0.0033	107	123	0	21.61		17	0.018	R	DSFPSCNDGCEESFVHR	D
6		3::g52865.t3	g52865.t3	962	29701	45	30	5	4	17262	1	0	1	681.605	2041.79	3	2041.79	0.0033	107	123	0	48.66		18	5.3e-05	R	DSFPSCNDGCEESFVHR	D
6		3::g52865.t3	g52865.t3	962	29701	45	30	5	4	17263	1	0	1	681.605	2041.79	3	2041.79	0.004	107	123	0	107.62		18	6.7e-11	R	DSFPSCNDGCEESFVHR	D
6		3::g52865.t3	g52865.t3	962	29701	45	30	5	4	17264	1	0	1	681.605	2041.79	3	2041.79	0.0045	107	123	0	84.62		18	1.3e-08	R	DSFPSCNDGCEESFVHR	D
6		3::g52865.t3	g52865.t3	962	29701	45	30	5	4	17265	1	0	1	681.605	2041.79	3	2041.79	0.0051	107	123	0	97.22		19	7.6e-10	R	DSFPSCNDGCEESFVHR	D
6		3::g52865.t3	g52865.t3	962	29701	45	30	5	4	17266	1	0	1	681.606	2041.8	3	2041.79	0.0059	107	123	0	84.55		19	1.4e-08	R	DSFPSCNDGCEESFVHR	D
6		3::g52865.t3	g52865.t3	962	29701	45	30	5	4	17285	1	0	1	681.932	2042.78	3	2042.77	0.002	107	123	0	55.53		15	5.5e-06	R	DSFPSCNDGCEESFVHR	D	Deamidated (NQ)	0.00000010000000000.0
6		3::g52865.t3	g52865.t3	962	29701	45	30	5	4	17286	1	0	1	681.934	2042.78	3	2042.77	0.0061	107	123	0	65.57		17	7.1e-07	R	DSFPSCNDGCEESFVHR	D	Deamidated (NQ)	0.00000010000000000.0
6		3::g52865.t3	g52865.t3	962	29701	45	30	5	4	17289	1	0	1	682.266	2043.78	3	2043.77	0.0073	107	123	0	67.81				R	DSFPSCNDGCEESFVHR	D	Deamidated (NQ); Label:15N(1) (S) [+1.00]	0.0000X010000000000.0
6		3::g52865.t3	g52865.t3	962	29701	45	30	5	4	17399	1	0	1	687.263	2058.77	3	2058.77	-0.0008	107	123	0	31.47				R	DSFPSCNDGCEESFVHR	D	Deamidated (NQ); Oxidation:O(1) (ADEFHIKLMNPQRSTVWY) [+15.99]	0.0000001X000000000.0
6		3::g52865.t2	g52865.t2	801	27163	45	27	8	5	895	1	0	1	426.235	850.455	2	850.455	0.0002	87	93	0	10.68	13	27	0.099	R	ALVEYTR	A
6		3::g52865.t2	g52865.t2	801	27163	45	27	8	5	898	1	0	1	426.235	850.455	2	850.455	0.0004	87	93	0	32.09	22	27	0.005	R	ALVEYTR	A
6		3::g52865.t2	g52865.t2	801	27163	45	27	8	5	899	1	0	1	426.235	850.455	2	850.455	0.0005	87	93	0	2.6	13	27	0.57	R	ALVEYTR	A
6		3::g52865.t2	g52865.t2	801	27163	45	27	8	5	901	1	0	1	426.235	850.456	2	850.455	0.0009	87	93	0	32.28	22	27	0.0055	R	ALVEYTR	A
6		3::g52865.t2	g52865.t2	801	27163	45	27	8	5	903	1	0	1	426.235	850.456	2	850.455	0.0014	87	93	0	30.06	21	27	0.0067	R	ALVEYTR	A
6		3::g52865.t2	g52865.t2	801	27163	45	27	8	5	1041	1	0	1	434.232	866.449	2	866.45	-0.0002	87	93	0	31.34				R	ALVEYTR	A	Oxidation:O(1) (ADEFHIKLMNPQRSTVWY) [+15.99]	0.0000X00.0
6		3::g52865.t2	g52865.t2	801	27163	45	27	8	5	5439	1	0	1	382.522	1144.54	3	1144.54	-0.0009	94	103	0	36.93	15	29	0.00034	R	ACSHVGYPVR	E
6		3::g52865.t2	g52865.t2	801	27163	45	27	8	5	5440	1	0	1	573.279	1144.54	2	1144.54	-0.0008	94	103	0	46.11	15	29	4.7e-05	R	ACSHVGYPVR	E
6		3::g52865.t2	g52865.t2	801	27163	45	27	8	5	5441	1	0	1	382.522	1144.54	3	1144.54	-0.0006	94	103	0	47.44	15	29	3.6e-05	R	ACSHVGYPVR	E
6		3::g52865.t2	g52865.t2	801	27163	45	27	8	5	5442	1	0	1	382.522	1144.54	3	1144.54	-0.0004	94	103	0	37.14	15	29	0.00033	R	ACSHVGYPVR	E
6		3::g52865.t2	g52865.t2	801	27163	45	27	8	5	5443	1	0	1	382.522	1144.54	3	1144.54	0	94	103	0	38.27	15	29	0.00026	R	ACSHVGYPVR	E
6		3::g52865.t2	g52865.t2	801	27163	45	27	8	5	5444	1	0	1	573.28	1144.54	2	1144.54	0	94	103	0	48.04	16	29	3.1e-05	R	ACSHVGYPVR	E
6		3::g52865.t2	g52865.t2	801	27163	45	27	8	5	5445	1	0	1	573.28	1144.54	2	1144.54	0.0001	94	103	0	48.24	16	29	3e-05	R	ACSHVGYPVR	E
6		3::g52865.t2	g52865.t2	801	27163	45	27	8	5	5446	1	0	1	573.28	1144.54	2	1144.54	0.0001	94	103	0	44.88	15	29	6.2e-05	R	ACSHVGYPVR	E
6		3::g52865.t2	g52865.t2	801	27163	45	27	8	5	5447	1	0	1	382.522	1144.54	3	1144.54	0.0001	94	103	0	26.62	14	29	0.0032	R	ACSHVGYPVR	E
6		3::g52865.t2	g52865.t2	801	27163	45	27	8	5	5448	1	0	1	382.522	1144.55	3	1144.54	0.0003	94	103	0	43.33	15	29	8.6e-05	R	ACSHVGYPVR	E
6		3::g52865.t2	g52865.t2	801	27163	45	27	8	5	5449	1	0	1	382.522	1144.55	3	1144.54	0.0004	94	103	0	29.96	14	29	0.0015	R	ACSHVGYPVR	E
6		3::g52865.t2	g52865.t2	801	27163	45	27	8	5	5450	1	0	1	382.522	1144.55	3	1144.54	0.001	94	103	0	4.07	13	29	0.41	R	ACSHVGYPVR	E
6		3::g52865.t2	g52865.t2	801	27163	45	27	8	5	5451	1	0	1	573.28	1144.55	2	1144.54	0.0016	94	103	0	28.86	14	29	0.002	R	ACSHVGYPVR	E
6		3::g52865.t2	g52865.t2	801	27163	45	27	8	5	5452	1	0	1	382.523	1144.55	3	1144.54	0.0017	94	103	0	2.33	13	29	0.6	R	ACSHVGYPVR	E
6		3::g52865.t2	g52865.t2	801	27163	45	27	8	5	5453	1	0	1	382.523	1144.55	3	1144.54	0.0019	94	103	0	6.56	13	29	0.24	R	ACSHVGYPVR	E
6		3::g52865.t2	g52865.t2	801	27163	45	27	8	5	5860	1	0	1	387.854	1160.54	3	1160.54	-0.0001	94	103	0	33.79				R	ACSHVGYPVR	E	Oxidation:O(1) (ADEFHIKLMNPQRSTVWY) [+15.99]	0.00X0000000.0
6		3::g52865.t2	g52865.t2	801	27163	45	27	8	5	5868	1	0	1	387.855	1160.54	3	1160.54	0.0022	94	103	0	34.58				R	ACSHVGYPVR	E	Oxidation:O(1) (ADEFHIKLMNPQRSTVWY) [+15.99]	0.00X0000000.0
6		3::g52865.t2	g52865.t2	801	27163	45	27	8	5	9419	1	0	1	673.352	1344.69	2	1344.69	0.0011	220	231	0	52.51				Q	SVTVVLDEDVNR	Q
6		3::g52865.t2	g52865.t2	801	27163	45	27	8	5	11568	1	0	1	741.886	1481.76	2	1481.75	0.0062	168	181	0	61.66				C	TVVGDVFVATFDGR	M
6		3::g52865.t2	g52865.t2	801	27163	45	27	8	5	12813	1	0	1	786.914	1571.81	2	1571.82	-0.0021	218	231	0	67.93				C	VQSVTVVLDEDVNR	Q
6		3::g52865.t2	g52865.t2	801	27163	45	27	8	5	13754	1	0	1	835.426	1668.84	2	1668.84	-0.0001	182	195	0	54.73	16	31	7.4e-06	R	MFLQPGVCQYVLAK	S	Oxidation (M)	0.20000000000000.0
6		3::g52865.t2	g52865.t2	801	27163	45	27	8	5	13755	1	0	1	557.286	1668.84	3	1668.84	0.0002	182	195	0	39.21	15	31	0.00021	R	MFLQPGVCQYVLAK	S	Oxidation (M)	0.20000000000000.0
6		3::g52865.t2	g52865.t2	801	27163	45	27	8	5	13756	1	0	1	835.426	1668.84	2	1668.84	0.0005	182	195	0	38.9	15	31	0.00022	R	MFLQPGVCQYVLAK	S	Oxidation (M)	0.20000000000000.0
6		3::g52865.t2	g52865.t2	801	27163	45	27	8	5	13757	1	0	1	835.426	1668.84	2	1668.84	0.0005	182	195	0	6.26	13	31	0.26	R	MFLQPGVCQYVLAK	S	Oxidation (M)	0.20000000000000.0
6		3::g52865.t2	g52865.t2	801	27163	45	27	8	5	13758	1	0	1	835.426	1668.84	2	1668.84	0.0008	182	195	0	24.24	14	31	0.0053	R	MFLQPGVCQYVLAK	S	Oxidation (M)	0.20000000000000.0
6		3::g52865.t2	g52865.t2	801	27163	45	27	8	5	13759	1	0	1	835.426	1668.84	2	1668.84	0.001	182	195	0	54.74	16	31	7.4e-06	R	MFLQPGVCQYVLAK	S	Oxidation (M)	0.20000000000000.0
6		3::g52865.t2	g52865.t2	801	27163	45	27	8	5	13760	1	0	1	557.288	1668.84	3	1668.84	0.0041	182	195	0	56.07	16	31	5.5e-06	R	MFLQPGVCQYVLAK	S	Oxidation (M)	0.20000000000000.0
6		3::g52865.t2	g52865.t2	801	27163	45	27	8	5	13761	1	0	1	557.288	1668.84	3	1668.84	0.0051	182	195	0	33.96	15	31	0.00065	R	MFLQPGVCQYVLAK	S	Oxidation (M)	0.20000000000000.0
6		3::g52865.t2	g52865.t2	801	27163	45	27	8	5	13768	1	0	1	836.408	1670.8	2	1670.8	-0.0025	182	195	0	1.61	13	31	0.7	R	MFLQPGVCQYVLAK	S	2 Deamidated (NQ); Oxidation (M)	0.20010000100000.0
6		3::g52865.t2	g52865.t2	801	27163	45	27	8	5	13895	1	0	1	843.426	1684.84	2	1684.83	0.0048	182	195	0	52.7				R	MFLQPGVCQYVLAK	S	Oxidation:O(2) (CFMWY) [+31.99]	0.0X000000000000.0
6		3::g52865.t2	g52865.t2	801	27163	45	27	8	5	13896	1	0	1	843.426	1684.84	2	1684.83	0.0049	182	195	0	31.83				R	MFLQPGVCQYVLAK	S	Oxidation:O(2) (CFMWY) [+31.99]	0.0X000000000000.0
6		3::g52865.t2	g52865.t2	801	27163	45	27	8	5	13981	1	0	1	845.413	1688.81	2	1688.81	0.0025	202	215	0	42.8	15	32	9.7e-05	R	FTVTLQYTTCAEQK	A
6		3::g52865.t2	g52865.t2	801	27163	45	27	8	5	15061	1	0	1	902.45	1802.89	2	1802.88	0.0021	216	231	0	120.33	22	32	7.8e-12	K	ACVQSVTVVLDEDVNR	Q
6		3::g52865.t2	g52865.t2	801	27163	45	27	8	5	15062	1	0	1	902.451	1802.89	2	1802.88	0.0034	216	231	0	120.93	23	32	8.3e-12	K	ACVQSVTVVLDEDVNR	Q
6		3::g52865.t2	g52865.t2	801	27163	45	27	8	5	15063	1	0	1	601.97	1802.89	3	1802.88	0.0039	216	231	0	22.91	14	32	0.0071	K	ACVQSVTVVLDEDVNR	Q
6		3::g52865.t2	g52865.t2	801	27163	45	27	8	5	15064	1	0	1	601.97	1802.89	3	1802.88	0.0047	216	231	0	61.92		32	5.3e-05	K	ACVQSVTVVLDEDVNR	Q
6		3::g52865.t2	g52865.t2	801	27163	45	27	8	5	15191	1	0	1	910.444	1818.87	2	1818.88	-0.0045	216	231	0	70.19				K	ACVQSVTVVLDEDVNR	Q	Oxidation:O(1) (ADEFHIKLMNPQRSTVWY) [+15.99]	0.00X0000000000000.0
6		3::g52865.t2	g52865.t2	801	27163	45	27	8	5	15194	1	0	1	910.446	1818.88	2	1818.88	-0.0011	216	231	0	101.27				K	ACVQSVTVVLDEDVNR	Q	Oxidation:O(1) (ADEFHIKLMNPQRSTVWY) [+15.99]	0.00X0000000000000.0
6		3::g52865.t2	g52865.t2	801	27163	45	27	8	5	15216	1	0	1	910.937	1819.86	2	1819.86	-0.0025	216	231	0	31.6				K	ACVQSVTVVLDEDVNR	Q	Deamidated (NQ); Oxidation:O(1) (ADEFHIKLMNPQRSTVWY) [+15.99]	0.00X1000000000000.0
7	1	1::P00761	SWISS-PROT:P00761|TRYP_PIG Trypsin - Sus scrofa (Pig).	798	25078	46	24	5	4	815	1	1	1	421.758	841.501	2	841.502	-0.0011	108	115	0	37.36		27	0.0047	R	VATVSLPR	S
7	1	1::P00761	SWISS-PROT:P00761|TRYP_PIG Trypsin - Sus scrofa (Pig).	798	25078	46	24	5	4	816	2	1	1	421.758	841.502	2	841.502	-0.0004	108	115	0	12.58	26	27	1.3	R	VATVSLPR	S
7	1	1::P00761	SWISS-PROT:P00761|TRYP_PIG Trypsin - Sus scrofa (Pig).	798	25078	46	24	5	4	817	1	1	1	421.758	841.502	2	841.502	0	108	115	0	33.4		27	0.012	R	VATVSLPR	S
7	1	1::P00761	SWISS-PROT:P00761|TRYP_PIG Trypsin - Sus scrofa (Pig).	798	25078	46	24	5	4	819	2	1	1	421.758	841.502	2	841.502	0.0001	108	115	0	16.73		27	0.55	R	VATVSLPR	S
7	1	1::P00761	SWISS-PROT:P00761|TRYP_PIG Trypsin - Sus scrofa (Pig).	798	25078	46	24	5	4	821	2	1	1	421.758	841.502	2	841.502	0.0002	108	115	0	23.89		27	0.11	R	VATVSLPR	S
7	1	1::P00761	SWISS-PROT:P00761|TRYP_PIG Trypsin - Sus scrofa (Pig).	798	25078	46	24	5	4	824	2	1	1	421.759	841.503	2	841.502	0.0009	108	115	0	5.21	18	27	1.1	R	VATVSLPR	S
7	1	1::P00761	SWISS-PROT:P00761|TRYP_PIG Trypsin - Sus scrofa (Pig).	798	25078	46	24	5	4	825	2	1	1	421.759	841.503	2	841.502	0.0011	108	115	0	25.29		27	0.077	R	VATVSLPR	S
7	1	1::P00761	SWISS-PROT:P00761|TRYP_PIG Trypsin - Sus scrofa (Pig).	798	25078	46	24	5	4	826	2	1	1	421.759	841.504	2	841.502	0.0013	108	115	0	17.26		27	0.49	R	VATVSLPR	S
7	1	1::P00761	SWISS-PROT:P00761|TRYP_PIG Trypsin - Sus scrofa (Pig).	798	25078	46	24	5	4	3237	1	1	1	523.286	1044.56	2	1044.56	0.001	98	107	0	50.25	20	31	5.7e-05	K	LSSPATLNSR	V
7	1	1::P00761	SWISS-PROT:P00761|TRYP_PIG Trypsin - Sus scrofa (Pig).	798	25078	46	24	5	4	3238	1	1	1	523.286	1044.56	2	1044.56	0.0013	98	107	0	51.05	18	31	3.1e-05	K	LSSPATLNSR	V
7	1	1::P00761	SWISS-PROT:P00761|TRYP_PIG Trypsin - Sus scrofa (Pig).	798	25078	46	24	5	4	3239	1	1	1	523.286	1044.56	2	1044.56	0.0016	98	107	0	10.28	13	31	0.11	K	LSSPATLNSR	V
7	1	1::P00761	SWISS-PROT:P00761|TRYP_PIG Trypsin - Sus scrofa (Pig).	798	25078	46	24	5	4	3240	1	1	1	523.286	1044.56	2	1044.56	0.0016	98	107	0	48.15	19	31	6.5e-05	K	LSSPATLNSR	V
7	1	1::P00761	SWISS-PROT:P00761|TRYP_PIG Trypsin - Sus scrofa (Pig).	798	25078	46	24	5	4	3241	1	1	1	523.286	1044.56	2	1044.56	0.0016	98	107	0	47.35	19	31	8.9e-05	K	LSSPATLNSR	V
7	1	1::P00761	SWISS-PROT:P00761|TRYP_PIG Trypsin - Sus scrofa (Pig).	798	25078	46	24	5	4	3242	1	1	1	523.287	1044.56	2	1044.56	0.0023	98	107	0	17.93	14	31	0.021	K	LSSPATLNSR	V
7	1	1::P00761	SWISS-PROT:P00761|TRYP_PIG Trypsin - Sus scrofa (Pig).	798	25078	46	24	5	4	3248	1	1	1	523.778	1045.54	2	1045.54	0.0007	98	107	0	14.58	13	31	0.043	K	LSSPATLNSR	V	Deamidated (NQ)	0.0000000100.0
7	1	1::P00761	SWISS-PROT:P00761|TRYP_PIG Trypsin - Sus scrofa (Pig).	798	25078	46	24	5	4	3249	1	1	1	523.778	1045.54	2	1045.54	0.0014	98	107	0	30.79	15	32	0.0014	K	LSSPATLNSR	V	Deamidated (NQ)	0.0000000100.0
7	1	1::P00761	SWISS-PROT:P00761|TRYP_PIG Trypsin - Sus scrofa (Pig).	798	25078	46	24	5	4	3250	1	1	1	523.779	1045.54	2	1045.54	0.0025	98	107	0	62.52	29	32	2.5e-05	K	LSSPATLNSR	V	Deamidated (NQ)	0.0000000100.0
7	1	1::P00761	SWISS-PROT:P00761|TRYP_PIG Trypsin - Sus scrofa (Pig).	798	25078	46	24	5	4	3251	1	1	1	523.779	1045.54	2	1045.54	0.0034	98	107	0	35.89	18	32	0.00091	K	LSSPATLNSR	V	Deamidated (NQ)	0.0000000100.0
7	1	1::P00761	SWISS-PROT:P00761|TRYP_PIG Trypsin - Sus scrofa (Pig).	798	25078	46	24	5	4	15999	1	1	1	955.939	1909.86	2	1909.87	-0.002	116	133	0	81.07				R	SCAAAGTECLISGWGNTK	S	Ethyl (K) [+28.03]	0.00000000000000000X.0
7	1	1::P00761	SWISS-PROT:P00761|TRYP_PIG Trypsin - Sus scrofa (Pig).	798	25078	46	24	5	4	16000	1	1	1	955.94	1909.87	2	1909.87	0	116	133	0	87.24				R	SCAAAGTECLISGWGNTK	S	Ethyl (K) [+28.03]	0.00000000000000000X.0
7	1	1::P00761	SWISS-PROT:P00761|TRYP_PIG Trypsin - Sus scrofa (Pig).	798	25078	46	24	5	4	16002	1	1	1	955.942	1909.87	2	1909.87	0.0024	116	133	0	69.13				R	SCAAAGTECLISGWGNTK	S	Ethyl (K) [+28.03]	0.00000000000000000X.0
7	1	1::P00761	SWISS-PROT:P00761|TRYP_PIG Trypsin - Sus scrofa (Pig).	798	25078	46	24	5	4	18204	1	1	1	737.708	2210.1	3	2210.1	0.007	58	77	0	46.98	15	32	3.9e-05	R	LGEHNIDVLEGNEQFINAAK	I
7	1	1::P00761	SWISS-PROT:P00761|TRYP_PIG Trypsin - Sus scrofa (Pig).	798	25078	46	24	5	4	18205	1	1	1	737.709	2210.11	3	2210.1	0.0086	58	77	0	70.57	17	32	2.4e-07	R	LGEHNIDVLEGNEQFINAAK	I
7	1	1::P00761	SWISS-PROT:P00761|TRYP_PIG Trypsin - Sus scrofa (Pig).	798	25078	46	24	5	4	18206	1	1	1	737.71	2210.11	3	2210.1	0.0105	58	77	0	65.02	17	32	8e-07	R	LGEHNIDVLEGNEQFINAAK	I
7	1	1::P00761	SWISS-PROT:P00761|TRYP_PIG Trypsin - Sus scrofa (Pig).	798	25078	46	24	5	4	18215	1	1	1	738.032	2211.07	3	2211.08	-0.0075	58	77	0	2.96	13	32	0.53	R	LGEHNIDVLEGNEQFINAAK	I	Deamidated (NQ)	0.00000000000000001000.0
7	1	1::P00761	SWISS-PROT:P00761|TRYP_PIG Trypsin - Sus scrofa (Pig).	798	25078	46	24	5	4	18219	1	1	1	738.369	2212.09	3	2212.08	0.0076	58	77	0	36.66				R	LGEHNIDVLEGNEQFINAAK	I	Deamidated (NQ); Label:15N(1) (V) [+1.00]	0.0000000X000000001000.0
7	1	1::P00761	SWISS-PROT:P00761|TRYP_PIG Trypsin - Sus scrofa (Pig).	798	25078	46	24	5	4	18264	1	1	1	742.379	2224.11	3	2224.11	0.0018	58	77	0	71.23				R	LGEHNIDVLEGNEQFINAAK	I	Methyl (K) [+14.02]	0.0000000000000000000X.0
7	1	1::P00761	SWISS-PROT:P00761|TRYP_PIG Trypsin - Sus scrofa (Pig).	798	25078	46	24	5	4	18265	1	1	1	742.379	2224.12	3	2224.11	0.0034	58	77	0	59.18				R	LGEHNIDVLEGNEQFINAAK	I	Methyl (K) [+14.02]	0.0000000000000000000X.0
7	1	1::P00761	SWISS-PROT:P00761|TRYP_PIG Trypsin - Sus scrofa (Pig).	798	25078	46	24	5	4	18325	1	1	1	745.036	2232.09	3	2232.08	0.0068	58	77	0	42.76				R	LGEHNIDVLEGNEQFINAAK	I	Cation:Na (DE) [+21.98]	0.000000000000X0000000.0
7	1	1::P00761	SWISS-PROT:P00761|TRYP_PIG Trypsin - Sus scrofa (Pig).	798	25078	46	24	5	4	18326	1	1	1	745.037	2232.09	3	2232.08	0.011	58	77	0	34.92				R	LGEHNIDVLEGNEQFINAAK	I	Cation:Na (DE) [+21.98]	0.000000000000X0000000.0
7	1	1::P00761	SWISS-PROT:P00761|TRYP_PIG Trypsin - Sus scrofa (Pig).	798	25078	46	24	5	4	18374	1	1	1	751.052	2250.14	3	2250.13	0.0072	58	77	0	61.63				R	LGEHNIDVLEGNEQFINAAK	I	Delta:H(4)C(3) (H) [+40.03]	0.000X0000000000000000.0
7	1	1::P00761	SWISS-PROT:P00761|TRYP_PIG Trypsin - Sus scrofa (Pig).	798	25078	46	24	5	4	18615	1	1	1	767.066	2298.18	3	2298.17	0.0072	78	97	0	63.58	16	32	1.1e-06	K	IITHPNFNGNTLDNDIMLIK	L	Oxidation (M)	0.00000000000000002000.0
7	1	1::P00761	SWISS-PROT:P00761|TRYP_PIG Trypsin - Sus scrofa (Pig).	798	25078	46	24	5	4	18616	1	1	1	767.066	2298.18	3	2298.17	0.0083	78	97	0	69.01	17	32	3.4e-07	K	IITHPNFNGNTLDNDIMLIK	L	Oxidation (M)	0.00000000000000002000.0
7	1	1::P00761	SWISS-PROT:P00761|TRYP_PIG Trypsin - Sus scrofa (Pig).	798	25078	46	24	5	4	18617	1	1	1	767.066	2298.18	3	2298.17	0.0086	78	97	0	57.93	16	32	3.7e-06	K	IITHPNFNGNTLDNDIMLIK	L	Oxidation (M)	0.00000000000000002000.0
7	1	1::P00761	SWISS-PROT:P00761|TRYP_PIG Trypsin - Sus scrofa (Pig).	798	25078	46	24	5	4	18620	1	1	1	767.388	2299.14	3	2299.15	-0.0105	78	97	0	1.66	13	32	0.7	K	IITHPNFNGNTLDNDIMLIK	L	Deamidated (NQ); Oxidation (M)	0.00000000010000002000.0
7	1	1::P00761	SWISS-PROT:P00761|TRYP_PIG Trypsin - Sus scrofa (Pig).	798	25078	46	24	5	4	18621	1	1	1	767.39	2299.15	3	2299.15	-0.0032	78	97	0	25.75	14	32	0.0038	K	IITHPNFNGNTLDNDIMLIK	L	Deamidated (NQ); Oxidation (M)	0.00000001000000002000.0
7	1	1::P00761	SWISS-PROT:P00761|TRYP_PIG Trypsin - Sus scrofa (Pig).	798	25078	46	24	5	4	18622	1	1	1	1150.58	2299.15	2	2299.15	-0.0023	78	97	0	36.06	15	32	0.00042	K	IITHPNFNGNTLDNDIMLIK	L	Deamidated (NQ); Oxidation (M)	0.00000001000000002000.0
7	1	1::P00761	SWISS-PROT:P00761|TRYP_PIG Trypsin - Sus scrofa (Pig).	798	25078	46	24	5	4	18623	1	1	1	767.391	2299.15	3	2299.15	0.0002	78	97	0	74.58	17	32	1e-07	K	IITHPNFNGNTLDNDIMLIK	L	Deamidated (NQ); Oxidation (M)	0.00000001000000002000.0
7	1	1::P00761	SWISS-PROT:P00761|TRYP_PIG Trypsin - Sus scrofa (Pig).	798	25078	46	24	5	4	18624	1	1	1	767.391	2299.15	3	2299.15	0.0007	78	97	0	17.45	14	32	0.023	K	IITHPNFNGNTLDNDIMLIK	L	Deamidated (NQ); Oxidation (M)	0.00000001000000002000.0
7	1	1::P00761	SWISS-PROT:P00761|TRYP_PIG Trypsin - Sus scrofa (Pig).	798	25078	46	24	5	4	18625	1	1	1	767.392	2299.15	3	2299.16	-0.0106	78	97	0	41				K	IITHPNFNGNTLDNDIMLIK	L	Oxidation (M); Label:15N(1) (P) [+1.00]	0.0000X000000000002000.0
7	1	1::P00761	SWISS-PROT:P00761|TRYP_PIG Trypsin - Sus scrofa (Pig).	798	25078	46	24	5	4	18626	1	1	1	767.392	2299.16	3	2299.16	-0.0096	78	97	0	71.69				K	IITHPNFNGNTLDNDIMLIK	L	Oxidation (M); Label:15N(1) (G) [+1.00]	0.00000000X00000002000.0
7	1	1::P00761	SWISS-PROT:P00761|TRYP_PIG Trypsin - Sus scrofa (Pig).	798	25078	46	24	5	4	18627	1	1	1	767.393	2299.16	3	2299.15	0.0044	78	97	0	59.24	16	32	2.8e-06	K	IITHPNFNGNTLDNDIMLIK	L	Deamidated (NQ); Oxidation (M)	0.00000001000000002000.0
7	1	1::P00761	SWISS-PROT:P00761|TRYP_PIG Trypsin - Sus scrofa (Pig).	798	25078	46	24	5	4	18628	1	1	1	767.393	2299.16	3	2299.15	0.0051	78	97	0	61.65	16	32	1.7e-06	K	IITHPNFNGNTLDNDIMLIK	L	Deamidated (NQ); Oxidation (M)	0.00000001000000002000.0
7	1	1::P00761	SWISS-PROT:P00761|TRYP_PIG Trypsin - Sus scrofa (Pig).	798	25078	46	24	5	4	18634	1	1	1	767.72	2300.14	3	2300.15	-0.0109	78	97	0	40.49				K	IITHPNFNGNTLDNDIMLIK	L	Deamidated (NQ); Oxidation (M); Label:15N(1) (P) [+1.00]	0.0000X001000000002000.0
7	1	1::P00761	SWISS-PROT:P00761|TRYP_PIG Trypsin - Sus scrofa (Pig).	798	25078	46	24	5	4	18635	1	1	1	767.723	2300.15	3	2300.14	0.0123	78	97	0	6.28	13	32	0.28	K	IITHPNFNGNTLDNDIMLIK	L	2 Deamidated (NQ); Oxidation (M)	0.00000101000000002000.0
7	1	1::P00761	SWISS-PROT:P00761|TRYP_PIG Trypsin - Sus scrofa (Pig).	798	25078	46	24	5	4	18637	1	1	1	768.054	2301.14	3	2301.12	0.0215	78	97	0	16.75	14	32	0.027	K	IITHPNFNGNTLDNDIMLIK	L	3 Deamidated (NQ); Oxidation (M)	0.00000100010001002000.0
8	1	3::g59144.t1	g59144.t1	754	25214	49	23	8	4	159	1	1	1	372.688	743.361	2	743.36	0.0005	117	122	0	10.23	18	25	0.37	R	TFSFSR	D
8	1	3::g59144.t1	g59144.t1	754	25214	49	23	8	4	160	1	1	1	372.688	743.361	2	743.36	0.0012	117	122	0	10.56	14	25	0.11	R	TFSFSR	D
8	1	3::g59144.t1	g59144.t1	754	25214	49	23	8	4	161	1	1	1	372.688	743.362	2	743.36	0.0015	117	122	0	15.84	19	25	0.12	R	TFSFSR	D
8	1	3::g59144.t1	g59144.t1	754	25214	49	23	8	4	5874	1	1	1	387.863	1160.57	3	1160.57	-0.0007	108	116	0	28.81	15	31	0.0022	K	NQFRPENTR	T
8	1	3::g59144.t1	g59144.t1	754	25214	49	23	8	4	5875	1	1	1	387.863	1160.57	3	1160.57	-0.0002	108	116	0	6.64	13	31	0.24	K	NQFRPENTR	T
8	1	3::g59144.t1	g59144.t1	754	25214	49	23	8	4	5876	1	1	1	581.292	1160.57	2	1160.57	-0.0001	108	116	0	10.68	23	31	0.99	K	NQFRPENTR	T
8	1	3::g59144.t1	g59144.t1	754	25214	49	23	8	4	6676	1	1	1	598.345	1194.68	2	1194.68	-0.0004	94	103	0	50.02	16	27	2e-05	R	LTLVNAVYFR	G
8	1	3::g59144.t1	g59144.t1	754	25214	49	23	8	4	6677	1	1	1	598.346	1194.68	2	1194.68	0.0003	94	103	0	57.99	16	27	3.7e-06	R	LTLVNAVYFR	G
8	1	3::g59144.t1	g59144.t1	754	25214	49	23	8	4	6678	1	1	1	598.346	1194.68	2	1194.68	0.002	94	103	0	34.42	15	27	0.00059	R	LTLVNAVYFR	G
8	1	3::g59144.t1	g59144.t1	754	25214	49	23	8	4	6679	1	1	1	598.347	1194.68	2	1194.68	0.0029	94	103	0	39.2	15	27	0.00021	R	LTLVNAVYFR	G
8	1	3::g59144.t1	g59144.t1	754	25214	49	23	8	4	6703	1	1	1	598.837	1195.66	2	1195.66	-0.0004	94	103	0	49.78	16	28	2.1e-05	R	LTLVNAVYFR	G	Deamidated (NQ)	0.0000100000.0
8	1	3::g59144.t1	g59144.t1	754	25214	49	23	8	4	6704	1	1	1	598.838	1195.66	2	1195.66	0.0021	94	103	0	42.29	15	27	0.00011	R	LTLVNAVYFR	G	Deamidated (NQ)	0.0000100000.0
8	1	3::g59144.t1	g59144.t1	754	25214	49	23	8	4	6705	1	1	1	598.838	1195.66	2	1195.66	0.0023	94	103	0	37.32	15	27	0.00032	R	LTLVNAVYFR	G	Deamidated (NQ)	0.0000100000.0
8	1	3::g59144.t1	g59144.t1	754	25214	49	23	8	4	6706	1	1	1	598.838	1195.66	2	1195.66	0.0023	94	103	0	26.54	14	27	0.0032	R	LTLVNAVYFR	G	Deamidated (NQ)	0.0000100000.0
8	1	3::g59144.t1	g59144.t1	754	25214	49	23	8	4	6707	1	1	1	598.839	1195.66	2	1195.66	0.0025	94	103	0	58.12	16	27	3.5e-06	R	LTLVNAVYFR	G	Deamidated (NQ)	0.0000100000.0
8	1	3::g59144.t1	g59144.t1	754	25214	49	23	8	4	7727	1	1	1	627.35	1252.69	2	1252.68	0.0037	94	104	1	42.52				R	LTLVNAVYFRG	S	Deamidated (NQ)	0.00001000000.0
8	1	3::g59144.t1	g59144.t1	754	25214	49	23	8	4	9704	1	1	1	686.824	1371.63	2	1371.63	-0.0012	82	93	0	19.54	14	29	0.015	K	LLSAEDFSSMTR	L	Oxidation (M)	0.000000000200.0
8	1	3::g59144.t1	g59144.t1	754	25214	49	23	8	4	9705	1	1	1	686.824	1371.63	2	1371.63	-0.0006	82	93	0	60.78	16	29	2e-06	K	LLSAEDFSSMTR	L	Oxidation (M)	0.000000000200.0
8	1	3::g59144.t1	g59144.t1	754	25214	49	23	8	4	9706	1	1	1	686.824	1371.63	2	1371.63	-0.0003	82	93	0	25.7	14	29	0.0039	K	LLSAEDFSSMTR	L	Oxidation (M)	0.000000000200.0
8	1	3::g59144.t1	g59144.t1	754	25214	49	23	8	4	9707	1	1	1	686.825	1371.64	2	1371.63	0.0011	82	93	0	64.32	17	29	9.3e-07	K	LLSAEDFSSMTR	L	Oxidation (M)	0.000000000200.0
8	1	3::g59144.t1	g59144.t1	754	25214	49	23	8	4	9709	1	1	1	686.825	1371.64	2	1371.63	0.0018	82	93	0	48.15	16	29	3.1e-05	K	LLSAEDFSSMTR	L	Oxidation (M)	0.000000000200.0
8	1	3::g59144.t1	g59144.t1	754	25214	49	23	8	4	9710	1	1	1	686.825	1371.64	2	1371.63	0.002	82	93	0	52.84	16	29	1.1e-05	K	LLSAEDFSSMTR	L	Oxidation (M)	0.000000000200.0
8	1	3::g59144.t1	g59144.t1	754	25214	49	23	8	4	9712	1	1	1	686.825	1371.64	2	1371.63	0.0021	82	93	0	49.8	16	29	2.1e-05	K	LLSAEDFSSMTR	L	Oxidation (M)	0.000000000200.0
8	1	3::g59144.t1	g59144.t1	754	25214	49	23	8	4	9714	1	1	1	686.826	1371.64	2	1371.63	0.0024	82	93	0	46.58	15	29	4.3e-05	K	LLSAEDFSSMTR	L	Oxidation (M)	0.000000000200.0
8	1	3::g59144.t1	g59144.t1	754	25214	49	23	8	4	9715	1	1	1	686.826	1371.64	2	1371.63	0.0028	82	93	0	44.24	15	29	7.1e-05	K	LLSAEDFSSMTR	L	Oxidation (M)	0.000000000200.0
8	1	3::g59144.t1	g59144.t1	754	25214	49	23	8	4	9716	1	1	1	686.826	1371.64	2	1371.63	0.0031	82	93	0	64.44	17	29	9.1e-07	K	LLSAEDFSSMTR	L	Oxidation (M)	0.000000000200.0
8	1	3::g59144.t1	g59144.t1	754	25214	49	23	8	4	9717	1	1	1	686.826	1371.64	2	1371.63	0.0032	82	93	0	57.25	16	29	4.3e-06	K	LLSAEDFSSMTR	L	Oxidation (M)	0.000000000200.0
8	1	3::g59144.t1	g59144.t1	754	25214	49	23	8	4	9718	1	1	1	686.826	1371.64	2	1371.63	0.0033	82	93	0	35.15	15	29	0.00051	K	LLSAEDFSSMTR	L	Oxidation (M)	0.000000000200.0
8	1	3::g59144.t1	g59144.t1	754	25214	49	23	8	4	9720	1	1	1	686.826	1371.64	2	1371.63	0.0036	82	93	0	45.18	15	29	5.8e-05	K	LLSAEDFSSMTR	L	Oxidation (M)	0.000000000200.0
8	1	3::g59144.t1	g59144.t1	754	25214	49	23	8	4	9960	1	1	1	694.822	1387.63	2	1387.63	0.0001	82	93	0	65.31				K	LLSAEDFSSMTR	L	Oxidation:O(2) (CFMWY) [+31.99]	0.000000000X00.0
8	1	3::g59144.t1	g59144.t1	754	25214	49	23	8	4	9961	1	1	1	694.822	1387.63	2	1387.63	0.0003	82	93	0	49.06				K	LLSAEDFSSMTR	L	Oxidation:O(2) (CFMWY) [+31.99]	0.000000000X00.0
8	1	3::g59144.t1	g59144.t1	754	25214	49	23	8	4	9968	1	1	1	694.822	1387.63	2	1387.63	0.0012	82	93	0	66.94				K	LLSAEDFSSMTR	L	Oxidation:O(2) (CFMWY) [+31.99]	0.000000000X00.0
8	1	3::g59144.t1	g59144.t1	754	25214	49	23	8	4	9969	1	1	1	694.823	1387.63	2	1387.63	0.0019	82	93	0	53.51				K	LLSAEDFSSMTR	L	Oxidation:O(2) (CFMWY) [+31.99]	0.000000000X00.0
8	1	3::g59144.t1	g59144.t1	754	25214	49	23	8	4	9971	1	1	1	694.823	1387.63	2	1387.63	0.0033	82	93	0	40.2				K	LLSAEDFSSMTR	L	Oxidation:O(2) (CFMWY) [+31.99]	0.000000000X00.0
8	1	3::g59144.t1	g59144.t1	754	25214	49	23	8	4	13257	1	1	1	405.953	1619.78	4	1619.78	0.0028	104	116	1	9.84	16	31	0.24	R	GSWKNQFRPENTR	T	Deamidated (NQ)	0.0000100000000.0
8	1	3::g59144.t1	g59144.t1	754	25214	49	23	8	4	13258	1	1	1	405.953	1619.78	4	1619.78	0.0029	104	116	1	11.89	14	31	0.082	R	GSWKNQFRPENTR	T	Deamidated (NQ)	0.0000100000000.0
8	1	3::g59144.t1	g59144.t1	754	25214	49	23	8	4	13260	1	1	1	540.935	1619.78	3	1619.78	0.0033	104	116	1	11.26	15	31	0.12	R	GSWKNQFRPENTR	T	Deamidated (NQ)	0.0000100000000.0
8	1	3::g59144.t1	g59144.t1	754	25214	49	23	8	4	13276	1	1	1	541.262	1620.77	3	1620.76	0.0006	104	116	1	8.78	13	31	0.15	R	GSWKNQFRPENTR	T	2 Deamidated (NQ)	0.0000100000100.0
8	1	3::g59144.t1	g59144.t1	754	25214	49	23	8	4	13278	1	1	1	406.199	1620.77	4	1620.76	0.0018	104	116	1	6.3	13	31	0.26	R	GSWKNQFRPENTR	T	2 Deamidated (NQ)	0.0000100000100.0
8	1	3::g59144.t1	g59144.t1	754	25214	49	23	8	4	13279	1	1	1	406.199	1620.77	4	1620.76	0.002	104	116	1	13.87	17	31	0.1	R	GSWKNQFRPENTR	T	2 Deamidated (NQ)	0.0000100000100.0
8	1	3::g59144.t1	g59144.t1	754	25214	49	23	8	4	13282	1	1	1	406.199	1620.77	4	1620.76	0.0026	104	116	1	10.45	13	31	0.1	R	GSWKNQFRPENTR	T	2 Deamidated (NQ)	0.0000100000100.0
8	1	3::g59144.t1	g59144.t1	754	25214	49	23	8	4	13283	1	1	1	541.263	1620.77	3	1620.76	0.0028	104	116	1	3.59	13	31	0.46	R	GSWKNQFRPENTR	T	2 Deamidated (NQ)	0.0000100000100.0
8	1	3::g59144.t1	g59144.t1	754	25214	49	23	8	4	13285	1	1	1	406.199	1620.77	4	1620.76	0.0037	104	116	1	8.8	13	31	0.16	R	GSWKNQFRPENTR	T	2 Deamidated (NQ)	0.0000100000100.0
8	1	3::g59144.t1	g59144.t1	754	25214	49	23	8	4	18672	1	1	1	771.381	2311.12	3	2311.11	0.0077	27	45	0	50.33				N	SLFLQEGMAFNPEFLHLMR	K	2 Oxidation (M)	0.0000000200000000020.0
8	1	3::g59144.t1	g59144.t1	754	25214	49	23	8	4	19469	1	1	1	871.096	2610.27	3	2610.26	0.0041	24	45	0	39.9				R	LANSLFLQEGMAFNPEFLHLMR	K	Deamidated (NQ); Oxidation (M); Oxidation:O(1) (ADEFHIKLMNPQRSTVWY) [+15.99]	0.00100000000X0000000020.0
8	1	3::g59144.t1	g59144.t1	754	25214	49	23	8	4	19470	1	1	1	871.096	2610.27	3	2610.27	-0.0083	24	45	0	49.14				R	LANSLFLQEGMAFNPEFLHLMR	K	2 Oxidation (M); Label:15N(1) (E) [+1.00]	0.00000000X0200000000020.0
8	1	3::g59144.t1	g59144.t1	754	25214	49	23	8	4	19473	1	1	1	871.436	2611.29	3	2611.27	0.0152	24	45	0	29.86				R	LANSLFLQEGMAFNPEFLHLMR	K	2 Oxidation (M); 2 Label:15N(1) (F) [+1.00]	0.00000X000020X000000020.0
8	1	3::g59144.t1	g59144.t1	754	25214	49	23	8	4	19494	1	1	1	876.1	2625.28	3	2625.27	0.0061	24	45	0	45.97				R	LANSLFLQEGMAFNPEFLHLMR	K	Oxidation (M); Oxidation:O(2) (CFMWY) [+31.99]	0.00000000002000000000X0.0
8	1	3::g59144.t1	g59144.t1	754	25214	49	23	8	4	19514	1	1	1	881.431	2641.27	3	2641.27	0.0028	24	45	0	121.05				R	LANSLFLQEGMAFNPEFLHLMR	K	2 Oxidation:O(2) (CFMWY) [+31.99]	0.0000000000X000000000X0.0
9	1	3::g19658.t1	g19658.t1	645	38696	68	31	10	7	291	1	1	1	385.181	768.348	2	768.348	0.0006	296	301	0	9.78	13	24	0.12	R	LCFDSK	L
9	1	3::g19658.t1	g19658.t1	645	38696	68	31	10	7	1248	1	1	1	446.713	891.412	2	891.412	0.0003	200	206	0	3.76	13	29	0.44	R	VEELCSR	L
9	1	3::g19658.t1	g19658.t1	645	38696	68	31	10	7	1468	1	1	1	452.749	903.483	2	903.481	0.0013	127	134	0	4.62	13	31	0.37	K	LSPEFVGR	T
9	1	3::g19658.t1	g19658.t1	645	38696	68	31	10	7	1469	1	1	1	452.749	903.483	2	903.481	0.002	127	134	0	27.74	15	31	0.0028	K	LSPEFVGR	T
9	1	3::g19658.t1	g19658.t1	645	38696	68	31	10	7	1470	1	1	1	452.749	903.484	2	903.481	0.0026	127	134	0	21.42	16	31	0.015	K	LSPEFVGR	T
9	1	3::g19658.t1	g19658.t1	645	38696	68	31	10	7	1471	1	1	1	452.749	903.484	2	903.481	0.0029	127	134	0	15.16	13	31	0.038	K	LSPEFVGR	T
9	1	3::g19658.t1	g19658.t1	645	38696	68	31	10	7	1692	1	1	1	463.741	925.467	2	925.469	-0.0022	25	31	0	22.55	14	29	0.0077	K	CTYTLLR	D
9	1	3::g19658.t1	g19658.t1	645	38696	68	31	10	7	1693	1	1	1	463.743	925.472	2	925.469	0.0025	25	31	0	18.62	14	28	0.018	K	CTYTLLR	D
9	1	3::g19658.t1	g19658.t1	645	38696	68	31	10	7	4832	1	1	1	559.774	1117.53	2	1117.53	0.0006	273	281	0	12.9	13	31	0.062	K	QCPPGLQYR	E
9	1	3::g19658.t1	g19658.t1	645	38696	68	31	10	7	4833	1	1	1	559.775	1117.53	2	1117.53	0.0009	273	281	0	13.93	13	31	0.049	K	QCPPGLQYR	E
9	1	3::g19658.t1	g19658.t1	645	38696	68	31	10	7	4834	1	1	1	559.775	1117.53	2	1117.53	0.001	273	281	0	16.5	14	31	0.028	K	QCPPGLQYR	E
9	1	3::g19658.t1	g19658.t1	645	38696	68	31	10	7	4835	1	1	1	559.775	1117.54	2	1117.53	0.0016	273	281	0	2.29	13	31	0.61	K	QCPPGLQYR	E
9	1	3::g19658.t1	g19658.t1	645	38696	68	31	10	7	4836	1	1	1	559.775	1117.54	2	1117.53	0.0016	273	281	0	13.11	13	31	0.059	K	QCPPGLQYR	E
9	1	3::g19658.t1	g19658.t1	645	38696	68	31	10	7	4837	1	1	1	559.775	1117.54	2	1117.53	0.0023	273	281	0	4.89	13	31	0.35	K	QCPPGLQYR	E
9	1	3::g19658.t1	g19658.t1	645	38696	68	31	10	7	10420	1	1	1	709.345	1416.67	2	1416.67	0	74	85	0	5.05	13	30	0.34	R	LHSNSVTFNDQR	V
9	1	3::g19658.t1	g19658.t1	645	38696	68	31	10	7	10421	1	1	1	473.232	1416.68	3	1416.67	0.0006	74	85	0	12.23	13	30	0.071	R	LHSNSVTFNDQR	V
9	1	3::g19658.t1	g19658.t1	645	38696	68	31	10	7	10422	1	1	1	709.345	1416.68	2	1416.67	0.0017	74	85	0	61.08	17	30	2.1e-06	R	LHSNSVTFNDQR	V
9	1	3::g19658.t1	g19658.t1	645	38696	68	31	10	7	10423	1	1	1	709.346	1416.68	2	1416.67	0.0018	74	85	0	12.18	13	30	0.072	R	LHSNSVTFNDQR	V
9	1	3::g19658.t1	g19658.t1	645	38696	68	31	10	7	10424	1	1	1	473.233	1416.68	3	1416.67	0.0032	74	85	0	49.99	19	30	4.4e-05	R	LHSNSVTFNDQR	V
9	1	3::g19658.t1	g19658.t1	645	38696	68	31	10	7	10425	1	1	1	473.233	1416.68	3	1416.67	0.0032	74	85	0	48.14	19	30	6.2e-05	R	LHSNSVTFNDQR	V
9	1	3::g19658.t1	g19658.t1	645	38696	68	31	10	7	10426	1	1	1	473.233	1416.68	3	1416.67	0.0033	74	85	0	18	15	30	0.027	R	LHSNSVTFNDQR	V
9	1	3::g19658.t1	g19658.t1	645	38696	68	31	10	7	10433	1	1	1	473.56	1417.66	3	1417.66	0.0005	74	85	0	2.96	13	30	0.53	R	LHSNSVTFNDQR	V	Deamidated (NQ)	0.000000001000.0
9	1	3::g19658.t1	g19658.t1	645	38696	68	31	10	7	10434	1	1	1	473.56	1417.66	3	1417.66	0.0008	74	85	0	36.04	15	30	0.00044	R	LHSNSVTFNDQR	V	Deamidated (NQ)	0.000000001000.0
9	1	3::g19658.t1	g19658.t1	645	38696	68	31	10	7	10435	1	1	1	473.56	1417.66	3	1417.66	0.001	74	85	0	8.1	13	30	0.17	R	LHSNSVTFNDQR	V	Deamidated (NQ)	0.000000000010.0
9	1	3::g19658.t1	g19658.t1	645	38696	68	31	10	7	10436	1	1	1	709.837	1417.66	2	1417.66	0.0018	74	85	0	49.6	16	30	2.2e-05	R	LHSNSVTFNDQR	V	Deamidated (NQ)	0.000000001000.0
9	1	3::g19658.t1	g19658.t1	645	38696	68	31	10	7	10437	1	1	1	709.838	1417.66	2	1417.66	0.0036	74	85	0	45.58	25	30	0.00047	R	LHSNSVTFNDQR	V	Deamidated (NQ)	0.000100000000.0
9	1	3::g19658.t1	g19658.t1	645	38696	68	31	10	7	10438	1	1	1	709.838	1417.66	2	1417.66	0.0037	74	85	0	7.16	13	30	0.21	R	LHSNSVTFNDQR	V	Deamidated (NQ)	0.000000001000.0
9	1	3::g19658.t1	g19658.t1	645	38696	68	31	10	7	10439	1	1	1	473.562	1417.66	3	1417.66	0.0044	74	85	0	41.26	15	30	0.00014	R	LHSNSVTFNDQR	V	Deamidated (NQ)	0.000100000000.0
9	1	3::g19658.t1	g19658.t1	645	38696	68	31	10	7	10440	1	1	1	709.839	1417.66	2	1417.66	0.0046	74	85	0	24.47	20	30	0.02	R	LHSNSVTFNDQR	V	Deamidated (NQ)	0.000100000000.0
9	1	3::g19658.t1	g19658.t1	645	38696	68	31	10	7	10441	1	1	1	473.562	1417.66	3	1417.66	0.0053	74	85	0	46.72	15	30	4.2e-05	R	LHSNSVTFNDQR	V	Deamidated (NQ)	0.000100000000.0
9	1	3::g19658.t1	g19658.t1	645	38696	68	31	10	7	10442	1	1	1	473.562	1417.66	3	1417.66	0.0064	74	85	0	29.05	14	30	0.0019	R	LHSNSVTFNDQR	V	Deamidated (NQ)	0.000000001000.0
9	1	3::g19658.t1	g19658.t1	645	38696	68	31	10	7	10450	1	1	1	473.888	1418.64	3	1418.64	0.0008	74	85	0	40.16	16	29	0.0002	R	LHSNSVTFNDQR	V	2 Deamidated (NQ)	0.000100001000.0
9	1	3::g19658.t1	g19658.t1	645	38696	68	31	10	7	10451	1	1	1	473.888	1418.64	3	1418.64	0.0008	74	85	0	22.64	14	29	0.0076	R	LHSNSVTFNDQR	V	2 Deamidated (NQ)	0.000100001000.0
9	1	3::g19658.t1	g19658.t1	645	38696	68	31	10	7	10452	1	1	1	473.89	1418.65	3	1418.64	0.0053	74	85	0	23.23	14	29	0.0066	R	LHSNSVTFNDQR	V	2 Deamidated (NQ)	0.000100001000.0
9	1	3::g19658.t1	g19658.t1	645	38696	68	31	10	7	11042	1	1	1	724.378	1446.74	2	1446.74	0.0053	61	73	0	63.09				R	SVSLFLPWEGEVR	L	Trp->Asp (W) [-71.05]	0.0000000X00000.0
9	1	3::g19658.t1	g19658.t1	645	38696	68	31	10	7	11972	1	1	1	759.903	1517.79	2	1517.79	0.0032	61	73	0	35.21	15	31	0.0005	R	SVSLFLPWEGEVR	L
9	1	3::g19658.t1	g19658.t1	645	38696	68	31	10	7	12025	1	1	1	761.899	1521.78	2	1521.78	0.0015	61	73	0	37.23				R	SVSLFLPWEGEVR	L	Trp->Kynurenin (W) [+3.99]	0.0000000X00000.0
9	1	3::g19658.t1	g19658.t1	645	38696	68	31	10	7	12102	1	1	1	382.435	1525.71	4	1525.71	0.003	252	264	1	37.16	15	30	0.00033	R	ACAHADSPLKDWR	K
9	1	3::g19658.t1	g19658.t1	645	38696	68	31	10	7	12103	1	1	1	509.578	1525.71	3	1525.71	0.0033	252	264	1	32.83	15	30	0.00083	R	ACAHADSPLKDWR	K
9	1	3::g19658.t1	g19658.t1	645	38696	68	31	10	7	12104	1	1	1	382.436	1525.71	4	1525.71	0.0041	252	264	1	49.61	16	30	2.2e-05	R	ACAHADSPLKDWR	K
9	1	3::g19658.t1	g19658.t1	645	38696	68	31	10	7	12105	1	1	1	382.436	1525.71	4	1525.71	0.0043	252	264	1	8.31	13	30	0.17	R	ACAHADSPLKDWR	K
9	1	3::g19658.t1	g19658.t1	645	38696	68	31	10	7	12106	1	1	1	509.579	1525.71	3	1525.71	0.0051	252	264	1	45.95	15	30	4.9e-05	R	ACAHADSPLKDWR	K
9	1	3::g19658.t1	g19658.t1	645	38696	68	31	10	7	12107	1	1	1	382.436	1525.71	4	1525.71	0.0054	252	264	1	34.97	15	30	0.00053	R	ACAHADSPLKDWR	K
9	1	3::g19658.t1	g19658.t1	645	38696	68	31	10	7	12108	1	1	1	509.579	1525.72	3	1525.71	0.006	252	264	1	60.58	16	30	2.1e-06	R	ACAHADSPLKDWR	K
9	1	3::g19658.t1	g19658.t1	645	38696	68	31	10	7	12109	1	1	1	509.579	1525.72	3	1525.71	0.006	252	264	1	60.57	16	30	2.1e-06	R	ACAHADSPLKDWR	K
9	1	3::g19658.t1	g19658.t1	645	38696	68	31	10	7	12259	1	1	1	766.893	1531.77	2	1531.77	0.0038	61	73	0	40.81				R	SVSLFLPWEGEVR	L	Trp->Oxolactone (W) [+13.98]	0.0000000X00000.0
9	1	3::g19658.t1	g19658.t1	645	38696	68	31	10	7	12274	1	1	1	767.389	1532.76	2	1532.76	0.0021	61	73	0	31.79				R	SVSLFLPWEGEVR	L	Val->Asn (V) [+14.97]	0.00000000000X0.0
9	1	3::g19658.t1	g19658.t1	645	38696	68	31	10	7	12294	1	1	1	767.901	1533.79	2	1533.78	0.0044	61	73	0	31.53				R	SVSLFLPWEGEVR	L	Oxidation:O(1) (ADEFHIKLMNPQRSTVWY) [+15.99]	0.0000000X00000.0
9	1	3::g19658.t1	g19658.t1	645	38696	68	31	10	7	12295	1	1	1	767.901	1533.79	2	1533.78	0.005	61	73	0	46.09				R	SVSLFLPWEGEVR	L	Oxidation:O(1) (ADEFHIKLMNPQRSTVWY) [+15.99]	0.0000000X00000.0
9	1	3::g19658.t1	g19658.t1	645	38696	68	31	10	7	12443	1	1	1	514.908	1541.7	3	1541.7	-0.0034	252	264	1	46.32				R	ACAHADSPLKDWR	K	Oxidation:O(1) (ADEFHIKLMNPQRSTVWY) [+15.99]	0.000X000000000.0
9	1	3::g19658.t1	g19658.t1	645	38696	68	31	10	7	12446	1	1	1	514.908	1541.7	3	1541.7	-0.0023	252	264	1	36.08				R	ACAHADSPLKDWR	K	Oxidation:O(1) (ADEFHIKLMNPQRSTVWY) [+15.99]	0.000X000000000.0
9	1	3::g19658.t1	g19658.t1	645	38696	68	31	10	7	12448	1	1	1	514.909	1541.7	3	1541.7	-0.0005	252	264	1	46.07				R	ACAHADSPLKDWR	K	Oxidation:O(1) (ADEFHIKLMNPQRSTVWY) [+15.99]	0.000X000000000.0
9	1	3::g19658.t1	g19658.t1	645	38696	68	31	10	7	12449	1	1	1	514.909	1541.7	3	1541.7	0	252	264	1	48.2				R	ACAHADSPLKDWR	K	Oxidation:O(1) (ADEFHIKLMNPQRSTVWY) [+15.99]	0.00X0000000000.0
9	1	3::g19658.t1	g19658.t1	645	38696	68	31	10	7	12450	1	1	1	386.433	1541.7	4	1541.7	0.0003	252	264	1	41.41				R	ACAHADSPLKDWR	K	Oxidation:O(1) (ADEFHIKLMNPQRSTVWY) [+15.99]	0.0000X00000000.0
9	1	3::g19658.t1	g19658.t1	645	38696	68	31	10	7	12451	1	1	1	386.434	1541.71	4	1541.7	0.0006	252	264	1	42.99				R	ACAHADSPLKDWR	K	Oxidation:O(1) (ADEFHIKLMNPQRSTVWY) [+15.99]	0.0000X00000000.0
[truncated: 1,407 more rows]

## Sheet: 19211_196_SSOM_Trypsin
prot_hit_num	prot_family_member	prot_acc	prot_desc	prot_score	prot_mass	prot_matches	prot_matches_sig	prot_sequences	prot_sequences_sig	pep_query	pep_rank	pep_isbold	pep_isunique	pep_exp_mz	pep_exp_mr	pep_exp_z	pep_calc_mr	pep_delta	pep_start	pep_end	pep_miss	pep_score	pep_homol	pep_ident	pep_expect	pep_res_before	pep_seq	pep_res_after	pep_var_mod	pep_var_mod_pos
1	1	3::g24402.t1	g24402.t1	8194	26251	957	484	47	21	111	1	1	1	363.717	725.419	2	725.418	0.0004	90	97	0	31.03				G	AVGPLGGR	G
1	1	3::g24402.t1	g24402.t1	8194	26251	957	484	47	21	112	1	1	1	363.717	725.42	2	725.418	0.0013	90	97	0	31.75				G	AVGPLGGR	G
1	1	3::g24402.t1	g24402.t1	8194	26251	957	484	47	21	296	1	1	1	379.231	756.448	2	756.449	-0.0011	194	200	0	31.01				A	LVVNGVR	K	Deamidated (NQ)	0.0001000.0
1	1	3::g24402.t1	g24402.t1	8194	26251	957	484	47	21	297	1	1	1	379.231	756.448	2	756.449	-0.001	194	200	0	29.35				A	LVVNGVR	K	Deamidated (NQ)	0.0001000.0
1	1	3::g24402.t1	g24402.t1	8194	26251	957	484	47	21	299	1	1	1	379.232	756.45	2	756.449	0.0002	194	200	0	31.01				A	LVVNGVR	K	Deamidated (NQ)	0.0001000.0
1	1	3::g24402.t1	g24402.t1	8194	26251	957	484	47	21	303	1	1	1	379.233	756.451	2	756.449	0.0018	194	200	0	34.28				A	LVVNGVR	K	Deamidated (NQ)	0.0001000.0
1	1	3::g24402.t1	g24402.t1	8194	26251	957	484	47	21	455	1	1	1	392.227	782.44	2	782.44	-0.0003	89	97	0	31.01		25	0.014	R	GAVGPLGGR	G
1	1	3::g24402.t1	g24402.t1	8194	26251	957	484	47	21	456	1	1	1	392.227	782.44	2	782.44	-0.0002	89	97	0	30.18		25	0.017	R	GAVGPLGGR	G
1	1	3::g24402.t1	g24402.t1	8194	26251	957	484	47	21	457	1	1	1	392.227	782.44	2	782.44	0	89	97	0	13.25	13	25	0.057	R	GAVGPLGGR	G
1	1	3::g24402.t1	g24402.t1	8194	26251	957	484	47	21	458	1	1	1	392.227	782.44	2	782.44	0.0001	89	97	0	4.35	13	25	0.39	R	GAVGPLGGR	G
1	1	3::g24402.t1	g24402.t1	8194	26251	957	484	47	21	459	1	1	1	392.227	782.44	2	782.44	0.0001	89	97	0	19.41	19	25	0.048	R	GAVGPLGGR	G
1	1	3::g24402.t1	g24402.t1	8194	26251	957	484	47	21	460	1	1	1	392.227	782.44	2	782.44	0.0001	89	97	0	9.96	13	25	0.12	R	GAVGPLGGR	G
1	1	3::g24402.t1	g24402.t1	8194	26251	957	484	47	21	461	1	1	1	392.227	782.44	2	782.44	0.0001	89	97	0	26.09		25	0.042	R	GAVGPLGGR	G
1	1	3::g24402.t1	g24402.t1	8194	26251	957	484	47	21	462	1	1	1	392.227	782.44	2	782.44	0.0002	89	97	0	31.29		25	0.013	R	GAVGPLGGR	G
1	1	3::g24402.t1	g24402.t1	8194	26251	957	484	47	21	463	1	1	1	392.227	782.44	2	782.44	0.0002	89	97	0	28.25		25	0.026	R	GAVGPLGGR	G
1	1	3::g24402.t1	g24402.t1	8194	26251	957	484	47	21	464	1	1	1	392.227	782.44	2	782.44	0.0003	89	97	0	27.53		25	0.03	R	GAVGPLGGR	G
1	1	3::g24402.t1	g24402.t1	8194	26251	957	484	47	21	465	1	1	1	392.227	782.44	2	782.44	0.0003	89	97	0	31.13		25	0.013	R	GAVGPLGGR	G
1	1	3::g24402.t1	g24402.t1	8194	26251	957	484	47	21	466	1	1	1	392.227	782.44	2	782.44	0.0004	89	97	0	17.7	20	25	0.099	R	GAVGPLGGR	G
1	1	3::g24402.t1	g24402.t1	8194	26251	957	484	47	21	467	1	1	1	392.227	782.44	2	782.44	0.0004	89	97	0	22.36	16	25	0.012	R	GAVGPLGGR	G
1	1	3::g24402.t1	g24402.t1	8194	26251	957	484	47	21	468	1	1	1	392.228	782.44	2	782.44	0.0005	89	97	0	30.35		25	0.016	R	GAVGPLGGR	G
1	1	3::g24402.t1	g24402.t1	8194	26251	957	484	47	21	469	1	1	1	392.228	782.44	2	782.44	0.0005	89	97	0	43.75		25	0.00073	R	GAVGPLGGR	G
1	1	3::g24402.t1	g24402.t1	8194	26251	957	484	47	21	470	1	1	1	392.228	782.44	2	782.44	0.0005	89	97	0	2.18	13	25	0.62	R	GAVGPLGGR	G
1	1	3::g24402.t1	g24402.t1	8194	26251	957	484	47	21	471	1	1	1	392.228	782.44	2	782.44	0.0005	89	97	0	17.78	14	25	0.021	R	GAVGPLGGR	G
1	1	3::g24402.t1	g24402.t1	8194	26251	957	484	47	21	472	1	1	1	392.228	782.44	2	782.44	0.0005	89	97	0	5.11	13	25	0.33	R	GAVGPLGGR	G
1	1	3::g24402.t1	g24402.t1	8194	26251	957	484	47	21	473	1	1	1	392.228	782.441	2	782.44	0.0006	89	97	0	30.83		25	0.014	R	GAVGPLGGR	G
1	1	3::g24402.t1	g24402.t1	8194	26251	957	484	47	21	474	1	1	1	392.228	782.441	2	782.44	0.0006	89	97	0	27.85		25	0.027	R	GAVGPLGGR	G
1	1	3::g24402.t1	g24402.t1	8194	26251	957	484	47	21	475	1	1	1	392.228	782.441	2	782.44	0.0006	89	97	0	27.88		24	0.026	R	GAVGPLGGR	G
1	1	3::g24402.t1	g24402.t1	8194	26251	957	484	47	21	476	1	1	1	392.228	782.441	2	782.44	0.0007	89	97	0	19.71		24	0.17	R	GAVGPLGGR	G
1	1	3::g24402.t1	g24402.t1	8194	26251	957	484	47	21	477	1	1	1	392.228	782.441	2	782.44	0.0007	89	97	0	4.7	13	24	0.36	R	GAVGPLGGR	G
1	1	3::g24402.t1	g24402.t1	8194	26251	957	484	47	21	478	1	1	1	392.228	782.441	2	782.44	0.0008	89	97	0	25.8	19	24	0.011	R	GAVGPLGGR	G
1	1	3::g24402.t1	g24402.t1	8194	26251	957	484	47	21	480	1	1	1	392.228	782.441	2	782.44	0.0008	89	97	0	21.02	18	24	0.028	R	GAVGPLGGR	G
1	1	3::g24402.t1	g24402.t1	8194	26251	957	484	47	21	481	1	1	1	392.228	782.441	2	782.44	0.0008	89	97	0	19.06		24	0.2	R	GAVGPLGGR	G
1	1	3::g24402.t1	g24402.t1	8194	26251	957	484	47	21	483	1	1	1	392.228	782.441	2	782.44	0.0008	89	97	0	13.4	14	24	0.07	R	GAVGPLGGR	G
1	1	3::g24402.t1	g24402.t1	8194	26251	957	484	47	21	484	1	1	1	392.228	782.441	2	782.44	0.0008	89	97	0	30.34	19	24	0.0045	R	GAVGPLGGR	G
1	1	3::g24402.t1	g24402.t1	8194	26251	957	484	47	21	485	1	1	1	392.228	782.441	2	782.44	0.001	89	97	0	20.57		24	0.14	R	GAVGPLGGR	G
1	1	3::g24402.t1	g24402.t1	8194	26251	957	484	47	21	486	1	1	1	392.228	782.441	2	782.44	0.001	89	97	0	43.37		24	0.00073	R	GAVGPLGGR	G
1	1	3::g24402.t1	g24402.t1	8194	26251	957	484	47	21	488	1	1	1	392.228	782.441	2	782.44	0.0013	89	97	0	8.54	13	24	0.16	R	GAVGPLGGR	G
1	1	3::g24402.t1	g24402.t1	8194	26251	957	484	47	21	489	1	1	1	392.228	782.441	2	782.44	0.0013	89	97	0	14.42	13	24	0.044	R	GAVGPLGGR	G
1	1	3::g24402.t1	g24402.t1	8194	26251	957	484	47	21	490	1	1	1	392.228	782.441	2	782.44	0.0014	89	97	0	14.05	17	24	0.11	R	GAVGPLGGR	G
1	1	3::g24402.t1	g24402.t1	8194	26251	957	484	47	21	491	1	1	1	392.228	782.441	2	782.44	0.0015	89	97	0	18.24	21	24	0.1	R	GAVGPLGGR	G
1	1	3::g24402.t1	g24402.t1	8194	26251	957	484	47	21	492	1	1	1	392.228	782.441	2	782.44	0.0015	89	97	0	18.18	21	24	0.11	R	GAVGPLGGR	G
1	1	3::g24402.t1	g24402.t1	8194	26251	957	484	47	21	493	1	1	1	392.228	782.442	2	782.44	0.0016	89	97	0	20.2		24	0.14	R	GAVGPLGGR	G
1	1	3::g24402.t1	g24402.t1	8194	26251	957	484	47	21	494	1	1	1	392.228	782.442	2	782.44	0.0017	89	97	0	1.12	13	24	0.78	R	GAVGPLGGR	G
1	1	3::g24402.t1	g24402.t1	8194	26251	957	484	47	21	496	2	1	1	392.228	782.442	2	782.44	0.0019	89	97	0	11.58	13	24	0.083	R	GAVGPLGGR	G
1	1	3::g24402.t1	g24402.t1	8194	26251	957	484	47	21	497	1	1	1	392.228	782.442	2	782.44	0.0019	89	97	0	17.96		24	0.24	R	GAVGPLGGR	G
1	1	3::g24402.t1	g24402.t1	8194	26251	957	484	47	21	498	1	1	1	392.228	782.442	2	782.44	0.0026	89	97	0	30.39		24	0.014	R	GAVGPLGGR	G
1	1	3::g24402.t1	g24402.t1	8194	26251	957	484	47	21	661	1	1	1	402.749	803.483	2	803.49	-0.0077	143	150	0	30.44				F	PPPGLPVK	F
1	1	3::g24402.t1	g24402.t1	8194	26251	957	484	47	21	662	1	1	1	402.75	803.486	2	803.49	-0.005	143	150	0	42.74				F	PPPGLPVK	F
1	1	3::g24402.t1	g24402.t1	8194	26251	957	484	47	21	663	1	1	1	402.751	803.488	2	803.49	-0.0028	143	150	0	31.24				F	PPPGLPVK	F
1	1	3::g24402.t1	g24402.t1	8194	26251	957	484	47	21	664	1	1	1	402.751	803.488	2	803.49	-0.0023	143	150	0	33.15				F	PPPGLPVK	F
1	1	3::g24402.t1	g24402.t1	8194	26251	957	484	47	21	666	1	1	1	402.752	803.489	2	803.49	-0.0015	143	150	0	39.63				F	PPPGLPVK	F
1	1	3::g24402.t1	g24402.t1	8194	26251	957	484	47	21	668	1	1	1	402.752	803.49	2	803.49	-0.0007	143	150	0	39.88				F	PPPGLPVK	F
1	1	3::g24402.t1	g24402.t1	8194	26251	957	484	47	21	671	1	1	1	402.753	803.491	2	803.49	0.0001	143	150	0	35.41				F	PPPGLPVK	F
1	1	3::g24402.t1	g24402.t1	8194	26251	957	484	47	21	674	1	1	1	402.753	803.492	2	803.49	0.0011	143	150	0	35.9				F	PPPGLPVK	F
1	1	3::g24402.t1	g24402.t1	8194	26251	957	484	47	21	676	1	1	1	402.754	803.494	2	803.49	0.003	143	150	0	29.6				F	PPPGLPVK	F
1	1	3::g24402.t1	g24402.t1	8194	26251	957	484	47	21	784	1	1	1	406.244	810.473	2	810.471	0.002	89	97	0	30.78				R	GAVGPLGGR	G	Ethyl (C-term) [+28.03]	0.000000000.X
1	1	3::g24402.t1	g24402.t1	8194	26251	957	484	47	21	785	1	1	1	406.244	810.473	2	810.471	0.0023	89	97	0	31.04				R	GAVGPLGGR	G	Ethyl (C-term) [+28.03]	0.000000000.X
1	1	3::g24402.t1	g24402.t1	8194	26251	957	484	47	21	1685	1	1	1	449.723	897.431	2	897.43	0.0002	80	88	1	17.96	14	28	0.021	K	GDPGPKGDR	G
1	1	3::g24402.t1	g24402.t1	8194	26251	957	484	47	21	1686	1	1	1	449.723	897.431	2	897.43	0.0002	80	88	1	7.21	13	28	0.21	K	GDPGPKGDR	G
1	1	3::g24402.t1	g24402.t1	8194	26251	957	484	47	21	1688	1	1	1	449.777	897.54	2	897.54	0.0005	192	200	0	39.71	18	23	0.00034	R	AALVVNGVR	K
1	1	3::g24402.t1	g24402.t1	8194	26251	957	484	47	21	1689	1	1	1	449.777	897.54	2	897.54	0.0005	192	200	0	8.69	13	23	0.15	R	AALVVNGVR	K
1	1	3::g24402.t1	g24402.t1	8194	26251	957	484	47	21	1690	1	1	1	449.777	897.54	2	897.54	0.0008	192	200	0	42.65	19	23	0.00024	R	AALVVNGVR	K
1	1	3::g24402.t1	g24402.t1	8194	26251	957	484	47	21	1691	1	1	1	449.778	897.541	2	897.54	0.001	192	200	0	29.48	20	23	0.0064	R	AALVVNGVR	K
1	1	3::g24402.t1	g24402.t1	8194	26251	957	484	47	21	1692	1	1	1	449.778	897.541	2	897.54	0.0013	192	200	0	28.22		23	0.018	R	AALVVNGVR	K
1	1	3::g24402.t1	g24402.t1	8194	26251	957	484	47	21	1693	1	1	1	449.779	897.544	2	897.54	0.0043	192	200	0	10.62	13	24	0.1	R	AALVVNGVR	K
1	1	3::g24402.t1	g24402.t1	8194	26251	957	484	47	21	1715	1	1	1	450.268	898.522	2	898.524	-0.0017	192	200	0	22.57	17	26	0.017	R	AALVVNGVR	K	Deamidated (NQ)	0.000001000.0
1	1	3::g24402.t1	g24402.t1	8194	26251	957	484	47	21	1717	1	1	1	450.268	898.522	2	898.524	-0.0013	192	200	0	14.6	18	26	0.12	R	AALVVNGVR	K	Deamidated (NQ)	0.000001000.0
1	1	3::g24402.t1	g24402.t1	8194	26251	957	484	47	21	1718	1	1	1	450.269	898.522	2	898.524	-0.0012	192	200	0	8.88	17	26	0.34	R	AALVVNGVR	K	Deamidated (NQ)	0.000001000.0
1	1	3::g24402.t1	g24402.t1	8194	26251	957	484	47	21	1720	1	1	1	450.269	898.523	2	898.524	-0.0011	192	200	0	10.86	13	26	0.1	R	AALVVNGVR	K	Deamidated (NQ)	0.000001000.0
1	1	3::g24402.t1	g24402.t1	8194	26251	957	484	47	21	1721	1	1	1	450.269	898.523	2	898.524	-0.0009	192	200	0	3.17	13	26	0.5	R	AALVVNGVR	K	Deamidated (NQ)	0.000001000.0
1	1	3::g24402.t1	g24402.t1	8194	26251	957	484	47	21	1722	1	1	1	450.269	898.523	2	898.524	-0.0009	192	200	0	24.11	14	26	0.0055	R	AALVVNGVR	K	Deamidated (NQ)	0.000001000.0
1	1	3::g24402.t1	g24402.t1	8194	26251	957	484	47	21	1724	1	1	1	450.269	898.523	2	898.524	-0.0009	192	200	0	2.08	13	26	0.64	R	AALVVNGVR	K	Deamidated (NQ)	0.000001000.0
1	1	3::g24402.t1	g24402.t1	8194	26251	957	484	47	21	1725	1	1	1	450.269	898.523	2	898.524	-0.0008	192	200	0	19.8	14	26	0.015	R	AALVVNGVR	K	Deamidated (NQ)	0.000001000.0
1	1	3::g24402.t1	g24402.t1	8194	26251	957	484	47	21	1726	1	1	1	450.269	898.523	2	898.524	-0.0008	192	200	0	14.31	16	26	0.089	R	AALVVNGVR	K	Deamidated (NQ)	0.000001000.0
1	1	3::g24402.t1	g24402.t1	8194	26251	957	484	47	21	1727	1	1	1	450.269	898.523	2	898.524	-0.0008	192	200	0	7.1	13	26	0.22	R	AALVVNGVR	K	Deamidated (NQ)	0.000001000.0
1	1	3::g24402.t1	g24402.t1	8194	26251	957	484	47	21	1728	1	1	1	450.269	898.523	2	898.524	-0.0008	192	200	0	11.26	13	26	0.088	R	AALVVNGVR	K	Deamidated (NQ)	0.000001000.0
1	1	3::g24402.t1	g24402.t1	8194	26251	957	484	47	21	1729	1	1	1	450.269	898.523	2	898.524	-0.0007	192	200	0	29.05		26	0.029	R	AALVVNGVR	K	Deamidated (NQ)	0.000001000.0
1	1	3::g24402.t1	g24402.t1	8194	26251	957	484	47	21	1733	1	1	1	450.269	898.523	2	898.524	-0.0006	192	200	0	11.5	13	26	0.083	R	AALVVNGVR	K	Deamidated (NQ)	0.000001000.0
1	1	3::g24402.t1	g24402.t1	8194	26251	957	484	47	21	1734	1	1	1	450.269	898.523	2	898.524	-0.0006	192	200	0	10.53	13	26	0.1	R	AALVVNGVR	K	Deamidated (NQ)	0.000001000.0
1	1	3::g24402.t1	g24402.t1	8194	26251	957	484	47	21	1735	1	1	1	450.269	898.523	2	898.524	-0.0006	192	200	0	32.31	22	26	0.0049	R	AALVVNGVR	K	Deamidated (NQ)	0.000001000.0
1	1	3::g24402.t1	g24402.t1	8194	26251	957	484	47	21	1736	1	1	1	450.269	898.523	2	898.524	-0.0005	192	200	0	6.45	13	26	0.25	R	AALVVNGVR	K	Deamidated (NQ)	0.000001000.0
1	1	3::g24402.t1	g24402.t1	8194	26251	957	484	47	21	1737	1	1	1	450.269	898.523	2	898.524	-0.0005	192	200	0	12.36	13	26	0.069	R	AALVVNGVR	K	Deamidated (NQ)	0.000001000.0
1	1	3::g24402.t1	g24402.t1	8194	26251	957	484	47	21	1738	1	1	1	450.269	898.523	2	898.524	-0.0005	192	200	0	2.27	13	26	0.61	R	AALVVNGVR	K	Deamidated (NQ)	0.000001000.0
1	1	3::g24402.t1	g24402.t1	8194	26251	957	484	47	21	1739	1	1	1	450.269	898.523	2	898.524	-0.0004	192	200	0	42.36	26	26	0.0013	R	AALVVNGVR	K	Deamidated (NQ)	0.000001000.0
1	1	3::g24402.t1	g24402.t1	8194	26251	957	484	47	21	1741	1	1	1	450.269	898.523	2	898.524	-0.0004	192	200	0	4.06	13	26	0.42	R	AALVVNGVR	K	Deamidated (NQ)	0.000001000.0
1	1	3::g24402.t1	g24402.t1	8194	26251	957	484	47	21	1743	1	1	1	450.269	898.523	2	898.524	-0.0002	192	200	0	30.89	16	26	0.002	R	AALVVNGVR	K	Deamidated (NQ)	0.000001000.0
1	1	3::g24402.t1	g24402.t1	8194	26251	957	484	47	21	1744	1	1	1	450.269	898.523	2	898.524	-0.0002	192	200	0	28.45		26	0.034	R	AALVVNGVR	K	Deamidated (NQ)	0.000001000.0
1	1	3::g24402.t1	g24402.t1	8194	26251	957	484	47	21	1745	1	1	1	450.269	898.524	2	898.524	-0.0001	192	200	0	26.71	18	26	0.0079	R	AALVVNGVR	K	Deamidated (NQ)	0.000001000.0
1	1	3::g24402.t1	g24402.t1	8194	26251	957	484	47	21	1746	1	1	1	450.269	898.524	2	898.524	-0.0001	192	200	0	29.12	17	26	0.0036	R	AALVVNGVR	K	Deamidated (NQ)	0.000001000.0
1	1	3::g24402.t1	g24402.t1	8194	26251	957	484	47	21	1747	1	1	1	450.269	898.524	2	898.524	-0.0001	192	200	0	24.19	24	26	0.048	R	AALVVNGVR	K	Deamidated (NQ)	0.000001000.0
1	1	3::g24402.t1	g24402.t1	8194	26251	957	484	47	21	1748	1	1	1	450.269	898.524	2	898.524	-0.0001	192	200	0	25.99	14	26	0.0037	R	AALVVNGVR	K	Deamidated (NQ)	0.000001000.0
1	1	3::g24402.t1	g24402.t1	8194	26251	957	484	47	21	1749	1	1	1	450.269	898.524	2	898.524	-0.0001	192	200	0	13.85	16	26	0.1	R	AALVVNGVR	K	Deamidated (NQ)	0.000001000.0
1	1	3::g24402.t1	g24402.t1	8194	26251	957	484	47	21	1750	1	1	1	450.269	898.524	2	898.524	-0.0001	192	200	0	42.91		26	0.0012	R	AALVVNGVR	K	Deamidated (NQ)	0.000001000.0
1	1	3::g24402.t1	g24402.t1	8194	26251	957	484	47	21	1751	1	1	1	450.269	898.524	2	898.524	0	192	200	0	2.14	13	26	0.63	R	AALVVNGVR	K	Deamidated (NQ)	0.000001000.0
1	1	3::g24402.t1	g24402.t1	8194	26251	957	484	47	21	1752	1	1	1	450.269	898.524	2	898.524	0	192	200	0	31.19	17	26	0.0019	R	AALVVNGVR	K	Deamidated (NQ)	0.000001000.0
1	1	3::g24402.t1	g24402.t1	8194	26251	957	484	47	21	1753	1	1	1	450.269	898.524	2	898.524	0	192	200	0	26.34	16	26	0.0055	R	AALVVNGVR	K	Deamidated (NQ)	0.000001000.0
1	1	3::g24402.t1	g24402.t1	8194	26251	957	484	47	21	1754	1	1	1	450.269	898.524	2	898.524	0.0001	192	200	0	17.81	17	26	0.05	R	AALVVNGVR	K	Deamidated (NQ)	0.000001000.0
1	1	3::g24402.t1	g24402.t1	8194	26251	957	484	47	21	1755	1	1	1	450.269	898.524	2	898.524	0.0001	192	200	0	22.6	16	26	0.013	R	AALVVNGVR	K	Deamidated (NQ)	0.000001000.0
1	1	3::g24402.t1	g24402.t1	8194	26251	957	484	47	21	1756	1	1	1	450.269	898.524	2	898.524	0.0001	192	200	0	1.84	13	26	0.67	R	AALVVNGVR	K	Deamidated (NQ)	0.000001000.0
1	1	3::g24402.t1	g24402.t1	8194	26251	957	484	47	21	1758	1	1	1	450.269	898.524	2	898.524	0.0001	192	200	0	11.27	13	26	0.088	R	AALVVNGVR	K	Deamidated (NQ)	0.000001000.0
1	1	3::g24402.t1	g24402.t1	8194	26251	957	484	47	21	1759	1	1	1	450.269	898.524	2	898.524	0.0002	192	200	0	19.42	14	26	0.015	R	AALVVNGVR	K	Deamidated (NQ)	0.000001000.0
1	1	3::g24402.t1	g24402.t1	8194	26251	957	484	47	21	1760	1	1	1	450.269	898.524	2	898.524	0.0002	192	200	0	43.44	17	26	0.00014	R	AALVVNGVR	K	Deamidated (NQ)	0.000001000.0
1	1	3::g24402.t1	g24402.t1	8194	26251	957	484	47	21	1761	1	1	1	450.269	898.524	2	898.524	0.0002	192	200	0	25.7	19	26	0.012	R	AALVVNGVR	K	Deamidated (NQ)	0.000001000.0
1	1	3::g24402.t1	g24402.t1	8194	26251	957	484	47	21	1762	1	1	1	450.269	898.524	2	898.524	0.0002	192	200	0	16.45	16	26	0.047	R	AALVVNGVR	K	Deamidated (NQ)	0.000001000.0
1	1	3::g24402.t1	g24402.t1	8194	26251	957	484	47	21	1763	1	1	1	450.269	898.524	2	898.524	0.0002	192	200	0	27.23	17	26	0.0058	R	AALVVNGVR	K	Deamidated (NQ)	0.000001000.0
1	1	3::g24402.t1	g24402.t1	8194	26251	957	484	47	21	1765	1	1	1	450.269	898.524	2	898.524	0.0003	192	200	0	26.4	18	26	0.0077	R	AALVVNGVR	K	Deamidated (NQ)	0.000001000.0
1	1	3::g24402.t1	g24402.t1	8194	26251	957	484	47	21	1766	1	1	1	450.269	898.524	2	898.524	0.0003	192	200	0	22.82	15	26	0.0094	R	AALVVNGVR	K	Deamidated (NQ)	0.000001000.0
1	1	3::g24402.t1	g24402.t1	8194	26251	957	484	47	21	1767	1	1	1	450.269	898.524	2	898.524	0.0004	192	200	0	17.62	17	26	0.046	R	AALVVNGVR	K	Deamidated (NQ)	0.000001000.0
1	1	3::g24402.t1	g24402.t1	8194	26251	957	484	47	21	1768	1	1	1	450.269	898.524	2	898.524	0.0004	192	200	0	38.22	24	26	0.0022	R	AALVVNGVR	K	Deamidated (NQ)	0.000001000.0
1	1	3::g24402.t1	g24402.t1	8194	26251	957	484	47	21	1769	1	1	1	450.269	898.524	2	898.524	0.0004	192	200	0	20.24	18	26	0.037	R	AALVVNGVR	K	Deamidated (NQ)	0.000001000.0
1	1	3::g24402.t1	g24402.t1	8194	26251	957	484	47	21	1770	1	1	1	450.269	898.524	2	898.524	0.0004	192	200	0	25.65	18	26	0.011	R	AALVVNGVR	K	Deamidated (NQ)	0.000001000.0
1	1	3::g24402.t1	g24402.t1	8194	26251	957	484	47	21	1771	1	1	1	450.269	898.524	2	898.524	0.0004	192	200	0	18.5	16	26	0.034	R	AALVVNGVR	K	Deamidated (NQ)	0.000001000.0
1	1	3::g24402.t1	g24402.t1	8194	26251	957	484	47	21	1772	1	1	1	450.269	898.524	2	898.524	0.0004	192	200	0	15.92	15	26	0.05	R	AALVVNGVR	K	Deamidated (NQ)	0.000001000.0
1	1	3::g24402.t1	g24402.t1	8194	26251	957	484	47	21	1773	1	1	1	450.269	898.524	2	898.524	0.0004	192	200	0	0.61	13	26	0.87	R	AALVVNGVR	K	Deamidated (NQ)	0.000001000.0
1	1	3::g24402.t1	g24402.t1	8194	26251	957	484	47	21	1774	1	1	1	450.269	898.524	2	898.524	0.0004	192	200	0	6.2	13	26	0.26	R	AALVVNGVR	K	Deamidated (NQ)	0.000001000.0
1	1	3::g24402.t1	g24402.t1	8194	26251	957	484	47	21	1775	1	1	1	450.269	898.524	2	898.524	0.0005	192	200	0	17.49	24	26	0.24	R	AALVVNGVR	K	Deamidated (NQ)	0.000001000.0
1	1	3::g24402.t1	g24402.t1	8194	26251	957	484	47	21	1776	1	1	1	450.269	898.524	2	898.524	0.0005	192	200	0	27.84	18	26	0.0059	R	AALVVNGVR	K	Deamidated (NQ)	0.000001000.0
1	1	3::g24402.t1	g24402.t1	8194	26251	957	484	47	21	1777	1	1	1	450.269	898.524	2	898.524	0.0005	192	200	0	16.47	16	26	0.053	R	AALVVNGVR	K	Deamidated (NQ)	0.000001000.0
1	1	3::g24402.t1	g24402.t1	8194	26251	957	484	47	21	1778	1	1	1	450.269	898.524	2	898.524	0.0005	192	200	0	42.4	26	26	0.0013	R	AALVVNGVR	K	Deamidated (NQ)	0.000001000.0
1	1	3::g24402.t1	g24402.t1	8194	26251	957	484	47	21	1779	1	1	1	450.269	898.524	2	898.524	0.0005	192	200	0	43.96	20	26	0.00021	R	AALVVNGVR	K	Deamidated (NQ)	0.000001000.0
1	1	3::g24402.t1	g24402.t1	8194	26251	957	484	47	21	1780	1	1	1	450.269	898.524	2	898.524	0.0005	192	200	0	37.28	21	26	0.0015	R	AALVVNGVR	K	Deamidated (NQ)	0.000001000.0
1	1	3::g24402.t1	g24402.t1	8194	26251	957	484	47	21	1781	1	1	1	450.269	898.524	2	898.524	0.0005	192	200	0	44.84	22	26	0.00031	R	AALVVNGVR	K	Deamidated (NQ)	0.000001000.0
1	1	3::g24402.t1	g24402.t1	8194	26251	957	484	47	21	1783	1	1	1	450.269	898.524	2	898.524	0.0006	192	200	0	14.78	15	26	0.065	R	AALVVNGVR	K	Deamidated (NQ)	0.000001000.0
1	1	3::g24402.t1	g24402.t1	8194	26251	957	484	47	21	1784	1	1	1	450.269	898.524	2	898.524	0.0006	192	200	0	40.73	23	26	0.00096	R	AALVVNGVR	K	Deamidated (NQ)	0.000001000.0
1	1	3::g24402.t1	g24402.t1	8194	26251	957	484	47	21	1785	1	1	1	450.269	898.524	2	898.524	0.0006	192	200	0	31.45	18	26	0.0028	R	AALVVNGVR	K	Deamidated (NQ)	0.000001000.0
1	1	3::g24402.t1	g24402.t1	8194	26251	957	484	47	21	1786	1	1	1	450.269	898.524	2	898.524	0.0006	192	200	0	24.24	18	26	0.013	R	AALVVNGVR	K	Deamidated (NQ)	0.000001000.0
1	1	3::g24402.t1	g24402.t1	8194	26251	957	484	47	21	1788	1	1	1	450.269	898.524	2	898.524	0.0006	192	200	0	42.21	26	26	0.0014	R	AALVVNGVR	K	Deamidated (NQ)	0.000001000.0
1	1	3::g24402.t1	g24402.t1	8194	26251	957	484	47	21	1789	1	1	1	450.269	898.524	2	898.524	0.0006	192	200	0	22.37	14	26	0.008	R	AALVVNGVR	K	Deamidated (NQ)	0.000001000.0
1	1	3::g24402.t1	g24402.t1	8194	26251	957	484	47	21	1790	1	1	1	450.269	898.524	2	898.524	0.0006	192	200	0	42.4		26	0.0014	R	AALVVNGVR	K	Deamidated (NQ)	0.000001000.0
1	1	3::g24402.t1	g24402.t1	8194	26251	957	484	47	21	1791	1	1	1	450.269	898.524	2	898.524	0.0007	192	200	0	39.37	26	26	0.0026	R	AALVVNGVR	K	Deamidated (NQ)	0.000001000.0
1	1	3::g24402.t1	g24402.t1	8194	26251	957	484	47	21	1792	1	1	1	450.269	898.524	2	898.524	0.0007	192	200	0	23.73	17	26	0.011	R	AALVVNGVR	K	Deamidated (NQ)	0.000001000.0
1	1	3::g24402.t1	g24402.t1	8194	26251	957	484	47	21	1793	1	1	1	450.269	898.524	2	898.524	0.0007	192	200	0	27.22	21	26	0.014	R	AALVVNGVR	K	Deamidated (NQ)	0.000001000.0
1	1	3::g24402.t1	g24402.t1	8194	26251	957	484	47	21	1794	1	1	1	450.269	898.524	2	898.524	0.0007	192	200	0	27.93	19	26	0.007	R	AALVVNGVR	K	Deamidated (NQ)	0.000001000.0
1	1	3::g24402.t1	g24402.t1	8194	26251	957	484	47	21	1795	1	1	1	450.269	898.524	2	898.524	0.0007	192	200	0	32.01	25	26	0.01	R	AALVVNGVR	K	Deamidated (NQ)	0.000001000.0
1	1	3::g24402.t1	g24402.t1	8194	26251	957	484	47	21	1796	1	1	1	450.269	898.524	2	898.524	0.0008	192	200	0	27.15	19	26	0.008	R	AALVVNGVR	K	Deamidated (NQ)	0.000001000.0
1	1	3::g24402.t1	g24402.t1	8194	26251	957	484	47	21	1797	1	1	1	450.269	898.524	2	898.524	0.0008	192	200	0	29.12		26	0.029	R	AALVVNGVR	K	Deamidated (NQ)	0.000001000.0
1	1	3::g24402.t1	g24402.t1	8194	26251	957	484	47	21	1798	1	1	1	450.269	898.524	2	898.524	0.0008	192	200	0	17.02	17	26	0.05	R	AALVVNGVR	K	Deamidated (NQ)	0.000001000.0
1	1	3::g24402.t1	g24402.t1	8194	26251	957	484	47	21	1799	1	1	1	450.269	898.524	2	898.524	0.0008	192	200	0	38.88	21	26	0.00086	R	AALVVNGVR	K	Deamidated (NQ)	0.000001000.0
1	1	3::g24402.t1	g24402.t1	8194	26251	957	484	47	21	1800	1	1	1	450.269	898.524	2	898.524	0.0008	192	200	0	31.4	19	26	0.003	R	AALVVNGVR	K	Deamidated (NQ)	0.000001000.0
1	1	3::g24402.t1	g24402.t1	8194	26251	957	484	47	21	1801	1	1	1	450.269	898.524	2	898.524	0.0008	192	200	0	7.22	13	26	0.21	R	AALVVNGVR	K	Deamidated (NQ)	0.000001000.0
1	1	3::g24402.t1	g24402.t1	8194	26251	957	484	47	21	1802	1	1	1	450.269	898.524	2	898.524	0.0009	192	200	0	23.84	23	26	0.048	R	AALVVNGVR	K	Deamidated (NQ)	0.000001000.0
1	1	3::g24402.t1	g24402.t1	8194	26251	957	484	47	21	1803	1	1	1	450.269	898.524	2	898.524	0.0009	192	200	0	28.99	18	26	0.0041	R	AALVVNGVR	K	Deamidated (NQ)	0.000001000.0
1	1	3::g24402.t1	g24402.t1	8194	26251	957	484	47	21	1804	1	1	1	450.269	898.524	2	898.524	0.0009	192	200	0	18.26	18	26	0.048	R	AALVVNGVR	K	Deamidated (NQ)	0.000001000.0
1	1	3::g24402.t1	g24402.t1	8194	26251	957	484	47	21	1805	1	1	1	450.269	898.524	2	898.524	0.0009	192	200	0	28.17	21	26	0.011	R	AALVVNGVR	K	Deamidated (NQ)	0.000001000.0
1	1	3::g24402.t1	g24402.t1	8194	26251	957	484	47	21	1806	1	1	1	450.269	898.524	2	898.524	0.0009	192	200	0	44.31	19	26	0.00017	R	AALVVNGVR	K	Deamidated (NQ)	0.000001000.0
1	1	3::g24402.t1	g24402.t1	8194	26251	957	484	47	21	1807	1	1	1	450.269	898.524	2	898.524	0.0009	192	200	0	23.36	14	26	0.0064	R	AALVVNGVR	K	Deamidated (NQ)	0.000001000.0
1	1	3::g24402.t1	g24402.t1	8194	26251	957	484	47	21	1808	1	1	1	450.27	898.525	2	898.524	0.001	192	200	0	27.36	18	26	0.0061	R	AALVVNGVR	K	Deamidated (NQ)	0.000001000.0
1	1	3::g24402.t1	g24402.t1	8194	26251	957	484	47	21	1809	1	1	1	450.27	898.525	2	898.524	0.0011	192	200	0	29.26	19	26	0.0059	R	AALVVNGVR	K	Deamidated (NQ)	0.000001000.0
1	1	3::g24402.t1	g24402.t1	8194	26251	957	484	47	21	1810	1	1	1	450.27	898.525	2	898.524	0.0011	192	200	0	31.31	19	26	0.0031	R	AALVVNGVR	K	Deamidated (NQ)	0.000001000.0
1	1	3::g24402.t1	g24402.t1	8194	26251	957	484	47	21	1811	1	1	1	450.27	898.525	2	898.524	0.0011	192	200	0	21.18	14	26	0.01	R	AALVVNGVR	K	Deamidated (NQ)	0.000001000.0
1	1	3::g24402.t1	g24402.t1	8194	26251	957	484	47	21	1812	1	1	1	450.27	898.525	2	898.524	0.0011	192	200	0	17.89	14	26	0.021	R	AALVVNGVR	K	Deamidated (NQ)	0.000001000.0
1	1	3::g24402.t1	g24402.t1	8194	26251	957	484	47	21	1813	1	1	1	450.27	898.525	2	898.524	0.0011	192	200	0	30.53	17	26	0.0024	R	AALVVNGVR	K	Deamidated (NQ)	0.000001000.0
1	1	3::g24402.t1	g24402.t1	8194	26251	957	484	47	21	1814	1	1	1	450.27	898.525	2	898.524	0.0011	192	200	0	31.08	19	26	0.0039	R	AALVVNGVR	K	Deamidated (NQ)	0.000001000.0
1	1	3::g24402.t1	g24402.t1	8194	26251	957	484	47	21	1815	1	1	1	450.27	898.525	2	898.524	0.0011	192	200	0	44.35	21	26	0.00026	R	AALVVNGVR	K	Deamidated (NQ)	0.000001000.0
1	1	3::g24402.t1	g24402.t1	8194	26251	957	484	47	21	1816	1	1	1	450.27	898.525	2	898.524	0.0012	192	200	0	14.31	13	26	0.045	R	AALVVNGVR	K	Deamidated (NQ)	0.000001000.0
1	1	3::g24402.t1	g24402.t1	8194	26251	957	484	47	21	1817	1	1	1	450.27	898.525	2	898.524	0.0012	192	200	0	16.23	17	26	0.063	R	AALVVNGVR	K	Deamidated (NQ)	0.000001000.0
1	1	3::g24402.t1	g24402.t1	8194	26251	957	484	47	21	1818	1	1	1	450.27	898.525	2	898.524	0.0012	192	200	0	25.24	18	26	0.0096	R	AALVVNGVR	K	Deamidated (NQ)	0.000001000.0
1	1	3::g24402.t1	g24402.t1	8194	26251	957	484	47	21	1819	1	1	1	450.27	898.525	2	898.524	0.0012	192	200	0	32.4	16	26	0.0014	R	AALVVNGVR	K	Deamidated (NQ)	0.000001000.0
1	1	3::g24402.t1	g24402.t1	8194	26251	957	484	47	21	1820	1	1	1	450.27	898.525	2	898.524	0.0013	192	200	0	44.61	21	26	0.00022	R	AALVVNGVR	K	Deamidated (NQ)	0.000001000.0
1	1	3::g24402.t1	g24402.t1	8194	26251	957	484	47	21	1821	1	1	1	450.27	898.525	2	898.524	0.0013	192	200	0	44.34	20	26	0.00023	R	AALVVNGVR	K	Deamidated (NQ)	0.000001000.0
1	1	3::g24402.t1	g24402.t1	8194	26251	957	484	47	21	1822	1	1	1	450.27	898.525	2	898.524	0.0013	192	200	0	35.08	18	26	0.0011	R	AALVVNGVR	K	Deamidated (NQ)	0.000001000.0
1	1	3::g24402.t1	g24402.t1	8194	26251	957	484	47	21	1823	1	1	1	450.27	898.525	2	898.524	0.0013	192	200	0	12.78	13	26	0.063	R	AALVVNGVR	K	Deamidated (NQ)	0.000001000.0
1	1	3::g24402.t1	g24402.t1	8194	26251	957	484	47	21	1824	1	1	1	450.27	898.525	2	898.524	0.0014	192	200	0	30.79	17	26	0.0025	R	AALVVNGVR	K	Deamidated (NQ)	0.000001000.0
1	1	3::g24402.t1	g24402.t1	8194	26251	957	484	47	21	1825	1	1	1	450.27	898.525	2	898.524	0.0014	192	200	0	28.79	21	26	0.0099	R	AALVVNGVR	K	Deamidated (NQ)	0.000001000.0
1	1	3::g24402.t1	g24402.t1	8194	26251	957	484	47	21	1826	1	1	1	450.27	898.525	2	898.524	0.0015	192	200	0	24.13	16	26	0.0096	R	AALVVNGVR	K	Deamidated (NQ)	0.000001000.0
1	1	3::g24402.t1	g24402.t1	8194	26251	957	484	47	21	1827	1	1	1	450.27	898.525	2	898.524	0.0016	192	200	0	31.12	18	26	0.003	R	AALVVNGVR	K	Deamidated (NQ)	0.000001000.0
1	1	3::g24402.t1	g24402.t1	8194	26251	957	484	47	21	1828	1	1	1	450.27	898.525	2	898.524	0.0017	192	200	0	18.99	14	26	0.017	R	AALVVNGVR	K	Deamidated (NQ)	0.000001000.0
1	1	3::g24402.t1	g24402.t1	8194	26251	957	484	47	21	1829	1	1	1	450.27	898.525	2	898.524	0.0017	192	200	0	32.34	19	26	0.0026	R	AALVVNGVR	K	Deamidated (NQ)	0.000001000.0
1	1	3::g24402.t1	g24402.t1	8194	26251	957	484	47	21	1830	1	1	1	450.27	898.525	2	898.524	0.0017	192	200	0	25.05	14	26	0.0045	R	AALVVNGVR	K	Deamidated (NQ)	0.000001000.0
1	1	3::g24402.t1	g24402.t1	8194	26251	957	484	47	21	1831	1	1	1	450.27	898.525	2	898.524	0.0018	192	200	0	26.92	17	26	0.0058	R	AALVVNGVR	K	Deamidated (NQ)	0.000001000.0
1	1	3::g24402.t1	g24402.t1	8194	26251	957	484	47	21	1832	1	1	1	450.27	898.525	2	898.524	0.0018	192	200	0	10.4	13	26	0.11	R	AALVVNGVR	K	Deamidated (NQ)	0.000001000.0
1	1	3::g24402.t1	g24402.t1	8194	26251	957	484	47	21	1833	1	1	1	450.27	898.525	2	898.524	0.0018	192	200	0	42.62		26	0.0013	R	AALVVNGVR	K	Deamidated (NQ)	0.000001000.0
1	1	3::g24402.t1	g24402.t1	8194	26251	957	484	47	21	1834	1	1	1	450.27	898.525	2	898.524	0.0018	192	200	0	23.31	14	26	0.0065	R	AALVVNGVR	K	Deamidated (NQ)	0.000001000.0
1	1	3::g24402.t1	g24402.t1	8194	26251	957	484	47	21	1835	1	1	1	450.27	898.525	2	898.524	0.0018	192	200	0	32.24	24	26	0.0081	R	AALVVNGVR	K	Deamidated (NQ)	0.000001000.0
1	1	3::g24402.t1	g24402.t1	8194	26251	957	484	47	21	1836	1	1	1	450.27	898.525	2	898.524	0.0018	192	200	0	40.12	20	26	0.00051	R	AALVVNGVR	K	Deamidated (NQ)	0.000001000.0
1	1	3::g24402.t1	g24402.t1	8194	26251	957	484	47	21	1837	1	1	1	450.27	898.525	2	898.524	0.0018	192	200	0	16.79	14	26	0.027	R	AALVVNGVR	K	Deamidated (NQ)	0.000001000.0
1	1	3::g24402.t1	g24402.t1	8194	26251	957	484	47	21	1838	1	1	1	450.27	898.525	2	898.524	0.0019	192	200	0	27.76	23	26	0.019	R	AALVVNGVR	K	Deamidated (NQ)	0.000001000.0
1	1	3::g24402.t1	g24402.t1	8194	26251	957	484	47	21	1839	1	1	1	450.27	898.525	2	898.524	0.0019	192	200	0	20.99	14	26	0.011	R	AALVVNGVR	K	Deamidated (NQ)	0.000001000.0
1	1	3::g24402.t1	g24402.t1	8194	26251	957	484	47	21	1840	1	1	1	450.27	898.525	2	898.524	0.0019	192	200	0	16.32	18	26	0.092	R	AALVVNGVR	K	Deamidated (NQ)	0.000001000.0
1	1	3::g24402.t1	g24402.t1	8194	26251	957	484	47	21	1841	1	1	1	450.27	898.526	2	898.524	0.002	192	200	0	35.44	20	26	0.0015	R	AALVVNGVR	K	Deamidated (NQ)	0.000001000.0
1	1	3::g24402.t1	g24402.t1	8194	26251	957	484	47	21	1842	1	1	1	450.27	898.526	2	898.524	0.0021	192	200	0	15.93	13	26	0.032	R	AALVVNGVR	K	Deamidated (NQ)	0.000001000.0
1	1	3::g24402.t1	g24402.t1	8194	26251	957	484	47	21	1843	1	1	1	450.27	898.526	2	898.524	0.0022	192	200	0	23.92	20	28	0.022	R	AALVVNGVR	K	Deamidated (NQ)	0.000001000.0
1	1	3::g24402.t1	g24402.t1	8194	26251	957	484	47	21	1844	1	1	1	450.27	898.526	2	898.524	0.0023	192	200	0	43.98		28	0.0015	R	AALVVNGVR	K	Deamidated (NQ)	0.000001000.0
1	1	3::g24402.t1	g24402.t1	8194	26251	957	484	47	21	1845	1	1	1	450.27	898.526	2	898.524	0.0024	192	200	0	27.53	26	28	0.043	R	AALVVNGVR	K	Deamidated (NQ)	0.000001000.0
1	1	3::g24402.t1	g24402.t1	8194	26251	957	484	47	21	1846	1	1	1	450.27	898.526	2	898.524	0.0025	192	200	0	25.01	23	28	0.037	R	AALVVNGVR	K	Deamidated (NQ)	0.000001000.0
1	1	3::g24402.t1	g24402.t1	8194	26251	957	484	47	21	1847	1	1	1	450.27	898.526	2	898.524	0.0025	192	200	0	27.7	25	28	0.029	R	AALVVNGVR	K	Deamidated (NQ)	0.000001000.0
1	1	3::g24402.t1	g24402.t1	8194	26251	957	484	47	21	1848	1	1	1	450.27	898.526	2	898.524	0.0025	192	200	0	44.45		28	0.0013	R	AALVVNGVR	K	Deamidated (NQ)	0.000001000.0
1	1	3::g24402.t1	g24402.t1	8194	26251	957	484	47	21	1849	1	1	1	450.27	898.526	2	898.524	0.0027	192	200	0	32.15		28	0.022	R	AALVVNGVR	K	Deamidated (NQ)	0.000001000.0
1	1	3::g24402.t1	g24402.t1	8194	26251	957	484	47	21	1850	1	1	1	450.271	898.527	2	898.524	0.0029	192	200	0	40.35	26	28	0.0022	R	AALVVNGVR	K	Deamidated (NQ)	0.000001000.0
1	1	3::g24402.t1	g24402.t1	8194	26251	957	484	47	21	1851	1	1	1	450.271	898.527	2	898.524	0.0031	192	200	0	25.1	23	28	0.038	R	AALVVNGVR	K	Deamidated (NQ)	0.000001000.0
1	1	3::g24402.t1	g24402.t1	8194	26251	957	484	47	21	2190	1	1	1	463.277	924.539	2	924.539	-0.0004	192	200	0	46.96				R	AALVVNGVR	K	Deamidated (NQ); Ala->Pro (A) [+26.02]	0.0X0001000.0
1	1	3::g24402.t1	g24402.t1	8194	26251	957	484	47	21	2191	1	1	1	463.277	924.539	2	924.539	0.0002	192	200	0	45.81				R	AALVVNGVR	K	Deamidated (NQ); Ala->Pro (A) [+26.02]	0.0X0001000.0
1	1	3::g24402.t1	g24402.t1	8194	26251	957	484	47	21	2195	1	1	1	463.277	924.54	2	924.539	0.0008	192	200	0	36.25				R	AALVVNGVR	K	Deamidated (NQ); Ala->Pro (A) [+26.02]	0.0X0001000.0
1	1	3::g24402.t1	g24402.t1	8194	26251	957	484	47	21	2196	1	1	1	463.277	924.54	2	924.539	0.001	192	200	0	29.16				R	AALVVNGVR	K	Deamidated (NQ); Ala->Pro (A) [+26.02]	0.0X0001000.0
1	1	3::g24402.t1	g24402.t1	8194	26251	957	484	47	21	2201	1	1	1	463.278	924.541	2	924.539	0.0014	192	200	0	46.18				R	AALVVNGVR	K	Deamidated (NQ); Ala->Pro (A) [+26.02]	0.0X0001000.0
1	1	3::g24402.t1	g24402.t1	8194	26251	957	484	47	21	2224	1	1	1	464.266	926.518	2	926.519	-0.0007	192	200	0	30.07				R	AALVVNGVR	K	Deamidated (NQ); Formyl (N-term) [+27.99]	X.000001000.0
1	1	3::g24402.t1	g24402.t1	8194	26251	957	484	47	21	2234	1	1	1	464.285	926.556	2	926.555	0.0011	192	200	0	45.1				R	AALVVNGVR	K	Deamidated (NQ); Ethyl (C-term) [+28.03]	0.000001000.X
1	1	3::g24402.t1	g24402.t1	8194	26251	957	484	47	21	2454	1	1	1	471.275	940.535	2	940.534	0.0014	192	200	0	33.57				R	AALVVNGVR	K	Deamidated (NQ); Acetyl (N-term) [+42.01]	X.000001000.0
1	1	3::g24402.t1	g24402.t1	8194	26251	957	484	47	21	2691	1	1	1	478.781	955.547	2	955.545	0.0023	192	200	0	50.27				R	AALVVNGVR	K	Deamidated (NQ); Carbamidomethyl (N-term) [+57.02]	X.000001000.0
1	1	3::g24402.t1	g24402.t1	8194	26251	957	484	47	21	2692	1	1	1	478.781	955.548	2	955.545	0.0025	192	200	0	31.14				R	AALVVNGVR	K	Deamidated (NQ); Carbamidomethyl (N-term) [+57.02]	X.000001000.0
1	1	3::g24402.t1	g24402.t1	8194	26251	957	484	47	21	3116	1	1	1	491.263	980.511	2	980.508	0.0034	161	168	0	31.95				G	HWDPVLSK	F
1	1	3::g24402.t1	g24402.t1	8194	26251	957	484	47	21	3121	1	1	1	491.271	980.527	2	980.533	-0.0061	132	140	0	36.5				A	FSVGLFPSK	S
1	1	3::g24402.t1	g24402.t1	8194	26251	957	484	47	21	3125	1	1	1	491.272	980.53	2	980.533	-0.0034	132	140	0	39.74				A	FSVGLFPSK	S
1	1	3::g24402.t1	g24402.t1	8194	26251	957	484	47	21	3129	1	1	1	491.275	980.535	2	980.533	0.0019	132	140	0	43.82				A	FSVGLFPSK	S
1	1	3::g24402.t1	g24402.t1	8194	26251	957	484	47	21	3130	1	1	1	491.275	980.535	2	980.533	0.0021	132	140	0	29.04				A	FSVGLFPSK	S
1	1	3::g24402.t1	g24402.t1	8194	26251	957	484	47	21	3217	1	1	1	494.229	986.444	2	986.449	-0.0046	121	129	0	43.13				A	PGEDAPMVR	S	Oxidation (M)	0.000000200.0
1	1	3::g24402.t1	g24402.t1	8194	26251	957	484	47	21	3218	1	1	1	494.232	986.45	2	986.449	0.0011	121	129	0	41.98				A	PGEDAPMVR	S	Oxidation (M)	0.000000200.0
1	1	3::g24402.t1	g24402.t1	8194	26251	957	484	47	21	3860	1	1	1	513.825	1025.64	2	1025.63	0.0006	192	201	1	18.55	18	21	0.046	R	AALVVNGVRK	V
1	1	3::g24402.t1	g24402.t1	8194	26251	957	484	47	21	3861	1	1	1	513.825	1025.64	2	1025.63	0.0011	192	201	1	23.81	22	23	0.035	R	AALVVNGVRK	V
1	1	3::g24402.t1	g24402.t1	8194	26251	957	484	47	21	3862	2	1	1	513.826	1025.64	2	1025.63	0.0023	192	201	1	2.01	15	23	1.1	R	AALVVNGVRK	V
1	1	3::g24402.t1	g24402.t1	8194	26251	957	484	47	21	3869	1	1	1	514.316	1026.62	2	1026.62	-0.0018	192	201	1	19.26	14	27	0.016	R	AALVVNGVRK	V	Deamidated (NQ)	0.0000010000.0
1	1	3::g24402.t1	g24402.t1	8194	26251	957	484	47	21	3870	1	1	1	514.316	1026.62	2	1026.62	-0.0014	192	201	1	21.33	14	27	0.01	R	AALVVNGVRK	V	Deamidated (NQ)	0.0000010000.0
1	1	3::g24402.t1	g24402.t1	8194	26251	957	484	47	21	3871	1	1	1	514.316	1026.62	2	1026.62	-0.0012	192	201	1	22.66	14	27	0.0075	R	AALVVNGVRK	V	Deamidated (NQ)	0.0000010000.0
1	1	3::g24402.t1	g24402.t1	8194	26251	957	484	47	21	3872	1	1	1	514.316	1026.62	2	1026.62	-0.0008	192	201	1	19.27	14	25	0.016	R	AALVVNGVRK	V	Deamidated (NQ)	0.0000010000.0
1	1	3::g24402.t1	g24402.t1	8194	26251	957	484	47	21	3874	1	1	1	514.316	1026.62	2	1026.62	-0.0004	192	201	1	23.81	14	25	0.0058	R	AALVVNGVRK	V	Deamidated (NQ)	0.0000010000.0
1	1	3::g24402.t1	g24402.t1	8194	26251	957	484	47	21	3875	1	1	1	514.316	1026.62	2	1026.62	-0.0004	192	201	1	21.81	14	25	0.009	R	AALVVNGVRK	V	Deamidated (NQ)	0.0000010000.0
1	1	3::g24402.t1	g24402.t1	8194	26251	957	484	47	21	3877	1	1	1	514.317	1026.62	2	1026.62	-0.0001	192	201	1	28.56	18	25	0.0049	R	AALVVNGVRK	V	Deamidated (NQ)	0.0000010000.0
1	1	3::g24402.t1	g24402.t1	8194	26251	957	484	47	21	3878	1	1	1	514.317	1026.62	2	1026.62	0.0006	192	201	1	11.79	13	25	0.078	R	AALVVNGVRK	V	Deamidated (NQ)	0.0000010000.0
1	1	3::g24402.t1	g24402.t1	8194	26251	957	484	47	21	3879	1	1	1	514.317	1026.62	2	1026.62	0.0008	192	201	1	35.03	15	25	0.00052	R	AALVVNGVRK	V	Deamidated (NQ)	0.0000010000.0
1	1	3::g24402.t1	g24402.t1	8194	26251	957	484	47	21	3881	1	1	1	514.317	1026.62	2	1026.62	0.0015	192	201	1	25.18	26	27	0.071	R	AALVVNGVRK	V	Deamidated (NQ)	0.0000010000.0
1	1	3::g24402.t1	g24402.t1	8194	26251	957	484	47	21	3882	1	1	1	514.317	1026.62	2	1026.62	0.002	192	201	1	23.3	27	27	0.12	R	AALVVNGVRK	V	Deamidated (NQ)	0.0000010000.0
1	1	3::g24402.t1	g24402.t1	8194	26251	957	484	47	21	3883	1	1	1	514.318	1026.62	2	1026.62	0.002	192	201	1	28.49		27	0.039	R	AALVVNGVRK	V	Deamidated (NQ)	0.0000010000.0
1	1	3::g24402.t1	g24402.t1	8194	26251	957	484	47	21	3884	1	1	1	514.318	1026.62	2	1026.62	0.0022	192	201	1	28.79		27	0.036	R	AALVVNGVRK	V	Deamidated (NQ)	0.0000010000.0
1	1	3::g24402.t1	g24402.t1	8194	26251	957	484	47	21	3885	1	1	1	514.318	1026.62	2	1026.62	0.0022	192	201	1	22.66	24	27	0.081	R	AALVVNGVRK	V	Deamidated (NQ)	0.0000010000.0
1	1	3::g24402.t1	g24402.t1	8194	26251	957	484	47	21	3886	1	1	1	514.318	1026.62	2	1026.62	0.0027	192	201	1	36.14	25	27	0.0043	R	AALVVNGVRK	V	Deamidated (NQ)	0.0000010000.0
1	1	3::g24402.t1	g24402.t1	8194	26251	957	484	47	21	3887	1	1	1	514.318	1026.62	2	1026.62	0.0029	192	201	1	36.21	25	27	0.0043	R	AALVVNGVRK	V	Deamidated (NQ)	0.0000010000.0
1	1	3::g24402.t1	g24402.t1	8194	26251	957	484	47	21	3888	1	1	1	514.318	1026.62	2	1026.62	0.0036	192	201	1	35.93	25	27	0.0046	R	AALVVNGVRK	V	Deamidated (NQ)	0.0000010000.0
1	1	3::g24402.t1	g24402.t1	8194	26251	957	484	47	21	3889	1	1	1	514.318	1026.62	2	1026.62	0.0039	192	201	1	22.06	24	27	0.083	R	AALVVNGVRK	V	Deamidated (NQ)	0.0000010000.0
1	1	3::g24402.t1	g24402.t1	8194	26251	957	484	47	21	4063	1	1	1	519.802	1037.59	2	1037.59	-0.0013	141	150	0	17.56	14	26	0.023	K	SFPPPGLPVK	F
1	1	3::g24402.t1	g24402.t1	8194	26251	957	484	47	21	4064	1	1	1	519.803	1037.59	2	1037.59	-0.0006	141	150	0	29.26	14	26	0.0018	K	SFPPPGLPVK	F
1	1	3::g24402.t1	g24402.t1	8194	26251	957	484	47	21	4065	1	1	1	519.803	1037.59	2	1037.59	-0.0005	141	150	0	18.29	14	26	0.019	K	SFPPPGLPVK	F
1	1	3::g24402.t1	g24402.t1	8194	26251	957	484	47	21	4066	1	1	1	519.803	1037.59	2	1037.59	-0.0002	141	150	0	16.62	14	26	0.028	K	SFPPPGLPVK	F
1	1	3::g24402.t1	g24402.t1	8194	26251	957	484	47	21	4067	1	1	1	519.803	1037.59	2	1037.59	-0.0001	141	150	0	10.35	13	26	0.11	K	SFPPPGLPVK	F
1	1	3::g24402.t1	g24402.t1	8194	26251	957	484	47	21	4068	1	1	1	519.803	1037.59	2	1037.59	-0.0001	141	150	0	2.57	13	26	0.57	K	SFPPPGLPVK	F
1	1	3::g24402.t1	g24402.t1	8194	26251	957	484	47	21	4069	1	1	1	519.803	1037.59	2	1037.59	0	141	150	0	11.75	13	26	0.079	K	SFPPPGLPVK	F
1	1	3::g24402.t1	g24402.t1	8194	26251	957	484	47	21	4071	1	1	1	519.803	1037.59	2	1037.59	0.0001	141	150	0	27.49	14	26	0.0026	K	SFPPPGLPVK	F
1	1	3::g24402.t1	g24402.t1	8194	26251	957	484	47	21	4072	1	1	1	519.803	1037.59	2	1037.59	0.0001	141	150	0	28.48	14	26	0.0021	K	SFPPPGLPVK	F
1	1	3::g24402.t1	g24402.t1	8194	26251	957	484	47	21	4073	1	1	1	519.803	1037.59	2	1037.59	0.0002	141	150	0	29.48	14	26	0.0017	K	SFPPPGLPVK	F
1	1	3::g24402.t1	g24402.t1	8194	26251	957	484	47	21	4074	1	1	1	519.803	1037.59	2	1037.59	0.0002	141	150	0	32.25	15	26	0.00095	K	SFPPPGLPVK	F
1	1	3::g24402.t1	g24402.t1	8194	26251	957	484	47	21	4075	1	1	1	519.803	1037.59	2	1037.59	0.0002	141	150	0	29.64	14	26	0.0017	K	SFPPPGLPVK	F
1	1	3::g24402.t1	g24402.t1	8194	26251	957	484	47	21	4076	1	1	1	519.803	1037.59	2	1037.59	0.0002	141	150	0	20.85	14	26	0.011	K	SFPPPGLPVK	F
1	1	3::g24402.t1	g24402.t1	8194	26251	957	484	47	21	4077	1	1	1	519.803	1037.59	2	1037.59	0.0003	141	150	0	27.82	14	26	0.0025	K	SFPPPGLPVK	F
1	1	3::g24402.t1	g24402.t1	8194	26251	957	484	47	21	4078	1	1	1	519.803	1037.59	2	1037.59	0.0003	141	150	0	29.7	14	26	0.0016	K	SFPPPGLPVK	F
1	1	3::g24402.t1	g24402.t1	8194	26251	957	484	47	21	4079	1	1	1	519.803	1037.59	2	1037.59	0.0003	141	150	0	30.42	14	26	0.0014	K	SFPPPGLPVK	F
1	1	3::g24402.t1	g24402.t1	8194	26251	957	484	47	21	4080	1	1	1	519.803	1037.59	2	1037.59	0.0004	141	150	0	27.48	14	26	0.0026	K	SFPPPGLPVK	F
1	1	3::g24402.t1	g24402.t1	8194	26251	957	484	47	21	4082	1	1	1	519.803	1037.59	2	1037.59	0.0004	141	150	0	29.7	14	26	0.0016	K	SFPPPGLPVK	F
1	1	3::g24402.t1	g24402.t1	8194	26251	957	484	47	21	4083	1	1	1	519.803	1037.59	2	1037.59	0.0005	141	150	0	27.11	14	26	0.0029	K	SFPPPGLPVK	F
1	1	3::g24402.t1	g24402.t1	8194	26251	957	484	47	21	4084	1	1	1	519.803	1037.59	2	1037.59	0.0005	141	150	0	25.91	14	26	0.0037	K	SFPPPGLPVK	F
1	1	3::g24402.t1	g24402.t1	8194	26251	957	484	47	21	4085	1	1	1	519.803	1037.59	2	1037.59	0.0006	141	150	0	27.44	14	26	0.0027	K	SFPPPGLPVK	F
1	1	3::g24402.t1	g24402.t1	8194	26251	957	484	47	21	4086	1	1	1	519.803	1037.59	2	1037.59	0.0008	141	150	0	29.38	14	26	0.0018	K	SFPPPGLPVK	F
1	1	3::g24402.t1	g24402.t1	8194	26251	957	484	47	21	4087	1	1	1	519.803	1037.59	2	1037.59	0.0008	141	150	0	28.44	14	26	0.0022	K	SFPPPGLPVK	F
1	1	3::g24402.t1	g24402.t1	8194	26251	957	484	47	21	4088	1	1	1	519.803	1037.59	2	1037.59	0.0009	141	150	0	29.35	14	26	0.0018	K	SFPPPGLPVK	F
1	1	3::g24402.t1	g24402.t1	8194	26251	957	484	47	21	4089	1	1	1	519.803	1037.59	2	1037.59	0.001	141	150	0	27.29	14	26	0.0028	K	SFPPPGLPVK	F
1	1	3::g24402.t1	g24402.t1	8194	26251	957	484	47	21	4090	1	1	1	519.803	1037.59	2	1037.59	0.0011	141	150	0	25.54	14	26	0.004	K	SFPPPGLPVK	F
1	1	3::g24402.t1	g24402.t1	8194	26251	957	484	47	21	4091	1	1	1	519.803	1037.59	2	1037.59	0.0012	141	150	0	26.16	14	26	0.0035	K	SFPPPGLPVK	F
1	1	3::g24402.t1	g24402.t1	8194	26251	957	484	47	21	4092	1	1	1	519.803	1037.59	2	1037.59	0.0012	141	150	0	28.57	14	26	0.0021	K	SFPPPGLPVK	F
1	1	3::g24402.t1	g24402.t1	8194	26251	957	484	47	21	4093	1	1	1	519.803	1037.59	2	1037.59	0.0013	141	150	0	25.79	14	26	0.0038	K	SFPPPGLPVK	F
1	1	3::g24402.t1	g24402.t1	8194	26251	957	484	47	21	4094	1	1	1	519.803	1037.59	2	1037.59	0.0014	141	150	0	29.45	14	26	0.0017	K	SFPPPGLPVK	F
1	1	3::g24402.t1	g24402.t1	8194	26251	957	484	47	21	4095	1	1	1	519.803	1037.59	2	1037.59	0.0015	141	150	0	30.47	14	26	0.0014	K	SFPPPGLPVK	F
1	1	3::g24402.t1	g24402.t1	8194	26251	957	484	47	21	4096	1	1	1	519.803	1037.59	2	1037.59	0.0016	141	150	0	27.5	14	26	0.0026	K	SFPPPGLPVK	F
1	1	3::g24402.t1	g24402.t1	8194	26251	957	484	47	21	4097	1	1	1	519.803	1037.59	2	1037.59	0.0016	141	150	0	31.48	14	26	0.0011	K	SFPPPGLPVK	F
1	1	3::g24402.t1	g24402.t1	8194	26251	957	484	47	21	4098	1	1	1	519.803	1037.59	2	1037.59	0.0016	141	150	0	24.44	14	26	0.0051	K	SFPPPGLPVK	F
1	1	3::g24402.t1	g24402.t1	8194	26251	957	484	47	21	4099	1	1	1	519.804	1037.59	2	1037.59	0.0016	141	150	0	29.44	14	26	0.0017	K	SFPPPGLPVK	F
1	1	3::g24402.t1	g24402.t1	8194	26251	957	484	47	21	4100	1	1	1	519.804	1037.59	2	1037.59	0.0016	141	150	0	29.57	14	26	0.0017	K	SFPPPGLPVK	F
1	1	3::g24402.t1	g24402.t1	8194	26251	957	484	47	21	4101	1	1	1	519.804	1037.59	2	1037.59	0.0017	141	150	0	27.63	14	26	0.0026	K	SFPPPGLPVK	F
1	1	3::g24402.t1	g24402.t1	8194	26251	957	484	47	21	4102	1	1	1	519.804	1037.59	2	1037.59	0.0017	141	150	0	29.32	14	26	0.0018	K	SFPPPGLPVK	F
1	1	3::g24402.t1	g24402.t1	8194	26251	957	484	47	21	4103	1	1	1	519.804	1037.59	2	1037.59	0.0018	141	150	0	27.4	14	26	0.0027	K	SFPPPGLPVK	F
1	1	3::g24402.t1	g24402.t1	8194	26251	957	484	47	21	4104	1	1	1	519.804	1037.59	2	1037.59	0.0019	141	150	0	29.62	14	26	0.0017	K	SFPPPGLPVK	F
1	1	3::g24402.t1	g24402.t1	8194	26251	957	484	47	21	4105	1	1	1	519.804	1037.59	2	1037.59	0.002	141	150	0	27.44	14	26	0.0027	K	SFPPPGLPVK	F
1	1	3::g24402.t1	g24402.t1	8194	26251	957	484	47	21	4106	1	1	1	519.804	1037.59	2	1037.59	0.0021	141	150	0	27.2	14	26	0.0028	K	SFPPPGLPVK	F
1	1	3::g24402.t1	g24402.t1	8194	26251	957	484	47	21	4107	1	1	1	519.804	1037.59	2	1037.59	0.0021	141	150	0	27.62	14	26	0.0026	K	SFPPPGLPVK	F
1	1	3::g24402.t1	g24402.t1	8194	26251	957	484	47	21	4108	1	1	1	519.804	1037.59	2	1037.59	0.0022	141	150	0	29.7	14	26	0.0016	K	SFPPPGLPVK	F
1	1	3::g24402.t1	g24402.t1	8194	26251	957	484	47	21	4109	1	1	1	519.804	1037.59	2	1037.59	0.0022	141	150	0	30.73	14	26	0.0013	K	SFPPPGLPVK	F
1	1	3::g24402.t1	g24402.t1	8194	26251	957	484	47	21	4110	1	1	1	519.804	1037.59	2	1037.59	0.0022	141	150	0	29.42	14	26	0.0017	K	SFPPPGLPVK	F
1	1	3::g24402.t1	g24402.t1	8194	26251	957	484	47	21	4111	1	1	1	519.804	1037.59	2	1037.59	0.0023	141	150	0	24.25	14	26	0.0053	K	SFPPPGLPVK	F
1	1	3::g24402.t1	g24402.t1	8194	26251	957	484	47	21	4112	1	1	1	519.804	1037.59	2	1037.59	0.0023	141	150	0	23.87	14	26	0.0058	K	SFPPPGLPVK	F
1	1	3::g24402.t1	g24402.t1	8194	26251	957	484	47	21	4113	1	1	1	519.804	1037.59	2	1037.59	0.0023	141	150	0	29.82	14	26	0.0016	K	SFPPPGLPVK	F
1	1	3::g24402.t1	g24402.t1	8194	26251	957	484	47	21	4114	1	1	1	519.804	1037.59	2	1037.59	0.0023	141	150	0	28.71	14	26	0.002	K	SFPPPGLPVK	F
1	1	3::g24402.t1	g24402.t1	8194	26251	957	484	47	21	4115	1	1	1	519.804	1037.59	2	1037.59	0.0024	141	150	0	26.24	14	26	0.0035	K	SFPPPGLPVK	F
1	1	3::g24402.t1	g24402.t1	8194	26251	957	484	47	21	4116	1	1	1	519.804	1037.59	2	1037.59	0.0025	141	150	0	24.22	14	26	0.0053	K	SFPPPGLPVK	F
1	1	3::g24402.t1	g24402.t1	8194	26251	957	484	47	21	4117	1	1	1	519.804	1037.59	2	1037.59	0.0025	141	150	0	26.15	14	26	0.0035	K	SFPPPGLPVK	F
1	1	3::g24402.t1	g24402.t1	8194	26251	957	484	47	21	4118	1	1	1	519.804	1037.59	2	1037.59	0.0026	141	150	0	26.39	14	26	0.0033	K	SFPPPGLPVK	F
1	1	3::g24402.t1	g24402.t1	8194	26251	957	484	47	21	4119	1	1	1	519.804	1037.59	2	1037.59	0.0026	141	150	0	29.29	14	26	0.0018	K	SFPPPGLPVK	F
1	1	3::g24402.t1	g24402.t1	8194	26251	957	484	47	21	4120	1	1	1	519.804	1037.59	2	1037.59	0.0026	141	150	0	26.27	14	26	0.0034	K	SFPPPGLPVK	F
1	1	3::g24402.t1	g24402.t1	8194	26251	957	484	47	21	4121	1	1	1	519.804	1037.59	2	1037.59	0.0027	141	150	0	30.47	14	26	0.0014	K	SFPPPGLPVK	F
1	1	3::g24402.t1	g24402.t1	8194	26251	957	484	47	21	4122	1	1	1	519.804	1037.59	2	1037.59	0.0027	141	150	0	26.16	14	26	0.0035	K	SFPPPGLPVK	F
1	1	3::g24402.t1	g24402.t1	8194	26251	957	484	47	21	4123	1	1	1	519.804	1037.59	2	1037.59	0.0028	141	150	0	29.1	14	26	0.0019	K	SFPPPGLPVK	F
1	1	3::g24402.t1	g24402.t1	8194	26251	957	484	47	21	4124	1	1	1	519.804	1037.59	2	1037.59	0.003	141	150	0	24.39	14	26	0.0052	K	SFPPPGLPVK	F
1	1	3::g24402.t1	g24402.t1	8194	26251	957	484	47	21	4125	1	1	1	519.804	1037.59	2	1037.59	0.0031	141	150	0	27.5	14	26	0.0026	K	SFPPPGLPVK	F
1	1	3::g24402.t1	g24402.t1	8194	26251	957	484	47	21	4126	1	1	1	519.804	1037.59	2	1037.59	0.0031	141	150	0	25.26	14	26	0.0043	K	SFPPPGLPVK	F
1	1	3::g24402.t1	g24402.t1	8194	26251	957	484	47	21	4127	1	1	1	519.804	1037.59	2	1037.59	0.0031	141	150	0	32.71	15	26	0.00086	K	SFPPPGLPVK	F
1	1	3::g24402.t1	g24402.t1	8194	26251	957	484	47	21	4128	1	1	1	519.804	1037.59	2	1037.59	0.0034	141	150	0	27.5	14	26	0.0026	K	SFPPPGLPVK	F
1	1	3::g24402.t1	g24402.t1	8194	26251	957	484	47	21	4129	1	1	1	519.804	1037.59	2	1037.59	0.0034	141	150	0	29.16	14	26	0.0018	K	SFPPPGLPVK	F
1	1	3::g24402.t1	g24402.t1	8194	26251	957	484	47	21	4130	1	1	1	519.805	1037.59	2	1037.59	0.0036	141	150	0	28.43	14	26	0.0022	K	SFPPPGLPVK	F
1	1	3::g24402.t1	g24402.t1	8194	26251	957	484	47	21	4131	1	1	1	519.805	1037.59	2	1037.59	0.0036	141	150	0	28.52	14	26	0.0021	K	SFPPPGLPVK	F
1	1	3::g24402.t1	g24402.t1	8194	26251	957	484	47	21	4132	1	1	1	519.805	1037.59	2	1037.59	0.0037	141	150	0	28.36	14	26	0.0022	K	SFPPPGLPVK	F
1	1	3::g24402.t1	g24402.t1	8194	26251	957	484	47	21	4458	1	1	1	527.791	1053.57	2	1053.57	-0.0002	87	97	1	44.23				G	DRGAVGPLGGR	G
1	1	3::g24402.t1	g24402.t1	8194	26251	957	484	47	21	4459	1	1	1	352.197	1053.57	3	1053.57	0	87	97	1	29.96				G	DRGAVGPLGGR	G
1	1	3::g24402.t1	g24402.t1	8194	26251	957	484	47	21	5785	1	1	1	550.264	1098.51	2	1098.51	0.0006	119	129	0	39.91	15	27	0.00018	K	GAPGEDAPMVR	S
1	1	3::g24402.t1	g24402.t1	8194	26251	957	484	47	21	5786	1	1	1	550.264	1098.51	2	1098.51	0.0006	119	129	0	23.5	14	27	0.0062	K	GAPGEDAPMVR	S
1	1	3::g24402.t1	g24402.t1	8194	26251	957	484	47	21	5787	1	1	1	550.264	1098.51	2	1098.51	0.001	119	129	0	35.08	15	27	0.00051	K	GAPGEDAPMVR	S
1	1	3::g24402.t1	g24402.t1	8194	26251	957	484	47	21	5956	1	1	1	553.312	1104.61	2	1104.61	0.0011	178	186	0	51.16				Y	VFAYHLTVR	N
1	1	3::g24402.t1	g24402.t1	8194	26251	957	484	47	21	5957	1	1	1	553.312	1104.61	2	1104.61	0.0024	178	186	0	35.45				Y	VFAYHLTVR	N
1	1	3::g24402.t1	g24402.t1	8194	26251	957	484	47	21	5980	1	1	1	554.289	1106.56	2	1106.56	0.0027	130	140	0	50.84				R	SAFSVGLFPSK	S	Phe->Asp (F) [-32.04]	0.0000000X000.0
1	1	3::g24402.t1	g24402.t1	8194	26251	957	484	47	21	5981	1	1	1	554.289	1106.56	2	1106.56	0.0031	130	140	0	31.72				R	SAFSVGLFPSK	S	Phe->Asp (F) [-32.04]	0.0000000X000.0
1	1	3::g24402.t1	g24402.t1	8194	26251	957	484	47	21	6055	1	1	1	556.301	1110.59	2	1110.59	-0.0026	86	97	1	7.56	17	28	0.51	K	GDRGAVGPLGGR	G
1	1	3::g24402.t1	g24402.t1	8194	26251	957	484	47	21	6057	1	1	1	556.302	1110.59	2	1110.59	0.0002	86	97	1	8.77	18	27	0.43	K	GDRGAVGPLGGR	G
1	1	3::g24402.t1	g24402.t1	8194	26251	957	484	47	21	6058	1	1	1	371.204	1110.59	3	1110.59	0.0013	86	97	1	19.26	17	27	0.036	K	GDRGAVGPLGGR	G
1	1	3::g24402.t1	g24402.t1	8194	26251	957	484	47	21	6059	1	1	1	556.303	1110.59	2	1110.59	0.0014	86	97	1	20.62	19	27	0.042	K	GDRGAVGPLGGR	G
1	1	3::g24402.t1	g24402.t1	8194	26251	957	484	47	21	6060	1	1	1	556.303	1110.59	2	1110.59	0.0014	86	97	1	2.46	13	27	0.59	K	GDRGAVGPLGGR	G
1	1	3::g24402.t1	g24402.t1	8194	26251	957	484	47	21	6117	1	1	1	372.51	1114.51	3	1114.51	-0.001	119	129	0	40.18	15	26	0.00017	K	GAPGEDAPMVR	S	Oxidation (M)	0.00000000200.0
1	1	3::g24402.t1	g24402.t1	8194	26251	957	484	47	21	6118	1	1	1	372.51	1114.51	3	1114.51	-0.0009	119	129	0	27.48	14	26	0.0026	K	GAPGEDAPMVR	S	Oxidation (M)	0.00000000200.0
1	1	3::g24402.t1	g24402.t1	8194	26251	957	484	47	21	6119	1	1	1	372.51	1114.51	3	1114.51	-0.0008	119	129	0	37.59	15	26	0.0003	K	GAPGEDAPMVR	S	Oxidation (M)	0.00000000200.0
1	1	3::g24402.t1	g24402.t1	8194	26251	957	484	47	21	6120	1	1	1	558.261	1114.51	2	1114.51	-0.0008	119	129	0	15.33	13	26	0.036	K	GAPGEDAPMVR	S	Oxidation (M)	0.00000000200.0
1	1	3::g24402.t1	g24402.t1	8194	26251	957	484	47	21	6121	1	1	1	372.51	1114.51	3	1114.51	-0.0006	119	129	0	24.91	14	26	0.0046	K	GAPGEDAPMVR	S	Oxidation (M)	0.00000000200.0
1	1	3::g24402.t1	g24402.t1	8194	26251	957	484	47	21	6123	1	1	1	558.261	1114.51	2	1114.51	-0.0004	119	129	0	11	13	26	0.093	K	GAPGEDAPMVR	S	Oxidation (M)	0.00000000200.0
1	1	3::g24402.t1	g24402.t1	8194	26251	957	484	47	21	6124	1	1	1	372.51	1114.51	3	1114.51	-0.0001	119	129	0	19.39	14	26	0.015	K	GAPGEDAPMVR	S	Oxidation (M)	0.00000000200.0
1	1	3::g24402.t1	g24402.t1	8194	26251	957	484	47	21	6125	1	1	1	558.261	1114.51	2	1114.51	0.0002	119	129	0	23.15	14	27	0.0067	K	GAPGEDAPMVR	S	Oxidation (M)	0.00000000200.0
1	1	3::g24402.t1	g24402.t1	8194	26251	957	484	47	21	6126	1	1	1	558.261	1114.51	2	1114.51	0.0003	119	129	0	34.8	15	27	0.00055	K	GAPGEDAPMVR	S	Oxidation (M)	0.00000000200.0
1	1	3::g24402.t1	g24402.t1	8194	26251	957	484	47	21	6127	1	1	1	558.261	1114.51	2	1114.51	0.0003	119	129	0	36.32	15	27	0.00039	K	GAPGEDAPMVR	S	Oxidation (M)	0.00000000200.0
1	1	3::g24402.t1	g24402.t1	8194	26251	957	484	47	21	6128	1	1	1	558.261	1114.51	2	1114.51	0.0003	119	129	0	35.03	15	27	0.00052	K	GAPGEDAPMVR	S	Oxidation (M)	0.00000000200.0
1	1	3::g24402.t1	g24402.t1	8194	26251	957	484	47	21	6129	1	1	1	558.261	1114.51	2	1114.51	0.0004	119	129	0	34.01	15	27	0.00065	K	GAPGEDAPMVR	S	Oxidation (M)	0.00000000200.0
1	1	3::g24402.t1	g24402.t1	8194	26251	957	484	47	21	6130	1	1	1	558.261	1114.51	2	1114.51	0.0005	119	129	0	36.28	15	27	0.0004	K	GAPGEDAPMVR	S	Oxidation (M)	0.00000000200.0
1	1	3::g24402.t1	g24402.t1	8194	26251	957	484	47	21	6131	1	1	1	558.261	1114.51	2	1114.51	0.0006	119	129	0	33.6	15	27	0.00071	K	GAPGEDAPMVR	S	Oxidation (M)	0.00000000200.0
1	1	3::g24402.t1	g24402.t1	8194	26251	957	484	47	21	6132	1	1	1	558.261	1114.51	2	1114.51	0.0006	119	129	0	21.57	14	27	0.0095	K	GAPGEDAPMVR	S	Oxidation (M)	0.00000000200.0
1	1	3::g24402.t1	g24402.t1	8194	26251	957	484	47	21	6133	1	1	1	558.261	1114.51	2	1114.51	0.0008	119	129	0	5.77	13	27	0.29	K	GAPGEDAPMVR	S	Oxidation (M)	0.00000000200.0
1	1	3::g24402.t1	g24402.t1	8194	26251	957	484	47	21	6134	1	1	1	558.262	1114.51	2	1114.51	0.0009	119	129	0	34.65	15	27	0.00056	K	GAPGEDAPMVR	S	Oxidation (M)	0.00000000200.0
1	1	3::g24402.t1	g24402.t1	8194	26251	957	484	47	21	6135	1	1	1	558.262	1114.51	2	1114.51	0.0009	119	129	0	4.39	13	27	0.39	K	GAPGEDAPMVR	S	Oxidation (M)	0.00000000200.0
1	1	3::g24402.t1	g24402.t1	8194	26251	957	484	47	21	6137	1	1	1	558.262	1114.51	2	1114.51	0.0011	119	129	0	16.93	14	27	0.026	K	GAPGEDAPMVR	S	Oxidation (M)	0.00000000200.0
1	1	3::g24402.t1	g24402.t1	8194	26251	957	484	47	21	6138	1	1	1	372.51	1114.51	3	1114.51	0.0012	119	129	0	30.01	14	27	0.0015	K	GAPGEDAPMVR	S	Oxidation (M)	0.00000000200.0
1	1	3::g24402.t1	g24402.t1	8194	26251	957	484	47	21	6139	1	1	1	558.262	1114.51	2	1114.51	0.0014	119	129	0	26.35	14	27	0.0034	K	GAPGEDAPMVR	S	Oxidation (M)	0.00000000200.0
1	1	3::g24402.t1	g24402.t1	8194	26251	957	484	47	21	6140	1	1	1	558.262	1114.51	2	1114.51	0.0025	119	129	0	4.99	13	27	0.34	K	GAPGEDAPMVR	S	Oxidation (M)	0.00000000200.0
1	1	3::g24402.t1	g24402.t1	8194	26251	957	484	47	21	6141	1	1	1	558.262	1114.51	2	1114.51	0.0025	119	129	0	33.38	15	27	0.00074	K	GAPGEDAPMVR	S	Oxidation (M)	0.00000000200.0
1	1	3::g24402.t1	g24402.t1	8194	26251	957	484	47	21	6142	1	1	1	558.263	1114.51	2	1114.51	0.0029	119	129	0	34.68	15	27	0.00056	K	GAPGEDAPMVR	S	Oxidation (M)	0.00000000200.0
1	1	3::g24402.t1	g24402.t1	8194	26251	957	484	47	21	6143	1	1	1	558.263	1114.51	2	1114.51	0.0033	119	129	0	39.23	15	27	0.00021	K	GAPGEDAPMVR	S	Oxidation (M)	0.00000000200.0
1	1	3::g24402.t1	g24402.t1	8194	26251	957	484	47	21	6144	1	1	1	558.263	1114.51	2	1114.51	0.0038	119	129	0	1.76	13	26	0.68	K	GAPGEDAPMVR	S	Oxidation (M)	0.00000000200.0
1	1	3::g24402.t1	g24402.t1	8194	26251	957	484	47	21	6503	1	1	1	377.841	1130.5	3	1130.5	-0.0012	119	129	0	35.67				K	GAPGEDAPMVR	S	Oxidation:O(2) (CFMWY) [+31.99]	0.00000000X00.0
1	1	3::g24402.t1	g24402.t1	8194	26251	957	484	47	21	6505	1	1	1	566.258	1130.5	2	1130.5	-0.001	119	129	0	30.32				K	GAPGEDAPMVR	S	Oxidation (M); Oxidation:O(1) (ADEFHIKLMNPQRSTVWY) [+15.99]	0.00X00000200.0
1	1	3::g24402.t1	g24402.t1	8194	26251	957	484	47	21	6506	1	1	1	377.841	1130.5	3	1130.5	-0.0009	119	129	0	35.2				K	GAPGEDAPMVR	S	Oxidation:O(2) (CFMWY) [+31.99]	0.00000000X00.0
1	1	3::g24402.t1	g24402.t1	8194	26251	957	484	47	21	6509	1	1	1	566.258	1130.5	2	1130.5	-0.0003	119	129	0	42.22				K	GAPGEDAPMVR	S	Oxidation:O(2) (CFMWY) [+31.99]	0.00000000X00.0
1	1	3::g24402.t1	g24402.t1	8194	26251	957	484	47	21	6512	1	1	1	566.259	1130.5	2	1130.5	0.0001	119	129	0	49.66				K	GAPGEDAPMVR	S	Oxidation:O(2) (CFMWY) [+31.99]	0.00000000X00.0
1	1	3::g24402.t1	g24402.t1	8194	26251	957	484	47	21	6514	1	1	1	566.259	1130.5	2	1130.5	0.0005	119	129	0	40.86				K	GAPGEDAPMVR	S	Oxidation (M); Oxidation:O(1) (ADEFHIKLMNPQRSTVWY) [+15.99]	0.00X00000200.0
1	1	3::g24402.t1	g24402.t1	8194	26251	957	484	47	21	6515	1	1	1	566.259	1130.5	2	1130.5	0.0009	119	129	0	29.73				K	GAPGEDAPMVR	S	Oxidation:O(2) (CFMWY) [+31.99]	0.00000000X00.0
1	1	3::g24402.t1	g24402.t1	8194	26251	957	484	47	21	6516	1	1	1	377.842	1130.5	3	1130.5	0.0009	119	129	0	41.01				K	GAPGEDAPMVR	S	Oxidation:O(2) (CFMWY) [+31.99]	0.00000000X00.0
1	1	3::g24402.t1	g24402.t1	8194	26251	957	484	47	21	6517	1	1	1	566.259	1130.5	2	1130.5	0.0014	119	129	0	49.8				K	GAPGEDAPMVR	S	Oxidation:O(2) (CFMWY) [+31.99]	0.00000000X00.0
1	1	3::g24402.t1	g24402.t1	8194	26251	957	484	47	21	6519	1	1	1	566.26	1130.5	2	1130.5	0.0018	119	129	0	29.88				K	GAPGEDAPMVR	S	Oxidation:O(2) (CFMWY) [+31.99]	0.00000000X00.0
1	1	3::g24402.t1	g24402.t1	8194	26251	957	484	47	21	6520	1	1	1	566.26	1130.5	2	1130.5	0.0019	119	129	0	29.97				K	GAPGEDAPMVR	S	Oxidation:O(2) (CFMWY) [+31.99]	0.00000000X00.0
1	1	3::g24402.t1	g24402.t1	8194	26251	957	484	47	21	6521	1	1	1	566.26	1130.51	2	1130.5	0.0024	119	129	0	39.78				K	GAPGEDAPMVR	S	Oxidation:O(2) (CFMWY) [+31.99]	0.00000000X00.0
1	1	3::g24402.t1	g24402.t1	8194	26251	957	484	47	21	6522	1	1	1	566.26	1130.51	2	1130.5	0.0025	119	129	0	40.55				K	GAPGEDAPMVR	S	Oxidation:O(2) (CFMWY) [+31.99]	0.00000000X00.0
1	1	3::g24402.t1	g24402.t1	8194	26251	957	484	47	21	6523	1	1	1	566.26	1130.51	2	1130.5	0.0034	119	129	0	29.03				K	GAPGEDAPMVR	S	Oxidation:O(2) (CFMWY) [+31.99]	0.00000000X00.0
1	1	3::g24402.t1	g24402.t1	8194	26251	957	484	47	21	6524	1	1	1	566.26	1130.51	2	1130.5	0.0035	119	129	0	46.26				K	GAPGEDAPMVR	S	Oxidation:O(2) (CFMWY) [+31.99]	0.00000000X00.0
1	1	3::g24402.t1	g24402.t1	8194	26251	957	484	47	21	6756	1	1	1	569.302	1136.59	2	1136.59	0.0017	130	140	0	29.69				R	SAFSVGLFPSK	S	Val->Pro (V) [-2.02]	0.0000X000000.0
1	1	3::g24402.t1	g24402.t1	8194	26251	957	484	47	21	6809	1	1	1	570.307	1138.6	2	1138.6	-0.0033	130	140	0	12.8	13	29	0.063	R	SAFSVGLFPSK	S
1	1	3::g24402.t1	g24402.t1	8194	26251	957	484	47	21	6811	1	1	1	570.307	1138.6	2	1138.6	-0.002	130	140	0	19.2	14	29	0.016	R	SAFSVGLFPSK	S
1	1	3::g24402.t1	g24402.t1	8194	26251	957	484	47	21	6825	1	1	1	570.308	1138.6	2	1138.6	-0.0004	130	140	0	33.41	18	29	0.0018	R	SAFSVGLFPSK	S
1	1	3::g24402.t1	g24402.t1	8194	26251	957	484	47	21	6827	1	1	1	570.308	1138.6	2	1138.6	-0.0002	130	140	0	10.64	13	29	0.1	R	SAFSVGLFPSK	S
1	1	3::g24402.t1	g24402.t1	8194	26251	957	484	47	21	6834	1	1	1	570.308	1138.6	2	1138.6	0.0003	130	140	0	38.37	18	29	0.00051	R	SAFSVGLFPSK	S
1	1	3::g24402.t1	g24402.t1	8194	26251	957	484	47	21	6836	1	1	1	570.309	1138.6	2	1138.6	0.0006	130	140	0	16.9	19	30	0.086	R	SAFSVGLFPSK	S
1	1	3::g24402.t1	g24402.t1	8194	26251	957	484	47	21	6838	1	1	1	570.309	1138.6	2	1138.6	0.0006	130	140	0	49.97	24	30	0.00016	R	SAFSVGLFPSK	S
1	1	3::g24402.t1	g24402.t1	8194	26251	957	484	47	21	6840	1	1	1	570.309	1138.6	2	1138.6	0.0007	130	140	0	45.16	23	30	0.00033	R	SAFSVGLFPSK	S
1	1	3::g24402.t1	g24402.t1	8194	26251	957	484	47	21	6841	1	1	1	570.309	1138.6	2	1138.6	0.0007	130	140	0	62.3	24	30	8.8e-06	R	SAFSVGLFPSK	S
1	1	3::g24402.t1	g24402.t1	8194	26251	957	484	47	21	6842	1	1	1	570.309	1138.6	2	1138.6	0.0007	130	140	0	53.97	25	30	7.1e-05	R	SAFSVGLFPSK	S
1	1	3::g24402.t1	g24402.t1	8194	26251	957	484	47	21	6843	1	1	1	570.309	1138.6	2	1138.6	0.0008	130	140	0	47.15	23	29	0.00022	R	SAFSVGLFPSK	S
1	1	3::g24402.t1	g24402.t1	8194	26251	957	484	47	21	6844	1	1	1	570.309	1138.6	2	1138.6	0.0009	130	140	0	49.03	25	29	0.0002	R	SAFSVGLFPSK	S
1	1	3::g24402.t1	g24402.t1	8194	26251	957	484	47	21	6845	1	1	1	570.309	1138.6	2	1138.6	0.0011	130	140	0	50.03	24	29	0.00016	R	SAFSVGLFPSK	S
1	1	3::g24402.t1	g24402.t1	8194	26251	957	484	47	21	6846	1	1	1	570.309	1138.6	2	1138.6	0.0011	130	140	0	31.13	14	29	0.0012	R	SAFSVGLFPSK	S
1	1	3::g24402.t1	g24402.t1	8194	26251	957	484	47	21	6847	1	1	1	570.309	1138.6	2	1138.6	0.0011	130	140	0	10.2	13	29	0.11	R	SAFSVGLFPSK	S
1	1	3::g24402.t1	g24402.t1	8194	26251	957	484	47	21	6848	1	1	1	570.309	1138.6	2	1138.6	0.0011	130	140	0	61.92	24	29	9.3e-06	R	SAFSVGLFPSK	S
1	1	3::g24402.t1	g24402.t1	8194	26251	957	484	47	21	6849	1	1	1	570.309	1138.6	2	1138.6	0.0012	130	140	0	52.38	25	29	9.9e-05	R	SAFSVGLFPSK	S
1	1	3::g24402.t1	g24402.t1	8194	26251	957	484	47	21	6850	1	1	1	570.309	1138.6	2	1138.6	0.0013	130	140	0	44.37	22	29	0.00034	R	SAFSVGLFPSK	S
1	1	3::g24402.t1	g24402.t1	8194	26251	957	484	47	21	6851	1	1	1	570.309	1138.6	2	1138.6	0.0013	130	140	0	61.72	24	29	9.1e-06	R	SAFSVGLFPSK	S
1	1	3::g24402.t1	g24402.t1	8194	26251	957	484	47	21	6852	1	1	1	570.309	1138.6	2	1138.6	0.0013	130	140	0	62.12	24	29	9.1e-06	R	SAFSVGLFPSK	S
1	1	3::g24402.t1	g24402.t1	8194	26251	957	484	47	21	6853	1	1	1	570.309	1138.6	2	1138.6	0.0014	130	140	0	52.69	24	29	7.4e-05	R	SAFSVGLFPSK	S
1	1	3::g24402.t1	g24402.t1	8194	26251	957	484	47	21	6854	1	1	1	570.309	1138.6	2	1138.6	0.0014	130	140	0	62.09	24	29	9.1e-06	R	SAFSVGLFPSK	S
1	1	3::g24402.t1	g24402.t1	8194	26251	957	484	47	21	6855	1	1	1	570.309	1138.6	2	1138.6	0.0014	130	140	0	58.72	23	29	1.5e-05	R	SAFSVGLFPSK	S
1	1	3::g24402.t1	g24402.t1	8194	26251	957	484	47	21	6856	1	1	1	570.309	1138.6	2	1138.6	0.0015	130	140	0	45.29	23	29	0.00034	R	SAFSVGLFPSK	S
1	1	3::g24402.t1	g24402.t1	8194	26251	957	484	47	21	6857	1	1	1	570.309	1138.6	2	1138.6	0.0015	130	140	0	36.24	25	29	0.0039	R	SAFSVGLFPSK	S
1	1	3::g24402.t1	g24402.t1	8194	26251	957	484	47	21	6858	1	1	1	570.309	1138.6	2	1138.6	0.0015	130	140	0	58.48	23	29	1.4e-05	R	SAFSVGLFPSK	S
1	1	3::g24402.t1	g24402.t1	8194	26251	957	484	47	21	6859	1	1	1	570.309	1138.6	2	1138.6	0.0016	130	140	0	47.27	23	29	0.00022	R	SAFSVGLFPSK	S
1	1	3::g24402.t1	g24402.t1	8194	26251	957	484	47	21	6860	1	1	1	570.309	1138.6	2	1138.6	0.0016	130	140	0	30.66	14	29	0.0013	R	SAFSVGLFPSK	S
1	1	3::g24402.t1	g24402.t1	8194	26251	957	484	47	21	6861	1	1	1	570.309	1138.6	2	1138.6	0.0017	130	140	0	31.89	14	29	0.001	R	SAFSVGLFPSK	S
1	1	3::g24402.t1	g24402.t1	8194	26251	957	484	47	21	6862	1	1	1	570.309	1138.6	2	1138.6	0.0017	130	140	0	46.06	22	29	0.00024	R	SAFSVGLFPSK	S
1	1	3::g24402.t1	g24402.t1	8194	26251	957	484	47	21	6863	1	1	1	570.309	1138.6	2	1138.6	0.0017	130	140	0	35.46	19	29	0.0013	R	SAFSVGLFPSK	S
1	1	3::g24402.t1	g24402.t1	8194	26251	957	484	47	21	6864	1	1	1	570.309	1138.6	2	1138.6	0.0017	130	140	0	49.18	25	29	0.00021	R	SAFSVGLFPSK	S
1	1	3::g24402.t1	g24402.t1	8194	26251	957	484	47	21	6865	1	1	1	570.309	1138.6	2	1138.6	0.0017	130	140	0	62.17	24	29	9.2e-06	R	SAFSVGLFPSK	S
1	1	3::g24402.t1	g24402.t1	8194	26251	957	484	47	21	6866	1	1	1	570.309	1138.6	2	1138.6	0.0018	130	140	0	62.08	24	29	9.1e-06	R	SAFSVGLFPSK	S
1	1	3::g24402.t1	g24402.t1	8194	26251	957	484	47	21	6867	1	1	1	570.309	1138.6	2	1138.6	0.0019	130	140	0	33.58	15	29	0.00071	R	SAFSVGLFPSK	S
1	1	3::g24402.t1	g24402.t1	8194	26251	957	484	47	21	6868	1	1	1	570.309	1138.6	2	1138.6	0.002	130	140	0	54.64	24	29	4.5e-05	R	SAFSVGLFPSK	S
1	1	3::g24402.t1	g24402.t1	8194	26251	957	484	47	21	6869	1	1	1	570.309	1138.6	2	1138.6	0.0021	130	140	0	19.96	14	29	0.013	R	SAFSVGLFPSK	S
1	1	3::g24402.t1	g24402.t1	8194	26251	957	484	47	21	6870	1	1	1	570.309	1138.6	2	1138.6	0.0021	130	140	0	49.12	24	29	0.00019	R	SAFSVGLFPSK	S
1	1	3::g24402.t1	g24402.t1	8194	26251	957	484	47	21	6871	1	1	1	570.309	1138.6	2	1138.6	0.0021	130	140	0	62.02	24	29	9.3e-06	R	SAFSVGLFPSK	S
1	1	3::g24402.t1	g24402.t1	8194	26251	957	484	47	21	6872	1	1	1	570.309	1138.6	2	1138.6	0.0021	130	140	0	30.44	16	29	0.002	R	SAFSVGLFPSK	S
1	1	3::g24402.t1	g24402.t1	8194	26251	957	484	47	21	6873	1	1	1	570.309	1138.6	2	1138.6	0.0022	130	140	0	45.29	23	29	0.00033	R	SAFSVGLFPSK	S
1	1	3::g24402.t1	g24402.t1	8194	26251	957	484	47	21	6874	1	1	1	570.309	1138.6	2	1138.6	0.0022	130	140	0	58.04	23	29	1.7e-05	R	SAFSVGLFPSK	S
1	1	3::g24402.t1	g24402.t1	8194	26251	957	484	47	21	6875	1	1	1	570.309	1138.6	2	1138.6	0.0022	130	140	0	48.87	24	29	0.0002	R	SAFSVGLFPSK	S
1	1	3::g24402.t1	g24402.t1	8194	26251	957	484	47	21	6876	1	1	1	570.309	1138.6	2	1138.6	0.0022	130	140	0	28.88	21	29	0.0082	R	SAFSVGLFPSK	S
1	1	3::g24402.t1	g24402.t1	8194	26251	957	484	47	21	6877	1	1	1	570.309	1138.6	2	1138.6	0.0022	130	140	0	37.5	22	29	0.0018	R	SAFSVGLFPSK	S
1	1	3::g24402.t1	g24402.t1	8194	26251	957	484	47	21	6878	1	1	1	570.31	1138.6	2	1138.6	0.0023	130	140	0	30.8	14	29	0.0013	R	SAFSVGLFPSK	S
1	1	3::g24402.t1	g24402.t1	8194	26251	957	484	47	21	6879	1	1	1	570.31	1138.6	2	1138.6	0.0023	130	140	0	42.73	19	29	0.00023	R	SAFSVGLFPSK	S
1	1	3::g24402.t1	g24402.t1	8194	26251	957	484	47	21	6880	1	1	1	570.31	1138.6	2	1138.6	0.0023	130	140	0	49.19	25	29	0.00021	R	SAFSVGLFPSK	S
1	1	3::g24402.t1	g24402.t1	8194	26251	957	484	47	21	6881	1	1	1	570.31	1138.6	2	1138.6	0.0024	130	140	0	58.06	23	29	1.8e-05	R	SAFSVGLFPSK	S
1	1	3::g24402.t1	g24402.t1	8194	26251	957	484	47	21	6883	1	1	1	570.31	1138.6	2	1138.6	0.0024	130	140	0	35.07	24	29	0.004	R	SAFSVGLFPSK	S
1	1	3::g24402.t1	g24402.t1	8194	26251	957	484	47	21	6884	1	1	1	570.31	1138.6	2	1138.6	0.0024	130	140	0	48.86	24	29	0.00019	R	SAFSVGLFPSK	S
1	1	3::g24402.t1	g24402.t1	8194	26251	957	484	47	21	6885	1	1	1	570.31	1138.6	2	1138.6	0.0025	130	140	0	45.14	23	29	0.00034	R	SAFSVGLFPSK	S
1	1	3::g24402.t1	g24402.t1	8194	26251	957	484	47	21	6886	1	1	1	570.31	1138.6	2	1138.6	0.0025	130	140	0	44.98	22	29	0.00027	R	SAFSVGLFPSK	S
1	1	3::g24402.t1	g24402.t1	8194	26251	957	484	47	21	6887	1	1	1	570.31	1138.6	2	1138.6	0.0026	130	140	0	39.29	21	29	0.00083	R	SAFSVGLFPSK	S
1	1	3::g24402.t1	g24402.t1	8194	26251	957	484	47	21	6888	1	1	1	570.31	1138.6	2	1138.6	0.0026	130	140	0	48.41	24	29	0.00019	R	SAFSVGLFPSK	S
1	1	3::g24402.t1	g24402.t1	8194	26251	957	484	47	21	6889	1	1	1	570.31	1138.6	2	1138.6	0.0026	130	140	0	48.95	24	29	0.0002	R	SAFSVGLFPSK	S
1	1	3::g24402.t1	g24402.t1	8194	26251	957	484	47	21	6890	1	1	1	570.31	1138.61	2	1138.6	0.0027	130	140	0	32.23	17	29	0.0017	R	SAFSVGLFPSK	S
1	1	3::g24402.t1	g24402.t1	8194	26251	957	484	47	21	6891	1	1	1	570.31	1138.61	2	1138.6	0.0028	130	140	0	48.96	24	29	0.00019	R	SAFSVGLFPSK	S
1	1	3::g24402.t1	g24402.t1	8194	26251	957	484	47	21	6892	1	1	1	570.31	1138.61	2	1138.6	0.0029	130	140	0	29.29	14	29	0.0018	R	SAFSVGLFPSK	S
1	1	3::g24402.t1	g24402.t1	8194	26251	957	484	47	21	6893	1	1	1	570.31	1138.61	2	1138.6	0.0029	130	140	0	48.79	24	29	0.0002	R	SAFSVGLFPSK	S
1	1	3::g24402.t1	g24402.t1	8194	26251	957	484	47	21	6894	1	1	1	570.31	1138.61	2	1138.6	0.0029	130	140	0	38.69	15	29	0.00024	R	SAFSVGLFPSK	S
1	1	3::g24402.t1	g24402.t1	8194	26251	957	484	47	21	6895	1	1	1	570.31	1138.61	2	1138.6	0.003	130	140	0	61.97	24	29	9.3e-06	R	SAFSVGLFPSK	S
[truncated: 3,451 more rows]

## Sheet: 19222_196_ISOM_GluC
prot_hit_num	prot_family_member	prot_acc	prot_desc	prot_score	prot_mass	prot_matches	prot_matches_sig	prot_sequences	prot_sequences_sig	pep_query	pep_rank	pep_isbold	pep_isunique	pep_exp_mz	pep_exp_mr	pep_exp_z	pep_calc_mr	pep_delta	pep_start	pep_end	pep_miss	pep_score	pep_homol	pep_ident	pep_expect	pep_res_before	pep_seq	pep_res_after	pep_var_mod	pep_var_mod_pos
[truncated: 372 more rows]

[truncated: 9 more sheets: 19224_196_SSOM_GluC, 19212_197_ISOM_Trypsin, 19216_197_SSOM_Trypsin, 19226_197_ISOM_GluC, 19228_197_SSOM_GluC, 19218_198_ISOM_Trypsin, 19220_198_SSOM_Trypsin, 19230_198_ISOM_GluC, 19232_198_SSOM_GluC]
