# Supplementary material for: First paleoproteome study of fossil fish otoliths and the pristine preservation of the biomineral crystal host
Source: Sci Rep. 2023 Mar 7;13:3822. doi: 10.1038/s41598-023-30537-8 (PMC9992438; doi:10.1038/s41598-023-30537-8)
Supplement: Supplementary file 4 — Supplementary Table 3. [file 41598_2023_30537_MOESM4_ESM.xlsx]

## Sheet: ReadMe
Heading	Explanation
prot_hit_num	prot_hit_num	Ordinal number of the protein hit (or protein family when grouping enabled)
prot_family_member	Ordinal number of the protein family member when grouping enabled
prot_acc	Protein accession string
prot_desc	Protein description taken from Fasta title line
prot_score	Protein Mascot score
prot_mass	Protein mass
prot_matches	Count of PSMs
prot_matches_sig	Count of PSMs that have significant scores
prot_sequences	Count of distinct sequences
prot_sequences_sig	Count of distinct sequences that have significant scores
pep_query	Ordinal number of query after sorting by Mr
pep_rank	Peptide sequence match (PSM) rank. If two PSMs have same score they have the same rank.
pep_isbold	If grouping enabled, then a significant PSM. Otherwise, indicates this is the highest scoring protein that contains a match to this query.
pep_isunique	Peptide sequence is unique to hit (grouping off) or family member (grouping on)
pep_exp_mz	Observed or experimental m/z value
pep_exp_mr	Molecular mass calculated from experimental m/z value
pep_exp_z	Observed or experimental charge
pep_calc_mr	Molecular mass calculated from matched peptide sequence
pep_delta	pep_exp_mr – pep_calc_mr
pep_start	Ordinal position of first peptide residue in protein sequence
pep_end	Ordinal position of last peptide residue in protein sequence
pep_miss	Count of missed cleavage sites in peptide
pep_score	Mascot score for PSM
pep_homol	Homology threshold score for PSM
pep_ident	Identiy threshold score for PSM
pep_expect	Expectation value for PSM
pep_res_before	Flanking residue on N-term side of peptide
pep_seq	Peptide sequence in 1 letter code
pep_res_after	Flanking residue on C-term side of peptide
pep_var_mod	Variable modifications from all sources as list of names
pep_var_mod_pos	Variable modifications as a string of digits, e.g. ’0.0001000.0′. Non-zero digits identify mods according to key in export header. First and last positions are for terminus mods.

## Sheet: 19172_07_ISOM_Trypsin
prot_hit_num	prot_family_member	prot_acc	prot_desc	prot_score	prot_mass	prot_matches	prot_matches_sig	prot_sequences	prot_sequences_sig	pep_query	pep_rank	pep_isbold	pep_isunique	pep_exp_mz	pep_exp_mr	pep_exp_z	pep_calc_mr	pep_delta	pep_start	pep_end	pep_miss	pep_score	pep_homol	pep_ident	pep_expect	pep_res_before	pep_seq	pep_res_after	pep_var_mod	pep_var_mod_pos
1	1	2::P04264	Keratin, type II cytoskeletal 1 OS=Homo sapiens OX=9606 GN=KRT1 PE=1 SV=6	6310	66170	372	215	56	48	33	1	1	0	352.695	703.376	2	703.375	0.0007	252	257	0	0.77	13	32	0.84	R	LDSELK	N
1	1	2::P04264	Keratin, type II cytoskeletal 1 OS=Homo sapiens OX=9606 GN=KRT1 PE=1 SV=6	6310	66170	372	215	56	48	635	1	1	1	416.749	831.483	2	831.481	0.0014	75	82	0	23.89		30	0.25	K	SISISVAR	G
1	1	2::P04264	Keratin, type II cytoskeletal 1 OS=Homo sapiens OX=9606 GN=KRT1 PE=1 SV=6	6310	66170	372	215	56	48	636	1	1	1	416.749	831.484	2	831.481	0.0021	75	82	0	40.09		29	0.0041	K	SISISVAR	G
1	1	2::P04264	Keratin, type II cytoskeletal 1 OS=Homo sapiens OX=9606 GN=KRT1 PE=1 SV=6	6310	66170	372	215	56	48	637	1	1	1	416.75	831.484	2	831.481	0.003	75	82	0	33.13		29	0.022	K	SISISVAR	G
1	1	2::P04264	Keratin, type II cytoskeletal 1 OS=Homo sapiens OX=9606 GN=KRT1 PE=1 SV=6	6310	66170	372	215	56	48	638	1	1	1	416.75	831.485	2	831.481	0.0033	75	82	0	22.22		29	0.27	K	SISISVAR	G
1	1	2::P04264	Keratin, type II cytoskeletal 1 OS=Homo sapiens OX=9606 GN=KRT1 PE=1 SV=6	6310	66170	372	215	56	48	1006	1	1	1	437.753	873.491	2	873.492	-0.0004	66	74	0	30.42	15	33	0.0016	R	SLVNLGGSK	S
1	1	2::P04264	Keratin, type II cytoskeletal 1 OS=Homo sapiens OX=9606 GN=KRT1 PE=1 SV=6	6310	66170	372	215	56	48	1007	1	1	1	437.753	873.492	2	873.492	0.0005	66	74	0	8.02	13	33	0.18	R	SLVNLGGSK	S
1	1	2::P04264	Keratin, type II cytoskeletal 1 OS=Homo sapiens OX=9606 GN=KRT1 PE=1 SV=6	6310	66170	372	215	56	48	1008	1	1	1	437.754	873.493	2	873.492	0.0008	66	74	0	37.06	17	33	0.00053	R	SLVNLGGSK	S
1	1	2::P04264	Keratin, type II cytoskeletal 1 OS=Homo sapiens OX=9606 GN=KRT1 PE=1 SV=6	6310	66170	372	215	56	48	1009	1	1	1	437.754	873.493	2	873.492	0.001	66	74	0	33.65	16	33	0.0009	R	SLVNLGGSK	S
1	1	2::P04264	Keratin, type II cytoskeletal 1 OS=Homo sapiens OX=9606 GN=KRT1 PE=1 SV=6	6310	66170	372	215	56	48	1010	1	1	1	437.754	873.493	2	873.492	0.0012	66	74	0	28.48	15	33	0.0025	R	SLVNLGGSK	S
1	1	2::P04264	Keratin, type II cytoskeletal 1 OS=Homo sapiens OX=9606 GN=KRT1 PE=1 SV=6	6310	66170	372	215	56	48	1016	1	1	1	438.246	874.478	2	874.476	0.0019	66	74	0	10.55	13	33	0.1	R	SLVNLGGSK	S	Deamidated (NQ)	0.000300000.0
1	1	2::P04264	Keratin, type II cytoskeletal 1 OS=Homo sapiens OX=9606 GN=KRT1 PE=1 SV=6	6310	66170	372	215	56	48	1017	1	1	1	438.246	874.478	2	874.476	0.002	66	74	0	5.94	13	33	0.28	R	SLVNLGGSK	S	Deamidated (NQ)	0.000300000.0
1	1	2::P04264	Keratin, type II cytoskeletal 1 OS=Homo sapiens OX=9606 GN=KRT1 PE=1 SV=6	6310	66170	372	215	56	48	1018	1	1	1	438.246	874.478	2	874.476	0.0023	66	74	0	5.58	13	31	0.3	R	SLVNLGGSK	S	Deamidated (NQ)	0.000300000.0
1	1	2::P04264	Keratin, type II cytoskeletal 1 OS=Homo sapiens OX=9606 GN=KRT1 PE=1 SV=6	6310	66170	372	215	56	48	2122	1	1	0	487.269	972.524	2	972.524	-0.0004	396	403	0	43.89		35	0.0069	K	IEISELNR	V
1	1	2::P04264	Keratin, type II cytoskeletal 1 OS=Homo sapiens OX=9606 GN=KRT1 PE=1 SV=6	6310	66170	372	215	56	48	2123	1	1	0	487.269	972.524	2	972.524	-0.0002	396	403	0	43.11		35	0.0082	K	IEISELNR	V
1	1	2::P04264	Keratin, type II cytoskeletal 1 OS=Homo sapiens OX=9606 GN=KRT1 PE=1 SV=6	6310	66170	372	215	56	48	2124	1	1	0	487.269	972.524	2	972.524	0.0005	396	403	0	20.71	32	34	0.81	K	IEISELNR	V
1	1	2::P04264	Keratin, type II cytoskeletal 1 OS=Homo sapiens OX=9606 GN=KRT1 PE=1 SV=6	6310	66170	372	215	56	48	2125	1	1	0	487.27	972.525	2	972.524	0.001	396	403	0	5.86	17	34	0.78	K	IEISELNR	V
1	1	2::P04264	Keratin, type II cytoskeletal 1 OS=Homo sapiens OX=9606 GN=KRT1 PE=1 SV=6	6310	66170	372	215	56	48	2898	1	1	0	517.262	1032.51	2	1032.51	0.0008	484	492	0	38.5	32	34	0.012	R	TLLEGEESR	M
1	1	2::P04264	Keratin, type II cytoskeletal 1 OS=Homo sapiens OX=9606 GN=KRT1 PE=1 SV=6	6310	66170	372	215	56	48	2899	1	1	0	517.262	1032.51	2	1032.51	0.001	484	492	0	34.31	30	35	0.023	R	TLLEGEESR	M
1	1	2::P04264	Keratin, type II cytoskeletal 1 OS=Homo sapiens OX=9606 GN=KRT1 PE=1 SV=6	6310	66170	372	215	56	48	2900	1	1	0	517.262	1032.51	2	1032.51	0.0013	484	492	0	28.23	26	35	0.032	R	TLLEGEESR	M
1	1	2::P04264	Keratin, type II cytoskeletal 1 OS=Homo sapiens OX=9606 GN=KRT1 PE=1 SV=6	6310	66170	372	215	56	48	2901	1	1	0	517.263	1032.51	2	1032.51	0.0021	484	492	0	11.89	22	35	0.54	R	TLLEGEESR	M
1	1	2::P04264	Keratin, type II cytoskeletal 1 OS=Homo sapiens OX=9606 GN=KRT1 PE=1 SV=6	6310	66170	372	215	56	48	2902	1	1	0	517.263	1032.51	2	1032.51	0.0025	484	492	0	15.95	22	35	0.22	R	TLLEGEESR	M
1	1	2::P04264	Keratin, type II cytoskeletal 1 OS=Homo sapiens OX=9606 GN=KRT1 PE=1 SV=6	6310	66170	372	215	56	48	3411	1	1	1	533.264	1064.51	2	1064.51	0.0005	356	364	0	26.57	14	33	0.0032	K	AQYEDIAQK	S
1	1	2::P04264	Keratin, type II cytoskeletal 1 OS=Homo sapiens OX=9606 GN=KRT1 PE=1 SV=6	6310	66170	372	215	56	48	3412	1	1	1	533.264	1064.51	2	1064.51	0.0005	356	364	0	33.85	15	33	0.00067	K	AQYEDIAQK	S
1	1	2::P04264	Keratin, type II cytoskeletal 1 OS=Homo sapiens OX=9606 GN=KRT1 PE=1 SV=6	6310	66170	372	215	56	48	3413	1	1	1	533.264	1064.51	2	1064.51	0.0007	356	364	0	26.71	14	34	0.0031	K	AQYEDIAQK	S
1	1	2::P04264	Keratin, type II cytoskeletal 1 OS=Homo sapiens OX=9606 GN=KRT1 PE=1 SV=6	6310	66170	372	215	56	48	3648	1	1	1	537.301	1072.59	2	1072.59	-0.0001	408	416	1	24.11	20	33	0.021	R	LRSEIDNVK	K
1	1	2::P04264	Keratin, type II cytoskeletal 1 OS=Homo sapiens OX=9606 GN=KRT1 PE=1 SV=6	6310	66170	372	215	56	48	3649	1	1	1	358.536	1072.59	3	1072.59	0	408	416	1	9.46	13	33	0.13	R	LRSEIDNVK	K
1	1	2::P04264	Keratin, type II cytoskeletal 1 OS=Homo sapiens OX=9606 GN=KRT1 PE=1 SV=6	6310	66170	372	215	56	48	3650	1	1	1	537.302	1072.59	2	1072.59	0.0015	408	416	1	24.76	19	33	0.016	R	LRSEIDNVK	K
1	1	2::P04264	Keratin, type II cytoskeletal 1 OS=Homo sapiens OX=9606 GN=KRT1 PE=1 SV=6	6310	66170	372	215	56	48	4556	1	1	1	563.276	1124.54	2	1124.53	0.0018	367	376	0	28.42	15	35	0.0028	K	AEAESLYQSK	Y
1	1	2::P04264	Keratin, type II cytoskeletal 1 OS=Homo sapiens OX=9606 GN=KRT1 PE=1 SV=6	6310	66170	372	215	56	48	4557	1	1	1	563.276	1124.54	2	1124.53	0.0021	367	376	0	37.71	15	35	0.00031	K	AEAESLYQSK	Y
1	1	2::P04264	Keratin, type II cytoskeletal 1 OS=Homo sapiens OX=9606 GN=KRT1 PE=1 SV=6	6310	66170	372	215	56	48	5498	1	1	0	393.872	1178.59	3	1178.59	-0.0005	377	386	0	19.72	15	35	0.019	K	YEELQITAGR	H
1	1	2::P04264	Keratin, type II cytoskeletal 1 OS=Homo sapiens OX=9606 GN=KRT1 PE=1 SV=6	6310	66170	372	215	56	48	5499	2	1	0	590.304	1178.59	2	1178.59	0.0003	377	386	0	51.6				K	YEELQITAGR	H
1	1	2::P04264	Keratin, type II cytoskeletal 1 OS=Homo sapiens OX=9606 GN=KRT1 PE=1 SV=6	6310	66170	372	215	56	48	5500	1	1	0	590.305	1178.59	2	1178.59	0.0016	377	386	0	58.67		35	0.00025	K	YEELQITAGR	H
1	1	2::P04264	Keratin, type II cytoskeletal 1 OS=Homo sapiens OX=9606 GN=KRT1 PE=1 SV=6	6310	66170	372	215	56	48	5501	1	1	0	590.305	1178.59	2	1178.59	0.0016	377	386	0	19.41	14	35	0.017	K	YEELQITAGR	H
1	1	2::P04264	Keratin, type II cytoskeletal 1 OS=Homo sapiens OX=9606 GN=KRT1 PE=1 SV=6	6310	66170	372	215	56	48	5502	1	1	0	590.306	1178.6	2	1178.59	0.0038	377	386	0	50.58		35	0.0016	K	YEELQITAGR	H
1	1	2::P04264	Keratin, type II cytoskeletal 1 OS=Homo sapiens OX=9606 GN=KRT1 PE=1 SV=6	6310	66170	372	215	56	48	5507	1	1	0	590.795	1179.58	2	1179.58	-0.0008	377	386	0	22.55	21	36	0.039	K	YEELQITAGR	H	Deamidated (NQ)	0.0000300000.0
1	1	2::P04264	Keratin, type II cytoskeletal 1 OS=Homo sapiens OX=9606 GN=KRT1 PE=1 SV=6	6310	66170	372	215	56	48	5508	1	1	0	590.796	1179.58	2	1179.58	-0.0001	377	386	0	41.58		35	0.014	K	YEELQITAGR	H	Deamidated (NQ)	0.0000300000.0
1	1	2::P04264	Keratin, type II cytoskeletal 1 OS=Homo sapiens OX=9606 GN=KRT1 PE=1 SV=6	6310	66170	372	215	56	48	5831	1	1	1	601.348	1200.68	2	1200.68	-0.0002	408	417	2	35.85	27	33	0.0081	R	LRSEIDNVKK	Q
1	1	2::P04264	Keratin, type II cytoskeletal 1 OS=Homo sapiens OX=9606 GN=KRT1 PE=1 SV=6	6310	66170	372	215	56	48	5832	2	1	1	401.235	1200.68	3	1200.68	0.0006	408	417	2	32.18				R	LRSEIDNVKK	Q
1	1	2::P04264	Keratin, type II cytoskeletal 1 OS=Homo sapiens OX=9606 GN=KRT1 PE=1 SV=6	6310	66170	372	215	56	48	5833	1	1	1	601.349	1200.68	2	1200.68	0.0008	408	417	2	22.31	26	33	0.12	R	LRSEIDNVKK	Q
1	1	2::P04264	Keratin, type II cytoskeletal 1 OS=Homo sapiens OX=9606 GN=KRT1 PE=1 SV=6	6310	66170	372	215	56	48	5834	1	1	1	401.235	1200.68	3	1200.68	0.0009	408	417	2	5.92	13	31	0.28	R	LRSEIDNVKK	Q
1	1	2::P04264	Keratin, type II cytoskeletal 1 OS=Homo sapiens OX=9606 GN=KRT1 PE=1 SV=6	6310	66170	372	215	56	48	5835	1	1	1	401.235	1200.68	3	1200.68	0.0011	408	417	2	7.13	13	31	0.21	R	LRSEIDNVKK	Q
1	1	2::P04264	Keratin, type II cytoskeletal 1 OS=Homo sapiens OX=9606 GN=KRT1 PE=1 SV=6	6310	66170	372	215	56	48	6150	1	1	1	406.543	1216.61	3	1216.61	-0.0005	634	644	0	23.88	17	36	0.012	K	FVSTTYSGVTR	-
1	1	2::P04264	Keratin, type II cytoskeletal 1 OS=Homo sapiens OX=9606 GN=KRT1 PE=1 SV=6	6310	66170	372	215	56	48	6152	1	1	1	609.312	1216.61	2	1216.61	0.0008	634	644	0	56.73	16	36	4.8e-06	K	FVSTTYSGVTR	-
1	1	2::P04264	Keratin, type II cytoskeletal 1 OS=Homo sapiens OX=9606 GN=KRT1 PE=1 SV=6	6310	66170	372	215	56	48	6153	1	1	1	609.312	1216.61	2	1216.61	0.0014	634	644	0	61.46	16	36	1.7e-06	K	FVSTTYSGVTR	-
1	1	2::P04264	Keratin, type II cytoskeletal 1 OS=Homo sapiens OX=9606 GN=KRT1 PE=1 SV=6	6310	66170	372	215	56	48	6154	1	1	1	609.312	1216.61	2	1216.61	0.0017	634	644	0	6.56	13	36	0.24	K	FVSTTYSGVTR	-
1	1	2::P04264	Keratin, type II cytoskeletal 1 OS=Homo sapiens OX=9606 GN=KRT1 PE=1 SV=6	6310	66170	372	215	56	48	6155	1	1	1	609.313	1216.61	2	1216.61	0.0019	634	644	0	1.5	13	36	0.72	K	FVSTTYSGVTR	-
1	1	2::P04264	Keratin, type II cytoskeletal 1 OS=Homo sapiens OX=9606 GN=KRT1 PE=1 SV=6	6310	66170	372	215	56	48	6156	1	1	1	609.313	1216.61	2	1216.61	0.0023	634	644	0	4.74	13	35	0.36	K	FVSTTYSGVTR	-
1	1	2::P04264	Keratin, type II cytoskeletal 1 OS=Homo sapiens OX=9606 GN=KRT1 PE=1 SV=6	6310	66170	372	215	56	48	6157	1	1	1	609.313	1216.61	2	1216.61	0.0026	634	644	0	7.36	13	36	0.2	K	FVSTTYSGVTR	-
1	1	2::P04264	Keratin, type II cytoskeletal 1 OS=Homo sapiens OX=9606 GN=KRT1 PE=1 SV=6	6310	66170	372	215	56	48	6159	1	1	1	609.313	1216.61	2	1216.61	0.003	634	644	0	8.65	13	36	0.15	K	FVSTTYSGVTR	-
1	1	2::P04264	Keratin, type II cytoskeletal 1 OS=Homo sapiens OX=9606 GN=KRT1 PE=1 SV=6	6310	66170	372	215	56	48	6160	1	1	1	609.314	1216.61	2	1216.61	0.0039	634	644	0	25.95	14	36	0.0037	K	FVSTTYSGVTR	-
1	1	2::P04264	Keratin, type II cytoskeletal 1 OS=Homo sapiens OX=9606 GN=KRT1 PE=1 SV=6	6310	66170	372	215	56	48	6792	1	1	1	422.551	1264.63	3	1264.63	0.0003	278	288	0	6.66	15	36	0.39	R	TNAENEFVTIK	K
1	1	2::P04264	Keratin, type II cytoskeletal 1 OS=Homo sapiens OX=9606 GN=KRT1 PE=1 SV=6	6310	66170	372	215	56	48	6793	1	1	1	633.323	1264.63	2	1264.63	0.0015	278	288	0	80.14	18	36	3.1e-08	R	TNAENEFVTIK	K
1	1	2::P04264	Keratin, type II cytoskeletal 1 OS=Homo sapiens OX=9606 GN=KRT1 PE=1 SV=6	6310	66170	372	215	56	48	6794	1	1	1	633.323	1264.63	2	1264.63	0.0019	278	288	0	61.59	19	36	2.9e-06	R	TNAENEFVTIK	K
1	1	2::P04264	Keratin, type II cytoskeletal 1 OS=Homo sapiens OX=9606 GN=KRT1 PE=1 SV=6	6310	66170	372	215	56	48	6795	1	1	1	633.324	1264.63	2	1264.63	0.0028	278	288	0	6.42	13	36	0.25	R	TNAENEFVTIK	K
1	1	2::P04264	Keratin, type II cytoskeletal 1 OS=Homo sapiens OX=9606 GN=KRT1 PE=1 SV=6	6310	66170	372	215	56	48	6837	1	1	1	633.816	1265.62	2	1265.61	0.0043	278	288	0	6.17	13	36	0.26	R	TNAENEFVTIK	K	Deamidated (NQ)	0.03000000000.0
1	1	2::P04264	Keratin, type II cytoskeletal 1 OS=Homo sapiens OX=9606 GN=KRT1 PE=1 SV=6	6310	66170	372	215	56	48	6928	2	1	0	639.293	1276.57	2	1276.58	-0.0073	377	386	0	40.32				K	YEELQITAGR	H	Deamidated (NQ); Phospho (Y); Methyl:2H(3) (E) [+17.03]	0.6X00300000.0
1	1	2::P04264	Keratin, type II cytoskeletal 1 OS=Homo sapiens OX=9606 GN=KRT1 PE=1 SV=6	6310	66170	372	215	56	48	6932	1	1	0	639.321	1276.63	2	1276.63	0.001	247	257	1	31.37	29	35	0.03	K	SDQSRLDSELK	N
1	1	2::P04264	Keratin, type II cytoskeletal 1 OS=Homo sapiens OX=9606 GN=KRT1 PE=1 SV=6	6310	66170	372	215	56	48	6933	2	1	0	426.55	1276.63	3	1276.63	0.0011	247	257	1	0.03	13	35	1	K	SDQSRLDSELK	N
1	1	2::P04264	Keratin, type II cytoskeletal 1 OS=Homo sapiens OX=9606 GN=KRT1 PE=1 SV=6	6310	66170	372	215	56	48	6935	1	1	0	639.321	1276.63	2	1276.63	0.0013	247	257	1	22.9	26	35	0.11	K	SDQSRLDSELK	N
1	1	2::P04264	Keratin, type II cytoskeletal 1 OS=Homo sapiens OX=9606 GN=KRT1 PE=1 SV=6	6310	66170	372	215	56	48	6936	1	1	0	426.55	1276.63	3	1276.63	0.0014	247	257	1	10.52	20	35	0.53	K	SDQSRLDSELK	N
1	1	2::P04264	Keratin, type II cytoskeletal 1 OS=Homo sapiens OX=9606 GN=KRT1 PE=1 SV=6	6310	66170	372	215	56	48	6937	1	1	0	639.321	1276.63	2	1276.63	0.002	247	257	1	16.58	23	35	0.27	K	SDQSRLDSELK	N
1	1	2::P04264	Keratin, type II cytoskeletal 1 OS=Homo sapiens OX=9606 GN=KRT1 PE=1 SV=6	6310	66170	372	215	56	48	6938	1	1	1	639.358	1276.7	2	1276.7	-0.0012	473	483	0	62.75	27	33	1.7e-05	K	LALDLEIATYR	T
1	1	2::P04264	Keratin, type II cytoskeletal 1 OS=Homo sapiens OX=9606 GN=KRT1 PE=1 SV=6	6310	66170	372	215	56	48	6939	1	1	1	426.575	1276.7	3	1276.7	-0.0008	473	483	0	30.33	23	32	0.0096	K	LALDLEIATYR	T
1	1	2::P04264	Keratin, type II cytoskeletal 1 OS=Homo sapiens OX=9606 GN=KRT1 PE=1 SV=6	6310	66170	372	215	56	48	6940	1	1	1	426.575	1276.7	3	1276.7	0.0011	473	483	0	26.89	22	32	0.017	K	LALDLEIATYR	T
1	1	2::P04264	Keratin, type II cytoskeletal 1 OS=Homo sapiens OX=9606 GN=KRT1 PE=1 SV=6	6310	66170	372	215	56	48	6941	1	1	1	639.36	1276.7	2	1276.7	0.0019	473	483	0	58.07	26	32	3.2e-05	K	LALDLEIATYR	T
1	1	2::P04264	Keratin, type II cytoskeletal 1 OS=Homo sapiens OX=9606 GN=KRT1 PE=1 SV=6	6310	66170	372	215	56	48	6942	1	1	1	639.361	1276.71	2	1276.7	0.0049	473	483	0	46.31	23	31	0.00026	K	LALDLEIATYR	T
1	1	2::P04264	Keratin, type II cytoskeletal 1 OS=Homo sapiens OX=9606 GN=KRT1 PE=1 SV=6	6310	66170	372	215	56	48	7183	1	1	1	651.854	1301.69	2	1301.69	-0.0007	393	403	1	16.24	25	35	0.43	R	NSKIEISELNR	V
1	1	2::P04264	Keratin, type II cytoskeletal 1 OS=Homo sapiens OX=9606 GN=KRT1 PE=1 SV=6	6310	66170	372	215	56	48	7184	1	1	1	651.854	1301.69	2	1301.69	-0.0005	393	403	1	54.32		35	0.00065	R	NSKIEISELNR	V
1	1	2::P04264	Keratin, type II cytoskeletal 1 OS=Homo sapiens OX=9606 GN=KRT1 PE=1 SV=6	6310	66170	372	215	56	48	7185	1	1	1	434.905	1301.69	3	1301.69	-0.0001	393	403	1	45.83		35	0.0046	R	NSKIEISELNR	V
1	1	2::P04264	Keratin, type II cytoskeletal 1 OS=Homo sapiens OX=9606 GN=KRT1 PE=1 SV=6	6310	66170	372	215	56	48	7186	1	1	1	651.854	1301.69	2	1301.69	0	393	403	1	47.15		35	0.0034	R	NSKIEISELNR	V
1	1	2::P04264	Keratin, type II cytoskeletal 1 OS=Homo sapiens OX=9606 GN=KRT1 PE=1 SV=6	6310	66170	372	215	56	48	7187	1	1	1	434.905	1301.69	3	1301.69	0	393	403	1	74.79		35	5.8e-06	R	NSKIEISELNR	V
1	1	2::P04264	Keratin, type II cytoskeletal 1 OS=Homo sapiens OX=9606 GN=KRT1 PE=1 SV=6	6310	66170	372	215	56	48	7188	1	1	1	651.854	1301.69	2	1301.69	0.0003	393	403	1	12.67	20	35	0.3	R	NSKIEISELNR	V
1	1	2::P04264	Keratin, type II cytoskeletal 1 OS=Homo sapiens OX=9606 GN=KRT1 PE=1 SV=6	6310	66170	372	215	56	48	7189	1	1	1	434.906	1301.7	3	1301.69	0.0033	393	403	1	40.41		34	0.014	R	NSKIEISELNR	V
1	1	2::P04264	Keratin, type II cytoskeletal 1 OS=Homo sapiens OX=9606 GN=KRT1 PE=1 SV=6	6310	66170	372	215	56	48	7190	1	1	1	434.91	1301.71	3	1301.71	-0.0004	344	355	0	22.91	19	34	0.021	R	SLDLDSIIAEVK	A
1	1	2::P04264	Keratin, type II cytoskeletal 1 OS=Homo sapiens OX=9606 GN=KRT1 PE=1 SV=6	6310	66170	372	215	56	48	7191	1	1	1	651.862	1301.71	2	1301.71	0.0017	344	355	0	27.57	14	34	0.0026	R	SLDLDSIIAEVK	A
1	1	2::P04264	Keratin, type II cytoskeletal 1 OS=Homo sapiens OX=9606 GN=KRT1 PE=1 SV=6	6310	66170	372	215	56	48	7192	1	1	1	651.862	1301.71	2	1301.71	0.0021	344	355	0	48.91	26	34	0.00026	R	SLDLDSIIAEVK	A
1	1	2::P04264	Keratin, type II cytoskeletal 1 OS=Homo sapiens OX=9606 GN=KRT1 PE=1 SV=6	6310	66170	372	215	56	48	7193	1	1	1	651.862	1301.71	2	1301.71	0.0021	344	355	0	33.87	20	34	0.0023	R	SLDLDSIIAEVK	A
1	1	2::P04264	Keratin, type II cytoskeletal 1 OS=Homo sapiens OX=9606 GN=KRT1 PE=1 SV=6	6310	66170	372	215	56	48	7194	2	1	1	651.863	1301.71	2	1301.71	0.0032	344	355	0	51.51				R	SLDLDSIIAEVK	A
1	1	2::P04264	Keratin, type II cytoskeletal 1 OS=Homo sapiens OX=9606 GN=KRT1 PE=1 SV=6	6310	66170	372	215	56	48	7195	1	1	1	651.863	1301.71	2	1301.71	0.0038	344	355	0	24.41	15	34	0.0067	R	SLDLDSIIAEVK	A
1	1	2::P04264	Keratin, type II cytoskeletal 1 OS=Homo sapiens OX=9606 GN=KRT1 PE=1 SV=6	6310	66170	372	215	56	48	7199	2	1	1	435.233	1302.68	3	1302.68	-0.001	393	403	1	16.72	30	35	1.3	R	NSKIEISELNR	V	Deamidated (NQ)	0.30000000000.0
1	1	2::P04264	Keratin, type II cytoskeletal 1 OS=Homo sapiens OX=9606 GN=KRT1 PE=1 SV=6	6310	66170	372	215	56	48	7201	1	1	1	652.346	1302.68	2	1302.68	0.0002	393	403	1	12.24	21	35	0.45	R	NSKIEISELNR	V	Deamidated (NQ)	0.30000000000.0
1	1	2::P04264	Keratin, type II cytoskeletal 1 OS=Homo sapiens OX=9606 GN=KRT1 PE=1 SV=6	6310	66170	372	215	56	48	7202	1	1	1	652.347	1302.68	2	1302.69	-0.0118	393	403	1	44.1				R	NSKIEISELNR	V	Label:15N(1) (S) [+1.00]	0.0X000000000.0
1	1	2::P04264	Keratin, type II cytoskeletal 1 OS=Homo sapiens OX=9606 GN=KRT1 PE=1 SV=6	6310	66170	372	215	56	48	7204	2	1	1	435.234	1302.68	3	1302.68	0.002	393	403	1	29.1	25	35	0.019	R	NSKIEISELNR	V	Deamidated (NQ)	0.30000000000.0
1	1	2::P04264	Keratin, type II cytoskeletal 1 OS=Homo sapiens OX=9606 GN=KRT1 PE=1 SV=6	6310	66170	372	215	56	48	7225	1	1	1	653.375	1304.74	2	1304.73	0.0023	473	483	0	37.36				K	LALDLEIATYR	T	Ethyl (E) [+28.03]	0.00000X00000.0
1	1	2::P04264	Keratin, type II cytoskeletal 1 OS=Homo sapiens OX=9606 GN=KRT1 PE=1 SV=6	6310	66170	372	215	56	48	7316	2	1	0	436.89	1307.65	3	1307.65	0.0018	268	277	2	36.29				R	NKYEDEINKR	T
1	1	2::P04264	Keratin, type II cytoskeletal 1 OS=Homo sapiens OX=9606 GN=KRT1 PE=1 SV=6	6310	66170	372	215	56	48	7317	2	1	0	436.89	1307.65	3	1307.65	0.0025	268	277	2	40.76				R	NKYEDEINKR	T
1	1	2::P04264	Keratin, type II cytoskeletal 1 OS=Homo sapiens OX=9606 GN=KRT1 PE=1 SV=6	6310	66170	372	215	56	48	7318	2	1	0	436.89	1307.65	3	1307.65	0.0026	268	277	2	37.71				R	NKYEDEINKR	T
1	1	2::P04264	Keratin, type II cytoskeletal 1 OS=Homo sapiens OX=9606 GN=KRT1 PE=1 SV=6	6310	66170	372	215	56	48	7319	2	1	0	654.832	1307.65	2	1307.65	0.0034	268	277	2	30.02				R	NKYEDEINKR	T
1	1	2::P04264	Keratin, type II cytoskeletal 1 OS=Homo sapiens OX=9606 GN=KRT1 PE=1 SV=6	6310	66170	372	215	56	48	7321	1	1	0	654.834	1307.65	2	1307.65	0.007	268	277	2	20.32	14	35	0.014	R	NKYEDEINKR	T
1	1	2::P04264	Keratin, type II cytoskeletal 1 OS=Homo sapiens OX=9606 GN=KRT1 PE=1 SV=6	6310	66170	372	215	56	48	7567	1	1	1	662.852	1323.69	2	1323.69	0.0003	344	355	0	47.36				R	SLDLDSIIAEVK	A	Cation:Na (DE) [+21.98]	0.0000X0000000.0
1	1	2::P04264	Keratin, type II cytoskeletal 1 OS=Homo sapiens OX=9606 GN=KRT1 PE=1 SV=6	6310	66170	372	215	56	48	7624	1	1	1	665.878	1329.74	2	1329.74	0.0026	344	355	0	55.34				R	SLDLDSIIAEVK	A	Ethyl (E) [+28.03]	0.000000000X00.0
1	1	2::P04264	Keratin, type II cytoskeletal 1 OS=Homo sapiens OX=9606 GN=KRT1 PE=1 SV=6	6310	66170	372	215	56	48	7630	1	1	1	444.573	1330.7	3	1330.7	0.0014	241	251	2	17.09	14	35	0.025	R	RVDQLKSDQSR	L
1	1	2::P04264	Keratin, type II cytoskeletal 1 OS=Homo sapiens OX=9606 GN=KRT1 PE=1 SV=6	6310	66170	372	215	56	48	7635	1	1	1	666.765	1331.51	2	1331.51	0.0024	258	267	0	4	14	33	0.55	K	NMQDMVEDYR	N	2 Oxidation (M)	0.0400400000.0
1	1	2::P04264	Keratin, type II cytoskeletal 1 OS=Homo sapiens OX=9606 GN=KRT1 PE=1 SV=6	6310	66170	372	215	56	48	7636	1	1	1	666.765	1331.51	2	1331.51	0.0026	258	267	0	20.5	14	33	0.012	K	NMQDMVEDYR	N	2 Oxidation (M)	0.0400400000.0
1	1	2::P04264	Keratin, type II cytoskeletal 1 OS=Homo sapiens OX=9606 GN=KRT1 PE=1 SV=6	6310	66170	372	215	56	48	7637	1	1	1	666.765	1331.52	2	1331.51	0.0031	258	267	0	23.35	14	33	0.0065	K	NMQDMVEDYR	N	2 Oxidation (M)	0.0400400000.0
1	1	2::P04264	Keratin, type II cytoskeletal 1 OS=Homo sapiens OX=9606 GN=KRT1 PE=1 SV=6	6310	66170	372	215	56	48	7728	1	1	1	670.839	1339.66	2	1339.66	0.0007	365	376	1	67.86	30	35	8.8e-06	K	SKAEAESLYQSK	Y
1	1	2::P04264	Keratin, type II cytoskeletal 1 OS=Homo sapiens OX=9606 GN=KRT1 PE=1 SV=6	6310	66170	372	215	56	48	7731	1	1	1	447.562	1339.66	3	1339.66	0.0016	365	376	1	31.06	19	35	0.0033	K	SKAEAESLYQSK	Y
1	1	2::P04264	Keratin, type II cytoskeletal 1 OS=Homo sapiens OX=9606 GN=KRT1 PE=1 SV=6	6310	66170	372	215	56	48	7910	1	1	1	679.352	1356.69	2	1356.69	0.0016	444	455	0	9.55	13	35	0.13	K	LNDLEDALQQAK	E
1	1	2::P04264	Keratin, type II cytoskeletal 1 OS=Homo sapiens OX=9606 GN=KRT1 PE=1 SV=6	6310	66170	372	215	56	48	7911	1	1	1	679.354	1356.69	2	1356.69	0.0044	444	455	0	33.54	23	35	0.0054	K	LNDLEDALQQAK	E
1	1	2::P04264	Keratin, type II cytoskeletal 1 OS=Homo sapiens OX=9606 GN=KRT1 PE=1 SV=6	6310	66170	372	215	56	48	8143	1	1	0	692.349	1382.68	2	1382.68	0.001	186	197	0	85.56		36	6.1e-07	K	SLNNQFASFIDK	V
1	1	2::P04264	Keratin, type II cytoskeletal 1 OS=Homo sapiens OX=9606 GN=KRT1 PE=1 SV=6	6310	66170	372	215	56	48	8144	1	1	0	692.349	1382.68	2	1382.68	0.001	186	197	0	84.85		36	7.1e-07	K	SLNNQFASFIDK	V
1	1	2::P04264	Keratin, type II cytoskeletal 1 OS=Homo sapiens OX=9606 GN=KRT1 PE=1 SV=6	6310	66170	372	215	56	48	8145	3	1	0	692.35	1382.68	2	1382.68	0.0019	186	197	0	71.21				K	SLNNQFASFIDK	V
1	1	2::P04264	Keratin, type II cytoskeletal 1 OS=Homo sapiens OX=9606 GN=KRT1 PE=1 SV=6	6310	66170	372	215	56	48	8146	1	1	0	692.35	1382.69	2	1382.68	0.0025	186	197	0	41.33		36	0.016	K	SLNNQFASFIDK	V
1	1	2::P04264	Keratin, type II cytoskeletal 1 OS=Homo sapiens OX=9606 GN=KRT1 PE=1 SV=6	6310	66170	372	215	56	48	8158	1	1	0	692.84	1383.67	2	1383.67	-0.0009	186	197	0	32.25	15	36	0.00095	K	SLNNQFASFIDK	V	Deamidated (NQ)	0.000030000000.0
1	1	2::P04264	Keratin, type II cytoskeletal 1 OS=Homo sapiens OX=9606 GN=KRT1 PE=1 SV=6	6310	66170	372	215	56	48	8159	1	1	0	692.841	1383.67	2	1383.67	-0.0005	186	197	0	12.27	15	36	0.094	K	SLNNQFASFIDK	V	Deamidated (NQ)	0.000030000000.0
1	1	2::P04264	Keratin, type II cytoskeletal 1 OS=Homo sapiens OX=9606 GN=KRT1 PE=1 SV=6	6310	66170	372	215	56	48	8160	1	1	0	692.842	1383.67	2	1383.67	0.0022	186	197	0	30.3	16	36	0.0023	K	SLNNQFASFIDK	V	Deamidated (NQ)	0.000030000000.0
1	1	2::P04264	Keratin, type II cytoskeletal 1 OS=Homo sapiens OX=9606 GN=KRT1 PE=1 SV=6	6310	66170	372	215	56	48	8161	1	1	0	692.842	1383.67	2	1383.67	0.0026	186	197	0	71.58	25	36	1.2e-06	K	SLNNQFASFIDK	V	Deamidated (NQ)	0.000300000000.0
1	1	2::P04264	Keratin, type II cytoskeletal 1 OS=Homo sapiens OX=9606 GN=KRT1 PE=1 SV=6	6310	66170	372	215	56	48	8162	1	1	0	692.843	1383.67	2	1383.67	0.0042	186	197	0	15.33	17	36	0.091	K	SLNNQFASFIDK	V	Deamidated (NQ)	0.000030000000.0
1	1	2::P04264	Keratin, type II cytoskeletal 1 OS=Homo sapiens OX=9606 GN=KRT1 PE=1 SV=6	6310	66170	372	215	56	48	8163	1	1	0	692.843	1383.67	2	1383.67	0.0046	186	197	0	27.76	16	36	0.0034	K	SLNNQFASFIDK	V	Deamidated (NQ)	0.000030000000.0
1	1	2::P04264	Keratin, type II cytoskeletal 1 OS=Homo sapiens OX=9606 GN=KRT1 PE=1 SV=6	6310	66170	372	215	56	48	8264	1	1	1	697.369	1392.72	2	1392.72	-0.0012	278	289	1	9.05	15	35	0.24	R	TNAENEFVTIKK	D
1	1	2::P04264	Keratin, type II cytoskeletal 1 OS=Homo sapiens OX=9606 GN=KRT1 PE=1 SV=6	6310	66170	372	215	56	48	8265	1	1	1	697.37	1392.72	2	1392.72	-0.0003	278	289	1	70.03	19	35	4.9e-07	R	TNAENEFVTIKK	D
1	1	2::P04264	Keratin, type II cytoskeletal 1 OS=Homo sapiens OX=9606 GN=KRT1 PE=1 SV=6	6310	66170	372	215	56	48	8266	1	1	1	465.249	1392.73	3	1392.72	0.0005	278	289	1	16.26	14	35	0.03	R	TNAENEFVTIKK	D
1	1	2::P04264	Keratin, type II cytoskeletal 1 OS=Homo sapiens OX=9606 GN=KRT1 PE=1 SV=6	6310	66170	372	215	56	48	8267	1	1	1	697.37	1392.73	2	1392.72	0.001	278	289	1	61.81	16	35	1.6e-06	R	TNAENEFVTIKK	D
1	1	2::P04264	Keratin, type II cytoskeletal 1 OS=Homo sapiens OX=9606 GN=KRT1 PE=1 SV=6	6310	66170	372	215	56	48	8269	1	1	1	465.249	1392.73	3	1392.72	0.0013	278	289	1	7.25	13	35	0.21	R	TNAENEFVTIKK	D
1	1	2::P04264	Keratin, type II cytoskeletal 1 OS=Homo sapiens OX=9606 GN=KRT1 PE=1 SV=6	6310	66170	372	215	56	48	8270	1	1	1	465.249	1392.73	3	1392.72	0.0014	278	289	1	62.84	16	35	1.3e-06	R	TNAENEFVTIKK	D
1	1	2::P04264	Keratin, type II cytoskeletal 1 OS=Homo sapiens OX=9606 GN=KRT1 PE=1 SV=6	6310	66170	372	215	56	48	8272	1	1	1	697.371	1392.73	2	1392.72	0.0018	278	289	1	7.11	14	35	0.29	R	TNAENEFVTIKK	D
1	1	2::P04264	Keratin, type II cytoskeletal 1 OS=Homo sapiens OX=9606 GN=KRT1 PE=1 SV=6	6310	66170	372	215	56	48	8273	1	1	1	465.25	1392.73	3	1392.72	0.0021	278	289	1	31.67	14	35	0.0011	R	TNAENEFVTIKK	D
1	1	2::P04264	Keratin, type II cytoskeletal 1 OS=Homo sapiens OX=9606 GN=KRT1 PE=1 SV=6	6310	66170	372	215	56	48	8274	1	1	1	465.25	1392.73	3	1392.72	0.0034	278	289	1	70.22	18	35	3e-07	R	TNAENEFVTIKK	D
1	1	2::P04264	Keratin, type II cytoskeletal 1 OS=Homo sapiens OX=9606 GN=KRT1 PE=1 SV=6	6310	66170	372	215	56	48	8282	1	1	1	465.577	1393.71	3	1393.71	0.0007	278	289	1	13.48	13	36	0.054	R	TNAENEFVTIKK	D	Deamidated (NQ)	0.000030000000.0
1	1	2::P04264	Keratin, type II cytoskeletal 1 OS=Homo sapiens OX=9606 GN=KRT1 PE=1 SV=6	6310	66170	372	215	56	48	8283	1	1	1	697.862	1393.71	2	1393.71	0.0009	278	289	1	37.07	20	35	0.001	R	TNAENEFVTIKK	D	Deamidated (NQ)	0.030000000000.0
1	1	2::P04264	Keratin, type II cytoskeletal 1 OS=Homo sapiens OX=9606 GN=KRT1 PE=1 SV=6	6310	66170	372	215	56	48	8284	1	1	1	465.577	1393.71	3	1393.71	0.0012	278	289	1	12.23	13	35	0.071	R	TNAENEFVTIKK	D	Deamidated (NQ)	0.000030000000.0
1	1	2::P04264	Keratin, type II cytoskeletal 1 OS=Homo sapiens OX=9606 GN=KRT1 PE=1 SV=6	6310	66170	372	215	56	48	8285	1	1	1	465.577	1393.71	3	1393.71	0.0014	278	289	1	50.09	16	36	2e-05	R	TNAENEFVTIKK	D	Deamidated (NQ)	0.030000000000.0
1	1	2::P04264	Keratin, type II cytoskeletal 1 OS=Homo sapiens OX=9606 GN=KRT1 PE=1 SV=6	6310	66170	372	215	56	48	8286	1	1	1	697.862	1393.71	2	1393.71	0.0015	278	289	1	0.73	13	36	0.85	R	TNAENEFVTIKK	D	Deamidated (NQ)	0.030000000000.0
1	1	2::P04264	Keratin, type II cytoskeletal 1 OS=Homo sapiens OX=9606 GN=KRT1 PE=1 SV=6	6310	66170	372	215	56	48	8287	1	1	1	465.578	1393.71	3	1393.71	0.002	278	289	1	19.26	14	35	0.016	R	TNAENEFVTIKK	D	Deamidated (NQ)	0.030000000000.0
1	1	2::P04264	Keratin, type II cytoskeletal 1 OS=Homo sapiens OX=9606 GN=KRT1 PE=1 SV=6	6310	66170	372	215	56	48	8289	1	1	1	465.578	1393.71	3	1393.71	0.004	278	289	1	27.81	14	35	0.0025	R	TNAENEFVTIKK	D	Deamidated (NQ)	0.000030000000.0
1	1	2::P04264	Keratin, type II cytoskeletal 1 OS=Homo sapiens OX=9606 GN=KRT1 PE=1 SV=6	6310	66170	372	215	56	48	8290	1	1	1	465.578	1393.71	3	1393.71	0.0041	278	289	1	15.05	13	35	0.039	R	TNAENEFVTIKK	D	Deamidated (NQ)	0.000030000000.0
1	1	2::P04264	Keratin, type II cytoskeletal 1 OS=Homo sapiens OX=9606 GN=KRT1 PE=1 SV=6	6310	66170	372	215	56	48	8291	1	1	1	697.864	1393.71	2	1393.71	0.0048	278	289	1	3.48	13	35	0.47	R	TNAENEFVTIKK	D	Deamidated (NQ)	0.000030000000.0
1	1	2::P04264	Keratin, type II cytoskeletal 1 OS=Homo sapiens OX=9606 GN=KRT1 PE=1 SV=6	6310	66170	372	215	56	48	8292	1	1	1	697.866	1393.72	2	1393.71	0.0096	278	289	1	5.53	14	35	0.43	R	TNAENEFVTIKK	D	Deamidated (NQ)	0.030000000000.0
1	1	2::P04264	Keratin, type II cytoskeletal 1 OS=Homo sapiens OX=9606 GN=KRT1 PE=1 SV=6	6310	66170	372	215	56	48	8499	1	1	1	708.36	1414.71	2	1414.69	0.0113	278	289	1	37.78				R	TNAENEFVTIKK	D	Cation:Mg[II] (DE) [+21.97]	0.000X00000000.0
1	1	2::P04264	Keratin, type II cytoskeletal 1 OS=Homo sapiens OX=9606 GN=KRT1 PE=1 SV=6	6310	66170	372	215	56	48	8608	1	1	1	714.358	1426.7	2	1426.7	-0.003	344	355	0	51.23				R	SLDLDSIIAEVK	A	Phospho (ST); Acetyl:2H(3) (N-term) [+45.03]	X.500000000000.0
1	1	2::P04264	Keratin, type II cytoskeletal 1 OS=Homo sapiens OX=9606 GN=KRT1 PE=1 SV=6	6310	66170	372	215	56	48	9156	1	1	0	490.62	1468.84	3	1468.84	0.0023	396	407	1	19.12	14	31	0.017	K	IEISELNRVIQR	L
1	1	2::P04264	Keratin, type II cytoskeletal 1 OS=Homo sapiens OX=9606 GN=KRT1 PE=1 SV=6	6310	66170	372	215	56	48	9157	1	1	0	735.427	1468.84	2	1468.84	0.003	396	407	1	2.85	13	31	0.59	K	IEISELNRVIQR	L
1	1	2::P04264	Keratin, type II cytoskeletal 1 OS=Homo sapiens OX=9606 GN=KRT1 PE=1 SV=6	6310	66170	372	215	56	48	9158	1	1	0	490.62	1468.84	3	1468.84	0.0031	396	407	1	13.53	16	31	0.1	K	IEISELNRVIQR	L
1	1	2::P04264	Keratin, type II cytoskeletal 1 OS=Homo sapiens OX=9606 GN=KRT1 PE=1 SV=6	6310	66170	372	215	56	48	9183	1	1	1	738.378	1474.74	2	1474.74	-0.0007	212	223	0	63.9	23	36	4.4e-06	K	WELLQQVDTSTR	T
1	1	2::P04264	Keratin, type II cytoskeletal 1 OS=Homo sapiens OX=9606 GN=KRT1 PE=1 SV=6	6310	66170	372	215	56	48	9184	1	1	1	738.378	1474.74	2	1474.74	-0.0001	212	223	0	60.19	20	36	5.6e-06	K	WELLQQVDTSTR	T
1	1	2::P04264	Keratin, type II cytoskeletal 1 OS=Homo sapiens OX=9606 GN=KRT1 PE=1 SV=6	6310	66170	372	215	56	48	9185	1	1	1	492.588	1474.74	3	1474.74	0.0005	212	223	0	35.78	15	36	0.00044	K	WELLQQVDTSTR	T
1	1	2::P04264	Keratin, type II cytoskeletal 1 OS=Homo sapiens OX=9606 GN=KRT1 PE=1 SV=6	6310	66170	372	215	56	48	9186	1	1	1	492.588	1474.74	3	1474.74	0.0006	212	223	0	12.03	13	36	0.074	K	WELLQQVDTSTR	T
1	1	2::P04264	Keratin, type II cytoskeletal 1 OS=Homo sapiens OX=9606 GN=KRT1 PE=1 SV=6	6310	66170	372	215	56	48	9187	1	1	1	738.379	1474.74	2	1474.74	0.0008	212	223	0	67.51	24	36	2.4e-06	K	WELLQQVDTSTR	T
1	1	2::P04264	Keratin, type II cytoskeletal 1 OS=Homo sapiens OX=9606 GN=KRT1 PE=1 SV=6	6310	66170	372	215	56	48	9188	1	1	1	492.589	1474.74	3	1474.74	0.0028	212	223	0	24.58	15	36	0.0062	K	WELLQQVDTSTR	T
1	1	2::P04264	Keratin, type II cytoskeletal 1 OS=Homo sapiens OX=9606 GN=KRT1 PE=1 SV=6	6310	66170	372	215	56	48	9189	1	1	0	738.395	1474.78	2	1474.78	-0.0027	200	211	0	22.3	14	35	0.0081	R	FLEQQNQVLQTK	W
1	1	2::P04264	Keratin, type II cytoskeletal 1 OS=Homo sapiens OX=9606 GN=KRT1 PE=1 SV=6	6310	66170	372	215	56	48	9190	1	1	0	738.396	1474.78	2	1474.78	-0.0011	200	211	0	66.64	19	35	1e-06	R	FLEQQNQVLQTK	W
1	1	2::P04264	Keratin, type II cytoskeletal 1 OS=Homo sapiens OX=9606 GN=KRT1 PE=1 SV=6	6310	66170	372	215	56	48	9191	1	1	0	492.6	1474.78	3	1474.78	-0.0009	200	211	0	50.22	17	35	2.8e-05	R	FLEQQNQVLQTK	W
1	1	2::P04264	Keratin, type II cytoskeletal 1 OS=Homo sapiens OX=9606 GN=KRT1 PE=1 SV=6	6310	66170	372	215	56	48	9192	1	1	0	738.396	1474.78	2	1474.78	-0.0003	200	211	0	66.66	18	35	6.9e-07	R	FLEQQNQVLQTK	W
1	1	2::P04264	Keratin, type II cytoskeletal 1 OS=Homo sapiens OX=9606 GN=KRT1 PE=1 SV=6	6310	66170	372	215	56	48	9193	1	1	0	492.6	1474.78	3	1474.78	-0.0002	200	211	0	4.18	13	35	0.4	R	FLEQQNQVLQTK	W
1	1	2::P04264	Keratin, type II cytoskeletal 1 OS=Homo sapiens OX=9606 GN=KRT1 PE=1 SV=6	6310	66170	372	215	56	48	9194	1	1	0	492.601	1474.78	3	1474.78	0.0029	200	211	0	13.73	13	35	0.051	R	FLEQQNQVLQTK	W
1	1	2::P04264	Keratin, type II cytoskeletal 1 OS=Homo sapiens OX=9606 GN=KRT1 PE=1 SV=6	6310	66170	372	215	56	48	9195	1	1	0	738.398	1474.78	2	1474.78	0.0038	200	211	0	69.96	17	34	2.8e-07	R	FLEQQNQVLQTK	W
1	1	2::P04264	Keratin, type II cytoskeletal 1 OS=Homo sapiens OX=9606 GN=KRT1 PE=1 SV=6	6310	66170	372	215	56	48	9200	1	1	1	738.87	1475.73	2	1475.73	0.0005	212	223	0	48.08	23	37	0.00016	K	WELLQQVDTSTR	T	Deamidated (NQ)	0.000030000000.0
1	1	2::P04264	Keratin, type II cytoskeletal 1 OS=Homo sapiens OX=9606 GN=KRT1 PE=1 SV=6	6310	66170	372	215	56	48	9201	1	1	1	738.871	1475.73	2	1475.73	0.0011	212	223	0	47.11	22	36	0.00017	K	WELLQQVDTSTR	T	Deamidated (NQ)	0.000030000000.0
1	1	2::P04264	Keratin, type II cytoskeletal 1 OS=Homo sapiens OX=9606 GN=KRT1 PE=1 SV=6	6310	66170	372	215	56	48	9202	1	1	1	738.871	1475.73	2	1475.73	0.0021	212	223	0	51.41	18	37	2.7e-05	K	WELLQQVDTSTR	T	Deamidated (NQ)	0.000003000000.0
1	1	2::P04264	Keratin, type II cytoskeletal 1 OS=Homo sapiens OX=9606 GN=KRT1 PE=1 SV=6	6310	66170	372	215	56	48	9203	1	1	0	738.888	1475.76	2	1475.76	-0.0007	200	211	0	36.56	15	36	0.00037	R	FLEQQNQVLQTK	W	Deamidated (NQ)	0.000000000300.0
1	1	2::P04264	Keratin, type II cytoskeletal 1 OS=Homo sapiens OX=9606 GN=KRT1 PE=1 SV=6	6310	66170	372	215	56	48	9204	1	1	0	738.888	1475.76	2	1475.76	-0.0007	200	211	0	10.94	13	36	0.094	R	FLEQQNQVLQTK	W	Deamidated (NQ)	0.000000300000.0
1	1	2::P04264	Keratin, type II cytoskeletal 1 OS=Homo sapiens OX=9606 GN=KRT1 PE=1 SV=6	6310	66170	372	215	56	48	9205	1	1	0	738.889	1475.76	2	1475.76	0.0012	200	211	0	2.36	13	35	0.67	R	FLEQQNQVLQTK	W	Deamidated (NQ)	0.000000300000.0
1	1	2::P04264	Keratin, type II cytoskeletal 1 OS=Homo sapiens OX=9606 GN=KRT1 PE=1 SV=6	6310	66170	372	215	56	48	9206	1	1	0	738.889	1475.76	2	1475.76	0.0015	200	211	0	29.18	14	35	0.0018	R	FLEQQNQVLQTK	W	Deamidated (NQ)	0.000000000300.0
1	1	2::P04264	Keratin, type II cytoskeletal 1 OS=Homo sapiens OX=9606 GN=KRT1 PE=1 SV=6	6310	66170	372	215	56	48	9207	1	1	0	738.889	1475.76	2	1475.76	0.002	200	211	0	29.49	14	35	0.0017	R	FLEQQNQVLQTK	W	Deamidated (NQ)	0.000003000000.0
1	1	2::P04264	Keratin, type II cytoskeletal 1 OS=Homo sapiens OX=9606 GN=KRT1 PE=1 SV=6	6310	66170	372	215	56	48	9208	1	1	0	738.89	1475.76	2	1475.76	0.0027	200	211	0	64.06		35	7.3e-05	R	FLEQQNQVLQTK	W	Deamidated (NQ)	0.000003000000.0
1	1	2::P04264	Keratin, type II cytoskeletal 1 OS=Homo sapiens OX=9606 GN=KRT1 PE=1 SV=6	6310	66170	372	215	56	48	9209	1	1	0	738.89	1475.77	2	1475.76	0.0037	200	211	0	32.71	23	35	0.0055	R	FLEQQNQVLQTK	W	Deamidated (NQ)	0.000000300000.0
1	1	2::P04264	Keratin, type II cytoskeletal 1 OS=Homo sapiens OX=9606 GN=KRT1 PE=1 SV=6	6310	66170	372	215	56	48	9210	1	1	0	738.89	1475.77	2	1475.76	0.0038	200	211	0	65.13		35	5.4e-05	R	FLEQQNQVLQTK	W	Deamidated (NQ)	0.000000300000.0
1	1	2::P04264	Keratin, type II cytoskeletal 1 OS=Homo sapiens OX=9606 GN=KRT1 PE=1 SV=6	6310	66170	372	215	56	48	9211	1	1	0	738.891	1475.77	2	1475.76	0.0046	200	211	0	36.44	23	35	0.0027	R	FLEQQNQVLQTK	W	Deamidated (NQ)	0.000030000000.0
1	1	2::P04264	Keratin, type II cytoskeletal 1 OS=Homo sapiens OX=9606 GN=KRT1 PE=1 SV=6	6310	66170	372	215	56	48	9212	1	1	0	738.891	1475.77	2	1475.76	0.0064	200	211	0	19.93	22	35	0.088	R	FLEQQNQVLQTK	W	Deamidated (NQ)	0.000000300000.0
1	1	2::P04264	Keratin, type II cytoskeletal 1 OS=Homo sapiens OX=9606 GN=KRT1 PE=1 SV=6	6310	66170	372	215	56	48	9344	1	1	1	746.376	1490.74	2	1490.74	0.0016	212	223	0	51.92				K	WELLQQVDTSTR	T	Oxidation:O(1) (ADEFHIKLMNPQRSTVWY) [+15.99]	0.0X0000000000.0
1	1	2::P04264	Keratin, type II cytoskeletal 1 OS=Homo sapiens OX=9606 GN=KRT1 PE=1 SV=6	6310	66170	372	215	56	48	9345	1	1	1	746.377	1490.74	2	1490.74	0.0028	212	223	0	53.24				K	WELLQQVDTSTR	T	Oxidation:O(1) (ADEFHIKLMNPQRSTVWY) [+15.99]	0.0X0000000000.0
1	1	2::P04264	Keratin, type II cytoskeletal 1 OS=Homo sapiens OX=9606 GN=KRT1 PE=1 SV=6	6310	66170	372	215	56	48	9463	1	1	1	754.375	1506.74	2	1506.73	0.0037	212	223	0	72.23				K	WELLQQVDTSTR	T	Oxidation:O(2) (CFMWY) [+31.99]	0.X00000000000.0
1	1	2::P04264	Keratin, type II cytoskeletal 1 OS=Homo sapiens OX=9606 GN=KRT1 PE=1 SV=6	6310	66170	372	215	56	48	9701	1	1	0	770.396	1538.78	2	1538.78	0.0022	461	472	1	46.94	28	36	0.00074	R	LLRDYQELMNTK	L	Oxidation (M)	0.000000004000.0
1	1	2::P04264	Keratin, type II cytoskeletal 1 OS=Homo sapiens OX=9606 GN=KRT1 PE=1 SV=6	6310	66170	372	215	56	48	9702	1	1	0	770.397	1538.78	2	1538.78	0.0032	461	472	1	49.16	21	36	8.1e-05	R	LLRDYQELMNTK	L	Oxidation (M)	0.000000004000.0
1	1	2::P04264	Keratin, type II cytoskeletal 1 OS=Homo sapiens OX=9606 GN=KRT1 PE=1 SV=6	6310	66170	372	215	56	48	9703	1	1	0	770.397	1538.78	2	1538.78	0.0038	461	472	1	36.04	29	36	0.011	R	LLRDYQELMNTK	L	Oxidation (M)	0.000000004000.0
1	1	2::P04264	Keratin, type II cytoskeletal 1 OS=Homo sapiens OX=9606 GN=KRT1 PE=1 SV=6	6310	66170	372	215	56	48	9704	1	1	0	513.934	1538.78	3	1538.78	0.0046	461	472	1	23.18	14	35	0.0067	R	LLRDYQELMNTK	L	Oxidation (M)	0.000000004000.0
1	1	2::P04264	Keratin, type II cytoskeletal 1 OS=Homo sapiens OX=9606 GN=KRT1 PE=1 SV=6	6310	66170	372	215	56	48	9705	1	1	0	770.398	1538.78	2	1538.78	0.0056	461	472	1	18.02	15	35	0.028	R	LLRDYQELMNTK	L	Oxidation (M)	0.000000004000.0
1	1	2::P04264	Keratin, type II cytoskeletal 1 OS=Homo sapiens OX=9606 GN=KRT1 PE=1 SV=6	6310	66170	372	215	56	48	9706	1	1	0	513.935	1538.78	3	1538.78	0.0059	461	472	1	29.25	14	35	0.0018	R	LLRDYQELMNTK	L	Oxidation (M)	0.000000004000.0
1	1	2::P04264	Keratin, type II cytoskeletal 1 OS=Homo sapiens OX=9606 GN=KRT1 PE=1 SV=6	6310	66170	372	215	56	48	9707	1	1	0	513.935	1538.78	3	1538.78	0.0062	461	472	1	5.49	13	35	0.3	R	LLRDYQELMNTK	L	Oxidation (M)	0.000000004000.0
1	1	2::P04264	Keratin, type II cytoskeletal 1 OS=Homo sapiens OX=9606 GN=KRT1 PE=1 SV=6	6310	66170	372	215	56	48	9708	1	1	0	513.935	1538.78	3	1538.78	0.0063	461	472	1	17.24	14	35	0.024	R	LLRDYQELMNTK	L	Oxidation (M)	0.000000004000.0
1	1	2::P04264	Keratin, type II cytoskeletal 1 OS=Homo sapiens OX=9606 GN=KRT1 PE=1 SV=6	6310	66170	372	215	56	48	9710	1	1	0	513.935	1538.78	3	1538.78	0.0069	461	472	1	35.24	15	36	0.0005	R	LLRDYQELMNTK	L	Oxidation (M)	0.000000004000.0
1	1	2::P04264	Keratin, type II cytoskeletal 1 OS=Homo sapiens OX=9606 GN=KRT1 PE=1 SV=6	6310	66170	372	215	56	48	9711	1	1	0	513.935	1538.78	3	1538.78	0.0076	461	472	1	25.37	14	36	0.0042	R	LLRDYQELMNTK	L	Oxidation (M)	0.000000004000.0
1	1	2::P04264	Keratin, type II cytoskeletal 1 OS=Homo sapiens OX=9606 GN=KRT1 PE=1 SV=6	6310	66170	372	215	56	48	9713	1	1	0	514.261	1539.76	3	1539.76	0.0014	461	472	1	4.33	13	36	0.39	R	LLRDYQELMNTK	L	Deamidated (NQ); Oxidation (M)	0.000000004300.0
1	1	2::P04264	Keratin, type II cytoskeletal 1 OS=Homo sapiens OX=9606 GN=KRT1 PE=1 SV=6	6310	66170	372	215	56	48	9714	1	1	0	514.261	1539.76	3	1539.76	0.0017	461	472	1	13.1	13	36	0.059	R	LLRDYQELMNTK	L	Deamidated (NQ); Oxidation (M)	0.000003004000.0
1	1	2::P04264	Keratin, type II cytoskeletal 1 OS=Homo sapiens OX=9606 GN=KRT1 PE=1 SV=6	6310	66170	372	215	56	48	9715	1	1	0	514.261	1539.76	3	1539.76	0.0024	461	472	1	14.64	16	36	0.086	R	LLRDYQELMNTK	L	Deamidated (NQ); Oxidation (M)	0.000003004000.0
1	1	2::P04264	Keratin, type II cytoskeletal 1 OS=Homo sapiens OX=9606 GN=KRT1 PE=1 SV=6	6310	66170	372	215	56	48	9716	1	1	0	514.262	1539.76	3	1539.76	0.0043	461	472	1	5.15	13	36	0.33	R	LLRDYQELMNTK	L	Deamidated (NQ); Oxidation (M)	0.000000004300.0
1	1	2::P04264	Keratin, type II cytoskeletal 1 OS=Homo sapiens OX=9606 GN=KRT1 PE=1 SV=6	6310	66170	372	215	56	48	9941	3	1	0	787.384	1572.75	2	1572.76	-0.0097	200	211	0	63.25				R	FLEQQNQVLQTK	W	Deamidated (NQ); Phospho (ST); Methyl:2H(3) (C-term) [+17.03]	0.000000000350.X
1	1	2::P04264	Keratin, type II cytoskeletal 1 OS=Homo sapiens OX=9606 GN=KRT1 PE=1 SV=6	6310	66170	372	215	56	48	9943	1	1	0	787.386	1572.76	2	1572.76	-0.0059	200	211	0	43.38				R	FLEQQNQVLQTK	W	Deamidated (NQ); Phospho (ST); Methyl:2H(3) (C-term) [+17.03]	0.000000000350.X
1	1	2::P04264	Keratin, type II cytoskeletal 1 OS=Homo sapiens OX=9606 GN=KRT1 PE=1 SV=6	6310	66170	372	215	56	48	10070	1	1	1	800.421	1598.83	2	1598.83	0.0005	442	455	1	9.75	17	35	0.3	K	NKLNDLEDALQQAK	E
1	1	2::P04264	Keratin, type II cytoskeletal 1 OS=Homo sapiens OX=9606 GN=KRT1 PE=1 SV=6	6310	66170	372	215	56	48	10071	1	1	1	533.95	1598.83	3	1598.83	0.0017	442	455	1	17.92	14	36	0.021	K	NKLNDLEDALQQAK	E
1	1	2::P04264	Keratin, type II cytoskeletal 1 OS=Homo sapiens OX=9606 GN=KRT1 PE=1 SV=6	6310	66170	372	215	56	48	10072	1	1	1	800.422	1598.83	2	1598.83	0.0024	442	455	1	95.32				K	NKLNDLEDALQQAK	E	Deamidated (NQ); Amidated (C-term) [-0.98]	0.00000000000300.X
1	1	2::P04264	Keratin, type II cytoskeletal 1 OS=Homo sapiens OX=9606 GN=KRT1 PE=1 SV=6	6310	66170	372	215	56	48	10073	1	1	1	533.95	1598.83	3	1598.83	0.003	442	455	1	65.09	27	35	8.6e-06	K	NKLNDLEDALQQAK	E
1	1	2::P04264	Keratin, type II cytoskeletal 1 OS=Homo sapiens OX=9606 GN=KRT1 PE=1 SV=6	6310	66170	372	215	56	48	10074	1	1	1	800.422	1598.83	2	1598.83	0.0032	442	455	1	79.21	32	35	1.1e-06	K	NKLNDLEDALQQAK	E
1	1	2::P04264	Keratin, type II cytoskeletal 1 OS=Homo sapiens OX=9606 GN=KRT1 PE=1 SV=6	6310	66170	372	215	56	48	10075	1	1	1	533.951	1598.83	3	1598.83	0.0048	442	455	1	45.89	24	35	0.0004	K	NKLNDLEDALQQAK	E
1	1	2::P04264	Keratin, type II cytoskeletal 1 OS=Homo sapiens OX=9606 GN=KRT1 PE=1 SV=6	6310	66170	372	215	56	48	10181	1	1	0	812.411	1622.81	2	1622.81	0.0026	186	199	1	40.44				K	SLNNQFASFIDKVR	F	Deamidated (NQ); Xle->Pro (L) [-16.03]	0.0X030000000000.0
1	1	2::P04264	Keratin, type II cytoskeletal 1 OS=Homo sapiens OX=9606 GN=KRT1 PE=1 SV=6	6310	66170	372	215	56	48	10259	2	1	0	819.932	1637.85	2	1637.85	-0.0035	186	199	1	90.73				K	SLNNQFASFIDKVR	F
1	1	2::P04264	Keratin, type II cytoskeletal 1 OS=Homo sapiens OX=9606 GN=KRT1 PE=1 SV=6	6310	66170	372	215	56	48	10261	1	1	0	546.958	1637.85	3	1637.85	-0.0014	186	199	1	68.26		35	2.8e-05	K	SLNNQFASFIDKVR	F
1	1	2::P04264	Keratin, type II cytoskeletal 1 OS=Homo sapiens OX=9606 GN=KRT1 PE=1 SV=6	6310	66170	372	215	56	48	10262	1	1	0	819.935	1637.86	2	1637.85	0.0031	186	199	1	102.89		35	8.5e-09	K	SLNNQFASFIDKVR	F
1	1	2::P04264	Keratin, type II cytoskeletal 1 OS=Homo sapiens OX=9606 GN=KRT1 PE=1 SV=6	6310	66170	372	215	56	48	10264	1	1	0	546.96	1637.86	3	1637.85	0.0045	186	199	1	64.31		35	6e-05	K	SLNNQFASFIDKVR	F
1	1	2::P04264	Keratin, type II cytoskeletal 1 OS=Homo sapiens OX=9606 GN=KRT1 PE=1 SV=6	6310	66170	372	215	56	48	10265	1	1	0	546.96	1637.86	3	1637.85	0.0057	186	199	1	35.29	15	35	0.00049	K	SLNNQFASFIDKVR	F
1	1	2::P04264	Keratin, type II cytoskeletal 1 OS=Homo sapiens OX=9606 GN=KRT1 PE=1 SV=6	6310	66170	372	215	56	48	10266	1	1	0	546.96	1637.86	3	1637.85	0.0065	186	199	1	39.32	15	35	0.00023	K	SLNNQFASFIDKVR	F
1	1	2::P04264	Keratin, type II cytoskeletal 1 OS=Homo sapiens OX=9606 GN=KRT1 PE=1 SV=6	6310	66170	372	215	56	48	10274	1	1	0	820.425	1638.84	2	1638.84	-0.0011	186	199	1	77.58	17	36	5.3e-08	K	SLNNQFASFIDKVR	F	Deamidated (NQ)	0.00300000000000.0
1	1	2::P04264	Keratin, type II cytoskeletal 1 OS=Homo sapiens OX=9606 GN=KRT1 PE=1 SV=6	6310	66170	372	215	56	48	10275	1	1	0	820.426	1638.84	2	1638.84	0.0006	186	199	1	50.04	16	36	2.1e-05	K	SLNNQFASFIDKVR	F	Deamidated (NQ)	0.00030000000000.0
1	1	2::P04264	Keratin, type II cytoskeletal 1 OS=Homo sapiens OX=9606 GN=KRT1 PE=1 SV=6	6310	66170	372	215	56	48	10276	1	1	0	547.286	1638.84	3	1638.84	0.0007	186	199	1	34.72	15	36	0.00055	K	SLNNQFASFIDKVR	F	Deamidated (NQ)	0.00003000000000.0
1	1	2::P04264	Keratin, type II cytoskeletal 1 OS=Homo sapiens OX=9606 GN=KRT1 PE=1 SV=6	6310	66170	372	215	56	48	10277	1	1	0	547.287	1638.84	3	1638.85	-0.0117	186	199	1	67.23				K	SLNNQFASFIDKVR	F	Label:15N(1) (S) [+1.00]	0.X0000000000000.0
1	1	2::P04264	Keratin, type II cytoskeletal 1 OS=Homo sapiens OX=9606 GN=KRT1 PE=1 SV=6	6310	66170	372	215	56	48	10278	1	1	0	547.287	1638.84	3	1638.84	0.0028	186	199	1	43.69	15	36	8e-05	K	SLNNQFASFIDKVR	F	Deamidated (NQ)	0.00003000000000.0
1	1	2::P04264	Keratin, type II cytoskeletal 1 OS=Homo sapiens OX=9606 GN=KRT1 PE=1 SV=6	6310	66170	372	215	56	48	10279	1	1	0	547.287	1638.84	3	1638.84	0.0032	186	199	1	33.25	20	36	0.0025	K	SLNNQFASFIDKVR	F	Deamidated (NQ)	0.00003000000000.0
1	1	2::P04264	Keratin, type II cytoskeletal 1 OS=Homo sapiens OX=9606 GN=KRT1 PE=1 SV=6	6310	66170	372	215	56	48	10280	1	1	0	820.428	1638.84	2	1638.85	-0.0082	186	199	1	55				K	SLNNQFASFIDKVR	F	Label:15N(1) (F) [+1.00]	0.00000X00000000.0
1	1	2::P04264	Keratin, type II cytoskeletal 1 OS=Homo sapiens OX=9606 GN=KRT1 PE=1 SV=6	6310	66170	372	215	56	48	10281	1	1	0	820.428	1638.84	2	1638.84	0.0049	186	199	1	61.85	16	36	1.6e-06	K	SLNNQFASFIDKVR	F	Deamidated (NQ)	0.00030000000000.0
1	1	2::P04264	Keratin, type II cytoskeletal 1 OS=Homo sapiens OX=9606 GN=KRT1 PE=1 SV=6	6310	66170	372	215	56	48	10282	1	1	0	820.428	1638.84	2	1638.84	0.0054	186	199	1	67.11	18	36	7e-07	K	SLNNQFASFIDKVR	F	Deamidated (NQ)	0.00003000000000.0
1	1	2::P04264	Keratin, type II cytoskeletal 1 OS=Homo sapiens OX=9606 GN=KRT1 PE=1 SV=6	6310	66170	372	215	56	48	10283	1	1	0	547.288	1638.84	3	1638.84	0.0069	186	199	1	68.2	17	35	4e-07	K	SLNNQFASFIDKVR	F	Deamidated (NQ)	0.00003000000000.0
1	1	2::P04264	Keratin, type II cytoskeletal 1 OS=Homo sapiens OX=9606 GN=KRT1 PE=1 SV=6	6310	66170	372	215	56	48	10284	1	1	0	547.289	1638.84	3	1638.84	0.0075	186	199	1	24.54	14	35	0.005	K	SLNNQFASFIDKVR	F	Deamidated (NQ)	0.00003000000000.0
1	1	2::P04264	Keratin, type II cytoskeletal 1 OS=Homo sapiens OX=9606 GN=KRT1 PE=1 SV=6	6310	66170	372	215	56	48	10366	1	1	1	829.401	1656.79	2	1656.79	0.0014	13	29	0	105.95	19	38	1.2e-10	R	SGGGFSSGSAGIINYQR	R
1	1	2::P04264	Keratin, type II cytoskeletal 1 OS=Homo sapiens OX=9606 GN=KRT1 PE=1 SV=6	6310	66170	372	215	56	48	10367	1	1	1	553.27	1656.79	3	1656.79	0.0015	13	29	0	82.32	22	38	5.1e-08	R	SGGGFSSGSAGIINYQR	R
1	1	2::P04264	Keratin, type II cytoskeletal 1 OS=Homo sapiens OX=9606 GN=KRT1 PE=1 SV=6	6310	66170	372	215	56	48	10368	1	1	1	829.401	1656.79	2	1656.79	0.0017	13	29	0	58.66	18	38	4.5e-06	R	SGGGFSSGSAGIINYQR	R
1	1	2::P04264	Keratin, type II cytoskeletal 1 OS=Homo sapiens OX=9606 GN=KRT1 PE=1 SV=6	6310	66170	372	215	56	48	10369	1	1	1	829.401	1656.79	2	1656.79	0.0018	13	29	0	87.68	18	38	6e-09	R	SGGGFSSGSAGIINYQR	R
1	1	2::P04264	Keratin, type II cytoskeletal 1 OS=Homo sapiens OX=9606 GN=KRT1 PE=1 SV=6	6310	66170	372	215	56	48	10370	1	1	1	553.27	1656.79	3	1656.79	0.0027	13	29	0	64.27	18	38	1.4e-06	R	SGGGFSSGSAGIINYQR	R
1	1	2::P04264	Keratin, type II cytoskeletal 1 OS=Homo sapiens OX=9606 GN=KRT1 PE=1 SV=6	6310	66170	372	215	56	48	10371	1	1	1	829.402	1656.79	2	1656.79	0.0035	13	29	0	68.39	17	38	3.9e-07	R	SGGGFSSGSAGIINYQR	R
1	1	2::P04264	Keratin, type II cytoskeletal 1 OS=Homo sapiens OX=9606 GN=KRT1 PE=1 SV=6	6310	66170	372	215	56	48	10372	1	1	1	829.403	1656.79	2	1656.79	0.0067	13	29	0	85.17	18	38	1.1e-08	R	SGGGFSSGSAGIINYQR	R
1	1	2::P04264	Keratin, type II cytoskeletal 1 OS=Homo sapiens OX=9606 GN=KRT1 PE=1 SV=6	6310	66170	372	215	56	48	10373	1	1	1	829.404	1656.79	2	1656.79	0.0068	13	29	0	67.9	17	38	4.3e-07	R	SGGGFSSGSAGIINYQR	R
1	1	2::P04264	Keratin, type II cytoskeletal 1 OS=Homo sapiens OX=9606 GN=KRT1 PE=1 SV=6	6310	66170	372	215	56	48	10374	1	1	1	553.272	1656.79	3	1656.79	0.0074	13	29	0	34.54	15	37	0.00058	R	SGGGFSSGSAGIINYQR	R
1	1	2::P04264	Keratin, type II cytoskeletal 1 OS=Homo sapiens OX=9606 GN=KRT1 PE=1 SV=6	6310	66170	372	215	56	48	10376	1	1	1	829.893	1657.77	2	1657.77	0.0026	13	29	0	75.94	17	38	7.6e-08	R	SGGGFSSGSAGIINYQR	R	Deamidated (NQ)	0.00000000000000030.0
1	1	2::P04264	Keratin, type II cytoskeletal 1 OS=Homo sapiens OX=9606 GN=KRT1 PE=1 SV=6	6310	66170	372	215	56	48	10377	1	1	1	829.894	1657.77	2	1657.77	0.0031	13	29	0	59.51	17	38	3.3e-06	R	SGGGFSSGSAGIINYQR	R	Deamidated (NQ)	0.00000000000000030.0
1	1	2::P04264	Keratin, type II cytoskeletal 1 OS=Homo sapiens OX=9606 GN=KRT1 PE=1 SV=6	6310	66170	372	215	56	48	10378	1	1	1	829.894	1657.77	2	1657.77	0.0043	13	29	0	24.44	16	38	0.0081	R	SGGGFSSGSAGIINYQR	R	Deamidated (NQ)	0.00000000000003000.0
1	1	2::P04264	Keratin, type II cytoskeletal 1 OS=Homo sapiens OX=9606 GN=KRT1 PE=1 SV=6	6310	66170	372	215	56	48	10379	1	1	1	829.894	1657.77	2	1657.77	0.0044	13	29	0	72.79	17	38	1.5e-07	R	SGGGFSSGSAGIINYQR	R	Deamidated (NQ)	0.00000000000003000.0
1	1	2::P04264	Keratin, type II cytoskeletal 1 OS=Homo sapiens OX=9606 GN=KRT1 PE=1 SV=6	6310	66170	372	215	56	48	10380	1	1	1	829.895	1657.78	2	1657.77	0.0061	13	29	0	65.92	17	38	7.7e-07	R	SGGGFSSGSAGIINYQR	R	Deamidated (NQ)	0.00000000000003000.0
1	1	2::P04264	Keratin, type II cytoskeletal 1 OS=Homo sapiens OX=9606 GN=KRT1 PE=1 SV=6	6310	66170	372	215	56	48	10381	1	1	1	829.902	1657.79	2	1657.78	0.0065	13	29	0	35.47				R	SGGGFSSGSAGIINYQR	R	Label:15N(1) (F) [+1.00]	0.0000X000000000000.0
1	1	2::P04264	Keratin, type II cytoskeletal 1 OS=Homo sapiens OX=9606 GN=KRT1 PE=1 SV=6	6310	66170	372	215	56	48	10427	1	1	1	835.409	1668.8	2	1668.8	0.0013	290	304	1	3.31	13	37	0.49	K	DVDGAYMTKVDLQAK	L	Oxidation (M)	0.000000400000000.0
1	1	2::P04264	Keratin, type II cytoskeletal 1 OS=Homo sapiens OX=9606 GN=KRT1 PE=1 SV=6	6310	66170	372	215	56	48	10428	1	1	1	557.277	1668.81	3	1668.8	0.0052	290	304	1	21.31	14	37	0.01	K	DVDGAYMTKVDLQAK	L	Oxidation (M)	0.000000400000000.0
1	1	2::P04264	Keratin, type II cytoskeletal 1 OS=Homo sapiens OX=9606 GN=KRT1 PE=1 SV=6	6310	66170	372	215	56	48	10429	1	1	1	557.277	1668.81	3	1668.8	0.006	290	304	1	42.46	16	37	0.00013	K	DVDGAYMTKVDLQAK	L	Oxidation (M)	0.000000400000000.0
1	1	2::P04264	Keratin, type II cytoskeletal 1 OS=Homo sapiens OX=9606 GN=KRT1 PE=1 SV=6	6310	66170	372	215	56	48	10430	1	1	1	835.412	1668.81	2	1668.8	0.006	290	304	1	31.18	15	37	0.0013	K	DVDGAYMTKVDLQAK	L	Oxidation (M)	0.000000400000000.0
1	1	2::P04264	Keratin, type II cytoskeletal 1 OS=Homo sapiens OX=9606 GN=KRT1 PE=1 SV=6	6310	66170	372	215	56	48	10431	1	1	1	835.412	1668.81	2	1668.8	0.0065	290	304	1	63.78	16	37	1e-06	K	DVDGAYMTKVDLQAK	L	Oxidation (M)	0.000000400000000.0
1	1	2::P04264	Keratin, type II cytoskeletal 1 OS=Homo sapiens OX=9606 GN=KRT1 PE=1 SV=6	6310	66170	372	215	56	48	10432	1	1	1	557.277	1668.81	3	1668.8	0.0074	290	304	1	38.14	16	37	0.00031	K	DVDGAYMTKVDLQAK	L	Oxidation (M)	0.000000400000000.0
1	1	2::P04264	Keratin, type II cytoskeletal 1 OS=Homo sapiens OX=9606 GN=KRT1 PE=1 SV=6	6310	66170	372	215	56	48	10523	1	1	1	563.33	1686.97	3	1686.96	0.0043	66	82	1	34.92	15	28	0.00053	R	SLVNLGGSKSISISVAR	G
1	1	2::P04264	Keratin, type II cytoskeletal 1 OS=Homo sapiens OX=9606 GN=KRT1 PE=1 SV=6	6310	66170	372	215	56	48	10567	1	1	1	849.417	1696.82	2	1696.82	0.0027	13	29	0	78.79				R	SGGGFSSGSAGIINYQR	R	Gly->Pro (G) [+40.03]	0.0X000000000000000.0
1	1	2::P04264	Keratin, type II cytoskeletal 1 OS=Homo sapiens OX=9606 GN=KRT1 PE=1 SV=6	6310	66170	372	215	56	48	10569	1	1	1	849.418	1696.82	2	1696.82	0.0041	13	29	0	74.22				R	SGGGFSSGSAGIINYQR	R	Gly->Pro (G) [+40.03]	0.0X000000000000000.0
1	1	2::P04264	Keratin, type II cytoskeletal 1 OS=Homo sapiens OX=9606 GN=KRT1 PE=1 SV=6	6310	66170	372	215	56	48	10573	1	1	1	850.417	1698.82	2	1698.82	0.0025	418	432	0	84.14				K	QISNLQQSISDAEQR	G	Gln->pyro-Glu (N-term Q) [-17.03]	X.000000000000000.0
1	1	2::P04264	Keratin, type II cytoskeletal 1 OS=Homo sapiens OX=9606 GN=KRT1 PE=1 SV=6	6310	66170	372	215	56	48	10574	1	1	1	850.418	1698.82	2	1698.82	0.0035	418	432	0	68.58				K	QISNLQQSISDAEQR	G	Gln->pyro-Glu (N-term Q) [-17.03]	X.000000000000000.0
1	1	2::P04264	Keratin, type II cytoskeletal 1 OS=Homo sapiens OX=9606 GN=KRT1 PE=1 SV=6	6310	66170	372	215	56	48	10575	1	1	1	850.418	1698.82	2	1698.82	0.0042	418	432	0	51.42				K	QISNLQQSISDAEQR	G	Gln->pyro-Glu (N-term Q) [-17.03]	X.000000000000000.0
1	1	2::P04264	Keratin, type II cytoskeletal 1 OS=Homo sapiens OX=9606 GN=KRT1 PE=1 SV=6	6310	66170	372	215	56	48	10651	8	1	1	856.415	1710.82	2	1710.81	0.0016	290	304	1	6.06	32	38	21	K	DVDGAYMTKVDLQAK	L	Acetyl (K); Oxidation (M)	0.000000401000000.0
1	1	2::P04264	Keratin, type II cytoskeletal 1 OS=Homo sapiens OX=9606 GN=KRT1 PE=1 SV=6	6310	66170	372	215	56	48	10654	7	1	1	856.416	1710.82	2	1710.81	0.0043	290	304	1	7.73	32	38	14	K	DVDGAYMTKVDLQAK	L	Acetyl (K); Oxidation (M)	0.000000401000000.0
1	1	2::P04264	Keratin, type II cytoskeletal 1 OS=Homo sapiens OX=9606 GN=KRT1 PE=1 SV=6	6310	66170	372	215	56	48	10660	10	1	1	856.421	1710.83	2	1710.81	0.0144	290	304	1	0.53	19	37	3.7	K	DVDGAYMTKVDLQAK	L	Acetyl (K); Oxidation (M)	0.000000401000000.0
1	1	2::P04264	Keratin, type II cytoskeletal 1 OS=Homo sapiens OX=9606 GN=KRT1 PE=1 SV=6	6310	66170	372	215	56	48	10680	1	1	1	858.93	1715.85	2	1715.84	0.0023	418	432	0	77.22	18	37	6.6e-08	K	QISNLQQSISDAEQR	G
1	1	2::P04264	Keratin, type II cytoskeletal 1 OS=Homo sapiens OX=9606 GN=KRT1 PE=1 SV=6	6310	66170	372	215	56	48	10681	1	1	1	572.956	1715.85	3	1715.84	0.0033	418	432	0	54.81	23	37	3.6e-05	K	QISNLQQSISDAEQR	G
1	1	2::P04264	Keratin, type II cytoskeletal 1 OS=Homo sapiens OX=9606 GN=KRT1 PE=1 SV=6	6310	66170	372	215	56	48	10682	1	1	1	858.931	1715.85	2	1715.84	0.0042	418	432	0	89.66	19	37	5.2e-09	K	QISNLQQSISDAEQR	G
1	1	2::P04264	Keratin, type II cytoskeletal 1 OS=Homo sapiens OX=9606 GN=KRT1 PE=1 SV=6	6310	66170	372	215	56	48	10683	1	1	1	572.957	1715.85	3	1715.84	0.0042	418	432	0	36.85	15	37	0.00035	K	QISNLQQSISDAEQR	G
1	1	2::P04264	Keratin, type II cytoskeletal 1 OS=Homo sapiens OX=9606 GN=KRT1 PE=1 SV=6	6310	66170	372	215	56	48	10684	1	1	1	572.957	1715.85	3	1715.84	0.0045	418	432	0	37.95	16	37	0.00039	K	QISNLQQSISDAEQR	G
1	1	2::P04264	Keratin, type II cytoskeletal 1 OS=Homo sapiens OX=9606 GN=KRT1 PE=1 SV=6	6310	66170	372	215	56	48	10694	1	1	1	859.434	1716.85	2	1716.84	0.0134	418	432	0	39.99				K	QISNLQQSISDAEQR	G	Label:15N(1) (S) [+1.00]	0.00X000000000000.0
1	1	2::P04264	Keratin, type II cytoskeletal 1 OS=Homo sapiens OX=9606 GN=KRT1 PE=1 SV=6	6310	66170	372	215	56	48	10706	1	1	1	861.407	1720.8	2	1720.8	0.0002	418	432	0	41.68				K	QISNLQQSISDAEQR	G	2 Deamidated (NQ); Deamidated:18O(1) (NQ) [+2.99]	0.00030X300000000.0
1	1	2::P04264	Keratin, type II cytoskeletal 1 OS=Homo sapiens OX=9606 GN=KRT1 PE=1 SV=6	6310	66170	372	215	56	48	10791	1	1	1	869.385	1736.75	2	1736.75	0.0026	13	29	0	103.03	19	38	2.2e-10	R	SGGGFSSGSAGIINYQR	R	Phospho (ST)	0.00000000500000000.0
1	1	2::P04264	Keratin, type II cytoskeletal 1 OS=Homo sapiens OX=9606 GN=KRT1 PE=1 SV=6	6310	66170	372	215	56	48	10792	1	1	1	869.385	1736.75	2	1736.75	0.0026	13	29	0	88.68	19	38	5.8e-09	R	SGGGFSSGSAGIINYQR	R	Phospho (ST)	0.00000000500000000.0
1	1	2::P04264	Keratin, type II cytoskeletal 1 OS=Homo sapiens OX=9606 GN=KRT1 PE=1 SV=6	6310	66170	372	215	56	48	10793	1	1	1	579.926	1736.76	3	1736.75	0.0047	13	29	0	20.49	18	38	0.029	R	SGGGFSSGSAGIINYQR	R	Phospho (ST)	0.00000000500000000.0
1	1	2::P04264	Keratin, type II cytoskeletal 1 OS=Homo sapiens OX=9606 GN=KRT1 PE=1 SV=6	6310	66170	372	215	56	48	10794	1	1	1	579.926	1736.76	3	1736.75	0.0049	13	29	0	26.21	18	38	0.0076	R	SGGGFSSGSAGIINYQR	R	Phospho (ST)	0.00000000500000000.0
1	1	2::P04264	Keratin, type II cytoskeletal 1 OS=Homo sapiens OX=9606 GN=KRT1 PE=1 SV=6	6310	66170	372	215	56	48	10795	1	1	1	869.386	1736.76	2	1736.75	0.0054	13	29	0	65.79	18	38	9.7e-07	R	SGGGFSSGSAGIINYQR	R	Phospho (ST)	0.00000000500000000.0
1	1	2::P04264	Keratin, type II cytoskeletal 1 OS=Homo sapiens OX=9606 GN=KRT1 PE=1 SV=6	6310	66170	372	215	56	48	10898	1	1	1	878.389	1754.76	2	1754.77	-0.0066	13	29	0	39.24				R	SGGGFSSGSAGIINYQR	R	Deamidated (NQ); Phospho (ST); Methyl:2H(3) (C-term) [+17.03]	0.00000500000003000.X
1	1	2::P04264	Keratin, type II cytoskeletal 1 OS=Homo sapiens OX=9606 GN=KRT1 PE=1 SV=6	6310	66170	372	215	56	48	10948	1	1	1	883.372	1764.73	2	1764.73	0.0019	46	65	0	115.52	21	37	2.1e-11	R	FSSCGGGGGSFGAGGGFGSR	S
1	1	2::P04264	Keratin, type II cytoskeletal 1 OS=Homo sapiens OX=9606 GN=KRT1 PE=1 SV=6	6310	66170	372	215	56	48	10949	1	1	1	589.251	1764.73	3	1764.73	0.0041	46	65	0	23.46	14	37	0.0063	R	FSSCGGGGGSFGAGGGFGSR	S
1	1	2::P04264	Keratin, type II cytoskeletal 1 OS=Homo sapiens OX=9606 GN=KRT1 PE=1 SV=6	6310	66170	372	215	56	48	10950	1	1	1	883.373	1764.73	2	1764.73	0.0048	46	65	0	103.78	21	37	2.7e-10	R	FSSCGGGGGSFGAGGGFGSR	S
1	1	2::P04264	Keratin, type II cytoskeletal 1 OS=Homo sapiens OX=9606 GN=KRT1 PE=1 SV=6	6310	66170	372	215	56	48	11005	1	1	1	891.369	1780.72	2	1780.72	0.0003	46	65	0	49.9				R	FSSCGGGGGSFGAGGGFGSR	S	Oxidation:O(1) (ADEFHIKLMNPQRSTVWY) [+15.99]	0.00X00000000000000000.0
1	1	2::P04264	Keratin, type II cytoskeletal 1 OS=Homo sapiens OX=9606 GN=KRT1 PE=1 SV=6	6310	66170	372	215	56	48	11006	1	1	1	891.37	1780.72	2	1780.72	0.0026	46	65	0	67.93				R	FSSCGGGGGSFGAGGGFGSR	S	Oxidation:O(1) (ADEFHIKLMNPQRSTVWY) [+15.99]	0.00X00000000000000000.0
1	1	2::P04264	Keratin, type II cytoskeletal 1 OS=Homo sapiens OX=9606 GN=KRT1 PE=1 SV=6	6310	66170	372	215	56	48	11040	1	1	1	894.84	1787.67	2	1787.66	0.0022	46	65	0	100.1				R	FSSCGGGGGSFGAGGGFGSR	S	Sulfo (C) [+79.96]	0.000X0000000000000000.0
1	1	2::P04264	Keratin, type II cytoskeletal 1 OS=Homo sapiens OX=9606 GN=KRT1 PE=1 SV=6	6310	66170	372	215	56	48	11041	1	1	1	894.84	1787.67	2	1787.66	0.0024	46	65	0	103.31				R	FSSCGGGGGSFGAGGGFGSR	S	Sulfo (C) [+79.96]	0.000X0000000000000000.0
1	1	2::P04264	Keratin, type II cytoskeletal 1 OS=Homo sapiens OX=9606 GN=KRT1 PE=1 SV=6	6310	66170	372	215	56	48	11042	1	1	1	894.841	1787.67	2	1787.66	0.0045	46	65	0	92.85				R	FSSCGGGGGSFGAGGGFGSR	S	Sulfo (C) [+79.96]	0.000X0000000000000000.0
1	1	2::P04264	Keratin, type II cytoskeletal 1 OS=Homo sapiens OX=9606 GN=KRT1 PE=1 SV=6	6310	66170	372	215	56	48	11092	1	1	1	600.342	1798	3	1798.01	-0.0014	393	407	2	8.91	15	30	0.24	R	NSKIEISELNRVIQR	L
1	1	2::P04264	Keratin, type II cytoskeletal 1 OS=Homo sapiens OX=9606 GN=KRT1 PE=1 SV=6	6310	66170	372	215	56	48	11093	1	1	1	450.509	1798.01	4	1798.01	0.0003	393	407	2	10.29	18	30	0.35	R	NSKIEISELNRVIQR	L
1	1	2::P04264	Keratin, type II cytoskeletal 1 OS=Homo sapiens OX=9606 GN=KRT1 PE=1 SV=6	6310	66170	372	215	56	48	11095	1	1	1	450.509	1798.01	4	1798.01	0.0009	393	407	2	13.98	21	30	0.29	R	NSKIEISELNRVIQR	L
1	1	2::P04264	Keratin, type II cytoskeletal 1 OS=Homo sapiens OX=9606 GN=KRT1 PE=1 SV=6	6310	66170	372	215	56	48	11318	1	1	1	615.654	1843.94	3	1843.94	0.0007	417	432	1	66.1		37	6.3e-05	K	KQISNLQQSISDAEQR	G
1	1	2::P04264	Keratin, type II cytoskeletal 1 OS=Homo sapiens OX=9606 GN=KRT1 PE=1 SV=6	6310	66170	372	215	56	48	11319	1	1	1	615.654	1843.94	3	1843.94	0.0008	417	432	1	17.9	21	37	0.12	K	KQISNLQQSISDAEQR	G
1	1	2::P04264	Keratin, type II cytoskeletal 1 OS=Homo sapiens OX=9606 GN=KRT1 PE=1 SV=6	6310	66170	372	215	56	48	11320	1	1	1	615.655	1843.94	3	1843.94	0.0036	417	432	1	13.68	13	37	0.052	K	KQISNLQQSISDAEQR	G
1	1	2::P04264	Keratin, type II cytoskeletal 1 OS=Homo sapiens OX=9606 GN=KRT1 PE=1 SV=6	6310	66170	372	215	56	48	11370	1	1	1	620.995	1859.96	3	1859.96	0.0027	242	257	2	13.7	13	36	0.052	R	VDQLKSDQSRLDSELK	N
1	1	2::P04264	Keratin, type II cytoskeletal 1 OS=Homo sapiens OX=9606 GN=KRT1 PE=1 SV=6	6310	66170	372	215	56	48	11372	1	1	1	620.995	1859.96	3	1859.96	0.0052	242	257	2	11.84	19	36	0.32	R	VDQLKSDQSRLDSELK	N
1	1	2::P04264	Keratin, type II cytoskeletal 1 OS=Homo sapiens OX=9606 GN=KRT1 PE=1 SV=6	6310	66170	372	215	56	48	11629	1	1	1	971.501	1940.99	2	1940.98	0.0073	444	460	1	110.85	32	37	6.9e-10	K	LNDLEDALQQAKEDLAR	L
1	1	2::P04264	Keratin, type II cytoskeletal 1 OS=Homo sapiens OX=9606 GN=KRT1 PE=1 SV=6	6310	66170	372	215	56	48	11699	1	1	1	489.259	1953.01	4	1953	0.0053	387	403	2	7.41	13	36	0.2	R	HGDSVRNSKIEISELNR	V
1	1	2::P04264	Keratin, type II cytoskeletal 1 OS=Homo sapiens OX=9606 GN=KRT1 PE=1 SV=6	6310	66170	372	215	56	48	11712	1	1	1	489.505	1953.99	4	1953.99	0.0036	387	403	2	12.23	19	37	0.24	R	HGDSVRNSKIEISELNR	V	Deamidated (NQ)	0.00000030000000000.0
1	1	2::P04264	Keratin, type II cytoskeletal 1 OS=Homo sapiens OX=9606 GN=KRT1 PE=1 SV=6	6310	66170	372	215	56	48	11790	1	1	1	665.332	1992.97	3	1992.97	0.0043	224	239	0	33.41	15	38	0.00074	R	THNLEPYFESFINNLR	R
1	1	2::P04264	Keratin, type II cytoskeletal 1 OS=Homo sapiens OX=9606 GN=KRT1 PE=1 SV=6	6310	66170	372	215	56	48	11791	1	1	1	665.661	1993.96	3	1993.95	0.0067	224	239	0	30.68	16	38	0.0017	R	THNLEPYFESFINNLR	R	Deamidated (NQ)	0.0000000000003000.0
1	1	2::P04264	Keratin, type II cytoskeletal 1 OS=Homo sapiens OX=9606 GN=KRT1 PE=1 SV=6	6310	66170	372	215	56	48	11804	1	1	1	667.965	2000.87	3	2000.88	-0.0098	252	267	1	24.4	16	39	0.0077	R	LDSELKNMQDMVEDYR	N	Oxidation (M)	0.0000000000400000.0
1	1	2::P04264	Keratin, type II cytoskeletal 1 OS=Homo sapiens OX=9606 GN=KRT1 PE=1 SV=6	6310	66170	372	215	56	48	11810	1	1	1	669.217	2004.63	3	2004.63	0.0037	46	65	0	2	13	30	0.65	R	FSSCGGGGGSFGAGGGFGSR	S	3 Phospho (ST)	0.05500000050000000000.0
1	1	2::P04264	Keratin, type II cytoskeletal 1 OS=Homo sapiens OX=9606 GN=KRT1 PE=1 SV=6	6310	66170	372	215	56	48	11851	1	1	1	673.301	2016.88	3	2016.88	0.0042	252	267	1	57.67	18	39	6.3e-06	R	LDSELKNMQDMVEDYR	N	2 Oxidation (M)	0.0000000400400000.0
1	1	2::P04264	Keratin, type II cytoskeletal 1 OS=Homo sapiens OX=9606 GN=KRT1 PE=1 SV=6	6310	66170	372	215	56	48	11852	1	1	1	673.301	2016.88	3	2016.88	0.0043	252	267	1	43.56	17	39	0.00012	R	LDSELKNMQDMVEDYR	N	2 Oxidation (M)	0.0000000400400000.0
1	1	2::P04264	Keratin, type II cytoskeletal 1 OS=Homo sapiens OX=9606 GN=KRT1 PE=1 SV=6	6310	66170	372	215	56	48	11853	1	1	1	673.301	2016.88	3	2016.88	0.005	252	267	1	69.04				R	LDSELKNMQDMVEDYR	N	Oxidation (M); Oxidation:O(1) (ADEFHIKLMNPQRSTVWY) [+15.99]	0.0000000X00400000.0
1	1	2::P04264	Keratin, type II cytoskeletal 1 OS=Homo sapiens OX=9606 GN=KRT1 PE=1 SV=6	6310	66170	372	215	56	48	11854	1	1	1	673.302	2016.88	3	2016.88	0.0064	252	267	1	17.62	17	39	0.052	R	LDSELKNMQDMVEDYR	N	2 Oxidation (M)	0.0000000400400000.0
1	1	2::P04264	Keratin, type II cytoskeletal 1 OS=Homo sapiens OX=9606 GN=KRT1 PE=1 SV=6	6310	66170	372	215	56	48	11855	1	1	1	673.302	2016.88	3	2016.88	0.0066	252	267	1	11.82	13	39	0.078	R	LDSELKNMQDMVEDYR	N	2 Oxidation (M)	0.0000000400400000.0
1	1	2::P04264	Keratin, type II cytoskeletal 1 OS=Homo sapiens OX=9606 GN=KRT1 PE=1 SV=6	6310	66170	372	215	56	48	12293	1	1	1	1092.57	2183.12	2	2183.12	-0.0009	442	460	2	113.19	22	36	4.7e-11	K	NKLNDLEDALQQAKEDLAR	L
1	1	2::P04264	Keratin, type II cytoskeletal 1 OS=Homo sapiens OX=9606 GN=KRT1 PE=1 SV=6	6310	66170	372	215	56	48	12294	1	1	1	728.713	2183.12	3	2183.12	-0.0002	442	460	2	70.74	22	36	7.2e-07	K	NKLNDLEDALQQAKEDLAR	L
1	1	2::P04264	Keratin, type II cytoskeletal 1 OS=Homo sapiens OX=9606 GN=KRT1 PE=1 SV=6	6310	66170	372	215	56	48	12295	1	1	1	546.788	2183.12	4	2183.12	0.003	442	460	2	36.7	15	36	0.00038	K	NKLNDLEDALQQAKEDLAR	L
1	1	2::P04264	Keratin, type II cytoskeletal 1 OS=Homo sapiens OX=9606 GN=KRT1 PE=1 SV=6	6310	66170	372	215	56	48	12296	1	1	1	728.715	2183.12	3	2183.12	0.0057	442	460	2	94.37	25	36	7e-09	K	NKLNDLEDALQQAKEDLAR	L
1	1	2::P04264	Keratin, type II cytoskeletal 1 OS=Homo sapiens OX=9606 GN=KRT1 PE=1 SV=6	6310	66170	372	215	56	48	12297	2	1	1	546.789	2183.13	4	2183.12	0.0073	442	460	2	49.33				K	NKLNDLEDALQQAKEDLAR	L
1	1	2::P04264	Keratin, type II cytoskeletal 1 OS=Homo sapiens OX=9606 GN=KRT1 PE=1 SV=6	6310	66170	372	215	56	48	12299	1	1	1	729.043	2184.11	3	2184.1	0.0036	442	460	2	68.22	23	37	1.5e-06	K	NKLNDLEDALQQAKEDLAR	L	Deamidated (NQ)	0.0003000000000000000.0
1	1	2::P04264	Keratin, type II cytoskeletal 1 OS=Homo sapiens OX=9606 GN=KRT1 PE=1 SV=6	6310	66170	372	215	56	48	12300	1	1	1	547.034	2184.11	4	2184.1	0.004	442	460	2	9.65	19	37	0.45	K	NKLNDLEDALQQAKEDLAR	L	Deamidated (NQ)	0.0003000000000000000.0
1	1	2::P04264	Keratin, type II cytoskeletal 1 OS=Homo sapiens OX=9606 GN=KRT1 PE=1 SV=6	6310	66170	372	215	56	48	12301	1	1	1	729.044	2184.11	3	2184.12	-0.0053	442	460	2	72.75				K	NKLNDLEDALQQAKEDLAR	L	Label:15N(1) (E) [+1.00]	0.000000X000000000000.0
1	1	2::P04264	Keratin, type II cytoskeletal 1 OS=Homo sapiens OX=9606 GN=KRT1 PE=1 SV=6	6310	66170	372	215	56	48	12302	1	1	1	729.046	2184.12	3	2184.1	0.0141	442	460	2	86.62	18	37	7.6e-09	K	NKLNDLEDALQQAKEDLAR	L	Deamidated (NQ)	0.0003000000000000000.0
1	1	2::P04264	Keratin, type II cytoskeletal 1 OS=Homo sapiens OX=9606 GN=KRT1 PE=1 SV=6	6310	66170	372	215	56	48	12303	1	1	1	547.036	2184.12	4	2184.1	0.0142	442	460	2	28.48	14	37	0.0021	K	NKLNDLEDALQQAKEDLAR	L	Deamidated (NQ)	0.0003000000000000000.0
1	1	2::P04264	Keratin, type II cytoskeletal 1 OS=Homo sapiens OX=9606 GN=KRT1 PE=1 SV=6	6310	66170	372	215	56	48	12307	1	1	1	547.283	2185.1	4	2185.09	0.0183	442	460	2	24.79	14	37	0.0048	K	NKLNDLEDALQQAKEDLAR	L	2 Deamidated (NQ)	0.3003000000000000000.0
1	1	2::P04264	Keratin, type II cytoskeletal 1 OS=Homo sapiens OX=9606 GN=KRT1 PE=1 SV=6	6310	66170	372	215	56	48	12460	1	1	1	562.515	2246.03	4	2246.02	0.0165	442	460	2	48.59				K	NKLNDLEDALQQAKEDLAR	L	Deamidated (NQ); Cation:Zn[II] (DE) [+61.91]	0.000300X000000000000.0
1	1	2::P04264	Keratin, type II cytoskeletal 1 OS=Homo sapiens OX=9606 GN=KRT1 PE=1 SV=6	6310	66170	372	215	56	48	12555	1	1	1	761.708	2282.1	3	2282.1	-0.0009	442	460	2	52.64				K	NKLNDLEDALQQAKEDLAR	L	2 Deamidated (NQ); maleimide (K) [+97.02]	0.3X03000000000000000.0
1	1	2::P04264	Keratin, type II cytoskeletal 1 OS=Homo sapiens OX=9606 GN=KRT1 PE=1 SV=6	6310	66170	372	215	56	48	12563	1	1	1	762.714	2285.12	3	2285.12	0.0026	367	386	1	87.66	21	39	1.2e-08	K	AEAESLYQSKYEELQITAGR	H
1	1	2::P04264	Keratin, type II cytoskeletal 1 OS=Homo sapiens OX=9606 GN=KRT1 PE=1 SV=6	6310	66170	372	215	56	48	12564	1	1	1	572.288	2285.12	4	2285.12	0.0037	367	386	1	18.49	15	39	0.027	K	AEAESLYQSKYEELQITAGR	H
1	1	2::P04264	Keratin, type II cytoskeletal 1 OS=Homo sapiens OX=9606 GN=KRT1 PE=1 SV=6	6310	66170	372	215	56	48	12565	1	1	1	762.714	2285.12	3	2285.12	0.0038	367	386	1	83.22		39	2e-06	K	AEAESLYQSKYEELQITAGR	H
1	1	2::P04264	Keratin, type II cytoskeletal 1 OS=Homo sapiens OX=9606 GN=KRT1 PE=1 SV=6	6310	66170	372	215	56	48	12566	1	1	1	762.716	2285.12	3	2285.12	0.0072	367	386	1	80.41	27	39	2.4e-07	K	AEAESLYQSKYEELQITAGR	H
1	1	2::P04264	Keratin, type II cytoskeletal 1 OS=Homo sapiens OX=9606 GN=KRT1 PE=1 SV=6	6310	66170	372	215	56	48	12567	1	1	1	763.048	2286.12	3	2286.1	0.0204	367	386	1	14.85	13	39	0.04	K	AEAESLYQSKYEELQITAGR	H	Deamidated (NQ)	0.00000003000000000000.0
1	1	2::P04264	Keratin, type II cytoskeletal 1 OS=Homo sapiens OX=9606 GN=KRT1 PE=1 SV=6	6310	66170	372	215	56	48	12568	1	1	1	572.538	2286.12	4	2286.1	0.021	367	386	1	7.17	17	39	0.53	K	AEAESLYQSKYEELQITAGR	H	Deamidated (NQ)	0.00000003000000000000.0
1	1	2::P04264	Keratin, type II cytoskeletal 1 OS=Homo sapiens OX=9606 GN=KRT1 PE=1 SV=6	6310	66170	372	215	56	48	12649	1	1	1	770.042	2307.1	3	2307.1	0.0034	367	386	1	45.19				K	AEAESLYQSKYEELQITAGR	H	Cation:Na (DE) [+21.98]	0.00000000000X00000000.0
1	1	2::P04264	Keratin, type II cytoskeletal 1 OS=Homo sapiens OX=9606 GN=KRT1 PE=1 SV=6	6310	66170	372	215	56	48	12661	1	1	1	770.376	2308.11	3	2308.08	0.0217	367	386	1	44.22				K	AEAESLYQSKYEELQITAGR	H	Deamidated (NQ); Cation:Na (DE) [+21.98]	0.00000003000X00000000.0
1	1	2::P04264	Keratin, type II cytoskeletal 1 OS=Homo sapiens OX=9606 GN=KRT1 PE=1 SV=6	6310	66170	372	215	56	48	12712	1	1	1	777.064	2328.17	3	2328.17	0.0045	418	438	1	43.98	15	38	7.5e-05	K	QISNLQQSISDAEQRGENALK	D
1	1	2::P04264	Keratin, type II cytoskeletal 1 OS=Homo sapiens OX=9606 GN=KRT1 PE=1 SV=6	6310	66170	372	215	56	48	12713	1	1	1	777.065	2328.17	3	2328.17	0.0074	418	438	1	16.07	14	38	0.031	K	QISNLQQSISDAEQRGENALK	D
1	1	2::P04264	Keratin, type II cytoskeletal 1 OS=Homo sapiens OX=9606 GN=KRT1 PE=1 SV=6	6310	66170	372	215	56	48	12745	1	1	1	585.011	2336.01	4	2336.02	-0.0096	442	460	2	40.16				K	NKLNDLEDALQQAKEDLAR	L	Acetyl (K); 3 Deamidated (NQ); 2 trifluoro (L) [+53.97]	0.31030X000X300000000.0
1	1	2::P04264	Keratin, type II cytoskeletal 1 OS=Homo sapiens OX=9606 GN=KRT1 PE=1 SV=6	6310	66170	372	215	56	48	12768	1	1	1	783.747	2348.22	3	2348.21	0.0077	344	364	1	65.72	17	36	6.9e-07	R	SLDLDSIIAEVKAQYEDIAQK	S
1	1	2::P04264	Keratin, type II cytoskeletal 1 OS=Homo sapiens OX=9606 GN=KRT1 PE=1 SV=6	6310	66170	372	215	56	48	12769	1	1	1	588.062	2348.22	4	2348.21	0.0084	344	364	1	27.54	14	36	0.0026	R	SLDLDSIIAEVKAQYEDIAQK	S
1	1	2::P04264	Keratin, type II cytoskeletal 1 OS=Homo sapiens OX=9606 GN=KRT1 PE=1 SV=6	6310	66170	372	215	56	48	12859	1	1	1	795.322	2382.95	3	2382.94	0.0012	519	549	0	22.47	16	39	0.013	R	GGGGGGYGSGGSSYGSGGGSYGSGGGGGGGR	G
1	1	2::P04264	Keratin, type II cytoskeletal 1 OS=Homo sapiens OX=9606 GN=KRT1 PE=1 SV=6	6310	66170	372	215	56	48	12860	1	1	1	795.323	2382.95	3	2382.94	0.0023	519	549	0	63.64	18	39	1.5e-06	R	GGGGGGYGSGGSSYGSGGGSYGSGGGGGGGR	G
1	1	2::P04264	Keratin, type II cytoskeletal 1 OS=Homo sapiens OX=9606 GN=KRT1 PE=1 SV=6	6310	66170	372	215	56	48	12863	1	1	1	795.373	2383.1	3	2383.07	0.0237	367	386	1	55.33				K	AEAESLYQSKYEELQITAGR	H	Phospho (ST); Fluoro (Y) [+17.99]	0.000050X0000000000000.0
1	1	2::P04264	Keratin, type II cytoskeletal 1 OS=Homo sapiens OX=9606 GN=KRT1 PE=1 SV=6	6310	66170	372	215	56	48	12864	1	1	1	795.374	2383.1	3	2383.11	-0.0097	367	386	1	64.24				K	AEAESLYQSKYEELQITAGR	H	Phospho (ST); Glu->Phe (E) [+18.03]	0.000X5000000000000000.0
1	1	2::P04264	Keratin, type II cytoskeletal 1 OS=Homo sapiens OX=9606 GN=KRT1 PE=1 SV=6	6310	66170	372	215	56	48	12875	1	1	1	797.39	2389.15	3	2389.15	0.0014	278	298	2	15.52	14	40	0.041	R	TNAENEFVTIKKDVDGAYMTK	V	Oxidation (M)	0.000000000000000000400.0
1	1	2::P04264	Keratin, type II cytoskeletal 1 OS=Homo sapiens OX=9606 GN=KRT1 PE=1 SV=6	6310	66170	372	215	56	48	12877	1	1	1	797.39	2389.15	3	2389.15	0.0024	278	298	2	18.72	17	39	0.034	R	TNAENEFVTIKKDVDGAYMTK	V	Oxidation (M)	0.000000000000000000400.0
1	1	2::P04264	Keratin, type II cytoskeletal 1 OS=Homo sapiens OX=9606 GN=KRT1 PE=1 SV=6	6310	66170	372	215	56	48	12878	1	1	1	598.295	2389.15	4	2389.15	0.0024	278	298	2	11.93	13	39	0.076	R	TNAENEFVTIKKDVDGAYMTK	V	Oxidation (M)	0.000000000000000000400.0
1	1	2::P04264	Keratin, type II cytoskeletal 1 OS=Homo sapiens OX=9606 GN=KRT1 PE=1 SV=6	6310	66170	372	215	56	48	12879	1	1	1	598.295	2389.15	4	2389.15	0.0031	278	298	2	14.96	13	40	0.039	R	TNAENEFVTIKKDVDGAYMTK	V	Oxidation (M)	0.000000000000000000400.0
1	1	2::P04264	Keratin, type II cytoskeletal 1 OS=Homo sapiens OX=9606 GN=KRT1 PE=1 SV=6	6310	66170	372	215	56	48	12880	1	1	1	797.391	2389.15	3	2389.15	0.0032	278	298	2	29.59	14	40	0.0017	R	TNAENEFVTIKKDVDGAYMTK	V	Oxidation (M)	0.000000000000000000400.0
1	1	2::P04264	Keratin, type II cytoskeletal 1 OS=Homo sapiens OX=9606 GN=KRT1 PE=1 SV=6	6310	66170	372	215	56	48	12882	1	1	1	598.295	2389.15	4	2389.15	0.0047	278	298	2	11.23	13	39	0.088	R	TNAENEFVTIKKDVDGAYMTK	V	Oxidation (M)	0.000000000000000000400.0
1	1	2::P04264	Keratin, type II cytoskeletal 1 OS=Homo sapiens OX=9606 GN=KRT1 PE=1 SV=6	6310	66170	372	215	56	48	12991	1	1	1	816.405	2446.19	3	2446.2	-0.0111	344	364	1	40.26				R	SLDLDSIIAEVKAQYEDIAQK	S	Phospho (ST); Glu->Phe (E) [+18.03]	0.000005000X00000000000.0
1	1	2::P04264	Keratin, type II cytoskeletal 1 OS=Homo sapiens OX=9606 GN=KRT1 PE=1 SV=6	6310	66170	372	215	56	48	13062	1	1	1	831.059	2490.15	3	2490.14	0.0134	493	518	0	47.73				R	MSGECAPNVSVSVSTSHTTISGGGSR	G	Met->Gly (M) [-74.02]	0.X0000000000000000000000000.0
1	1	2::P04264	Keratin, type II cytoskeletal 1 OS=Homo sapiens OX=9606 GN=KRT1 PE=1 SV=6	6310	66170	372	215	56	48	13073	1	1	1	834.422	2500.24	3	2500.24	-0.0005	365	386	2	39.08	16	38	0.00028	K	SKAEAESLYQSKYEELQITAGR	H
1	1	2::P04264	Keratin, type II cytoskeletal 1 OS=Homo sapiens OX=9606 GN=KRT1 PE=1 SV=6	6310	66170	372	215	56	48	13074	1	1	1	834.423	2500.25	3	2500.24	0.0019	365	386	2	100.02	19	38	4.3e-10	K	SKAEAESLYQSKYEELQITAGR	H
1	1	2::P04264	Keratin, type II cytoskeletal 1 OS=Homo sapiens OX=9606 GN=KRT1 PE=1 SV=6	6310	66170	372	215	56	48	13075	1	1	1	626.069	2500.25	4	2500.24	0.0025	365	386	2	84.69	20	38	1.8e-08	K	SKAEAESLYQSKYEELQITAGR	H
1	1	2::P04264	Keratin, type II cytoskeletal 1 OS=Homo sapiens OX=9606 GN=KRT1 PE=1 SV=6	6310	66170	372	215	56	48	13076	1	1	1	834.424	2500.25	3	2500.24	0.0044	365	386	2	85.21	18	38	1e-08	K	SKAEAESLYQSKYEELQITAGR	H
1	1	2::P04264	Keratin, type II cytoskeletal 1 OS=Homo sapiens OX=9606 GN=KRT1 PE=1 SV=6	6310	66170	372	215	56	48	13077	1	1	1	834.424	2500.25	3	2500.24	0.0048	365	386	2	75.35				K	SKAEAESLYQSKYEELQITAGR	H	Deamidated (NQ); Glu->Gln (E) [-0.98]	0.00000X0003000000000000.0
1	1	2::P04264	Keratin, type II cytoskeletal 1 OS=Homo sapiens OX=9606 GN=KRT1 PE=1 SV=6	6310	66170	372	215	56	48	13078	1	1	1	834.424	2500.25	3	2500.24	0.0054	365	386	2	122.33	20	38	3.5e-12	K	SKAEAESLYQSKYEELQITAGR	H
1	1	2::P04264	Keratin, type II cytoskeletal 1 OS=Homo sapiens OX=9606 GN=KRT1 PE=1 SV=6	6310	66170	372	215	56	48	13079	1	1	1	626.07	2500.25	4	2500.24	0.0066	365	386	2	93.29	21	38	3.3e-09	K	SKAEAESLYQSKYEELQITAGR	H
1	1	2::P04264	Keratin, type II cytoskeletal 1 OS=Homo sapiens OX=9606 GN=KRT1 PE=1 SV=6	6310	66170	372	215	56	48	13080	1	1	1	626.07	2500.25	4	2500.24	0.0069	365	386	2	78.53	20	38	7.5e-08	K	SKAEAESLYQSKYEELQITAGR	H
1	1	2::P04264	Keratin, type II cytoskeletal 1 OS=Homo sapiens OX=9606 GN=KRT1 PE=1 SV=6	6310	66170	372	215	56	48	13081	1	1	1	626.07	2500.25	4	2500.24	0.0076	365	386	2	81.99	20	38	3.9e-08	K	SKAEAESLYQSKYEELQITAGR	H
1	1	2::P04264	Keratin, type II cytoskeletal 1 OS=Homo sapiens OX=9606 GN=KRT1 PE=1 SV=6	6310	66170	372	215	56	48	13083	1	1	1	626.316	2501.23	4	2501.23	0.0061	365	386	2	34.99	15	39	0.00052	K	SKAEAESLYQSKYEELQITAGR	H	Deamidated (NQ)	0.0000000003000000000000.0
1	1	2::P04264	Keratin, type II cytoskeletal 1 OS=Homo sapiens OX=9606 GN=KRT1 PE=1 SV=6	6310	66170	372	215	56	48	13124	1	1	1	841.749	2522.23	3	2522.21	0.02	365	386	2	35.33				K	SKAEAESLYQSKYEELQITAGR	H	Phospho (ST); Glu->Ala (E) [-58.01]	0.0000000000500X00000000.0
1	1	2::P04264	Keratin, type II cytoskeletal 1 OS=Homo sapiens OX=9606 GN=KRT1 PE=1 SV=6	6310	66170	372	215	56	48	13128	1	1	1	631.565	2522.23	4	2522.23	0.0035	365	386	2	46.23				K	SKAEAESLYQSKYEELQITAGR	H	Cation:Na (DE) [+21.98]	0.0000000000000X00000000.0
1	1	2::P04264	Keratin, type II cytoskeletal 1 OS=Homo sapiens OX=9606 GN=KRT1 PE=1 SV=6	6310	66170	372	215	56	48	13129	1	1	1	631.565	2522.23	4	2522.23	0.004	365	386	2	45.53				K	SKAEAESLYQSKYEELQITAGR	H	Cation:Na (DE) [+21.98]	0.00000000000000X0000000.0
1	1	2::P04264	Keratin, type II cytoskeletal 1 OS=Homo sapiens OX=9606 GN=KRT1 PE=1 SV=6	6310	66170	372	215	56	48	13130	1	1	1	841.751	2522.23	3	2522.23	0.0046	365	386	2	43.33				K	SKAEAESLYQSKYEELQITAGR	H	Cation:Na (DE) [+21.98]	0.00000X0000000000000000.0
1	1	2::P04264	Keratin, type II cytoskeletal 1 OS=Homo sapiens OX=9606 GN=KRT1 PE=1 SV=6	6310	66170	372	215	56	48	13131	1	1	1	631.816	2523.23	4	2523.21	0.0224	365	386	2	35.84				K	SKAEAESLYQSKYEELQITAGR	H	Deamidated (NQ); Cation:Na (DE) [+21.98]	0.00000000030000X0000000.0
1	1	2::P04264	Keratin, type II cytoskeletal 1 OS=Homo sapiens OX=9606 GN=KRT1 PE=1 SV=6	6310	66170	372	215	56	48	13223	1	1	1	860.389	2578.15	3	2578.14	0.0064	493	518	0	62.46				R	MSGECAPNVSVSVSTSHTTISGGGSR	G	Oxidation:H(-2)O(1) (EIKLPQRV) [+13.98]	0.000X0000000000000000000000.0
1	1	2::P04264	Keratin, type II cytoskeletal 1 OS=Homo sapiens OX=9606 GN=KRT1 PE=1 SV=6	6310	66170	372	215	56	48	13224	1	1	1	861.06	2580.16	3	2580.15	0.0032	493	518	0	94.52				R	MSGECAPNVSVSVSTSHTTISGGGSR	G	Deamidated (NQ); Oxidation (M); Glu->Gln (E) [-0.98]	0.400X0003000000000000000000.0
1	1	2::P04264	Keratin, type II cytoskeletal 1 OS=Homo sapiens OX=9606 GN=KRT1 PE=1 SV=6	6310	66170	372	215	56	48	13225	1	1	1	861.06	2580.16	3	2580.15	0.0042	493	518	0	30.21	14	41	0.0015	R	MSGECAPNVSVSVSTSHTTISGGGSR	G	Oxidation (M)	0.40000000000000000000000000.0
1	1	2::P04264	Keratin, type II cytoskeletal 1 OS=Homo sapiens OX=9606 GN=KRT1 PE=1 SV=6	6310	66170	372	215	56	48	13227	1	1	1	861.394	2581.16	3	2581.14	0.0202	493	518	0	28.12	14	41	0.0023	R	MSGECAPNVSVSVSTSHTTISGGGSR	G	Deamidated (NQ); Oxidation (M)	0.40000003000000000000000000.0
1	1	2::P04264	Keratin, type II cytoskeletal 1 OS=Homo sapiens OX=9606 GN=KRT1 PE=1 SV=6	6310	66170	372	215	56	48	13247	1	1	1	648.541	2590.13	4	2590.13	0.0062	247	267	2	13.14	14	41	0.062	K	SDQSRLDSELKNMQDMVEDYR	N	2 Oxidation (M)	0.000000000000400400000.0
1	1	2::P04264	Keratin, type II cytoskeletal 1 OS=Homo sapiens OX=9606 GN=KRT1 PE=1 SV=6	6310	66170	372	215	56	48	13249	1	1	1	648.79	2591.13	4	2591.11	0.0205	247	267	2	2.9	14	41	0.71	K	SDQSRLDSELKNMQDMVEDYR	N	Deamidated (NQ); 2 Oxidation (M)	0.000000000003400400000.0
1	1	2::P04264	Keratin, type II cytoskeletal 1 OS=Homo sapiens OX=9606 GN=KRT1 PE=1 SV=6	6310	66170	372	215	56	48	13260	1	1	1	866.392	2596.15	3	2596.15	0.0046	493	518	0	57.77				R	MSGECAPNVSVSVSTSHTTISGGGSR	G	Oxidation (M); Oxidation:O(1) (ADEFHIKLMNPQRSTVWY) [+15.99]	0.40000000X00000000000000000.0
1	1	2::P04264	Keratin, type II cytoskeletal 1 OS=Homo sapiens OX=9606 GN=KRT1 PE=1 SV=6	6310	66170	372	215	56	48	13261	1	1	1	866.726	2597.16	3	2597.13	0.0236	493	518	0	52.42				R	MSGECAPNVSVSVSTSHTTISGGGSR	G	Deamidated (NQ); Oxidation (M); Oxidation:O(1) (ADEFHIKLMNPQRSTVWY) [+15.99]	0.40000X03000000000000000000.0
1	1	2::P04264	Keratin, type II cytoskeletal 1 OS=Homo sapiens OX=9606 GN=KRT1 PE=1 SV=6	6310	66170	372	215	56	48	13263	1	1	1	867.083	2598.23	3	2598.24	-0.0106	365	386	2	107.07				K	SKAEAESLYQSKYEELQITAGR	H	Phospho (ST); Glu->Phe (E) [+18.03]	0.00000X5000000000000000.0
1	1	2::P04264	Keratin, type II cytoskeletal 1 OS=Homo sapiens OX=9606 GN=KRT1 PE=1 SV=6	6310	66170	372	215	56	48	13265	1	1	1	867.083	2598.23	3	2598.24	-0.0084	365	386	2	95.67				K	SKAEAESLYQSKYEELQITAGR	H	Phospho (ST); Glu->Phe (E) [+18.03]	0.00000X5000000000000000.0
1	1	2::P04264	Keratin, type II cytoskeletal 1 OS=Homo sapiens OX=9606 GN=KRT1 PE=1 SV=6	6310	66170	372	215	56	48	13266	1	1	1	867.084	2598.23	3	2598.24	-0.0077	365	386	2	97.81				K	SKAEAESLYQSKYEELQITAGR	H	Phospho (ST); Glu->Phe (E) [+18.03]	0.00000X5000000000000000.0
1	1	2::P04264	Keratin, type II cytoskeletal 1 OS=Homo sapiens OX=9606 GN=KRT1 PE=1 SV=6	6310	66170	372	215	56	48	13288	1	1	1	868.705	2603.09	3	2603.09	0.0031	493	518	0	62.71				R	MSGECAPNVSVSVSTSHTTISGGGSR	G	Oxidation (M); Sulfo (C) [+79.96]	0.4000X000000000000000000000.0
1	1	2::P04264	Keratin, type II cytoskeletal 1 OS=Homo sapiens OX=9606 GN=KRT1 PE=1 SV=6	6310	66170	372	215	56	48	13289	1	1	1	868.707	2603.1	3	2603.09	0.0083	493	518	0	51.43				R	MSGECAPNVSVSVSTSHTTISGGGSR	G	Oxidation (M); Sulfo (C) [+79.96]	0.4000X000000000000000000000.0
1	1	2::P04264	Keratin, type II cytoskeletal 1 OS=Homo sapiens OX=9606 GN=KRT1 PE=1 SV=6	6310	66170	372	215	56	48	13332	1	1	1	876.108	2625.3	3	2625.3	0.0033	418	441	2	38.42				K	QISNLQQSISDAEQRGENALKDAK	N	Gln->pyro-Glu (N-term Q) [-17.03]	X.000000000000000000000000.0
1	1	2::P04264	Keratin, type II cytoskeletal 1 OS=Homo sapiens OX=9606 GN=KRT1 PE=1 SV=6	6310	66170	372	215	56	48	13343	1	1	1	877.788	2630.34	3	2630.33	0.0158	410	432	2	35.96				R	SEIDNVKKQISNLQQSISDAEQR	G	Label:15N(1) (V) [+1.00]	0.00000X00000000000000000.0
1	1	2::P04264	Keratin, type II cytoskeletal 1 OS=Homo sapiens OX=9606 GN=KRT1 PE=1 SV=6	6310	66170	372	215	56	48	13359	1	1	1	661.587	2642.32	4	2642.33	-0.0056	418	441	2	10.05	13	38	0.11	K	QISNLQQSISDAEQRGENALKDAK	N
1	1	2::P04264	Keratin, type II cytoskeletal 1 OS=Homo sapiens OX=9606 GN=KRT1 PE=1 SV=6	6310	66170	372	215	56	48	13360	1	1	1	881.783	2642.33	3	2642.33	0.0002	418	441	2	37.73	15	38	0.00029	K	QISNLQQSISDAEQRGENALKDAK	N
1	1	2::P04264	Keratin, type II cytoskeletal 1 OS=Homo sapiens OX=9606 GN=KRT1 PE=1 SV=6	6310	66170	372	215	56	48	13361	1	1	1	661.589	2642.33	4	2642.33	0.0012	418	441	2	24.3	14	38	0.0053	K	QISNLQQSISDAEQRGENALKDAK	N
1	1	2::P04264	Keratin, type II cytoskeletal 1 OS=Homo sapiens OX=9606 GN=KRT1 PE=1 SV=6	6310	66170	372	215	56	48	13362	1	1	1	881.784	2642.33	3	2642.33	0.0047	418	441	2	27.49	15	38	0.0034	K	QISNLQQSISDAEQRGENALKDAK	N
1	1	2::P04264	Keratin, type II cytoskeletal 1 OS=Homo sapiens OX=9606 GN=KRT1 PE=1 SV=6	6310	66170	372	215	56	48	13364	1	1	1	661.836	2643.32	4	2643.31	0.0059	418	441	2	0.69	13	38	0.86	K	QISNLQQSISDAEQRGENALKDAK	N	Deamidated (NQ)	0.000000300000000000000000.0
1	1	2::P04264	Keratin, type II cytoskeletal 1 OS=Homo sapiens OX=9606 GN=KRT1 PE=1 SV=6	6310	66170	372	215	56	48	13366	1	1	1	661.841	2643.33	4	2643.31	0.0238	418	441	2	9.76	13	38	0.12	K	QISNLQQSISDAEQRGENALKDAK	N	Deamidated (NQ)	0.000000000000000003000000.0
1	1	2::P04264	Keratin, type II cytoskeletal 1 OS=Homo sapiens OX=9606 GN=KRT1 PE=1 SV=6	6310	66170	372	215	56	48	13384	1	1	1	666.293	2661.14	4	2661.16	-0.0198	365	386	2	8.7	21	41	0.88	K	SKAEAESLYQSKYEELQITAGR	H	Deamidated (NQ); Phospho (ST); Phospho (Y)	0.0000000003506000000000.0
1	1	2::P04264	Keratin, type II cytoskeletal 1 OS=Homo sapiens OX=9606 GN=KRT1 PE=1 SV=6	6310	66170	372	215	56	48	13389	1	1	1	666.541	2662.14	4	2662.15	-0.0087	365	386	2	7.75	17	41	0.45	K	SKAEAESLYQSKYEELQITAGR	H	2 Deamidated (NQ); Phospho (ST); Phospho (Y)	0.0000005003006000300000.0
1	1	2::P04264	Keratin, type II cytoskeletal 1 OS=Homo sapiens OX=9606 GN=KRT1 PE=1 SV=6	6310	66170	372	215	56	48	13414	1	1	1	899.742	2696.21	3	2696.22	-0.0175	365	386	2	46.45				K	SKAEAESLYQSKYEELQITAGR	H	2 Phospho (ST); Label:13C(6)15N(2)+Dimethyl (K) [+36.05]	0.5X00005000000000000000.0
1	1	2::P04264	Keratin, type II cytoskeletal 1 OS=Homo sapiens OX=9606 GN=KRT1 PE=1 SV=6	6310	66170	372	215	56	48	13417	1	1	1	900.076	2697.21	3	2697.21	-0.0024	365	386	2	51.39				K	SKAEAESLYQSKYEELQITAGR	H	2 Phospho (ST); Propargylamine (E) [+37.03]	0.50000X5000000000000000.0
1	1	2::P04264	Keratin, type II cytoskeletal 1 OS=Homo sapiens OX=9606 GN=KRT1 PE=1 SV=6	6310	66170	372	215	56	48	13437	1	1	1	909.1	2724.28	3	2724.29	-0.0073	418	441	2	41.83				K	QISNLQQSISDAEQRGENALKDAK	N	Phospho (ST); 2 Label:15N(1) (I) [+1.00]	0.0X500000X000000000000000.0
1	1	2::P04264	Keratin, type II cytoskeletal 1 OS=Homo sapiens OX=9606 GN=KRT1 PE=1 SV=6	6310	66170	372	215	56	48	13518	1	1	1	978.507	2932.5	3	2932.49	0.0064	200	223	1	72.31	17	37	1.7e-07	R	FLEQQNQVLQTKWELLQQVDTSTR	T	Deamidated (NQ)	0.000000000300000000000000.0
1	1	2::P04264	Keratin, type II cytoskeletal 1 OS=Homo sapiens OX=9606 GN=KRT1 PE=1 SV=6	6310	66170	372	215	56	48	13519	1	1	1	978.512	2932.51	3	2932.51	0.008	200	223	1	58.22				R	FLEQQNQVLQTKWELLQQVDTSTR	T	Label:15N(1) (E) [+1.00]	0.0000000000000X0000000000.0
1	1	2::P04264	Keratin, type II cytoskeletal 1 OS=Homo sapiens OX=9606 GN=KRT1 PE=1 SV=6	6310	66170	372	215	56	48	13520	1	1	1	978.516	2932.53	3	2932.53	-0.0027	200	223	1	79.45				R	FLEQQNQVLQTKWELLQQVDTSTR	T	2 Deamidated (NQ); Glu->Lys (E) [-0.95]	0.00X000300300000000000000.0
1	1	2::P04264	Keratin, type II cytoskeletal 1 OS=Homo sapiens OX=9606 GN=KRT1 PE=1 SV=6	6310	66170	372	215	56	48	13521	1	1	1	734.139	2932.53	4	2932.51	0.0222	200	223	1	46				R	FLEQQNQVLQTKWELLQQVDTSTR	T	Label:15N(1) (T) [+1.00]	0.0000000000X0000000000000.0
1	1	2::P04264	Keratin, type II cytoskeletal 1 OS=Homo sapiens OX=9606 GN=KRT1 PE=1 SV=6	6310	66170	372	215	56	48	13523	1	1	1	979.177	2934.51	3	2934.49	0.0226	200	223	1	78.28				R	FLEQQNQVLQTKWELLQQVDTSTR	T	Deamidated (NQ); Label:15N(2) (Q) [+1.99]	0.000000000X00000003000000.0
1	1	2::P04264	Keratin, type II cytoskeletal 1 OS=Homo sapiens OX=9606 GN=KRT1 PE=1 SV=6	6310	66170	372	215	56	48	13526	1	1	1	979.847	2936.52	3	2936.52	0.0006	200	223	1	47.56				R	FLEQQNQVLQTKWELLQQVDTSTR	T	Deamidated (NQ); Label:2H(4) (K) [+4.03]	0.00000000030X000000000000.0
1	1	2::P04264	Keratin, type II cytoskeletal 1 OS=Homo sapiens OX=9606 GN=KRT1 PE=1 SV=6	6310	66170	372	215	56	48	13532	1	1	1	983.509	2947.5	3	2947.5	-0.0001	200	223	1	62.85				R	FLEQQNQVLQTKWELLQQVDTSTR	T	Oxidation:O(1) (ADEFHIKLMNPQRSTVWY) [+15.99]	0.000000000000X00000000000.0
1	1	2::P04264	Keratin, type II cytoskeletal 1 OS=Homo sapiens OX=9606 GN=KRT1 PE=1 SV=6	6310	66170	372	215	56	48	13533	1	1	1	983.513	2947.52	3	2947.5	0.0128	200	223	1	58.75				R	FLEQQNQVLQTKWELLQQVDTSTR	T	Oxidation:O(1) (ADEFHIKLMNPQRSTVWY) [+15.99]	0.000000000000X00000000000.0
1	1	2::P04264	Keratin, type II cytoskeletal 1 OS=Homo sapiens OX=9606 GN=KRT1 PE=1 SV=6	6310	66170	372	215	56	48	13536	1	1	1	985.508	2953.5	3	2953.5	0.0019	200	223	1	50.56				R	FLEQQNQVLQTKWELLQQVDTSTR	T	5 Deamidated (NQ); Label:2H(9)13C(6)15N(2) (K) [+17.07]	0.00033330030X000000000000.0
1	1	2::P04264	Keratin, type II cytoskeletal 1 OS=Homo sapiens OX=9606 GN=KRT1 PE=1 SV=6	6310	66170	372	215	56	48	13551	1	1	1	743.374	2969.47	4	2969.5	-0.0284	200	223	1	38.38				R	FLEQQNQVLQTKWELLQQVDTSTR	T	4 Deamidated (NQ); Label:13C(6)+Dimethyl (K) [+34.05]	0.00003330030X000000000000.0
1	1	2::P04264	Keratin, type II cytoskeletal 1 OS=Homo sapiens OX=9606 GN=KRT1 PE=1 SV=6	6310	66170	372	215	56	48	13554	1	1	1	744.878	2975.48	4	2975.49	-0.0053	200	223	1	11.52	20	39	0.38	R	FLEQQNQVLQTKWELLQQVDTSTR	T	Acetyl (K); 2 Deamidated (NQ)	0.000000300301000000000000.0
1	1	2::P04264	Keratin, type II cytoskeletal 1 OS=Homo sapiens OX=9606 GN=KRT1 PE=1 SV=6	6310	66170	372	215	56	48	13567	1	1	1	750.365	2997.43	4	2997.45	-0.0174	200	223	1	44.22				R	FLEQQNQVLQTKWELLQQVDTSTR	T	Deamidated (NQ); Phospho (ST); ISD_z+2_ion (N-term) [-15.01]	X.000000000350000000000000.0
1	1	2::P04264	Keratin, type II cytoskeletal 1 OS=Homo sapiens OX=9606 GN=KRT1 PE=1 SV=6	6310	66170	372	215	56	48	13588	1	1	1	1011.17	3030.5	3	3030.49	0.0156	200	223	1	86.76				R	FLEQQNQVLQTKWELLQQVDTSTR	T	Phospho (ST); Gln->Phe (Q) [+19.01]	0.000000000X50000000000000.0
1	1	2::P04264	Keratin, type II cytoskeletal 1 OS=Homo sapiens OX=9606 GN=KRT1 PE=1 SV=6	6310	66170	372	215	56	48	13601	1	1	1	1018.17	3051.48	3	3051.46	0.0241	200	223	1	51.99				R	FLEQQNQVLQTKWELLQQVDTSTR	T	4 Deamidated (NQ); Phospho (ST); Label:13C(6)15N(2)+Dimethyl (K) [+36.05]	0.00003330035X000000000000.0
1	1	2::P04264	Keratin, type II cytoskeletal 1 OS=Homo sapiens OX=9606 GN=KRT1 PE=1 SV=6	6310	66170	372	215	56	48	13607	1	1	1	764.377	3053.48	4	3053.49	-0.0065	200	223	1	4.15	13	40	0.41	R	FLEQQNQVLQTKWELLQQVDTSTR	T	Acetyl (K); Phospho (ST)	0.000000000051000000000000.0
1	1	2::P04264	Keratin, type II cytoskeletal 1 OS=Homo sapiens OX=9606 GN=KRT1 PE=1 SV=6	6310	66170	372	215	56	48	13681	1	1	1	1044.17	3129.48	3	3129.49	-0.0182	200	223	1	64.52				R	FLEQQNQVLQTKWELLQQVDTSTR	T	3 Deamidated (NQ); Phospho (ST); ICPL:13C(6)2H(4) (K) [+115.07]	0.00000330035X000000000000.0
1	1	2::P04264	Keratin, type II cytoskeletal 1 OS=Homo sapiens OX=9606 GN=KRT1 PE=1 SV=6	6310	66170	372	215	56	48	13790	1	1	1	827.636	3306.52	4	3306.52	-0.0082	1	29	3	41.04				-	MSRQFSSRSGYRSGGGFSSGSAGIINYQR	R	Deamidated (NQ); Phospho (Y); Capryloyl (CKSTY) [+126.10]	0.000000000060X0000000000000030.0
1	1	2::P04264	Keratin, type II cytoskeletal 1 OS=Homo sapiens OX=9606 GN=KRT1 PE=1 SV=6	6310	66170	372	215	56	48	13812	5	1	1	1104.78	3311.3	3	3311.3	0.0026	550	588	0	1.97	15	41	1.1	R	GSYGSGGSSYGSGGGSYGSGGGGGGHGSYGSGSSSGGYR	G
1	1	2::P04264	Keratin, type II cytoskeletal 1 OS=Homo sapiens OX=9606 GN=KRT1 PE=1 SV=6	6310	66170	372	215	56	48	13867	1	1	1	887.697	3546.76	4	3546.75	0.0134	356	386	3	46.53				K	AQYEDIAQKSKAEAESLYQSKYEELQITAGR	H	Acetyl (K); Glu->Ser (E) [-42.01]	0.00000000001000X0000000000000000.0
1	2	1::P02538	SWISS-PROT:P02538 Tax_Id=9606 Gene_Symbol=KRT6A Keratin, type II cytoskeletal 6A	3972	60293	307	172	62	46	129	1	0	0	366.698	731.382	2	731.381	0.0009	235	240	0	14.3	18	34	0.14	R	LDSELR	G
1	2	1::P02538	SWISS-PROT:P02538 Tax_Id=9606 Gene_Symbol=KRT6A Keratin, type II cytoskeletal 6A	3972	60293	307	172	62	46	619	1	0	0	414.219	826.423	2	826.423	0.0003	174	180	0	36.18	15	30	0.00044	K	FASFIDK	V
1	2	1::P02538	SWISS-PROT:P02538 Tax_Id=9606 Gene_Symbol=KRT6A Keratin, type II cytoskeletal 6A	3972	60293	307	172	62	46	620	1	0	0	414.219	826.424	2	826.423	0.0013	174	180	0	39.48	16	30	0.00024	K	FASFIDK	V
1	2	1::P02538	SWISS-PROT:P02538 Tax_Id=9606 Gene_Symbol=KRT6A Keratin, type II cytoskeletal 6A	3972	60293	307	172	62	46	621	1	0	0	414.219	826.424	2	826.423	0.0016	174	180	0	7.62	13	30	0.19	K	FASFIDK	V
1	2	1::P02538	SWISS-PROT:P02538 Tax_Id=9606 Gene_Symbol=KRT6A Keratin, type II cytoskeletal 6A	3972	60293	307	172	62	46	1051	1	0	0	439.733	877.452	2	877.451	0.0011	2	9	0	0.91	13	33	0.82	M	ASTSTTIR	S	Acetyl (Protein N-term)	2.00000000.0
1	2	1::P02538	SWISS-PROT:P02538 Tax_Id=9606 Gene_Symbol=KRT6A Keratin, type II cytoskeletal 6A	3972	60293	307	172	62	46	1052	1	0	0	439.733	877.452	2	877.451	0.0014	2	9	0	8.72	13	33	0.15	M	ASTSTTIR	S	Acetyl (Protein N-term)	2.00000000.0
1	2	1::P02538	SWISS-PROT:P02538 Tax_Id=9606 Gene_Symbol=KRT6A Keratin, type II cytoskeletal 6A	3972	60293	307	172	62	46	1062	1	0	0	441.241	880.467	2	880.465	0.0018	60	68	0	30.73	14	30	0.0013	R	SLYGLGGSK	R
1	2	1::P02538	SWISS-PROT:P02538 Tax_Id=9606 Gene_Symbol=KRT6A Keratin, type II cytoskeletal 6A	3972	60293	307	172	62	46	1063	1	0	0	441.241	880.468	2	880.465	0.0024	60	68	0	36.39	15	31	0.00045	R	SLYGLGGSK	R
1	2	1::P02538	SWISS-PROT:P02538 Tax_Id=9606 Gene_Symbol=KRT6A Keratin, type II cytoskeletal 6A	3972	60293	307	172	62	46	1064	1	0	0	441.241	880.468	2	880.465	0.0027	60	68	0	30.94	14	32	0.0013	R	SLYGLGGSK	R
1	2	1::P02538	SWISS-PROT:P02538 Tax_Id=9606 Gene_Symbol=KRT6A Keratin, type II cytoskeletal 6A	3972	60293	307	172	62	46	1343	1	0	0	453.738	905.461	2	905.461	0.0007	183	189	0	6.21	15	33	0.38	R	FLEQQNK	V
1	2	1::P02538	SWISS-PROT:P02538 Tax_Id=9606 Gene_Symbol=KRT6A Keratin, type II cytoskeletal 6A	3972	60293	307	172	62	46	1716	1	0	0	473.259	944.504	2	944.504	0.0004	233	240	1	27.3	33	34	0.19	R	GRLDSELR	G
1	2	1::P02538	SWISS-PROT:P02538 Tax_Id=9606 Gene_Symbol=KRT6A Keratin, type II cytoskeletal 6A	3972	60293	307	172	62	46	1718	1	0	0	473.26	944.505	2	944.504	0.0008	233	240	1	39.4		34	0.017	R	GRLDSELR	G
1	2	1::P02538	SWISS-PROT:P02538 Tax_Id=9606 Gene_Symbol=KRT6A Keratin, type II cytoskeletal 6A	3972	60293	307	172	62	46	1719	1	0	0	473.26	944.505	2	944.504	0.0011	233	240	1	13.93	19	34	0.18	R	GRLDSELR	G
1	2	1::P02538	SWISS-PROT:P02538 Tax_Id=9606 Gene_Symbol=KRT6A Keratin, type II cytoskeletal 6A	3972	60293	307	172	62	46	1721	1	0	0	473.26	944.505	2	944.504	0.0014	233	240	1	28.74	29	34	0.065	R	GRLDSELR	G
1	2	1::P02538	SWISS-PROT:P02538 Tax_Id=9606 Gene_Symbol=KRT6A Keratin, type II cytoskeletal 6A	3972	60293	307	172	62	46	1722	1	0	0	473.26	944.505	2	944.504	0.0015	233	240	1	8.47	19	34	0.69	R	GRLDSELR	G
1	2	1::P02538	SWISS-PROT:P02538 Tax_Id=9606 Gene_Symbol=KRT6A Keratin, type II cytoskeletal 6A	3972	60293	307	172	62	46	2105	1	0	0	486.759	971.504	2	971.504	0.0005	379	386	0	31.78	20	33	0.0035	K	QEIAEINR	M
1	2	1::P02538	SWISS-PROT:P02538 Tax_Id=9606 Gene_Symbol=KRT6A Keratin, type II cytoskeletal 6A	3972	60293	307	172	62	46	2106	1	0	0	486.76	971.505	2	971.504	0.001	379	386	0	33.9	19	33	0.0017	K	QEIAEINR	M
1	2	1::P02538	SWISS-PROT:P02538 Tax_Id=9606 Gene_Symbol=KRT6A Keratin, type II cytoskeletal 6A	3972	60293	307	172	62	46	2457	1	0	0	500.259	998.504	2	998.503	0.0008	224	232	0	49.23				R	QLDSIVGER	G	Gln->pyro-Glu (N-term Q) [-17.03]	X.000000000.0
1	2	1::P02538	SWISS-PROT:P02538 Tax_Id=9606 Gene_Symbol=KRT6A Keratin, type II cytoskeletal 6A	3972	60293	307	172	62	46	2458	1	0	0	500.259	998.504	2	998.503	0.001	224	232	0	43.7				R	QLDSIVGER	G	Gln->pyro-Glu (N-term Q) [-17.03]	X.000000000.0
1	2	1::P02538	SWISS-PROT:P02538 Tax_Id=9606 Gene_Symbol=KRT6A Keratin, type II cytoskeletal 6A	3972	60293	307	172	62	46	2459	1	0	0	500.259	998.504	2	998.503	0.001	224	232	0	37.15				R	QLDSIVGER	G	Gln->pyro-Glu (N-term Q) [-17.03]	X.000000000.0
1	2	1::P02538	SWISS-PROT:P02538 Tax_Id=9606 Gene_Symbol=KRT6A Keratin, type II cytoskeletal 6A	3972	60293	307	172	62	46	2530	1	0	0	503.238	1004.46	2	1004.46	0.0015	468	475	0	3.39	13	34	0.48	K	LLEGEECR	L
1	2	1::P02538	SWISS-PROT:P02538 Tax_Id=9606 Gene_Symbol=KRT6A Keratin, type II cytoskeletal 6A	3972	60293	307	172	62	46	2598	1	0	1	506.756	1011.5	2	1011.5	-0.0005	31	40	0	9.79	13	33	0.12	R	SGFSSVSVSR	S
1	2	1::P02538	SWISS-PROT:P02538 Tax_Id=9606 Gene_Symbol=KRT6A Keratin, type II cytoskeletal 6A	3972	60293	307	172	62	46	2599	1	0	1	506.757	1011.5	2	1011.5	0.001	31	40	0	2.13	14	32	0.88	R	SGFSSVSVSR	S
1	2	1::P02538	SWISS-PROT:P02538 Tax_Id=9606 Gene_Symbol=KRT6A Keratin, type II cytoskeletal 6A	3972	60293	307	172	62	46	2600	1	0	1	506.757	1011.5	2	1011.5	0.0011	31	40	0	56.56	28	33	8.6e-05	R	SGFSSVSVSR	S
1	2	1::P02538	SWISS-PROT:P02538 Tax_Id=9606 Gene_Symbol=KRT6A Keratin, type II cytoskeletal 6A	3972	60293	307	172	62	46	2601	1	0	1	506.758	1011.5	2	1011.5	0.0021	31	40	0	7.64	13	33	0.19	R	SGFSSVSVSR	S
1	2	1::P02538	SWISS-PROT:P02538 Tax_Id=9606 Gene_Symbol=KRT6A Keratin, type II cytoskeletal 6A	3972	60293	307	172	62	46	2602	1	0	1	506.758	1011.5	2	1011.5	0.0021	31	40	0	38.51	25	33	0.0028	R	SGFSSVSVSR	S
1	2	1::P02538	SWISS-PROT:P02538 Tax_Id=9606 Gene_Symbol=KRT6A Keratin, type II cytoskeletal 6A	3972	60293	307	172	62	46	2603	1	0	1	506.758	1011.5	2	1011.5	0.0033	31	40	0	46.16	27	33	0.00075	R	SGFSSVSVSR	S
1	2	1::P02538	SWISS-PROT:P02538 Tax_Id=9606 Gene_Symbol=KRT6A Keratin, type II cytoskeletal 6A	3972	60293	307	172	62	46	2642	1	0	0	508.773	1015.53	2	1015.53	0.0022	224	232	0	41.85		35	0.011	R	QLDSIVGER	G
1	2	1::P02538	SWISS-PROT:P02538 Tax_Id=9606 Gene_Symbol=KRT6A Keratin, type II cytoskeletal 6A	3972	60293	307	172	62	46	2643	1	0	0	508.774	1015.53	2	1015.53	0.0028	224	232	0	43.06		35	0.0085	R	QLDSIVGER	G
1	2	1::P02538	SWISS-PROT:P02538 Tax_Id=9606 Gene_Symbol=KRT6A Keratin, type II cytoskeletal 6A	3972	60293	307	172	62	46	2644	1	0	0	508.774	1015.53	2	1015.53	0.0033	224	232	0	29.26	33	35	0.12	R	QLDSIVGER	G
1	2	1::P02538	SWISS-PROT:P02538 Tax_Id=9606 Gene_Symbol=KRT6A Keratin, type II cytoskeletal 6A	3972	60293	307	172	62	46	2645	1	0	0	508.774	1015.53	2	1015.53	0.0044	224	232	0	21.89	26	35	0.14	R	QLDSIVGER	G
1	2	1::P02538	SWISS-PROT:P02538 Tax_Id=9606 Gene_Symbol=KRT6A Keratin, type II cytoskeletal 6A	3972	60293	307	172	62	46	2654	1	0	0	509.265	1016.51	2	1016.51	0.001	224	232	0	34	24	35	0.0058	R	QLDSIVGER	G	Deamidated (NQ)	0.300000000.0
1	2	1::P02538	SWISS-PROT:P02538 Tax_Id=9606 Gene_Symbol=KRT6A Keratin, type II cytoskeletal 6A	3972	60293	307	172	62	46	2655	1	0	0	509.265	1016.51	2	1016.51	0.001	224	232	0	27.48	22	35	0.014	R	QLDSIVGER	G	Deamidated (NQ)	0.300000000.0
1	2	1::P02538	SWISS-PROT:P02538 Tax_Id=9606 Gene_Symbol=KRT6A Keratin, type II cytoskeletal 6A	3972	60293	307	172	62	46	2933	1	0	0	519.291	1036.57	2	1036.57	0.0002	60	69	1	23.94	17	31	0.012	R	SLYGLGGSKR	I
1	2	1::P02538	SWISS-PROT:P02538 Tax_Id=9606 Gene_Symbol=KRT6A Keratin, type II cytoskeletal 6A	3972	60293	307	172	62	46	2935	1	0	0	519.291	1036.57	2	1036.57	0.0014	60	69	1	14.14	13	31	0.047	R	SLYGLGGSKR	I
1	2	1::P02538	SWISS-PROT:P02538 Tax_Id=9606 Gene_Symbol=KRT6A Keratin, type II cytoskeletal 6A	3972	60293	307	172	62	46	2936	1	0	0	519.292	1036.57	2	1036.57	0.002	60	69	1	14.54	13	31	0.043	R	SLYGLGGSKR	I
1	2	1::P02538	SWISS-PROT:P02538 Tax_Id=9606 Gene_Symbol=KRT6A Keratin, type II cytoskeletal 6A	3972	60293	307	172	62	46	3221	1	0	1	526.774	1051.53	2	1051.53	0.0043	31	40	0	38.37				R	SGFSSVSVSR	S	Gly->Pro (G) [+40.03]	0.0X00000000.0
1	2	1::P02538	SWISS-PROT:P02538 Tax_Id=9606 Gene_Symbol=KRT6A Keratin, type II cytoskeletal 6A	3972	60293	307	172	62	46	3902	1	0	0	541.803	1081.59	2	1081.59	0.0002	174	182	1	54.4		31	0.00026	K	FASFIDKVR	F
1	2	1::P02538	SWISS-PROT:P02538 Tax_Id=9606 Gene_Symbol=KRT6A Keratin, type II cytoskeletal 6A	3972	60293	307	172	62	46	3903	1	0	0	361.538	1081.59	3	1081.59	0.0002	174	182	1	17.03	20	31	0.1	K	FASFIDKVR	F
1	2	1::P02538	SWISS-PROT:P02538 Tax_Id=9606 Gene_Symbol=KRT6A Keratin, type II cytoskeletal 6A	3972	60293	307	172	62	46	3904	1	0	0	541.804	1081.59	2	1081.59	0.0011	174	182	1	17.72	21	31	0.13	K	FASFIDKVR	F
1	2	1::P02538	SWISS-PROT:P02538 Tax_Id=9606 Gene_Symbol=KRT6A Keratin, type II cytoskeletal 6A	3972	60293	307	172	62	46	3905	1	0	0	361.538	1081.59	3	1081.59	0.0015	174	182	1	28.55	25	31	0.026	K	FASFIDKVR	F
1	2	1::P02538	SWISS-PROT:P02538 Tax_Id=9606 Gene_Symbol=KRT6A Keratin, type II cytoskeletal 6A	3972	60293	307	172	62	46	3906	1	0	0	541.804	1081.59	2	1081.59	0.002	174	182	1	52.74	31	31	0.0004	K	FASFIDKVR	F
1	2	1::P02538	SWISS-PROT:P02538 Tax_Id=9606 Gene_Symbol=KRT6A Keratin, type II cytoskeletal 6A	3972	60293	307	172	62	46	3907	1	0	0	361.539	1081.6	3	1081.59	0.004	174	182	1	30.94	22	31	0.0074	K	FASFIDKVR	F
1	2	1::P02538	SWISS-PROT:P02538 Tax_Id=9606 Gene_Symbol=KRT6A Keratin, type II cytoskeletal 6A	3972	60293	307	172	62	46	3908	1	0	0	541.806	1081.6	2	1081.59	0.0044	174	182	1	46.04	27	31	0.00076	K	FASFIDKVR	F
1	2	1::P02538	SWISS-PROT:P02538 Tax_Id=9606 Gene_Symbol=KRT6A Keratin, type II cytoskeletal 6A	3972	60293	307	172	62	46	4111	1	0	0	548.809	1095.6	2	1095.6	-0.0007	391	399	1	3.59	13	31	0.46	R	LRSEIDHVK	K
1	2	1::P02538	SWISS-PROT:P02538 Tax_Id=9606 Gene_Symbol=KRT6A Keratin, type II cytoskeletal 6A	3972	60293	307	172	62	46	4112	1	0	0	366.209	1095.6	3	1095.6	0.0011	391	399	1	17.66	16	30	0.04	R	LRSEIDHVK	K
1	2	1::P02538	SWISS-PROT:P02538 Tax_Id=9606 Gene_Symbol=KRT6A Keratin, type II cytoskeletal 6A	3972	60293	307	172	62	46	4115	1	0	0	549.248	1096.48	2	1096.48	0.0015	224	232	0	0.47	13	35	0.9	R	QLDSIVGER	G	Deamidated (NQ); Phospho (ST)	0.300500000.0
1	2	1::P02538	SWISS-PROT:P02538 Tax_Id=9606 Gene_Symbol=KRT6A Keratin, type II cytoskeletal 6A	3972	60293	307	172	62	46	4116	1	0	0	549.248	1096.48	2	1096.48	0.0019	224	232	0	6.58	14	35	0.29	R	QLDSIVGER	G	Deamidated (NQ); Phospho (ST)	0.300500000.0
1	2	1::P02538	SWISS-PROT:P02538 Tax_Id=9606 Gene_Symbol=KRT6A Keratin, type II cytoskeletal 6A	3972	60293	307	172	62	46	4237	1	0	0	554.276	1106.54	2	1106.54	0.0011	339	347	0	44.46	15	34	6.8e-05	K	AQYEEIAQR	S
1	2	1::P02538	SWISS-PROT:P02538 Tax_Id=9606 Gene_Symbol=KRT6A Keratin, type II cytoskeletal 6A	3972	60293	307	172	62	46	4238	1	0	0	554.276	1106.54	2	1106.54	0.0012	339	347	0	25.97	14	34	0.0037	K	AQYEEIAQR	S
1	2	1::P02538	SWISS-PROT:P02538 Tax_Id=9606 Gene_Symbol=KRT6A Keratin, type II cytoskeletal 6A	3972	60293	307	172	62	46	4239	1	0	0	554.276	1106.54	2	1106.54	0.0014	339	347	0	40.18	15	34	0.00017	K	AQYEEIAQR	S
1	2	1::P02538	SWISS-PROT:P02538 Tax_Id=9606 Gene_Symbol=KRT6A Keratin, type II cytoskeletal 6A	3972	60293	307	172	62	46	4260	1	0	0	554.768	1107.52	2	1107.52	0.0019	339	347	0	26.68	14	35	0.0031	K	AQYEEIAQR	S	Deamidated (NQ)	0.000000030.0
1	2	1::P02538	SWISS-PROT:P02538 Tax_Id=9606 Gene_Symbol=KRT6A Keratin, type II cytoskeletal 6A	3972	60293	307	172	62	46	4384	1	0	0	559.274	1116.53	2	1116.53	-0.0003	60	69	1	16.5	16	35	0.053	R	SLYGLGGSKR	I	Phospho (ST)	0.5000000000.0
1	2	1::P02538	SWISS-PROT:P02538 Tax_Id=9606 Gene_Symbol=KRT6A Keratin, type II cytoskeletal 6A	3972	60293	307	172	62	46	4385	1	0	0	559.274	1116.53	2	1116.53	0.0004	60	69	1	3.54	13	35	0.46	R	SLYGLGGSKR	I	Phospho (ST)	0.5000000000.0
1	2	1::P02538	SWISS-PROT:P02538 Tax_Id=9606 Gene_Symbol=KRT6A Keratin, type II cytoskeletal 6A	3972	60293	307	172	62	46	4674	1	0	0	567.285	1132.56	2	1132.55	0.0014	467	475	1	9.6	13	35	0.13	R	KLLEGEECR	L
1	2	1::P02538	SWISS-PROT:P02538 Tax_Id=9606 Gene_Symbol=KRT6A Keratin, type II cytoskeletal 6A	3972	60293	307	172	62	46	4676	1	0	0	567.285	1132.56	2	1132.55	0.0018	467	475	1	5.23	13	35	0.32	R	KLLEGEECR	L
1	2	1::P02538	SWISS-PROT:P02538 Tax_Id=9606 Gene_Symbol=KRT6A Keratin, type II cytoskeletal 6A	3972	60293	307	172	62	46	5285	1	0	1	583.295	1164.58	2	1164.58	-0.0015	360	369	0	11.65	13	35	0.081	K	YEELQVTAGR	H
1	2	1::P02538	SWISS-PROT:P02538 Tax_Id=9606 Gene_Symbol=KRT6A Keratin, type II cytoskeletal 6A	3972	60293	307	172	62	46	5286	1	0	1	583.295	1164.58	2	1164.58	-0.0011	360	369	0	58.84	20	35	6.9e-06	K	YEELQVTAGR	H
1	2	1::P02538	SWISS-PROT:P02538 Tax_Id=9606 Gene_Symbol=KRT6A Keratin, type II cytoskeletal 6A	3972	60293	307	172	62	46	5287	1	0	1	583.296	1164.58	2	1164.58	0.0002	360	369	0	46.56	22	35	0.00019	K	YEELQVTAGR	H
1	2	1::P02538	SWISS-PROT:P02538 Tax_Id=9606 Gene_Symbol=KRT6A Keratin, type II cytoskeletal 6A	3972	60293	307	172	62	46	5289	1	0	1	389.2	1164.58	3	1164.58	0.0006	360	369	0	9.38	13	35	0.13	K	YEELQVTAGR	H
1	2	1::P02538	SWISS-PROT:P02538 Tax_Id=9606 Gene_Symbol=KRT6A Keratin, type II cytoskeletal 6A	3972	60293	307	172	62	46	5413	1	0	0	391.551	1171.63	3	1171.63	0.0002	223	232	1	27.86	20	35	0.0096	R	RQLDSIVGER	G
1	2	1::P02538	SWISS-PROT:P02538 Tax_Id=9606 Gene_Symbol=KRT6A Keratin, type II cytoskeletal 6A	3972	60293	307	172	62	46	5414	1	0	0	586.823	1171.63	2	1171.63	0.0004	223	232	1	23.76	26	35	0.1	R	RQLDSIVGER	G
1	2	1::P02538	SWISS-PROT:P02538 Tax_Id=9606 Gene_Symbol=KRT6A Keratin, type II cytoskeletal 6A	3972	60293	307	172	62	46	5415	1	0	0	586.823	1171.63	2	1171.63	0.0004	223	232	1	58.37	29	35	7e-05	R	RQLDSIVGER	G
1	2	1::P02538	SWISS-PROT:P02538 Tax_Id=9606 Gene_Symbol=KRT6A Keratin, type II cytoskeletal 6A	3972	60293	307	172	62	46	5416	1	0	0	391.551	1171.63	3	1171.63	0.0007	223	232	1	20.56	18	33	0.032	R	RQLDSIVGER	G
1	2	1::P02538	SWISS-PROT:P02538 Tax_Id=9606 Gene_Symbol=KRT6A Keratin, type II cytoskeletal 6A	3972	60293	307	172	62	46	5417	1	0	0	586.823	1171.63	2	1171.63	0.0008	223	232	1	43.94	28	33	0.0016	R	RQLDSIVGER	G
1	2	1::P02538	SWISS-PROT:P02538 Tax_Id=9606 Gene_Symbol=KRT6A Keratin, type II cytoskeletal 6A	3972	60293	307	172	62	46	5763	3	0	1	599.278	1196.54	2	1196.54	0.0021	241	250	0	42.11				R	GMQDLVEDFK	N	Oxidation (M)	0.0400000000.0
1	2	1::P02538	SWISS-PROT:P02538 Tax_Id=9606 Gene_Symbol=KRT6A Keratin, type II cytoskeletal 6A	3972	60293	307	172	62	46	5764	1	0	1	599.278	1196.54	2	1196.54	0.0022	241	250	0	11.14	22	36	0.72	R	GMQDLVEDFK	N	Oxidation (M)	0.0400000000.0
1	2	1::P02538	SWISS-PROT:P02538 Tax_Id=9606 Gene_Symbol=KRT6A Keratin, type II cytoskeletal 6A	3972	60293	307	172	62	46	5765	1	0	1	599.278	1196.54	2	1196.54	0.0036	241	250	0	31.18	23	36	0.0086	R	GMQDLVEDFK	N	Oxidation (M)	0.0400000000.0
1	2	1::P02538	SWISS-PROT:P02538 Tax_Id=9606 Gene_Symbol=KRT6A Keratin, type II cytoskeletal 6A	3972	60293	307	172	62	46	5958	2	0	0	602.322	1202.63	2	1202.63	-0.0005	195	204	0	50.53				K	WTLLQEQGTK	T
1	2	1::P02538	SWISS-PROT:P02538 Tax_Id=9606 Gene_Symbol=KRT6A Keratin, type II cytoskeletal 6A	3972	60293	307	172	62	46	5959	2	0	0	602.322	1202.63	2	1202.63	-0.0005	195	204	0	53.62				K	WTLLQEQGTK	T
1	2	1::P02538	SWISS-PROT:P02538 Tax_Id=9606 Gene_Symbol=KRT6A Keratin, type II cytoskeletal 6A	3972	60293	307	172	62	46	5960	1	0	0	602.322	1202.63	2	1202.63	-0.0002	195	204	0	28.45	14	35	0.0021	K	WTLLQEQGTK	T
1	2	1::P02538	SWISS-PROT:P02538 Tax_Id=9606 Gene_Symbol=KRT6A Keratin, type II cytoskeletal 6A	3972	60293	307	172	62	46	5961	2	0	0	602.323	1202.63	2	1202.63	0.0011	195	204	0	53.59				K	WTLLQEQGTK	T
1	2	1::P02538	SWISS-PROT:P02538 Tax_Id=9606 Gene_Symbol=KRT6A Keratin, type II cytoskeletal 6A	3972	60293	307	172	62	46	5962	1	0	0	602.323	1202.63	2	1202.63	0.0014	195	204	0	11.67	13	35	0.08	K	WTLLQEQGTK	T
1	2	1::P02538	SWISS-PROT:P02538 Tax_Id=9606 Gene_Symbol=KRT6A Keratin, type II cytoskeletal 6A	3972	60293	307	172	62	46	5964	1	0	0	602.324	1202.63	2	1202.63	0.003	195	204	0	31.3	14	35	0.0012	K	WTLLQEQGTK	T
1	2	1::P02538	SWISS-PROT:P02538 Tax_Id=9606 Gene_Symbol=KRT6A Keratin, type II cytoskeletal 6A	3972	60293	307	172	62	46	5971	2	0	0	602.815	1203.62	2	1203.61	0.0015	195	204	0	48.78				K	WTLLQEQGTK	T	Deamidated (NQ)	0.0000003000.0
1	2	1::P02538	SWISS-PROT:P02538 Tax_Id=9606 Gene_Symbol=KRT6A Keratin, type II cytoskeletal 6A	3972	60293	307	172	62	46	5972	2	0	0	602.815	1203.62	2	1203.61	0.0017	195	204	0	44.7				K	WTLLQEQGTK	T	Deamidated (NQ)	0.0000300000.0
1	2	1::P02538	SWISS-PROT:P02538 Tax_Id=9606 Gene_Symbol=KRT6A Keratin, type II cytoskeletal 6A	3972	60293	307	172	62	46	5976	1	0	0	602.816	1203.62	2	1203.61	0.0033	195	204	0	23.36	18	35	0.017	K	WTLLQEQGTK	T	Deamidated (NQ)	0.0000003000.0
1	2	1::P02538	SWISS-PROT:P02538 Tax_Id=9606 Gene_Symbol=KRT6A Keratin, type II cytoskeletal 6A	3972	60293	307	172	62	46	6096	1	0	0	606.78	1211.55	2	1211.55	-0.0004	350	359	0	22.55	29	35	0.27	R	AEAESWYQTK	Y
1	2	1::P02538	SWISS-PROT:P02538 Tax_Id=9606 Gene_Symbol=KRT6A Keratin, type II cytoskeletal 6A	3972	60293	307	172	62	46	6168	1	0	0	610.319	1218.62	2	1218.62	-0.0004	195	204	0	38.02				K	WTLLQEQGTK	T	Oxidation:O(1) (ADEFHIKLMNPQRSTVWY) [+15.99]	0.X000000000.0
1	2	1::P02538	SWISS-PROT:P02538 Tax_Id=9606 Gene_Symbol=KRT6A Keratin, type II cytoskeletal 6A	3972	60293	307	172	62	46	6239	1	0	0	611.819	1221.62	2	1221.62	-0.0008	261	271	0	58.96	21	36	8.9e-06	R	TAAENEFVTLK	K
1	2	1::P02538	SWISS-PROT:P02538 Tax_Id=9606 Gene_Symbol=KRT6A Keratin, type II cytoskeletal 6A	3972	60293	307	172	62	46	6240	1	0	0	611.82	1221.63	2	1221.62	0.001	261	271	0	58.94	21	35	8.8e-06	R	TAAENEFVTLK	K
1	2	1::P02538	SWISS-PROT:P02538 Tax_Id=9606 Gene_Symbol=KRT6A Keratin, type II cytoskeletal 6A	3972	60293	307	172	62	46	6241	1	0	0	611.822	1221.63	2	1221.62	0.0059	261	271	0	24.74	14	35	0.0048	R	TAAENEFVTLK	K
1	2	1::P02538	SWISS-PROT:P02538 Tax_Id=9606 Gene_Symbol=KRT6A Keratin, type II cytoskeletal 6A	3972	60293	307	172	62	46	6257	1	0	0	408.907	1223.7	3	1223.7	0.0004	391	400	2	2.94	13	29	0.53	R	LRSEIDHVKK	Q
1	2	1::P02538	SWISS-PROT:P02538 Tax_Id=9606 Gene_Symbol=KRT6A Keratin, type II cytoskeletal 6A	3972	60293	307	172	62	46	6258	1	0	0	408.908	1223.7	3	1223.7	0.0022	391	400	2	3.27	13	29	0.49	R	LRSEIDHVKK	Q
1	2	1::P02538	SWISS-PROT:P02538 Tax_Id=9606 Gene_Symbol=KRT6A Keratin, type II cytoskeletal 6A	3972	60293	307	172	62	46	6269	1	0	0	613.312	1224.61	2	1224.61	-0.0018	195	204	0	39.22				K	WTLLQEQGTK	T	Cation:Na (C-term) [+21.98]	0.0000000000.X
1	2	1::P02538	SWISS-PROT:P02538 Tax_Id=9606 Gene_Symbol=KRT6A Keratin, type II cytoskeletal 6A	3972	60293	307	172	62	46	6305	1	0	0	410.559	1228.65	3	1228.65	0.0024	224	234	1	14.12	13	35	0.047	R	QLDSIVGERGR	L
1	2	1::P02538	SWISS-PROT:P02538 Tax_Id=9606 Gene_Symbol=KRT6A Keratin, type II cytoskeletal 6A	3972	60293	307	172	62	46	6306	1	0	0	410.559	1228.66	3	1228.65	0.003	224	234	1	6.14	13	35	0.27	R	QLDSIVGERGR	L
1	2	1::P02538	SWISS-PROT:P02538 Tax_Id=9606 Gene_Symbol=KRT6A Keratin, type II cytoskeletal 6A	3972	60293	307	172	62	46	6758	1	0	0	421.904	1262.69	3	1262.69	0.0017	456	466	0	33.71	27	32	0.013	K	LALDVEIATYR	K
1	2	1::P02538	SWISS-PROT:P02538 Tax_Id=9606 Gene_Symbol=KRT6A Keratin, type II cytoskeletal 6A	3972	60293	307	172	62	46	6759	1	0	0	632.352	1262.69	2	1262.69	0.0023	456	466	0	62.69		32	5.2e-05	K	LALDVEIATYR	K
1	2	1::P02538	SWISS-PROT:P02538 Tax_Id=9606 Gene_Symbol=KRT6A Keratin, type II cytoskeletal 6A	3972	60293	307	172	62	46	6760	1	0	0	632.352	1262.69	2	1262.69	0.0023	456	466	0	61.63		32	6.7e-05	K	LALDVEIATYR	K
1	2	1::P02538	SWISS-PROT:P02538 Tax_Id=9606 Gene_Symbol=KRT6A Keratin, type II cytoskeletal 6A	3972	60293	307	172	62	46	6761	1	0	0	421.904	1262.69	3	1262.69	0.0026	456	466	0	12.26	14	32	0.077	K	LALDVEIATYR	K
1	2	1::P02538	SWISS-PROT:P02538 Tax_Id=9606 Gene_Symbol=KRT6A Keratin, type II cytoskeletal 6A	3972	60293	307	172	62	46	6762	1	0	0	632.352	1262.69	2	1262.69	0.0027	456	466	0	55.19	29	33	0.00013	K	LALDVEIATYR	K
1	2	1::P02538	SWISS-PROT:P02538 Tax_Id=9606 Gene_Symbol=KRT6A Keratin, type II cytoskeletal 6A	3972	60293	307	172	62	46	6763	1	0	0	632.353	1262.69	2	1262.69	0.0038	456	466	0	58.48	31	32	0.00011	K	LALDVEIATYR	K
1	2	1::P02538	SWISS-PROT:P02538 Tax_Id=9606 Gene_Symbol=KRT6A Keratin, type II cytoskeletal 6A	3972	60293	307	172	62	46	6764	1	0	0	632.353	1262.69	2	1262.69	0.0039	456	466	0	75.7		32	2.5e-06	K	LALDVEIATYR	K
1	2	1::P02538	SWISS-PROT:P02538 Tax_Id=9606 Gene_Symbol=KRT6A Keratin, type II cytoskeletal 6A	3972	60293	307	172	62	46	7168	1	0	0	651.31	1300.6	2	1300.61	-0.0095	195	204	0	41				K	WTLLQEQGTK	T	Deamidated (NQ); Phospho (ST); Methyl:2H(3) (C-term) [+17.03]	0.0000003050.X
1	2	1::P02538	SWISS-PROT:P02538 Tax_Id=9606 Gene_Symbol=KRT6A Keratin, type II cytoskeletal 6A	3972	60293	307	172	62	46	7170	1	0	0	651.311	1300.61	2	1300.61	-0.0069	195	204	0	41.4				K	WTLLQEQGTK	T	Deamidated (NQ); Phospho (ST); Methyl:2H(3) (C-term) [+17.03]	0.0000003050.X
1	2	1::P02538	SWISS-PROT:P02538 Tax_Id=9606 Gene_Symbol=KRT6A Keratin, type II cytoskeletal 6A	3972	60293	307	172	62	46	7316	2	0	0	436.89	1307.65	3	1307.65	0.0018	251	260	2	36.29				K	NKYEDEINKR	T
1	2	1::P02538	SWISS-PROT:P02538 Tax_Id=9606 Gene_Symbol=KRT6A Keratin, type II cytoskeletal 6A	3972	60293	307	172	62	46	7317	2	0	0	436.89	1307.65	3	1307.65	0.0025	251	260	2	40.76				K	NKYEDEINKR	T
1	2	1::P02538	SWISS-PROT:P02538 Tax_Id=9606 Gene_Symbol=KRT6A Keratin, type II cytoskeletal 6A	3972	60293	307	172	62	46	7318	2	0	0	436.89	1307.65	3	1307.65	0.0026	251	260	2	37.71				K	NKYEDEINKR	T
1	2	1::P02538	SWISS-PROT:P02538 Tax_Id=9606 Gene_Symbol=KRT6A Keratin, type II cytoskeletal 6A	3972	60293	307	172	62	46	7319	2	0	0	654.832	1307.65	2	1307.65	0.0034	251	260	2	30.02				K	NKYEDEINKR	T
1	2	1::P02538	SWISS-PROT:P02538 Tax_Id=9606 Gene_Symbol=KRT6A Keratin, type II cytoskeletal 6A	3972	60293	307	172	62	46	7321	1	0	0	654.834	1307.65	2	1307.65	0.007	251	260	2	20.32	14	35	0.014	K	NKYEDEINKR	T
1	2	1::P02538	SWISS-PROT:P02538 Tax_Id=9606 Gene_Symbol=KRT6A Keratin, type II cytoskeletal 6A	3972	60293	307	172	62	46	7445	1	0	0	657.862	1313.71	2	1313.71	0.0027	327	338	0	40.94				R	NLDLDSIIAEVK	A	ISD_z+2_ion (N-term) [-15.01]	X.000000000000.0
1	2	1::P02538	SWISS-PROT:P02538 Tax_Id=9606 Gene_Symbol=KRT6A Keratin, type II cytoskeletal 6A	3972	60293	307	172	62	46	7456	1	0	0	658.351	1314.69	2	1314.69	-0.0007	376	386	1	24.88	24	35	0.041	R	NTKQEIAEINR	M
1	2	1::P02538	SWISS-PROT:P02538 Tax_Id=9606 Gene_Symbol=KRT6A Keratin, type II cytoskeletal 6A	3972	60293	307	172	62	46	7457	1	0	0	439.237	1314.69	3	1314.69	0.0003	376	386	1	1.43	13	35	0.73	R	NTKQEIAEINR	M
1	2	1::P02538	SWISS-PROT:P02538 Tax_Id=9606 Gene_Symbol=KRT6A Keratin, type II cytoskeletal 6A	3972	60293	307	172	62	46	7458	1	0	0	658.352	1314.69	2	1314.69	0.0006	376	386	1	53.68	31	35	0.00033	R	NTKQEIAEINR	M
1	2	1::P02538	SWISS-PROT:P02538 Tax_Id=9606 Gene_Symbol=KRT6A Keratin, type II cytoskeletal 6A	3972	60293	307	172	62	46	7459	1	0	0	658.352	1314.69	2	1314.69	0.0009	376	386	1	46.06	32	35	0.0024	R	NTKQEIAEINR	M
1	2	1::P02538	SWISS-PROT:P02538 Tax_Id=9606 Gene_Symbol=KRT6A Keratin, type II cytoskeletal 6A	3972	60293	307	172	62	46	7460	1	0	0	439.237	1314.69	3	1314.69	0.0012	376	386	1	61.98	32	35	5.5e-05	R	NTKQEIAEINR	M
1	2	1::P02538	SWISS-PROT:P02538 Tax_Id=9606 Gene_Symbol=KRT6A Keratin, type II cytoskeletal 6A	3972	60293	307	172	62	46	7461	1	0	0	439.238	1314.69	3	1314.69	0.0019	376	386	1	66.85	33	35	2.5e-05	R	NTKQEIAEINR	M
1	2	1::P02538	SWISS-PROT:P02538 Tax_Id=9606 Gene_Symbol=KRT6A Keratin, type II cytoskeletal 6A	3972	60293	307	172	62	46	7514	1	0	0	662.301	1322.59	2	1322.59	-0.0035	195	204	0	41.34				K	WTLLQEQGTK	T	Acetyl (K); Phospho (ST); Didehydro (C-term K) [-2.02]	0.0000000051.X
1	2	1::P02538	SWISS-PROT:P02538 Tax_Id=9606 Gene_Symbol=KRT6A Keratin, type II cytoskeletal 6A	3972	60293	307	172	62	46	7616	1	0	0	665.367	1328.72	2	1328.72	0.0008	327	338	0	37.29	21	34	0.0015	R	NLDLDSIIAEVK	A
1	2	1::P02538	SWISS-PROT:P02538 Tax_Id=9606 Gene_Symbol=KRT6A Keratin, type II cytoskeletal 6A	3972	60293	307	172	62	46	7617	1	0	0	443.914	1328.72	3	1328.72	0.0031	327	338	0	22.33	24	34	0.08	R	NLDLDSIIAEVK	A
1	2	1::P02538	SWISS-PROT:P02538 Tax_Id=9606 Gene_Symbol=KRT6A Keratin, type II cytoskeletal 6A	3972	60293	307	172	62	46	7618	1	0	0	665.368	1328.72	2	1328.72	0.0033	327	338	0	47.7	21	34	0.00012	R	NLDLDSIIAEVK	A
1	2	1::P02538	SWISS-PROT:P02538 Tax_Id=9606 Gene_Symbol=KRT6A Keratin, type II cytoskeletal 6A	3972	60293	307	172	62	46	7619	2	0	0	665.369	1328.72	2	1328.72	0.0038	327	338	0	2.43	15	34	1	R	NLDLDSIIAEVK	A
1	2	1::P02538	SWISS-PROT:P02538 Tax_Id=9606 Gene_Symbol=KRT6A Keratin, type II cytoskeletal 6A	3972	60293	307	172	62	46	7622	1	0	0	665.86	1329.71	2	1329.7	0.0032	327	338	0	25.27	17	35	0.0077	R	NLDLDSIIAEVK	A	Deamidated (NQ)	0.300000000000.0
1	2	1::P02538	SWISS-PROT:P02538 Tax_Id=9606 Gene_Symbol=KRT6A Keratin, type II cytoskeletal 6A	3972	60293	307	172	62	46	7623	1	0	0	665.861	1329.71	2	1329.7	0.0038	327	338	0	48.17	25	35	0.00027	R	NLDLDSIIAEVK	A	Deamidated (NQ)	0.300000000000.0
1	2	1::P02538	SWISS-PROT:P02538 Tax_Id=9606 Gene_Symbol=KRT6A Keratin, type II cytoskeletal 6A	3972	60293	307	172	62	46	7830	1	0	0	675.867	1349.72	2	1349.72	0.0011	261	272	1	64	20	34	2.2e-06	R	TAAENEFVTLKK	D
1	2	1::P02538	SWISS-PROT:P02538 Tax_Id=9606 Gene_Symbol=KRT6A Keratin, type II cytoskeletal 6A	3972	60293	307	172	62	46	7831	1	0	0	450.914	1349.72	3	1349.72	0.0022	261	272	1	17.63	14	34	0.022	R	TAAENEFVTLKK	D
1	2	1::P02538	SWISS-PROT:P02538 Tax_Id=9606 Gene_Symbol=KRT6A Keratin, type II cytoskeletal 6A	3972	60293	307	172	62	46	7832	1	0	0	450.914	1349.72	3	1349.72	0.0027	261	272	1	9.62	13	33	0.13	R	TAAENEFVTLKK	D
1	2	1::P02538	SWISS-PROT:P02538 Tax_Id=9606 Gene_Symbol=KRT6A Keratin, type II cytoskeletal 6A	3972	60293	307	172	62	46	7833	1	0	0	675.868	1349.72	2	1349.72	0.0028	261	272	1	65.24	20	33	1.8e-06	R	TAAENEFVTLKK	D
1	2	1::P02538	SWISS-PROT:P02538 Tax_Id=9606 Gene_Symbol=KRT6A Keratin, type II cytoskeletal 6A	3972	60293	307	172	62	46	7834	1	0	0	450.915	1349.72	3	1349.72	0.0036	261	272	1	74.9	33	33	3.3e-06	R	TAAENEFVTLKK	D
1	2	1::P02538	SWISS-PROT:P02538 Tax_Id=9606 Gene_Symbol=KRT6A Keratin, type II cytoskeletal 6A	3972	60293	307	172	62	46	7835	1	0	0	675.869	1349.72	2	1349.72	0.0037	261	272	1	5.78	13	33	0.29	R	TAAENEFVTLKK	D
1	2	1::P02538	SWISS-PROT:P02538 Tax_Id=9606 Gene_Symbol=KRT6A Keratin, type II cytoskeletal 6A	3972	60293	307	172	62	46	7836	1	0	0	450.915	1349.72	3	1349.72	0.0041	261	272	1	27.24	17	33	0.0049	R	TAAENEFVTLKK	D
1	2	1::P02538	SWISS-PROT:P02538 Tax_Id=9606 Gene_Symbol=KRT6A Keratin, type II cytoskeletal 6A	3972	60293	307	172	62	46	7837	1	0	0	450.915	1349.72	3	1349.72	0.005	261	272	1	69.96	31	33	6.5e-06	R	TAAENEFVTLKK	D
1	2	1::P02538	SWISS-PROT:P02538 Tax_Id=9606 Gene_Symbol=KRT6A Keratin, type II cytoskeletal 6A	3972	60293	307	172	62	46	7838	1	0	0	675.87	1349.72	2	1349.72	0.0056	261	272	1	21.44	14	33	0.0097	R	TAAENEFVTLKK	D
1	2	1::P02538	SWISS-PROT:P02538 Tax_Id=9606 Gene_Symbol=KRT6A Keratin, type II cytoskeletal 6A	3972	60293	307	172	62	46	7846	1	0	0	451.242	1350.7	3	1350.7	0.0019	261	272	1	14.2	13	35	0.047	R	TAAENEFVTLKK	D	Deamidated (NQ)	0.000030000000.0
1	2	1::P02538	SWISS-PROT:P02538 Tax_Id=9606 Gene_Symbol=KRT6A Keratin, type II cytoskeletal 6A	3972	60293	307	172	62	46	7847	1	0	0	451.243	1350.71	3	1350.7	0.0027	261	272	1	10.71	13	34	0.099	R	TAAENEFVTLKK	D	Deamidated (NQ)	0.000030000000.0
1	2	1::P02538	SWISS-PROT:P02538 Tax_Id=9606 Gene_Symbol=KRT6A Keratin, type II cytoskeletal 6A	3972	60293	307	172	62	46	7848	1	0	0	451.243	1350.71	3	1350.7	0.004	261	272	1	9.3	13	34	0.13	R	TAAENEFVTLKK	D	Deamidated (NQ)	0.000030000000.0
1	2	1::P02538	SWISS-PROT:P02538 Tax_Id=9606 Gene_Symbol=KRT6A Keratin, type II cytoskeletal 6A	3972	60293	307	172	62	46	7922	1	0	0	679.37	1356.73	2	1356.72	0.0006	425	436	1	53.05	25	34	8.7e-05	K	NKLEGLEDALQK	A
1	2	1::P02538	SWISS-PROT:P02538 Tax_Id=9606 Gene_Symbol=KRT6A Keratin, type II cytoskeletal 6A	3972	60293	307	172	62	46	7923	1	0	0	679.37	1356.73	2	1356.72	0.0011	425	436	1	62.55	31	34	4.2e-05	K	NKLEGLEDALQK	A
1	2	1::P02538	SWISS-PROT:P02538 Tax_Id=9606 Gene_Symbol=KRT6A Keratin, type II cytoskeletal 6A	3972	60293	307	172	62	46	7924	1	0	0	453.249	1356.73	3	1356.72	0.0013	425	436	1	34.56	25	34	0.0056	K	NKLEGLEDALQK	A
1	2	1::P02538	SWISS-PROT:P02538 Tax_Id=9606 Gene_Symbol=KRT6A Keratin, type II cytoskeletal 6A	3972	60293	307	172	62	46	7926	1	0	0	453.25	1356.73	3	1356.72	0.0019	425	436	1	25.91	18	35	0.0098	K	NKLEGLEDALQK	A
1	2	1::P02538	SWISS-PROT:P02538 Tax_Id=9606 Gene_Symbol=KRT6A Keratin, type II cytoskeletal 6A	3972	60293	307	172	62	46	7927	1	0	0	679.371	1356.73	2	1356.72	0.0019	425	436	1	23.78	26	35	0.093	K	NKLEGLEDALQK	A
1	2	1::P02538	SWISS-PROT:P02538 Tax_Id=9606 Gene_Symbol=KRT6A Keratin, type II cytoskeletal 6A	3972	60293	307	172	62	46	7928	1	0	0	453.25	1356.73	3	1356.72	0.0027	425	436	1	25.83	17	34	0.0071	K	NKLEGLEDALQK	A
1	2	1::P02538	SWISS-PROT:P02538 Tax_Id=9606 Gene_Symbol=KRT6A Keratin, type II cytoskeletal 6A	3972	60293	307	172	62	46	7929	1	0	0	679.371	1356.73	2	1356.72	0.0034	425	436	1	21.51	19	34	0.03	K	NKLEGLEDALQK	A
1	2	1::P02538	SWISS-PROT:P02538 Tax_Id=9606 Gene_Symbol=KRT6A Keratin, type II cytoskeletal 6A	3972	60293	307	172	62	46	8238	1	0	0	696.398	1390.78	2	1390.78	0.0003	456	467	1	73.87	24	31	6.5e-07	K	LALDVEIATYRK	L
1	2	1::P02538	SWISS-PROT:P02538 Tax_Id=9606 Gene_Symbol=KRT6A Keratin, type II cytoskeletal 6A	3972	60293	307	172	62	46	8239	1	0	0	696.399	1390.78	2	1390.78	0.0005	456	467	1	41.72	15	31	0.00012	K	LALDVEIATYRK	L
1	2	1::P02538	SWISS-PROT:P02538 Tax_Id=9606 Gene_Symbol=KRT6A Keratin, type II cytoskeletal 6A	3972	60293	307	172	62	46	8240	1	0	0	464.602	1390.78	3	1390.78	0.001	456	467	1	50.55	16	31	1.8e-05	K	LALDVEIATYRK	L
1	2	1::P02538	SWISS-PROT:P02538 Tax_Id=9606 Gene_Symbol=KRT6A Keratin, type II cytoskeletal 6A	3972	60293	307	172	62	46	8241	1	0	0	464.602	1390.78	3	1390.78	0.0021	456	467	1	54.04	16	31	8.6e-06	K	LALDVEIATYRK	L
1	2	1::P02538	SWISS-PROT:P02538 Tax_Id=9606 Gene_Symbol=KRT6A Keratin, type II cytoskeletal 6A	3972	60293	307	172	62	46	8242	1	0	0	464.602	1390.78	3	1390.78	0.0023	456	467	1	38.65	15	31	0.00024	K	LALDVEIATYRK	L
1	2	1::P02538	SWISS-PROT:P02538 Tax_Id=9606 Gene_Symbol=KRT6A Keratin, type II cytoskeletal 6A	3972	60293	307	172	62	46	8243	1	0	0	696.4	1390.79	2	1390.78	0.0031	456	467	1	39.36	15	30	0.0002	K	LALDVEIATYRK	L
1	2	1::P02538	SWISS-PROT:P02538 Tax_Id=9606 Gene_Symbol=KRT6A Keratin, type II cytoskeletal 6A	3972	60293	307	172	62	46	8244	1	0	0	464.603	1390.79	3	1390.78	0.0046	456	467	1	37.64	15	30	0.0003	K	LALDVEIATYRK	L
1	2	1::P02538	SWISS-PROT:P02538 Tax_Id=9606 Gene_Symbol=KRT6A Keratin, type II cytoskeletal 6A	3972	60293	307	172	62	46	8310	1	0	0	699.375	1396.74	2	1396.73	0.0013	169	180	1	72.15		35	9.7e-06	K	TLNNKFASFIDK	V
1	2	1::P02538	SWISS-PROT:P02538 Tax_Id=9606 Gene_Symbol=KRT6A Keratin, type II cytoskeletal 6A	3972	60293	307	172	62	46	8311	1	0	0	466.586	1396.74	3	1396.73	0.0017	169	180	1	52.17		34	0.00081	K	TLNNKFASFIDK	V
1	2	1::P02538	SWISS-PROT:P02538 Tax_Id=9606 Gene_Symbol=KRT6A Keratin, type II cytoskeletal 6A	3972	60293	307	172	62	46	8312	3	0	0	466.586	1396.74	3	1396.73	0.002	169	180	1	20.48		34	1.2	K	TLNNKFASFIDK	V
1	2	1::P02538	SWISS-PROT:P02538 Tax_Id=9606 Gene_Symbol=KRT6A Keratin, type II cytoskeletal 6A	3972	60293	307	172	62	46	8313	1	0	0	699.376	1396.74	2	1396.73	0.0023	169	180	1	73.62		34	5.9e-06	K	TLNNKFASFIDK	V
1	2	1::P02538	SWISS-PROT:P02538 Tax_Id=9606 Gene_Symbol=KRT6A Keratin, type II cytoskeletal 6A	3972	60293	307	172	62	46	8314	1	0	0	466.586	1396.74	3	1396.73	0.0024	169	180	1	37.33	15	34	0.00032	K	TLNNKFASFIDK	V
1	2	1::P02538	SWISS-PROT:P02538 Tax_Id=9606 Gene_Symbol=KRT6A Keratin, type II cytoskeletal 6A	3972	60293	307	172	62	46	8315	1	0	0	699.376	1396.74	2	1396.73	0.0026	169	180	1	3.44	13	34	0.47	K	TLNNKFASFIDK	V
1	2	1::P02538	SWISS-PROT:P02538 Tax_Id=9606 Gene_Symbol=KRT6A Keratin, type II cytoskeletal 6A	3972	60293	307	172	62	46	8316	1	0	0	466.587	1396.74	3	1396.73	0.003	169	180	1	38.77	15	34	0.00023	K	TLNNKFASFIDK	V
1	2	1::P02538	SWISS-PROT:P02538 Tax_Id=9606 Gene_Symbol=KRT6A Keratin, type II cytoskeletal 6A	3972	60293	307	172	62	46	8325	1	0	0	466.915	1397.72	3	1397.72	0.0039	169	180	1	33.93	17	35	0.0012	K	TLNNKFASFIDK	V	Deamidated (NQ)	0.000300000000.0
1	2	1::P02538	SWISS-PROT:P02538 Tax_Id=9606 Gene_Symbol=KRT6A Keratin, type II cytoskeletal 6A	3972	60293	307	172	62	46	8326	1	0	0	699.869	1397.72	2	1397.72	0.0044	169	180	1	18.76	14	35	0.017	K	TLNNKFASFIDK	V	Deamidated (NQ)	0.000300000000.0
1	2	1::P02538	SWISS-PROT:P02538 Tax_Id=9606 Gene_Symbol=KRT6A Keratin, type II cytoskeletal 6A	3972	60293	307	172	62	46	8327	1	0	0	466.915	1397.72	3	1397.72	0.0049	169	180	1	32.23	15	35	0.0012	K	TLNNKFASFIDK	V	Deamidated (NQ)	0.000300000000.0
1	2	1::P02538	SWISS-PROT:P02538 Tax_Id=9606 Gene_Symbol=KRT6A Keratin, type II cytoskeletal 6A	3972	60293	307	172	62	46	8413	1	0	0	704.36	1406.7	2	1406.7	0.0002	288	299	0	73.43	21	36	3.4e-07	K	ADTLTDEINFLR	A
1	2	1::P02538	SWISS-PROT:P02538 Tax_Id=9606 Gene_Symbol=KRT6A Keratin, type II cytoskeletal 6A	3972	60293	307	172	62	46	8414	1	0	0	469.909	1406.7	3	1406.7	0.0006	288	299	0	42.35	22	36	0.00052	K	ADTLTDEINFLR	A
1	2	1::P02538	SWISS-PROT:P02538 Tax_Id=9606 Gene_Symbol=KRT6A Keratin, type II cytoskeletal 6A	3972	60293	307	172	62	46	8415	1	0	0	704.361	1406.71	2	1406.7	0.0031	288	299	0	36.08	16	36	0.00051	K	ADTLTDEINFLR	A
1	2	1::P02538	SWISS-PROT:P02538 Tax_Id=9606 Gene_Symbol=KRT6A Keratin, type II cytoskeletal 6A	3972	60293	307	172	62	46	8423	1	0	0	704.851	1407.69	2	1407.69	0.0002	288	299	0	34.36	23	36	0.0039	K	ADTLTDEINFLR	A	Deamidated (NQ)	0.000000003000.0
1	2	1::P02538	SWISS-PROT:P02538 Tax_Id=9606 Gene_Symbol=KRT6A Keratin, type II cytoskeletal 6A	3972	60293	307	172	62	46	8424	1	0	0	704.852	1407.69	2	1407.69	0.0011	288	299	0	59.79	16	36	2.6e-06	K	ADTLTDEINFLR	A	Deamidated (NQ)	0.000000003000.0
1	2	1::P02538	SWISS-PROT:P02538 Tax_Id=9606 Gene_Symbol=KRT6A Keratin, type II cytoskeletal 6A	3972	60293	307	172	62	46	8576	1	0	0	712.822	1423.63	2	1423.63	0.0032	43	59	0	29.2	15	36	0.0019	R	GSGGLGGACGGAGFGSR	S
1	2	1::P02538	SWISS-PROT:P02538 Tax_Id=9606 Gene_Symbol=KRT6A Keratin, type II cytoskeletal 6A	3972	60293	307	172	62	46	8577	1	0	0	712.822	1423.63	2	1423.63	0.0036	43	59	0	70.76	23	36	9.2e-07	R	GSGGLGGACGGAGFGSR	S
1	2	1::P02538	SWISS-PROT:P02538 Tax_Id=9606 Gene_Symbol=KRT6A Keratin, type II cytoskeletal 6A	3972	60293	307	172	62	46	8849	1	0	1	724.391	1446.77	2	1446.77	-0.0004	534	550	0	88.18	18	34	5.4e-09	R	AIGGGLSSVGGGSSTIK	Y
1	2	1::P02538	SWISS-PROT:P02538 Tax_Id=9606 Gene_Symbol=KRT6A Keratin, type II cytoskeletal 6A	3972	60293	307	172	62	46	8850	1	0	1	483.263	1446.77	3	1446.77	-0.0002	534	550	0	52.44	16	34	1.2e-05	R	AIGGGLSSVGGGSSTIK	Y
1	2	1::P02538	SWISS-PROT:P02538 Tax_Id=9606 Gene_Symbol=KRT6A Keratin, type II cytoskeletal 6A	3972	60293	307	172	62	46	8851	1	0	1	724.391	1446.77	2	1446.77	-0.0001	534	550	0	98.42	19	34	5.9e-10	R	AIGGGLSSVGGGSSTIK	Y
1	2	1::P02538	SWISS-PROT:P02538 Tax_Id=9606 Gene_Symbol=KRT6A Keratin, type II cytoskeletal 6A	3972	60293	307	172	62	46	8852	1	0	1	724.391	1446.77	2	1446.77	0	534	550	0	36.27	15	34	0.0004	R	AIGGGLSSVGGGSSTIK	Y
1	2	1::P02538	SWISS-PROT:P02538 Tax_Id=9606 Gene_Symbol=KRT6A Keratin, type II cytoskeletal 6A	3972	60293	307	172	62	46	8853	1	0	1	724.391	1446.77	2	1446.77	0.0001	534	550	0	3.64	13	34	0.45	R	AIGGGLSSVGGGSSTIK	Y
1	2	1::P02538	SWISS-PROT:P02538 Tax_Id=9606 Gene_Symbol=KRT6A Keratin, type II cytoskeletal 6A	3972	60293	307	172	62	46	8854	1	0	1	483.263	1446.77	3	1446.77	0.0002	534	550	0	41.59	15	34	0.00013	R	AIGGGLSSVGGGSSTIK	Y
1	2	1::P02538	SWISS-PROT:P02538 Tax_Id=9606 Gene_Symbol=KRT6A Keratin, type II cytoskeletal 6A	3972	60293	307	172	62	46	8855	1	0	1	724.392	1446.77	2	1446.77	0.0016	534	550	0	12.03	13	34	0.074	R	AIGGGLSSVGGGSSTIK	Y
1	2	1::P02538	SWISS-PROT:P02538 Tax_Id=9606 Gene_Symbol=KRT6A Keratin, type II cytoskeletal 6A	3972	60293	307	172	62	46	8856	1	0	1	724.393	1446.77	2	1446.77	0.0035	534	550	0	11.93	13	34	0.076	R	AIGGGLSSVGGGSSTIK	Y
1	2	1::P02538	SWISS-PROT:P02538 Tax_Id=9606 Gene_Symbol=KRT6A Keratin, type II cytoskeletal 6A	3972	60293	307	172	62	46	8857	1	0	1	724.393	1446.77	2	1446.77	0.0039	534	550	0	12.86	14	34	0.08	R	AIGGGLSSVGGGSSTIK	Y
1	2	1::P02538	SWISS-PROT:P02538 Tax_Id=9606 Gene_Symbol=KRT6A Keratin, type II cytoskeletal 6A	3972	60293	307	172	62	46	8858	1	0	1	483.265	1446.77	3	1446.77	0.004	534	550	0	5.33	13	34	0.32	R	AIGGGLSSVGGGSSTIK	Y
1	2	1::P02538	SWISS-PROT:P02538 Tax_Id=9606 Gene_Symbol=KRT6A Keratin, type II cytoskeletal 6A	3972	60293	307	172	62	46	8859	1	0	1	724.394	1446.77	2	1446.77	0.0045	534	550	0	71.35	17	34	2.2e-07	R	AIGGGLSSVGGGSSTIK	Y
1	2	1::P02538	SWISS-PROT:P02538 Tax_Id=9606 Gene_Symbol=KRT6A Keratin, type II cytoskeletal 6A	3972	60293	307	172	62	46	8865	1	0	0	724.856	1447.7	2	1447.7	0.0013	261	272	1	46.2				R	TAAENEFVTLKK	D	Deamidated (NQ); Phospho (ST); Ammonium (DE) [+17.03]	0.500X30000000.0
1	2	1::P02538	SWISS-PROT:P02538 Tax_Id=9606 Gene_Symbol=KRT6A Keratin, type II cytoskeletal 6A	3972	60293	307	172	62	46	9000	1	0	0	485.9	1454.68	3	1454.68	0.0005	348	359	1	29.61	24	37	0.015	R	SRAEAESWYQTK	Y
1	2	1::P02538	SWISS-PROT:P02538 Tax_Id=9606 Gene_Symbol=KRT6A Keratin, type II cytoskeletal 6A	3972	60293	307	172	62	46	9002	1	0	0	728.347	1454.68	2	1454.68	0.0013	348	359	1	30.14	14	36	0.0015	R	SRAEAESWYQTK	Y
1	2	1::P02538	SWISS-PROT:P02538 Tax_Id=9606 Gene_Symbol=KRT6A Keratin, type II cytoskeletal 6A	3972	60293	307	172	62	46	9003	1	0	0	728.347	1454.68	2	1454.68	0.0015	348	359	1	16.26	14	36	0.03	R	SRAEAESWYQTK	Y
1	2	1::P02538	SWISS-PROT:P02538 Tax_Id=9606 Gene_Symbol=KRT6A Keratin, type II cytoskeletal 6A	3972	60293	307	172	62	46	9005	1	0	0	485.901	1454.68	3	1454.68	0.0024	348	359	1	32.37	25	37	0.011	R	SRAEAESWYQTK	Y
1	2	1::P02538	SWISS-PROT:P02538 Tax_Id=9606 Gene_Symbol=KRT6A Keratin, type II cytoskeletal 6A	3972	60293	307	172	62	46	9006	1	0	0	728.348	1454.68	2	1454.68	0.003	348	359	1	23.96	14	37	0.0058	R	SRAEAESWYQTK	Y
1	2	1::P02538	SWISS-PROT:P02538 Tax_Id=9606 Gene_Symbol=KRT6A Keratin, type II cytoskeletal 6A	3972	60293	307	172	62	46	9007	1	0	0	485.901	1454.68	3	1454.68	0.0037	348	359	1	11.32	17	37	0.2	R	SRAEAESWYQTK	Y
1	2	1::P02538	SWISS-PROT:P02538 Tax_Id=9606 Gene_Symbol=KRT6A Keratin, type II cytoskeletal 6A	3972	60293	307	172	62	46	9213	1	0	0	738.907	1475.8	2	1475.8	0.0012	183	194	1	6.47	16	33	0.49	R	FLEQQNKVLETK	W
1	2	1::P02538	SWISS-PROT:P02538 Tax_Id=9606 Gene_Symbol=KRT6A Keratin, type II cytoskeletal 6A	3972	60293	307	172	62	46	9214	1	0	0	738.907	1475.8	2	1475.8	0.0012	183	194	1	67.01	20	33	1e-06	R	FLEQQNKVLETK	W
1	2	1::P02538	SWISS-PROT:P02538 Tax_Id=9606 Gene_Symbol=KRT6A Keratin, type II cytoskeletal 6A	3972	60293	307	172	62	46	9215	1	0	0	738.907	1475.8	2	1475.8	0.0018	183	194	1	17.13	17	33	0.058	R	FLEQQNKVLETK	W
1	2	1::P02538	SWISS-PROT:P02538 Tax_Id=9606 Gene_Symbol=KRT6A Keratin, type II cytoskeletal 6A	3972	60293	307	172	62	46	9216	1	0	0	492.941	1475.8	3	1475.8	0.0026	183	194	1	53.32	17	33	1.3e-05	R	FLEQQNKVLETK	W
1	2	1::P02538	SWISS-PROT:P02538 Tax_Id=9606 Gene_Symbol=KRT6A Keratin, type II cytoskeletal 6A	3972	60293	307	172	62	46	9217	1	0	0	492.941	1475.8	3	1475.8	0.0028	183	194	1	53.51	18	33	1.5e-05	R	FLEQQNKVLETK	W
1	2	1::P02538	SWISS-PROT:P02538 Tax_Id=9606 Gene_Symbol=KRT6A Keratin, type II cytoskeletal 6A	3972	60293	307	172	62	46	9218	1	0	0	492.941	1475.8	3	1475.8	0.0034	183	194	1	10.4	13	33	0.11	R	FLEQQNKVLETK	W
1	2	1::P02538	SWISS-PROT:P02538 Tax_Id=9606 Gene_Symbol=KRT6A Keratin, type II cytoskeletal 6A	3972	60293	307	172	62	46	9228	1	0	0	493.269	1476.79	3	1476.78	0.0031	183	194	1	3.79	13	34	0.47	R	FLEQQNKVLETK	W	Deamidated (NQ)	0.000030000000.0
1	2	1::P02538	SWISS-PROT:P02538 Tax_Id=9606 Gene_Symbol=KRT6A Keratin, type II cytoskeletal 6A	3972	60293	307	172	62	46	9229	1	0	0	493.269	1476.79	3	1476.78	0.0038	183	194	1	2.6	13	34	0.57	R	FLEQQNKVLETK	W	Deamidated (NQ)	0.000003000000.0
1	2	1::P02538	SWISS-PROT:P02538 Tax_Id=9606 Gene_Symbol=KRT6A Keratin, type II cytoskeletal 6A	3972	60293	307	172	62	46	9230	1	0	0	493.271	1476.79	3	1476.78	0.0072	183	194	1	6.66	14	34	0.34	R	FLEQQNKVLETK	W	Deamidated (NQ)	0.000003000000.0
1	2	1::P02538	SWISS-PROT:P02538 Tax_Id=9606 Gene_Symbol=KRT6A Keratin, type II cytoskeletal 6A	3972	60293	307	172	62	46	9416	1	0	0	500.245	1497.71	3	1497.71	0.0041	17	30	1	1.77	13	36	0.68	R	GFSANSARLPGVSR	S	Phospho (ST)	0.00000500000000.0
1	2	1::P02538	SWISS-PROT:P02538 Tax_Id=9606 Gene_Symbol=KRT6A Keratin, type II cytoskeletal 6A	3972	60293	307	172	62	46	9567	1	0	0	762.412	1522.81	2	1522.81	0.002	444	455	1	60.08	27	34	2.7e-05	R	LLKEYQELMNVK	L	Oxidation (M)	0.000000004000.0
1	2	1::P02538	SWISS-PROT:P02538 Tax_Id=9606 Gene_Symbol=KRT6A Keratin, type II cytoskeletal 6A	3972	60293	307	172	62	46	9568	1	0	0	762.412	1522.81	2	1522.81	0.0021	444	455	1	51.77	21	34	4.7e-05	R	LLKEYQELMNVK	L	Oxidation (M)	0.000000004000.0
1	2	1::P02538	SWISS-PROT:P02538 Tax_Id=9606 Gene_Symbol=KRT6A Keratin, type II cytoskeletal 6A	3972	60293	307	172	62	46	9571	1	0	0	508.611	1522.81	3	1522.81	0.0033	444	455	1	51.61	19	34	2.8e-05	R	LLKEYQELMNVK	L	Oxidation (M)	0.000000004000.0
1	2	1::P02538	SWISS-PROT:P02538 Tax_Id=9606 Gene_Symbol=KRT6A Keratin, type II cytoskeletal 6A	3972	60293	307	172	62	46	9572	1	0	0	508.611	1522.81	3	1522.81	0.0037	444	455	1	39.47				R	LLKEYQELMNVK	L	Deamidated (NQ); Oxidation (M); Amidated (C-term) [-0.98]	0.000000004300.X
1	2	1::P02538	SWISS-PROT:P02538 Tax_Id=9606 Gene_Symbol=KRT6A Keratin, type II cytoskeletal 6A	3972	60293	307	172	62	46	9573	1	0	0	762.413	1522.81	2	1522.81	0.0041	444	455	1	18.25	25	34	0.25	R	LLKEYQELMNVK	L	Oxidation (M)	0.000000004000.0
1	2	1::P02538	SWISS-PROT:P02538 Tax_Id=9606 Gene_Symbol=KRT6A Keratin, type II cytoskeletal 6A	3972	60293	307	172	62	46	9574	1	0	0	762.413	1522.81	2	1522.81	0.0042	444	455	1	28.62	24	34	0.02	R	LLKEYQELMNVK	L	Oxidation (M)	0.000000004000.0
1	2	1::P02538	SWISS-PROT:P02538 Tax_Id=9606 Gene_Symbol=KRT6A Keratin, type II cytoskeletal 6A	3972	60293	307	172	62	46	9575	1	0	0	508.611	1522.81	3	1522.81	0.0045	444	455	1	51.62	20	34	3.9e-05	R	LLKEYQELMNVK	L	Oxidation (M)	0.000000004000.0
1	2	1::P02538	SWISS-PROT:P02538 Tax_Id=9606 Gene_Symbol=KRT6A Keratin, type II cytoskeletal 6A	3972	60293	307	172	62	46	9576	1	0	0	508.611	1522.81	3	1522.81	0.0048	444	455	1	8.82	13	34	0.15	R	LLKEYQELMNVK	L	Oxidation (M)	0.000000004000.0
1	2	1::P02538	SWISS-PROT:P02538 Tax_Id=9606 Gene_Symbol=KRT6A Keratin, type II cytoskeletal 6A	3972	60293	307	172	62	46	9577	1	0	0	508.611	1522.81	3	1522.81	0.005	444	455	1	16.14	14	34	0.033	R	LLKEYQELMNVK	L	Oxidation (M)	0.000000004000.0
1	2	1::P02538	SWISS-PROT:P02538 Tax_Id=9606 Gene_Symbol=KRT6A Keratin, type II cytoskeletal 6A	3972	60293	307	172	62	46	9937	1	0	0	524.95	1571.83	3	1571.83	0.0017	161	173	2	2.01	13	35	0.65	R	AEEREQIKTLNNK	F
1	2	1::P02538	SWISS-PROT:P02538 Tax_Id=9606 Gene_Symbol=KRT6A Keratin, type II cytoskeletal 6A	3972	60293	307	172	62	46	10019	1	0	0	795.366	1588.72	2	1588.72	-0.0077	70	86	0	46.82				R	ISIGGGSCAISGGYGSR	A	Phospho (ST); Cys->Ala (C) [-31.97]	0.0000005X000000000.0
1	2	1::P02538	SWISS-PROT:P02538 Tax_Id=9606 Gene_Symbol=KRT6A Keratin, type II cytoskeletal 6A	3972	60293	307	172	62	46	10020	1	0	0	795.366	1588.72	2	1588.72	-0.007	70	86	0	46.4				R	ISIGGGSCAISGGYGSR	A	Phospho (ST); Cys->Ala (C) [-31.97]	0.0000005X000000000.0
1	2	1::P02538	SWISS-PROT:P02538 Tax_Id=9606 Gene_Symbol=KRT6A Keratin, type II cytoskeletal 6A	3972	60293	307	172	62	46	10056	1	0	0	799.884	1597.75	2	1597.75	0.0018	70	86	0	107.53	19	37	8.3e-11	R	ISIGGGSCAISGGYGSR	A
1	2	1::P02538	SWISS-PROT:P02538 Tax_Id=9606 Gene_Symbol=KRT6A Keratin, type II cytoskeletal 6A	3972	60293	307	172	62	46	10057	1	0	0	799.885	1597.76	2	1597.75	0.004	70	86	0	102.28	19	37	2.6e-10	R	ISIGGGSCAISGGYGSR	A
1	2	1::P02538	SWISS-PROT:P02538 Tax_Id=9606 Gene_Symbol=KRT6A Keratin, type II cytoskeletal 6A	3972	60293	307	172	62	46	10058	1	0	0	533.593	1597.76	3	1597.75	0.0049	70	86	0	12.71	13	37	0.064	R	ISIGGGSCAISGGYGSR	A
1	2	1::P02538	SWISS-PROT:P02538 Tax_Id=9606 Gene_Symbol=KRT6A Keratin, type II cytoskeletal 6A	3972	60293	307	172	62	46	10253	2	0	0	819.428	1636.84	2	1636.86	-0.0149	169	182	2	42.34				K	TLNNKFASFIDKVR	F	Deamidated (NQ); Xle->Pro (L) [-16.03]	0.0X030000000000.0
1	2	1::P02538	SWISS-PROT:P02538 Tax_Id=9606 Gene_Symbol=KRT6A Keratin, type II cytoskeletal 6A	3972	60293	307	172	62	46	10300	1	0	1	822.367	1642.72	2	1642.71	0.0081	534	550	0	55.88				R	AIGGGLSSVGGGSSTIK	Y	2 Phospho (ST); Thr->His (T) [+36.01]	0.00000000000055X00.0
1	2	1::P02538	SWISS-PROT:P02538 Tax_Id=9606 Gene_Symbol=KRT6A Keratin, type II cytoskeletal 6A	3972	60293	307	172	62	46	10351	1	0	0	551.643	1651.91	3	1651.9	0.0034	169	182	2	30.53	14	32	0.0014	K	TLNNKFASFIDKVR	F
1	2	1::P02538	SWISS-PROT:P02538 Tax_Id=9606 Gene_Symbol=KRT6A Keratin, type II cytoskeletal 6A	3972	60293	307	172	62	46	10352	5	0	0	551.643	1651.91	3	1651.9	0.0036	169	182	2	35.94				K	TLNNKFASFIDKVR	F
1	2	1::P02538	SWISS-PROT:P02538 Tax_Id=9606 Gene_Symbol=KRT6A Keratin, type II cytoskeletal 6A	3972	60293	307	172	62	46	10353	1	0	0	551.644	1651.91	3	1651.89	0.0156	169	182	2	36.37				K	TLNNKFASFIDKVR	F	Acetyl (K); Deamidated (NQ); Asn->Ala (N) [-43.01]	0.003X1000000000.0
1	2	1::P02538	SWISS-PROT:P02538 Tax_Id=9606 Gene_Symbol=KRT6A Keratin, type II cytoskeletal 6A	3972	60293	307	172	62	46	10357	1	0	0	551.971	1652.89	3	1652.89	0.0032	169	182	2	23.12	14	33	0.0068	K	TLNNKFASFIDKVR	F	Deamidated (NQ)	0.00030000000000.0
1	2	1::P02538	SWISS-PROT:P02538 Tax_Id=9606 Gene_Symbol=KRT6A Keratin, type II cytoskeletal 6A	3972	60293	307	172	62	46	10444	1	0	0	557.97	1670.89	3	1670.88	0.0037	422	436	2	14.86	14	35	0.046	K	DAKNKLEGLEDALQK	A
1	2	1::P02538	SWISS-PROT:P02538 Tax_Id=9606 Gene_Symbol=KRT6A Keratin, type II cytoskeletal 6A	3972	60293	307	172	62	46	10631	1	0	0	570.951	1709.83	3	1709.83	0.0014	273	287	1	10.7	17	38	0.22	K	DVDAAYMNKVELQAK	A	Oxidation (M)	0.000000400000000.0
1	2	1::P02538	SWISS-PROT:P02538 Tax_Id=9606 Gene_Symbol=KRT6A Keratin, type II cytoskeletal 6A	3972	60293	307	172	62	46	10632	2	0	0	855.923	1709.83	2	1709.83	0.0017	273	287	1	60.16				K	DVDAAYMNKVELQAK	A	Oxidation (M)	0.000000400000000.0
1	2	1::P02538	SWISS-PROT:P02538 Tax_Id=9606 Gene_Symbol=KRT6A Keratin, type II cytoskeletal 6A	3972	60293	307	172	62	46	10633	2	0	0	570.951	1709.83	3	1709.83	0.0025	273	287	1	44.07				K	DVDAAYMNKVELQAK	A	Oxidation (M)	0.000000400000000.0
1	2	1::P02538	SWISS-PROT:P02538 Tax_Id=9606 Gene_Symbol=KRT6A Keratin, type II cytoskeletal 6A	3972	60293	307	172	62	46	10634	1	0	0	855.924	1709.83	2	1709.83	0.0032	273	287	1	36.66	30	37	0.012	K	DVDAAYMNKVELQAK	A	Oxidation (M)	0.000000400000000.0
1	2	1::P02538	SWISS-PROT:P02538 Tax_Id=9606 Gene_Symbol=KRT6A Keratin, type II cytoskeletal 6A	3972	60293	307	172	62	46	10635	1	0	0	855.924	1709.83	2	1709.83	0.0034	273	287	1	61.23	37	37	0.00021	K	DVDAAYMNKVELQAK	A	Oxidation (M)	0.000000400000000.0
1	2	1::P02538	SWISS-PROT:P02538 Tax_Id=9606 Gene_Symbol=KRT6A Keratin, type II cytoskeletal 6A	3972	60293	307	172	62	46	10636	1	0	0	570.952	1709.83	3	1709.83	0.0037	273	287	1	8.68	14	37	0.18	K	DVDAAYMNKVELQAK	A	Oxidation (M)	0.000000400000000.0
1	2	1::P02538	SWISS-PROT:P02538 Tax_Id=9606 Gene_Symbol=KRT6A Keratin, type II cytoskeletal 6A	3972	60293	307	172	62	46	10637	1	0	0	570.952	1709.83	3	1709.83	0.0048	273	287	1	39.39	28	37	0.0043	K	DVDAAYMNKVELQAK	A	Oxidation (M)	0.000000400000000.0
1	2	1::P02538	SWISS-PROT:P02538 Tax_Id=9606 Gene_Symbol=KRT6A Keratin, type II cytoskeletal 6A	3972	60293	307	172	62	46	10638	1	0	0	855.924	1709.83	2	1709.83	0.0049	273	287	1	19.4	22	37	0.1	K	DVDAAYMNKVELQAK	A	Oxidation (M)	0.000000400000000.0
1	2	1::P02538	SWISS-PROT:P02538 Tax_Id=9606 Gene_Symbol=KRT6A Keratin, type II cytoskeletal 6A	3972	60293	307	172	62	46	10639	1	0	0	570.952	1709.83	3	1709.83	0.005	273	287	1	41.83	29	37	0.0029	K	DVDAAYMNKVELQAK	A	Oxidation (M)	0.000000400000000.0
1	2	1::P02538	SWISS-PROT:P02538 Tax_Id=9606 Gene_Symbol=KRT6A Keratin, type II cytoskeletal 6A	3972	60293	307	172	62	46	10640	1	0	0	570.952	1709.84	3	1709.83	0.0056	273	287	1	7.62	19	37	0.84	K	DVDAAYMNKVELQAK	A	Oxidation (M)	0.000000400000000.0
1	2	1::P02538	SWISS-PROT:P02538 Tax_Id=9606 Gene_Symbol=KRT6A Keratin, type II cytoskeletal 6A	3972	60293	307	172	62	46	10641	1	0	0	570.952	1709.84	3	1709.83	0.0059	273	287	1	10.83	16	37	0.18	K	DVDAAYMNKVELQAK	A	Oxidation (M)	0.000000400000000.0
1	2	1::P02538	SWISS-PROT:P02538 Tax_Id=9606 Gene_Symbol=KRT6A Keratin, type II cytoskeletal 6A	3972	60293	307	172	62	46	10642	1	0	0	570.953	1709.84	3	1709.83	0.0067	273	287	1	37.7	27	37	0.0046	K	DVDAAYMNKVELQAK	A	Oxidation (M)	0.000000400000000.0
1	2	1::P02538	SWISS-PROT:P02538 Tax_Id=9606 Gene_Symbol=KRT6A Keratin, type II cytoskeletal 6A	3972	60293	307	172	62	46	10643	1	0	0	570.953	1709.84	3	1709.83	0.0072	273	287	1	35.79	35	37	0.046	K	DVDAAYMNKVELQAK	A	Oxidation (M)	0.000000400000000.0
1	2	1::P02538	SWISS-PROT:P02538 Tax_Id=9606 Gene_Symbol=KRT6A Keratin, type II cytoskeletal 6A	3972	60293	307	172	62	46	10651	1	0	0	856.415	1710.82	2	1710.81	0.0016	273	287	1	25.05	32	38	0.26	K	DVDAAYMNKVELQAK	A	Deamidated (NQ); Oxidation (M)	0.000000400000300.0
1	2	1::P02538	SWISS-PROT:P02538 Tax_Id=9606 Gene_Symbol=KRT6A Keratin, type II cytoskeletal 6A	3972	60293	307	172	62	46	10652	1	0	0	571.279	1710.82	3	1710.81	0.0029	273	287	1	13.38	22	38	0.37	K	DVDAAYMNKVELQAK	A	Deamidated (NQ); Oxidation (M)	0.000000430000000.0
1	2	1::P02538	SWISS-PROT:P02538 Tax_Id=9606 Gene_Symbol=KRT6A Keratin, type II cytoskeletal 6A	3972	60293	307	172	62	46	10654	2	0	0	856.416	1710.82	2	1710.81	0.0043	273	287	1	18.07	32	38	1.3	K	DVDAAYMNKVELQAK	A	Deamidated (NQ); Oxidation (M)	0.000000400000300.0
1	2	1::P02538	SWISS-PROT:P02538 Tax_Id=9606 Gene_Symbol=KRT6A Keratin, type II cytoskeletal 6A	3972	60293	307	172	62	46	10655	1	0	0	571.28	1710.82	3	1710.81	0.0047	273	287	1	45.07	34	38	0.0046	K	DVDAAYMNKVELQAK	A	Deamidated (NQ); Oxidation (M)	0.000000400000300.0
1	2	1::P02538	SWISS-PROT:P02538 Tax_Id=9606 Gene_Symbol=KRT6A Keratin, type II cytoskeletal 6A	3972	60293	307	172	62	46	10656	1	0	0	571.28	1710.82	3	1710.81	0.0048	273	287	1	8.05	14	38	0.2	K	DVDAAYMNKVELQAK	A	Deamidated (NQ); Oxidation (M)	0.000000430000000.0
1	2	1::P02538	SWISS-PROT:P02538 Tax_Id=9606 Gene_Symbol=KRT6A Keratin, type II cytoskeletal 6A	3972	60293	307	172	62	46	10657	2	0	0	571.28	1710.82	3	1710.81	0.0055	273	287	1	40.02	35	38	0.019	K	DVDAAYMNKVELQAK	A	Deamidated (NQ); Oxidation (M)	0.000000400000300.0
1	2	1::P02538	SWISS-PROT:P02538 Tax_Id=9606 Gene_Symbol=KRT6A Keratin, type II cytoskeletal 6A	3972	60293	307	172	62	46	10658	1	0	0	571.28	1710.82	3	1710.81	0.0058	273	287	1	5.89	13	38	0.31	K	DVDAAYMNKVELQAK	A	Deamidated (NQ); Oxidation (M)	0.000000430000000.0
1	2	1::P02538	SWISS-PROT:P02538 Tax_Id=9606 Gene_Symbol=KRT6A Keratin, type II cytoskeletal 6A	3972	60293	307	172	62	46	10659	1	0	0	571.28	1710.82	3	1710.81	0.0063	273	287	1	4.8	15	38	0.58	K	DVDAAYMNKVELQAK	A	Deamidated (NQ); Oxidation (M)	0.000000400000300.0
1	2	1::P02538	SWISS-PROT:P02538 Tax_Id=9606 Gene_Symbol=KRT6A Keratin, type II cytoskeletal 6A	3972	60293	307	172	62	46	10660	1	0	0	856.421	1710.83	2	1710.81	0.0144	273	287	1	17.24	19	37	0.079	K	DVDAAYMNKVELQAK	A	Deamidated (NQ); Oxidation (M)	0.000000400000300.0
1	2	1::P02538	SWISS-PROT:P02538 Tax_Id=9606 Gene_Symbol=KRT6A Keratin, type II cytoskeletal 6A	3972	60293	307	172	62	46	10661	2	0	0	571.283	1710.83	3	1710.81	0.0149	273	287	1	35.55				K	DVDAAYMNKVELQAK	A	Deamidated (NQ); Oxidation (M)	0.000000430000000.0
1	2	1::P02538	SWISS-PROT:P02538 Tax_Id=9606 Gene_Symbol=KRT6A Keratin, type II cytoskeletal 6A	3972	60293	307	172	62	46	10990	1	0	1	591.997	1772.97	3	1772.97	0.0018	190	204	1	58.61	16	33	3.2e-06	K	VLETKWTLLQEQGTK	T
1	2	1::P02538	SWISS-PROT:P02538 Tax_Id=9606 Gene_Symbol=KRT6A Keratin, type II cytoskeletal 6A	3972	60293	307	172	62	46	10991	1	0	1	591.997	1772.97	3	1772.97	0.0025	190	204	1	23.71	14	32	0.006	K	VLETKWTLLQEQGTK	T
1	2	1::P02538	SWISS-PROT:P02538 Tax_Id=9606 Gene_Symbol=KRT6A Keratin, type II cytoskeletal 6A	3972	60293	307	172	62	46	10992	1	0	1	887.492	1772.97	2	1772.97	0.0028	190	204	1	37.05	15	32	0.00034	K	VLETKWTLLQEQGTK	T
1	2	1::P02538	SWISS-PROT:P02538 Tax_Id=9606 Gene_Symbol=KRT6A Keratin, type II cytoskeletal 6A	3972	60293	307	172	62	46	10993	1	0	1	591.998	1772.97	3	1772.97	0.0061	190	204	1	13.03	13	32	0.06	K	VLETKWTLLQEQGTK	T
1	2	1::P02538	SWISS-PROT:P02538 Tax_Id=9606 Gene_Symbol=KRT6A Keratin, type II cytoskeletal 6A	3972	60293	307	172	62	46	11136	7	0	0	904.912	1807.81	2	1807.81	-0.0046	273	287	1	36				K	DVDAAYMNKVELQAK	A	Deamidated (NQ); Oxidation (M); Phospho (Y); Methyl:2H(3) (E) [+17.03]	0.0000064300X0000.0
1	2	1::P02538	SWISS-PROT:P02538 Tax_Id=9606 Gene_Symbol=KRT6A Keratin, type II cytoskeletal 6A	3972	60293	307	172	62	46	11281	3	0	0	460.489	1837.93	4	1837.92	0.0011	272	287	2	13.59	15	37	0.07	K	KDVDAAYMNKVELQAK	A	Oxidation (M)	0.0000000400000000.0
1	2	1::P02538	SWISS-PROT:P02538 Tax_Id=9606 Gene_Symbol=KRT6A Keratin, type II cytoskeletal 6A	3972	60293	307	172	62	46	11282	1	0	0	613.649	1837.93	3	1837.92	0.0021	272	287	2	7.92	19	37	0.65	K	KDVDAAYMNKVELQAK	A	Oxidation (M)	0.0000000400000000.0
1	2	1::P02538	SWISS-PROT:P02538 Tax_Id=9606 Gene_Symbol=KRT6A Keratin, type II cytoskeletal 6A	3972	60293	307	172	62	46	11284	2	0	0	613.65	1837.93	3	1837.92	0.0034	272	287	2	45.22				K	KDVDAAYMNKVELQAK	A	Oxidation (M)	0.0000000400000000.0
1	2	1::P02538	SWISS-PROT:P02538 Tax_Id=9606 Gene_Symbol=KRT6A Keratin, type II cytoskeletal 6A	3972	60293	307	172	62	46	11285	2	0	0	613.65	1837.93	3	1837.92	0.0038	272	287	2	44.46				K	KDVDAAYMNKVELQAK	A	Oxidation (M)	0.0000000400000000.0
1	2	1::P02538	SWISS-PROT:P02538 Tax_Id=9606 Gene_Symbol=KRT6A Keratin, type II cytoskeletal 6A	3972	60293	307	172	62	46	11359	1	0	1	620.306	1857.9	3	1857.9	-0.0014	360	375	1	6.13	13	38	0.27	K	YEELQVTAGRHGDDLR	N
1	2	1::P02538	SWISS-PROT:P02538 Tax_Id=9606 Gene_Symbol=KRT6A Keratin, type II cytoskeletal 6A	3972	60293	307	172	62	46	11412	1	0	0	937.478	1872.94	2	1872.94	0.0049	208	222	0	67.35				R	QNLEPLFEQYINNLR	R	Gln->pyro-Glu (N-term Q) [-17.03]	X.000000000000000.0
1	2	1::P02538	SWISS-PROT:P02538 Tax_Id=9606 Gene_Symbol=KRT6A Keratin, type II cytoskeletal 6A	3972	60293	307	172	62	46	11421	1	0	0	938.47	1874.93	2	1874.92	0.0099	208	222	0	70.59				R	QNLEPLFEQYINNLR	R	Deamidated (NQ); Xle->Pro (L) [-16.03]	0.00X000000003000.0
1	2	1::P02538	SWISS-PROT:P02538 Tax_Id=9606 Gene_Symbol=KRT6A Keratin, type II cytoskeletal 6A	3972	60293	307	172	62	46	11447	1	0	0	628.668	1882.98	3	1882.99	-0.0131	169	182	2	46.25				K	TLNNKFASFIDKVR	F	Acetyl (K); Deamidated (NQ); PhPip (N-term) [+188.09]	X.00031000000000.0
1	2	1::P02538	SWISS-PROT:P02538 Tax_Id=9606 Gene_Symbol=KRT6A Keratin, type II cytoskeletal 6A	3972	60293	307	172	62	46	11458	1	0	0	945.99	1889.97	2	1889.96	0.0027	208	222	0	70.97	17	37	2.2e-07	R	QNLEPLFEQYINNLR	R
1	2	1::P02538	SWISS-PROT:P02538 Tax_Id=9606 Gene_Symbol=KRT6A Keratin, type II cytoskeletal 6A	3972	60293	307	172	62	46	11459	1	0	0	630.999	1889.97	3	1889.96	0.0107	208	222	0	44.5	15	36	6.7e-05	R	QNLEPLFEQYINNLR	R
1	2	1::P02538	SWISS-PROT:P02538 Tax_Id=9606 Gene_Symbol=KRT6A Keratin, type II cytoskeletal 6A	3972	60293	307	172	62	46	11481	1	0	0	633.337	1896.99	3	1896.99	-0.0049	169	182	2	54.68				K	TLNNKFASFIDKVR	F	Acetyl (K); HexNAc (T) [+203.08]	0.X0001000000000.0
1	2	1::P02538	SWISS-PROT:P02538 Tax_Id=9606 Gene_Symbol=KRT6A Keratin, type II cytoskeletal 6A	3972	60293	307	172	62	46	11629	2	0	0	971.501	1940.99	2	1941.01	-0.0178	427	443	2	12.32	32	37	4.9	K	LEGLEDALQKAKQDLAR	L	Acetyl (K); 2 Deamidated (NQ)	0.00000000310030000.0
1	2	1::P02538	SWISS-PROT:P02538 Tax_Id=9606 Gene_Symbol=KRT6A Keratin, type II cytoskeletal 6A	3972	60293	307	172	62	46	11808	3	0	0	668.035	2001.08	3	2001.08	0.0014	169	182	2	36.11				K	TLNNKFASFIDKVR	F	Deamidated (NQ); LG-Hlactam-K (K) [+348.19]	0.0003X000000000.0
1	2	1::P02538	SWISS-PROT:P02538 Tax_Id=9606 Gene_Symbol=KRT6A Keratin, type II cytoskeletal 6A	3972	60293	307	172	62	46	11815	1	0	0	670.343	2008.01	3	2008.01	-0.0003	370	386	2	13.59	13	37	0.053	R	HGDDLRNTKQEIAEINR	M
1	2	1::P02538	SWISS-PROT:P02538 Tax_Id=9606 Gene_Symbol=KRT6A Keratin, type II cytoskeletal 6A	3972	60293	307	172	62	46	11817	1	0	0	503.01	2008.01	4	2008.01	0.0025	370	386	2	37.15	17	37	0.00052	R	HGDDLRNTKQEIAEINR	M
1	2	1::P02538	SWISS-PROT:P02538 Tax_Id=9606 Gene_Symbol=KRT6A Keratin, type II cytoskeletal 6A	3972	60293	307	172	62	46	11818	2	0	0	503.01	2008.01	4	2008.01	0.0027	370	386	2	45.37				R	HGDDLRNTKQEIAEINR	M
1	2	1::P02538	SWISS-PROT:P02538 Tax_Id=9606 Gene_Symbol=KRT6A Keratin, type II cytoskeletal 6A	3972	60293	307	172	62	46	11819	1	0	0	670.345	2008.01	3	2008.01	0.0039	370	386	2	60.5	16	37	2.2e-06	R	HGDDLRNTKQEIAEINR	M
1	2	1::P02538	SWISS-PROT:P02538 Tax_Id=9606 Gene_Symbol=KRT6A Keratin, type II cytoskeletal 6A	3972	60293	307	172	62	46	11820	1	0	0	402.61	2008.01	5	2008.01	0.0045	370	386	2	13.59	13	37	0.053	R	HGDDLRNTKQEIAEINR	M
1	2	1::P02538	SWISS-PROT:P02538 Tax_Id=9606 Gene_Symbol=KRT6A Keratin, type II cytoskeletal 6A	3972	60293	307	172	62	46	11821	1	0	0	503.011	2008.01	4	2008.01	0.0052	370	386	2	5.93	16	37	0.59	R	HGDDLRNTKQEIAEINR	M
1	2	1::P02538	SWISS-PROT:P02538 Tax_Id=9606 Gene_Symbol=KRT6A Keratin, type II cytoskeletal 6A	3972	60293	307	172	62	46	11890	1	0	0	1016.02	2030.02	2	2030.03	-0.0092	208	223	1	41.87				R	QNLEPLFEQYINNLRR	Q	Xle->Pro (I) [-16.03]	0.0000000000X00000.0
1	2	1::P02538	SWISS-PROT:P02538 Tax_Id=9606 Gene_Symbol=KRT6A Keratin, type II cytoskeletal 6A	3972	60293	307	172	62	46	11922	1	0	0	683.03	2046.07	3	2046.06	0.0041	208	223	1	24.2	14	36	0.006	R	QNLEPLFEQYINNLRR	Q
1	2	1::P02538	SWISS-PROT:P02538 Tax_Id=9606 Gene_Symbol=KRT6A Keratin, type II cytoskeletal 6A	3972	60293	307	172	62	46	11923	1	0	0	683.03	2046.07	3	2046.06	0.0048	208	223	1	15.5	15	36	0.05	R	QNLEPLFEQYINNLRR	Q
1	2	1::P02538	SWISS-PROT:P02538 Tax_Id=9606 Gene_Symbol=KRT6A Keratin, type II cytoskeletal 6A	3972	60293	307	172	62	46	11925	1	0	0	683.358	2047.05	3	2047.05	0.0038	208	223	1	13.34	13	37	0.056	R	QNLEPLFEQYINNLRR	Q	Deamidated (NQ)	0.0000000000030000.0
1	2	1::P02538	SWISS-PROT:P02538 Tax_Id=9606 Gene_Symbol=KRT6A Keratin, type II cytoskeletal 6A	3972	60293	307	172	62	46	11926	1	0	0	683.361	2047.06	3	2047.05	0.0111	208	223	1	27.82	14	36	0.0025	R	QNLEPLFEQYINNLRR	Q	Deamidated (NQ)	0.0000000000030000.0
1	2	1::P02538	SWISS-PROT:P02538 Tax_Id=9606 Gene_Symbol=KRT6A Keratin, type II cytoskeletal 6A	3972	60293	307	172	62	46	12462	1	0	0	749.737	2246.19	3	2246.18	0.0075	205	222	1	55.52	16	35	6.2e-06	K	TVRQNLEPLFEQYINNLR	R
1	2	1::P02538	SWISS-PROT:P02538 Tax_Id=9606 Gene_Symbol=KRT6A Keratin, type II cytoskeletal 6A	3972	60293	307	172	62	46	12714	1	0	0	777.069	2328.18	3	2328.18	-0.0007	282	299	1	52.76				K	VELQAKADTLTDEINFLR	A	Xlink:SSD (K) [+253.10]	0.00000X000000000000.0
1	2	1::P02538	SWISS-PROT:P02538 Tax_Id=9606 Gene_Symbol=KRT6A Keratin, type II cytoskeletal 6A	3972	60293	307	172	62	46	12809	1	0	1	787.047	2358.12	3	2358.11	0.0065	350	369	1	98.95				R	AEAESWYQTKYEELQVTAGR	H	Deamidated (NQ); Glu->Gln (E) [-0.98]	0.000X0003000000000000.0
1	2	1::P02538	SWISS-PROT:P02538 Tax_Id=9606 Gene_Symbol=KRT6A Keratin, type II cytoskeletal 6A	3972	60293	307	172	62	46	12810	1	0	1	787.047	2358.12	3	2358.11	0.0067	350	369	1	86.37				R	AEAESWYQTKYEELQVTAGR	H	Deamidated (NQ); Glu->Gln (E) [-0.98]	0.000X0003000000000000.0
1	2	1::P02538	SWISS-PROT:P02538 Tax_Id=9606 Gene_Symbol=KRT6A Keratin, type II cytoskeletal 6A	3972	60293	307	172	62	46	12814	1	0	1	787.38	2359.12	3	2359.11	0.0078	350	369	1	81.41				R	AEAESWYQTKYEELQVTAGR	H	Label:15N(1) (S) [+1.00]	0.0000X000000000000000.0
1	2	1::P02538	SWISS-PROT:P02538 Tax_Id=9606 Gene_Symbol=KRT6A Keratin, type II cytoskeletal 6A	3972	60293	307	172	62	46	12852	1	0	1	794.374	2380.1	3	2380.09	0.0049	350	369	1	39.09				R	AEAESWYQTKYEELQVTAGR	H	Cation:Na (DE) [+21.98]	0.00000000000X00000000.0
1	2	1::P02538	SWISS-PROT:P02538 Tax_Id=9606 Gene_Symbol=KRT6A Keratin, type II cytoskeletal 6A	3972	60293	307	172	62	46	12941	1	0	1	806.744	2417.21	3	2417.2	0.0065	534	559	1	26.93	14	38	0.003	R	AIGGGLSSVGGGSSTIKYTTTSSSSR	K
1	2	1::P02538	SWISS-PROT:P02538 Tax_Id=9606 Gene_Symbol=KRT6A Keratin, type II cytoskeletal 6A	3972	60293	307	172	62	46	12942	1	0	1	806.744	2417.21	3	2417.2	0.0071	534	559	1	5.48	13	38	0.31	R	AIGGGLSSVGGGSSTIKYTTTSSSSR	K
1	2	1::P02538	SWISS-PROT:P02538 Tax_Id=9606 Gene_Symbol=KRT6A Keratin, type II cytoskeletal 6A	3972	60293	307	172	62	46	12944	1	0	0	806.757	2417.25	3	2417.24	0.0058	327	347	1	63.99	33	36	4.4e-05	R	NLDLDSIIAEVKAQYEEIAQR	S
1	2	1::P02538	SWISS-PROT:P02538 Tax_Id=9606 Gene_Symbol=KRT6A Keratin, type II cytoskeletal 6A	3972	60293	307	172	62	46	13046	2	0	1	829.731	2486.17	3	2486.17	-0.0037	241	260	3	60.44				R	GMQDLVEDFKNKYEDEINKR	T	Oxidation:O(1) (ADEFHIKLMNPQRSTVWY) [+15.99]	0.0X000000000000000000.0
1	2	1::P02538	SWISS-PROT:P02538 Tax_Id=9606 Gene_Symbol=KRT6A Keratin, type II cytoskeletal 6A	3972	60293	307	172	62	46	13047	1	0	1	622.55	2486.17	4	2486.17	-0.0029	241	260	3	62.37				R	GMQDLVEDFKNKYEDEINKR	T	Oxidation:O(1) (ADEFHIKLMNPQRSTVWY) [+15.99]	0.00X00000000000000000.0
1	2	1::P02538	SWISS-PROT:P02538 Tax_Id=9606 Gene_Symbol=KRT6A Keratin, type II cytoskeletal 6A	3972	60293	307	172	62	46	13049	2	0	1	498.242	2486.17	5	2486.17	-0.0025	241	260	3	42.85				R	GMQDLVEDFKNKYEDEINKR	T	Deamidated (NQ); Oxidation (M); Asp->Asn (D) [-0.98]	0.043X0000000000000000.0
1	2	1::P02538	SWISS-PROT:P02538 Tax_Id=9606 Gene_Symbol=KRT6A Keratin, type II cytoskeletal 6A	3972	60293	307	172	62	46	13050	1	0	1	622.551	2486.17	4	2486.17	0	241	260	3	66.47				R	GMQDLVEDFKNKYEDEINKR	T	Oxidation:O(1) (ADEFHIKLMNPQRSTVWY) [+15.99]	0.0000000X000000000000.0
1	2	1::P02538	SWISS-PROT:P02538 Tax_Id=9606 Gene_Symbol=KRT6A Keratin, type II cytoskeletal 6A	3972	60293	307	172	62	46	13051	1	0	1	829.733	2486.18	3	2486.17	0.0015	241	260	3	77				R	GMQDLVEDFKNKYEDEINKR	T	Oxidation:O(1) (ADEFHIKLMNPQRSTVWY) [+15.99]	0.0X000000000000000000.0
1	2	1::P02538	SWISS-PROT:P02538 Tax_Id=9606 Gene_Symbol=KRT6A Keratin, type II cytoskeletal 6A	3972	60293	307	172	62	46	13052	1	0	1	498.243	2486.18	5	2486.17	0.0015	241	260	3	54.24				R	GMQDLVEDFKNKYEDEINKR	T	Deamidated (NQ); Oxidation (M); Glu->Gln (E) [-0.98]	0.040000X0003000000000.0
1	2	1::P02538	SWISS-PROT:P02538 Tax_Id=9606 Gene_Symbol=KRT6A Keratin, type II cytoskeletal 6A	3972	60293	307	172	62	46	13055	1	0	1	622.553	2486.18	4	2486.19	-0.0075	241	259	2	51.4				R	GMQDLVEDFKNKYEDEINK	R	Oxidation (M); HNE (CHK) [+156.12]	0.040000000000000000X.0
1	2	1::P02538	SWISS-PROT:P02538 Tax_Id=9606 Gene_Symbol=KRT6A Keratin, type II cytoskeletal 6A	3972	60293	307	172	62	46	13057	1	0	1	498.244	2486.18	5	2486.17	0.007	241	260	3	52.73				R	GMQDLVEDFKNKYEDEINKR	T	Deamidated (NQ); Oxidation (M); Asp->Asn (D) [-0.98]	0.043X0000000000000000.0
1	2	1::P02538	SWISS-PROT:P02538 Tax_Id=9606 Gene_Symbol=KRT6A Keratin, type II cytoskeletal 6A	3972	60293	307	172	62	46	13069	14	0	0	832.731	2495.17	3	2495.15	0.0169	447	466	1	2.27				K	EYQELMNVKLALDVEIATYR	K	2 Deamidated (NQ); Oxidation (M); Phospho (ST)	0.00300430000000000500.0
1	2	1::P02538	SWISS-PROT:P02538 Tax_Id=9606 Gene_Symbol=KRT6A Keratin, type II cytoskeletal 6A	3972	60293	307	172	62	46	13159	7	0	1	636.807	2543.2	4	2543.18	0.0149	241	260	3	54.96				R	GMQDLVEDFKNKYEDEINKR	T	Deamidated (NQ); Oxidation (M); Propionyl (N-term) [+56.03]	X.04300000000000000000.0
1	2	1::P02538	SWISS-PROT:P02538 Tax_Id=9606 Gene_Symbol=KRT6A Keratin, type II cytoskeletal 6A	3972	60293	307	172	62	46	13160	6	0	1	848.741	2543.2	3	2543.2	0.0038	241	260	3	43.84				R	GMQDLVEDFKNKYEDEINKR	T	Oxidation (M); Carbamidomethyl (N-term) [+57.02]	X.04000000000000000000.0
1	2	1::P02538	SWISS-PROT:P02538 Tax_Id=9606 Gene_Symbol=KRT6A Keratin, type II cytoskeletal 6A	3972	60293	307	172	62	46	13162	1	0	1	636.808	2543.2	4	2543.2	0.0049	241	260	3	60.09				R	GMQDLVEDFKNKYEDEINKR	T	Oxidation (M); Carbamidomethyl (N-term) [+57.02]	X.04000000000000000000.0
1	2	1::P02538	SWISS-PROT:P02538 Tax_Id=9606 Gene_Symbol=KRT6A Keratin, type II cytoskeletal 6A	3972	60293	307	172	62	46	13166	1	0	1	636.808	2543.2	4	2543.18	0.0181	241	260	3	60.92				R	GMQDLVEDFKNKYEDEINKR	T	Deamidated (NQ); Oxidation (M); Propionyl (N-term) [+56.03]	X.04000000003000000000.0
1	2	1::P02538	SWISS-PROT:P02538 Tax_Id=9606 Gene_Symbol=KRT6A Keratin, type II cytoskeletal 6A	3972	60293	307	172	62	46	13276	1	0	1	868.091	2601.25	3	2601.25	0.0062	348	369	2	70.26	20	40	5.3e-07	R	SRAEAESWYQTKYEELQVTAGR	H
1	2	1::P02538	SWISS-PROT:P02538 Tax_Id=9606 Gene_Symbol=KRT6A Keratin, type II cytoskeletal 6A	3972	60293	307	172	62	46	13277	1	0	1	868.092	2601.25	3	2601.25	0.0084	348	369	2	39.12	16	40	0.00028	R	SRAEAESWYQTKYEELQVTAGR	H
1	2	1::P02538	SWISS-PROT:P02538 Tax_Id=9606 Gene_Symbol=KRT6A Keratin, type II cytoskeletal 6A	3972	60293	307	172	62	46	13278	1	0	1	651.321	2601.26	4	2601.25	0.0094	348	369	2	64.69	19	40	1.6e-06	R	SRAEAESWYQTKYEELQVTAGR	H
1	2	1::P02538	SWISS-PROT:P02538 Tax_Id=9606 Gene_Symbol=KRT6A Keratin, type II cytoskeletal 6A	3972	60293	307	172	62	46	13279	1	0	1	651.321	2601.26	4	2601.25	0.0101	348	369	2	7.63	13	40	0.19	R	SRAEAESWYQTKYEELQVTAGR	H
1	2	1::P02538	SWISS-PROT:P02538 Tax_Id=9606 Gene_Symbol=KRT6A Keratin, type II cytoskeletal 6A	3972	60293	307	172	62	46	13280	1	0	1	868.093	2601.26	3	2601.25	0.0107	348	369	2	70.47	17	40	2.5e-07	R	SRAEAESWYQTKYEELQVTAGR	H
1	2	1::P02538	SWISS-PROT:P02538 Tax_Id=9606 Gene_Symbol=KRT6A Keratin, type II cytoskeletal 6A	3972	60293	307	172	62	46	13281	1	0	1	651.322	2601.26	4	2601.25	0.0121	348	369	2	66.95	20	40	1.1e-06	R	SRAEAESWYQTKYEELQVTAGR	H
1	2	1::P02538	SWISS-PROT:P02538 Tax_Id=9606 Gene_Symbol=KRT6A Keratin, type II cytoskeletal 6A	3972	60293	307	172	62	46	13282	1	0	1	651.322	2601.26	4	2601.25	0.0128	348	369	2	57.27	19	40	9.2e-06	R	SRAEAESWYQTKYEELQVTAGR	H
1	2	1::P02538	SWISS-PROT:P02538 Tax_Id=9606 Gene_Symbol=KRT6A Keratin, type II cytoskeletal 6A	3972	60293	307	172	62	46	13382	1	0	1	666.112	2660.42	4	2660.42	0.0002	183	204	2	19.77	14	34	0.014	R	FLEQQNKVLETKWTLLQEQGTK	T
1	2	1::P02538	SWISS-PROT:P02538 Tax_Id=9606 Gene_Symbol=KRT6A Keratin, type II cytoskeletal 6A	3972	60293	307	172	62	46	13383	1	0	1	666.113	2660.42	4	2660.42	0.0046	183	204	2	11.11	13	33	0.091	R	FLEQQNKVLETKWTLLQEQGTK	T
1	2	1::P02538	SWISS-PROT:P02538 Tax_Id=9606 Gene_Symbol=KRT6A Keratin, type II cytoskeletal 6A	3972	60293	307	172	62	46	13618	1	0	0	1024.14	3069.4	3	3069.39	0.0134	300	326	0	69.53				R	ALYDAELSQMQTHISDTSVVLSMDNNR	N	Deamidated (NQ); Oxidation (M); Methyl+Deamidated (Q) [+15.00]	0.0000000030X0000000000040000.0
1	2	1::P02538	SWISS-PROT:P02538 Tax_Id=9606 Gene_Symbol=KRT6A Keratin, type II cytoskeletal 6A	3972	60293	307	172	62	46	13619	1	0	0	768.359	3069.41	4	3069.4	0.0037	300	326	0	27.1	40	42	0.99	R	ALYDAELSQMQTHISDTSVVLSMDNNR	N	2 Oxidation (M)	0.000000000400000000000040000.0
1	2	1::P02538	SWISS-PROT:P02538 Tax_Id=9606 Gene_Symbol=KRT6A Keratin, type II cytoskeletal 6A	3972	60293	307	172	62	46	13620	1	0	0	768.359	3069.41	4	3069.4	0.0041	300	326	0	29.85		42	0.82	R	ALYDAELSQMQTHISDTSVVLSMDNNR	N	2 Oxidation (M)	0.000000000400000000000040000.0
1	2	1::P02538	SWISS-PROT:P02538 Tax_Id=9606 Gene_Symbol=KRT6A Keratin, type II cytoskeletal 6A	3972	60293	307	172	62	46	13621	1	0	0	1024.14	3069.41	3	3069.4	0.0049	300	326	0	68.61		41	0.00011	R	ALYDAELSQMQTHISDTSVVLSMDNNR	N	2 Oxidation (M)	0.000000000400000000000040000.0
1	2	1::P02538	SWISS-PROT:P02538 Tax_Id=9606 Gene_Symbol=KRT6A Keratin, type II cytoskeletal 6A	3972	60293	307	172	62	46	13622	1	0	0	1024.14	3069.41	3	3069.39	0.0164	300	326	0	52.55				R	ALYDAELSQMQTHISDTSVVLSMDNNR	N	Deamidated (NQ); Oxidation (M); Methyl+Deamidated (Q) [+15.00]	0.0000000030X0000000000040000.0
1	2	1::P02538	SWISS-PROT:P02538 Tax_Id=9606 Gene_Symbol=KRT6A Keratin, type II cytoskeletal 6A	3972	60293	307	172	62	46	13623	1	0	0	1024.14	3069.41	3	3069.43	-0.0272	300	326	0	60.26				R	ALYDAELSQMQTHISDTSVVLSMDNNR	N	Oxidation (M); Met->Phe (M) [+16.03]	0.000000000X00000000000040000.0
1	2	1::P02538	SWISS-PROT:P02538 Tax_Id=9606 Gene_Symbol=KRT6A Keratin, type II cytoskeletal 6A	3972	60293	307	172	62	46	13626	1	0	0	1024.48	3070.4	3	3070.39	0.0186	300	326	0	27.33	18	42	0.0069	R	ALYDAELSQMQTHISDTSVVLSMDNNR	N	Deamidated (NQ); 2 Oxidation (M)	0.000000000430000000000040000.0
1	2	1::P02538	SWISS-PROT:P02538 Tax_Id=9606 Gene_Symbol=KRT6A Keratin, type II cytoskeletal 6A	3972	60293	307	172	62	46	13627	1	0	0	768.859	3071.41	4	3071.43	-0.0193	300	326	0	45.35				R	ALYDAELSQMQTHISDTSVVLSMDNNR	N	Deamidated (NQ); Oxidation (M); Methyl:2H(3) (E) [+17.03]	0.00000X000030000000000040000.0
1	2	1::P02538	SWISS-PROT:P02538 Tax_Id=9606 Gene_Symbol=KRT6A Keratin, type II cytoskeletal 6A	3972	60293	307	172	62	46	13628	1	0	0	768.861	3071.41	4	3071.43	-0.012	300	326	0	38.38				R	ALYDAELSQMQTHISDTSVVLSMDNNR	N	Deamidated (NQ); Oxidation (M); Methyl:2H(3) (E) [+17.03]	0.00000X000030000000000040000.0
1	2	1::P02538	SWISS-PROT:P02538 Tax_Id=9606 Gene_Symbol=KRT6A Keratin, type II cytoskeletal 6A	3972	60293	307	172	62	46	13648	2	0	0	1031.47	3091.38	3	3091.38	0.0001	300	326	0	35.2				R	ALYDAELSQMQTHISDTSVVLSMDNNR	N	2 Oxidation (M); Cation:Na (DE) [+21.98]	0.00000X000400000000000040000.0
1	2	1::P02538	SWISS-PROT:P02538 Tax_Id=9606 Gene_Symbol=KRT6A Keratin, type II cytoskeletal 6A	3972	60293	307	172	62	46	13659	1	0	0	1034.52	3100.53	3	3100.55	-0.016	273	299	2	64.71				K	DVDAAYMNKVELQAKADTLTDEINFLR	A	Deamidated (NQ); Methyl:2H(3) (E) [+17.03]	0.0000000000X0300000000000000.0
1	2	1::P02538	SWISS-PROT:P02538 Tax_Id=9606 Gene_Symbol=KRT6A Keratin, type II cytoskeletal 6A	3972	60293	307	172	62	46	13660	1	0	0	776.142	3100.54	4	3100.55	-0.0073	273	299	2	39.45				K	DVDAAYMNKVELQAKADTLTDEINFLR	A	Deamidated (NQ); Methyl:2H(3) (E) [+17.03]	0.0000000000X0300000000000000.0
1	2	1::P02538	SWISS-PROT:P02538 Tax_Id=9606 Gene_Symbol=KRT6A Keratin, type II cytoskeletal 6A	3972	60293	307	172	62	46	13691	2	0	0	1050.8	3149.37	3	3149.37	-0.0031	300	326	0	7.78	21	42	1.2	R	ALYDAELSQMQTHISDTSVVLSMDNNR	N	2 Oxidation (M); Phospho (ST)	0.000000000400000005000040000.0
1	2	1::P02538	SWISS-PROT:P02538 Tax_Id=9606 Gene_Symbol=KRT6A Keratin, type II cytoskeletal 6A	3972	60293	307	172	62	46	13692	2	0	0	1050.8	3149.38	3	3149.37	0.0131	300	326	0	14.67	28	42	1.3	R	ALYDAELSQMQTHISDTSVVLSMDNNR	N	2 Oxidation (M); Phospho (ST)	0.000000000405000000000040000.0
1	2	1::P02538	SWISS-PROT:P02538 Tax_Id=9606 Gene_Symbol=KRT6A Keratin, type II cytoskeletal 6A	3972	60293	307	172	62	46	13696	1	0	0	1051.13	3150.38	3	3150.35	0.0251	300	326	0	9.24	19	42	0.54	R	ALYDAELSQMQTHISDTSVVLSMDNNR	N	Deamidated (NQ); 2 Oxidation (M); Phospho (ST)	0.000000000435000000000040000.0
1	2	1::P02538	SWISS-PROT:P02538 Tax_Id=9606 Gene_Symbol=KRT6A Keratin, type II cytoskeletal 6A	3972	60293	307	172	62	46	13697	5	0	0	1051.13	3150.38	3	3150.35	0.0251	300	326	0	15.9	33	42	3.2	R	ALYDAELSQMQTHISDTSVVLSMDNNR	N	Deamidated (NQ); 2 Oxidation (M); Phospho (ST)	0.000000000435000000000040000.0
1	3	2::P04259	Keratin, type II cytoskeletal 6B OS=Homo sapiens OX=9606 GN=KRT6B PE=1 SV=5	3116	60315	259	153	58	41	129	1	0	0	366.698	731.382	2	731.381	0.0009	235	240	0	14.3	18	34	0.14	R	LDSELR	N
1	3	2::P04259	Keratin, type II cytoskeletal 6B OS=Homo sapiens OX=9606 GN=KRT6B PE=1 SV=5	3116	60315	259	153	58	41	619	1	0	0	414.219	826.423	2	826.423	0.0003	174	180	0	36.18	15	30	0.00044	K	FASFIDK	V
1	3	2::P04259	Keratin, type II cytoskeletal 6B OS=Homo sapiens OX=9606 GN=KRT6B PE=1 SV=5	3116	60315	259	153	58	41	620	1	0	0	414.219	826.424	2	826.423	0.0013	174	180	0	39.48	16	30	0.00024	K	FASFIDK	V
1	3	2::P04259	Keratin, type II cytoskeletal 6B OS=Homo sapiens OX=9606 GN=KRT6B PE=1 SV=5	3116	60315	259	153	58	41	621	1	0	0	414.219	826.424	2	826.423	0.0016	174	180	0	7.62	13	30	0.19	K	FASFIDK	V
1	3	2::P04259	Keratin, type II cytoskeletal 6B OS=Homo sapiens OX=9606 GN=KRT6B PE=1 SV=5	3116	60315	259	153	58	41	1051	1	0	0	439.733	877.452	2	877.451	0.0011	2	9	0	0.91	13	33	0.82	M	ASTSTTIR	S	Acetyl (Protein N-term)	2.00000000.0
1	3	2::P04259	Keratin, type II cytoskeletal 6B OS=Homo sapiens OX=9606 GN=KRT6B PE=1 SV=5	3116	60315	259	153	58	41	1052	1	0	0	439.733	877.452	2	877.451	0.0014	2	9	0	8.72	13	33	0.15	M	ASTSTTIR	S	Acetyl (Protein N-term)	2.00000000.0
1	3	2::P04259	Keratin, type II cytoskeletal 6B OS=Homo sapiens OX=9606 GN=KRT6B PE=1 SV=5	3116	60315	259	153	58	41	1062	1	0	0	441.241	880.467	2	880.465	0.0018	60	68	0	30.73	14	30	0.0013	R	SLYGLGGSK	R
1	3	2::P04259	Keratin, type II cytoskeletal 6B OS=Homo sapiens OX=9606 GN=KRT6B PE=1 SV=5	3116	60315	259	153	58	41	1063	1	0	0	441.241	880.468	2	880.465	0.0024	60	68	0	36.39	15	31	0.00045	R	SLYGLGGSK	R
1	3	2::P04259	Keratin, type II cytoskeletal 6B OS=Homo sapiens OX=9606 GN=KRT6B PE=1 SV=5	3116	60315	259	153	58	41	1064	1	0	0	441.241	880.468	2	880.465	0.0027	60	68	0	30.94	14	32	0.0013	R	SLYGLGGSK	R
1	3	2::P04259	Keratin, type II cytoskeletal 6B OS=Homo sapiens OX=9606 GN=KRT6B PE=1 SV=5	3116	60315	259	153	58	41	1343	1	0	0	453.738	905.461	2	905.461	0.0007	183	189	0	6.21	15	33	0.38	R	FLEQQNK	V
1	3	2::P04259	Keratin, type II cytoskeletal 6B OS=Homo sapiens OX=9606 GN=KRT6B PE=1 SV=5	3116	60315	259	153	58	41	1716	1	0	0	473.259	944.504	2	944.504	0.0004	233	240	1	27.3	33	34	0.19	R	GRLDSELR	N
1	3	2::P04259	Keratin, type II cytoskeletal 6B OS=Homo sapiens OX=9606 GN=KRT6B PE=1 SV=5	3116	60315	259	153	58	41	1718	1	0	0	473.26	944.505	2	944.504	0.0008	233	240	1	39.4		34	0.017	R	GRLDSELR	N
1	3	2::P04259	Keratin, type II cytoskeletal 6B OS=Homo sapiens OX=9606 GN=KRT6B PE=1 SV=5	3116	60315	259	153	58	41	1719	1	0	0	473.26	944.505	2	944.504	0.0011	233	240	1	13.93	19	34	0.18	R	GRLDSELR	N
1	3	2::P04259	Keratin, type II cytoskeletal 6B OS=Homo sapiens OX=9606 GN=KRT6B PE=1 SV=5	3116	60315	259	153	58	41	1721	1	0	0	473.26	944.505	2	944.504	0.0014	233	240	1	28.74	29	34	0.065	R	GRLDSELR	N
1	3	2::P04259	Keratin, type II cytoskeletal 6B OS=Homo sapiens OX=9606 GN=KRT6B PE=1 SV=5	3116	60315	259	153	58	41	1722	1	0	0	473.26	944.505	2	944.504	0.0015	233	240	1	8.47	19	34	0.69	R	GRLDSELR	N
1	3	2::P04259	Keratin, type II cytoskeletal 6B OS=Homo sapiens OX=9606 GN=KRT6B PE=1 SV=5	3116	60315	259	153	58	41	2105	1	0	0	486.759	971.504	2	971.504	0.0005	379	386	0	31.78	20	33	0.0035	K	QEIAEINR	M
1	3	2::P04259	Keratin, type II cytoskeletal 6B OS=Homo sapiens OX=9606 GN=KRT6B PE=1 SV=5	3116	60315	259	153	58	41	2106	1	0	0	486.76	971.505	2	971.504	0.001	379	386	0	33.9	19	33	0.0017	K	QEIAEINR	M
1	3	2::P04259	Keratin, type II cytoskeletal 6B OS=Homo sapiens OX=9606 GN=KRT6B PE=1 SV=5	3116	60315	259	153	58	41	2530	1	0	0	503.238	1004.46	2	1004.46	0.0015	468	475	0	3.39	13	34	0.48	K	LLEGEECR	L
1	3	2::P04259	Keratin, type II cytoskeletal 6B OS=Homo sapiens OX=9606 GN=KRT6B PE=1 SV=5	3116	60315	259	153	58	41	2740	1	0	1	513.765	1025.52	2	1025.51	0.0016	31	40	0	28.82	16	33	0.0026	R	SGFSSISVSR	S
1	3	2::P04259	Keratin, type II cytoskeletal 6B OS=Homo sapiens OX=9606 GN=KRT6B PE=1 SV=5	3116	60315	259	153	58	41	2741	1	0	1	513.766	1025.52	2	1025.51	0.0024	31	40	0	39.67	21	33	0.0008	R	SGFSSISVSR	S
1	3	2::P04259	Keratin, type II cytoskeletal 6B OS=Homo sapiens OX=9606 GN=KRT6B PE=1 SV=5	3116	60315	259	153	58	41	2742	1	0	1	513.766	1025.52	2	1025.51	0.0026	224	232	0	43.46				R	QLDNIVGER	G	Gln->pyro-Glu (N-term Q) [-17.03]	X.000000000.0
1	3	2::P04259	Keratin, type II cytoskeletal 6B OS=Homo sapiens OX=9606 GN=KRT6B PE=1 SV=5	3116	60315	259	153	58	41	2743	1	0	1	513.766	1025.52	2	1025.51	0.0031	31	40	0	32.41	21	33	0.0037	R	SGFSSISVSR	S
1	3	2::P04259	Keratin, type II cytoskeletal 6B OS=Homo sapiens OX=9606 GN=KRT6B PE=1 SV=5	3116	60315	259	153	58	41	2933	1	0	0	519.291	1036.57	2	1036.57	0.0002	60	69	1	23.94	17	31	0.012	R	SLYGLGGSKR	I
1	3	2::P04259	Keratin, type II cytoskeletal 6B OS=Homo sapiens OX=9606 GN=KRT6B PE=1 SV=5	3116	60315	259	153	58	41	2935	1	0	0	519.291	1036.57	2	1036.57	0.0014	60	69	1	14.14	13	31	0.047	R	SLYGLGGSKR	I
1	3	2::P04259	Keratin, type II cytoskeletal 6B OS=Homo sapiens OX=9606 GN=KRT6B PE=1 SV=5	3116	60315	259	153	58	41	2936	1	0	0	519.292	1036.57	2	1036.57	0.002	60	69	1	14.54	13	31	0.043	R	SLYGLGGSKR	I
1	3	2::P04259	Keratin, type II cytoskeletal 6B OS=Homo sapiens OX=9606 GN=KRT6B PE=1 SV=5	3116	60315	259	153	58	41	3039	1	0	1	522.278	1042.54	2	1042.54	0.0003	224	232	0	35.5	21	33	0.0022	R	QLDNIVGER	G
1	3	2::P04259	Keratin, type II cytoskeletal 6B OS=Homo sapiens OX=9606 GN=KRT6B PE=1 SV=5	3116	60315	259	153	58	41	3040	1	0	1	522.278	1042.54	2	1042.54	0.0003	224	232	0	25.33	19	33	0.014	R	QLDNIVGER	G
1	3	2::P04259	Keratin, type II cytoskeletal 6B OS=Homo sapiens OX=9606 GN=KRT6B PE=1 SV=5	3116	60315	259	153	58	41	3042	1	0	1	522.278	1042.54	2	1042.54	0.001	224	232	0	11.8	22	34	0.61	R	QLDNIVGER	G
1	3	2::P04259	Keratin, type II cytoskeletal 6B OS=Homo sapiens OX=9606 GN=KRT6B PE=1 SV=5	3116	60315	259	153	58	41	3902	1	0	0	541.803	1081.59	2	1081.59	0.0002	174	182	1	54.4		31	0.00026	K	FASFIDKVR	F
1	3	2::P04259	Keratin, type II cytoskeletal 6B OS=Homo sapiens OX=9606 GN=KRT6B PE=1 SV=5	3116	60315	259	153	58	41	3903	1	0	0	361.538	1081.59	3	1081.59	0.0002	174	182	1	17.03	20	31	0.1	K	FASFIDKVR	F
1	3	2::P04259	Keratin, type II cytoskeletal 6B OS=Homo sapiens OX=9606 GN=KRT6B PE=1 SV=5	3116	60315	259	153	58	41	3904	1	0	0	541.804	1081.59	2	1081.59	0.0011	174	182	1	17.72	21	31	0.13	K	FASFIDKVR	F
1	3	2::P04259	Keratin, type II cytoskeletal 6B OS=Homo sapiens OX=9606 GN=KRT6B PE=1 SV=5	3116	60315	259	153	58	41	3905	1	0	0	361.538	1081.59	3	1081.59	0.0015	174	182	1	28.55	25	31	0.026	K	FASFIDKVR	F
1	3	2::P04259	Keratin, type II cytoskeletal 6B OS=Homo sapiens OX=9606 GN=KRT6B PE=1 SV=5	3116	60315	259	153	58	41	3906	1	0	0	541.804	1081.59	2	1081.59	0.002	174	182	1	52.74	31	31	0.0004	K	FASFIDKVR	F
1	3	2::P04259	Keratin, type II cytoskeletal 6B OS=Homo sapiens OX=9606 GN=KRT6B PE=1 SV=5	3116	60315	259	153	58	41	3907	1	0	0	361.539	1081.6	3	1081.59	0.004	174	182	1	30.94	22	31	0.0074	K	FASFIDKVR	F
1	3	2::P04259	Keratin, type II cytoskeletal 6B OS=Homo sapiens OX=9606 GN=KRT6B PE=1 SV=5	3116	60315	259	153	58	41	3908	1	0	0	541.806	1081.6	2	1081.59	0.0044	174	182	1	46.04	27	31	0.00076	K	FASFIDKVR	F
1	3	2::P04259	Keratin, type II cytoskeletal 6B OS=Homo sapiens OX=9606 GN=KRT6B PE=1 SV=5	3116	60315	259	153	58	41	4111	1	0	0	548.809	1095.6	2	1095.6	-0.0007	391	399	1	3.59	13	31	0.46	R	LRSEIDHVK	K
1	3	2::P04259	Keratin, type II cytoskeletal 6B OS=Homo sapiens OX=9606 GN=KRT6B PE=1 SV=5	3116	60315	259	153	58	41	4112	1	0	0	366.209	1095.6	3	1095.6	0.0011	391	399	1	17.66	16	30	0.04	R	LRSEIDHVK	K
1	3	2::P04259	Keratin, type II cytoskeletal 6B OS=Homo sapiens OX=9606 GN=KRT6B PE=1 SV=5	3116	60315	259	153	58	41	4237	1	0	0	554.276	1106.54	2	1106.54	0.0011	339	347	0	44.46	15	34	6.8e-05	K	AQYEEIAQR	S
1	3	2::P04259	Keratin, type II cytoskeletal 6B OS=Homo sapiens OX=9606 GN=KRT6B PE=1 SV=5	3116	60315	259	153	58	41	4238	1	0	0	554.276	1106.54	2	1106.54	0.0012	339	347	0	25.97	14	34	0.0037	K	AQYEEIAQR	S
1	3	2::P04259	Keratin, type II cytoskeletal 6B OS=Homo sapiens OX=9606 GN=KRT6B PE=1 SV=5	3116	60315	259	153	58	41	4239	1	0	0	554.276	1106.54	2	1106.54	0.0014	339	347	0	40.18	15	34	0.00017	K	AQYEEIAQR	S
1	3	2::P04259	Keratin, type II cytoskeletal 6B OS=Homo sapiens OX=9606 GN=KRT6B PE=1 SV=5	3116	60315	259	153	58	41	4260	1	0	0	554.768	1107.52	2	1107.52	0.0019	339	347	0	26.68	14	35	0.0031	K	AQYEEIAQR	S	Deamidated (NQ)	0.000000030.0
1	3	2::P04259	Keratin, type II cytoskeletal 6B OS=Homo sapiens OX=9606 GN=KRT6B PE=1 SV=5	3116	60315	259	153	58	41	4384	1	0	0	559.274	1116.53	2	1116.53	-0.0003	60	69	1	16.5	16	35	0.053	R	SLYGLGGSKR	I	Phospho (ST)	0.5000000000.0
1	3	2::P04259	Keratin, type II cytoskeletal 6B OS=Homo sapiens OX=9606 GN=KRT6B PE=1 SV=5	3116	60315	259	153	58	41	4385	1	0	0	559.274	1116.53	2	1116.53	0.0004	60	69	1	3.54	13	35	0.46	R	SLYGLGGSKR	I	Phospho (ST)	0.5000000000.0
1	3	2::P04259	Keratin, type II cytoskeletal 6B OS=Homo sapiens OX=9606 GN=KRT6B PE=1 SV=5	3116	60315	259	153	58	41	4674	1	0	0	567.285	1132.56	2	1132.55	0.0014	467	475	1	9.6	13	35	0.13	R	KLLEGEECR	L
1	3	2::P04259	Keratin, type II cytoskeletal 6B OS=Homo sapiens OX=9606 GN=KRT6B PE=1 SV=5	3116	60315	259	153	58	41	4676	1	0	0	567.285	1132.56	2	1132.55	0.0018	467	475	1	5.23	13	35	0.32	R	KLLEGEECR	L
1	3	2::P04259	Keratin, type II cytoskeletal 6B OS=Homo sapiens OX=9606 GN=KRT6B PE=1 SV=5	3116	60315	259	153	58	41	5498	1	0	0	393.872	1178.59	3	1178.59	-0.0005	360	369	0	19.72	15	35	0.019	K	YEELQITAGR	H
1	3	2::P04259	Keratin, type II cytoskeletal 6B OS=Homo sapiens OX=9606 GN=KRT6B PE=1 SV=5	3116	60315	259	153	58	41	5499	2	0	0	590.304	1178.59	2	1178.59	0.0003	360	369	0	51.6				K	YEELQITAGR	H
1	3	2::P04259	Keratin, type II cytoskeletal 6B OS=Homo sapiens OX=9606 GN=KRT6B PE=1 SV=5	3116	60315	259	153	58	41	5500	1	0	0	590.305	1178.59	2	1178.59	0.0016	360	369	0	58.67		35	0.00025	K	YEELQITAGR	H
1	3	2::P04259	Keratin, type II cytoskeletal 6B OS=Homo sapiens OX=9606 GN=KRT6B PE=1 SV=5	3116	60315	259	153	58	41	5501	1	0	0	590.305	1178.59	2	1178.59	0.0016	360	369	0	19.41	14	35	0.017	K	YEELQITAGR	H
1	3	2::P04259	Keratin, type II cytoskeletal 6B OS=Homo sapiens OX=9606 GN=KRT6B PE=1 SV=5	3116	60315	259	153	58	41	5502	1	0	0	590.306	1178.6	2	1178.59	0.0038	360	369	0	50.58		35	0.0016	K	YEELQITAGR	H
1	3	2::P04259	Keratin, type II cytoskeletal 6B OS=Homo sapiens OX=9606 GN=KRT6B PE=1 SV=5	3116	60315	259	153	58	41	5507	1	0	0	590.795	1179.58	2	1179.58	-0.0008	360	369	0	22.55	21	36	0.039	K	YEELQITAGR	H	Deamidated (NQ)	0.0000300000.0
1	3	2::P04259	Keratin, type II cytoskeletal 6B OS=Homo sapiens OX=9606 GN=KRT6B PE=1 SV=5	3116	60315	259	153	58	41	5508	1	0	0	590.796	1179.58	2	1179.58	-0.0001	360	369	0	41.58		35	0.014	K	YEELQITAGR	H	Deamidated (NQ)	0.0000300000.0
1	3	2::P04259	Keratin, type II cytoskeletal 6B OS=Homo sapiens OX=9606 GN=KRT6B PE=1 SV=5	3116	60315	259	153	58	41	5801	1	0	1	600.329	1198.64	2	1198.64	0.0015	223	232	1	7.17	14	33	0.27	R	RQLDNIVGER	G
1	3	2::P04259	Keratin, type II cytoskeletal 6B OS=Homo sapiens OX=9606 GN=KRT6B PE=1 SV=5	3116	60315	259	153	58	41	5802	1	0	1	400.555	1198.64	3	1198.64	0.0026	223	232	1	1.86	13	34	0.67	R	RQLDNIVGER	G
1	3	2::P04259	Keratin, type II cytoskeletal 6B OS=Homo sapiens OX=9606 GN=KRT6B PE=1 SV=5	3116	60315	259	153	58	41	5958	2	0	0	602.322	1202.63	2	1202.63	-0.0005	195	204	0	50.53				K	WTLLQEQGTK	T
1	3	2::P04259	Keratin, type II cytoskeletal 6B OS=Homo sapiens OX=9606 GN=KRT6B PE=1 SV=5	3116	60315	259	153	58	41	5959	2	0	0	602.322	1202.63	2	1202.63	-0.0005	195	204	0	53.62				K	WTLLQEQGTK	T
1	3	2::P04259	Keratin, type II cytoskeletal 6B OS=Homo sapiens OX=9606 GN=KRT6B PE=1 SV=5	3116	60315	259	153	58	41	5960	1	0	0	602.322	1202.63	2	1202.63	-0.0002	195	204	0	28.45	14	35	0.0021	K	WTLLQEQGTK	T
1	3	2::P04259	Keratin, type II cytoskeletal 6B OS=Homo sapiens OX=9606 GN=KRT6B PE=1 SV=5	3116	60315	259	153	58	41	5961	2	0	0	602.323	1202.63	2	1202.63	0.0011	195	204	0	53.59				K	WTLLQEQGTK	T
1	3	2::P04259	Keratin, type II cytoskeletal 6B OS=Homo sapiens OX=9606 GN=KRT6B PE=1 SV=5	3116	60315	259	153	58	41	5962	1	0	0	602.323	1202.63	2	1202.63	0.0014	195	204	0	11.67	13	35	0.08	K	WTLLQEQGTK	T
1	3	2::P04259	Keratin, type II cytoskeletal 6B OS=Homo sapiens OX=9606 GN=KRT6B PE=1 SV=5	3116	60315	259	153	58	41	5964	1	0	0	602.324	1202.63	2	1202.63	0.003	195	204	0	31.3	14	35	0.0012	K	WTLLQEQGTK	T
1	3	2::P04259	Keratin, type II cytoskeletal 6B OS=Homo sapiens OX=9606 GN=KRT6B PE=1 SV=5	3116	60315	259	153	58	41	5971	2	0	0	602.815	1203.62	2	1203.61	0.0015	195	204	0	48.78				K	WTLLQEQGTK	T	Deamidated (NQ)	0.0000003000.0
1	3	2::P04259	Keratin, type II cytoskeletal 6B OS=Homo sapiens OX=9606 GN=KRT6B PE=1 SV=5	3116	60315	259	153	58	41	5972	2	0	0	602.815	1203.62	2	1203.61	0.0017	195	204	0	44.7				K	WTLLQEQGTK	T	Deamidated (NQ)	0.0000300000.0
1	3	2::P04259	Keratin, type II cytoskeletal 6B OS=Homo sapiens OX=9606 GN=KRT6B PE=1 SV=5	3116	60315	259	153	58	41	5976	1	0	0	602.816	1203.62	2	1203.61	0.0033	195	204	0	23.36	18	35	0.017	K	WTLLQEQGTK	T	Deamidated (NQ)	0.0000003000.0
1	3	2::P04259	Keratin, type II cytoskeletal 6B OS=Homo sapiens OX=9606 GN=KRT6B PE=1 SV=5	3116	60315	259	153	58	41	6096	1	0	0	606.78	1211.55	2	1211.55	-0.0004	350	359	0	22.55	29	35	0.27	R	AEAESWYQTK	Y
1	3	2::P04259	Keratin, type II cytoskeletal 6B OS=Homo sapiens OX=9606 GN=KRT6B PE=1 SV=5	3116	60315	259	153	58	41	6168	1	0	0	610.319	1218.62	2	1218.62	-0.0004	195	204	0	38.02				K	WTLLQEQGTK	T	Oxidation:O(1) (ADEFHIKLMNPQRSTVWY) [+15.99]	0.X000000000.0
1	3	2::P04259	Keratin, type II cytoskeletal 6B OS=Homo sapiens OX=9606 GN=KRT6B PE=1 SV=5	3116	60315	259	153	58	41	6181	1	0	1	610.797	1219.58	2	1219.58	0.0036	241	250	0	17.78	14	35	0.021	R	NMQDLVEDLK	N	Oxidation (M)	0.0400000000.0
1	3	2::P04259	Keratin, type II cytoskeletal 6B OS=Homo sapiens OX=9606 GN=KRT6B PE=1 SV=5	3116	60315	259	153	58	41	6239	1	0	0	611.819	1221.62	2	1221.62	-0.0008	261	271	0	58.96	21	36	8.9e-06	R	TAAENEFVTLK	K
1	3	2::P04259	Keratin, type II cytoskeletal 6B OS=Homo sapiens OX=9606 GN=KRT6B PE=1 SV=5	3116	60315	259	153	58	41	6240	1	0	0	611.82	1221.63	2	1221.62	0.001	261	271	0	58.94	21	35	8.8e-06	R	TAAENEFVTLK	K
1	3	2::P04259	Keratin, type II cytoskeletal 6B OS=Homo sapiens OX=9606 GN=KRT6B PE=1 SV=5	3116	60315	259	153	58	41	6241	1	0	0	611.822	1221.63	2	1221.62	0.0059	261	271	0	24.74	14	35	0.0048	R	TAAENEFVTLK	K
1	3	2::P04259	Keratin, type II cytoskeletal 6B OS=Homo sapiens OX=9606 GN=KRT6B PE=1 SV=5	3116	60315	259	153	58	41	6257	1	0	0	408.907	1223.7	3	1223.7	0.0004	391	400	2	2.94	13	29	0.53	R	LRSEIDHVKK	Q
1	3	2::P04259	Keratin, type II cytoskeletal 6B OS=Homo sapiens OX=9606 GN=KRT6B PE=1 SV=5	3116	60315	259	153	58	41	6258	1	0	0	408.908	1223.7	3	1223.7	0.0022	391	400	2	3.27	13	29	0.49	R	LRSEIDHVKK	Q
1	3	2::P04259	Keratin, type II cytoskeletal 6B OS=Homo sapiens OX=9606 GN=KRT6B PE=1 SV=5	3116	60315	259	153	58	41	6269	1	0	0	613.312	1224.61	2	1224.61	-0.0018	195	204	0	39.22				K	WTLLQEQGTK	T	Cation:Na (C-term) [+21.98]	0.0000000000.X
1	3	2::P04259	Keratin, type II cytoskeletal 6B OS=Homo sapiens OX=9606 GN=KRT6B PE=1 SV=5	3116	60315	259	153	58	41	6758	1	0	0	421.904	1262.69	3	1262.69	0.0017	456	466	0	33.71	27	32	0.013	K	LALDVEIATYR	K
1	3	2::P04259	Keratin, type II cytoskeletal 6B OS=Homo sapiens OX=9606 GN=KRT6B PE=1 SV=5	3116	60315	259	153	58	41	6759	1	0	0	632.352	1262.69	2	1262.69	0.0023	456	466	0	62.69		32	5.2e-05	K	LALDVEIATYR	K
1	3	2::P04259	Keratin, type II cytoskeletal 6B OS=Homo sapiens OX=9606 GN=KRT6B PE=1 SV=5	3116	60315	259	153	58	41	6760	1	0	0	632.352	1262.69	2	1262.69	0.0023	456	466	0	61.63		32	6.7e-05	K	LALDVEIATYR	K
1	3	2::P04259	Keratin, type II cytoskeletal 6B OS=Homo sapiens OX=9606 GN=KRT6B PE=1 SV=5	3116	60315	259	153	58	41	6761	1	0	0	421.904	1262.69	3	1262.69	0.0026	456	466	0	12.26	14	32	0.077	K	LALDVEIATYR	K
1	3	2::P04259	Keratin, type II cytoskeletal 6B OS=Homo sapiens OX=9606 GN=KRT6B PE=1 SV=5	3116	60315	259	153	58	41	6762	1	0	0	632.352	1262.69	2	1262.69	0.0027	456	466	0	55.19	29	33	0.00013	K	LALDVEIATYR	K
1	3	2::P04259	Keratin, type II cytoskeletal 6B OS=Homo sapiens OX=9606 GN=KRT6B PE=1 SV=5	3116	60315	259	153	58	41	6763	1	0	0	632.353	1262.69	2	1262.69	0.0038	456	466	0	58.48	31	32	0.00011	K	LALDVEIATYR	K
1	3	2::P04259	Keratin, type II cytoskeletal 6B OS=Homo sapiens OX=9606 GN=KRT6B PE=1 SV=5	3116	60315	259	153	58	41	6764	1	0	0	632.353	1262.69	2	1262.69	0.0039	456	466	0	75.7		32	2.5e-06	K	LALDVEIATYR	K
1	3	2::P04259	Keratin, type II cytoskeletal 6B OS=Homo sapiens OX=9606 GN=KRT6B PE=1 SV=5	3116	60315	259	153	58	41	6928	2	0	0	639.293	1276.57	2	1276.58	-0.0073	360	369	0	40.32				K	YEELQITAGR	H	Deamidated (NQ); Phospho (Y); Methyl:2H(3) (E) [+17.03]	0.6X00300000.0
1	3	2::P04259	Keratin, type II cytoskeletal 6B OS=Homo sapiens OX=9606 GN=KRT6B PE=1 SV=5	3116	60315	259	153	58	41	7168	1	0	0	651.31	1300.6	2	1300.61	-0.0095	195	204	0	41				K	WTLLQEQGTK	T	Deamidated (NQ); Phospho (ST); Methyl:2H(3) (C-term) [+17.03]	0.0000003050.X
1	3	2::P04259	Keratin, type II cytoskeletal 6B OS=Homo sapiens OX=9606 GN=KRT6B PE=1 SV=5	3116	60315	259	153	58	41	7170	1	0	0	651.311	1300.61	2	1300.61	-0.0069	195	204	0	41.4				K	WTLLQEQGTK	T	Deamidated (NQ); Phospho (ST); Methyl:2H(3) (C-term) [+17.03]	0.0000003050.X
1	3	2::P04259	Keratin, type II cytoskeletal 6B OS=Homo sapiens OX=9606 GN=KRT6B PE=1 SV=5	3116	60315	259	153	58	41	7316	2	0	0	436.89	1307.65	3	1307.65	0.0018	251	260	2	36.29				K	NKYEDEINKR	T
1	3	2::P04259	Keratin, type II cytoskeletal 6B OS=Homo sapiens OX=9606 GN=KRT6B PE=1 SV=5	3116	60315	259	153	58	41	7317	2	0	0	436.89	1307.65	3	1307.65	0.0025	251	260	2	40.76				K	NKYEDEINKR	T
1	3	2::P04259	Keratin, type II cytoskeletal 6B OS=Homo sapiens OX=9606 GN=KRT6B PE=1 SV=5	3116	60315	259	153	58	41	7318	2	0	0	436.89	1307.65	3	1307.65	0.0026	251	260	2	37.71				K	NKYEDEINKR	T
1	3	2::P04259	Keratin, type II cytoskeletal 6B OS=Homo sapiens OX=9606 GN=KRT6B PE=1 SV=5	3116	60315	259	153	58	41	7319	2	0	0	654.832	1307.65	2	1307.65	0.0034	251	260	2	30.02				K	NKYEDEINKR	T
1	3	2::P04259	Keratin, type II cytoskeletal 6B OS=Homo sapiens OX=9606 GN=KRT6B PE=1 SV=5	3116	60315	259	153	58	41	7321	1	0	0	654.834	1307.65	2	1307.65	0.007	251	260	2	20.32	14	35	0.014	K	NKYEDEINKR	T
1	3	2::P04259	Keratin, type II cytoskeletal 6B OS=Homo sapiens OX=9606 GN=KRT6B PE=1 SV=5	3116	60315	259	153	58	41	7445	1	0	0	657.862	1313.71	2	1313.71	0.0027	327	338	0	40.94				R	NLDLDSIIAEVK	A	ISD_z+2_ion (N-term) [-15.01]	X.000000000000.0
1	3	2::P04259	Keratin, type II cytoskeletal 6B OS=Homo sapiens OX=9606 GN=KRT6B PE=1 SV=5	3116	60315	259	153	58	41	7456	1	0	0	658.351	1314.69	2	1314.69	-0.0007	376	386	1	24.88	24	35	0.041	R	NTKQEIAEINR	M
1	3	2::P04259	Keratin, type II cytoskeletal 6B OS=Homo sapiens OX=9606 GN=KRT6B PE=1 SV=5	3116	60315	259	153	58	41	7457	1	0	0	439.237	1314.69	3	1314.69	0.0003	376	386	1	1.43	13	35	0.73	R	NTKQEIAEINR	M
1	3	2::P04259	Keratin, type II cytoskeletal 6B OS=Homo sapiens OX=9606 GN=KRT6B PE=1 SV=5	3116	60315	259	153	58	41	7458	1	0	0	658.352	1314.69	2	1314.69	0.0006	376	386	1	53.68	31	35	0.00033	R	NTKQEIAEINR	M
1	3	2::P04259	Keratin, type II cytoskeletal 6B OS=Homo sapiens OX=9606 GN=KRT6B PE=1 SV=5	3116	60315	259	153	58	41	7459	1	0	0	658.352	1314.69	2	1314.69	0.0009	376	386	1	46.06	32	35	0.0024	R	NTKQEIAEINR	M
1	3	2::P04259	Keratin, type II cytoskeletal 6B OS=Homo sapiens OX=9606 GN=KRT6B PE=1 SV=5	3116	60315	259	153	58	41	7460	1	0	0	439.237	1314.69	3	1314.69	0.0012	376	386	1	61.98	32	35	5.5e-05	R	NTKQEIAEINR	M
1	3	2::P04259	Keratin, type II cytoskeletal 6B OS=Homo sapiens OX=9606 GN=KRT6B PE=1 SV=5	3116	60315	259	153	58	41	7461	1	0	0	439.238	1314.69	3	1314.69	0.0019	376	386	1	66.85	33	35	2.5e-05	R	NTKQEIAEINR	M
1	3	2::P04259	Keratin, type II cytoskeletal 6B OS=Homo sapiens OX=9606 GN=KRT6B PE=1 SV=5	3116	60315	259	153	58	41	7514	1	0	0	662.301	1322.59	2	1322.59	-0.0035	195	204	0	41.34				K	WTLLQEQGTK	T	Acetyl (K); Phospho (ST); Didehydro (C-term K) [-2.02]	0.0000000051.X
1	3	2::P04259	Keratin, type II cytoskeletal 6B OS=Homo sapiens OX=9606 GN=KRT6B PE=1 SV=5	3116	60315	259	153	58	41	7616	1	0	0	665.367	1328.72	2	1328.72	0.0008	327	338	0	37.29	21	34	0.0015	R	NLDLDSIIAEVK	A
1	3	2::P04259	Keratin, type II cytoskeletal 6B OS=Homo sapiens OX=9606 GN=KRT6B PE=1 SV=5	3116	60315	259	153	58	41	7617	1	0	0	443.914	1328.72	3	1328.72	0.0031	327	338	0	22.33	24	34	0.08	R	NLDLDSIIAEVK	A
1	3	2::P04259	Keratin, type II cytoskeletal 6B OS=Homo sapiens OX=9606 GN=KRT6B PE=1 SV=5	3116	60315	259	153	58	41	7618	1	0	0	665.368	1328.72	2	1328.72	0.0033	327	338	0	47.7	21	34	0.00012	R	NLDLDSIIAEVK	A
1	3	2::P04259	Keratin, type II cytoskeletal 6B OS=Homo sapiens OX=9606 GN=KRT6B PE=1 SV=5	3116	60315	259	153	58	41	7619	2	0	0	665.369	1328.72	2	1328.72	0.0038	327	338	0	2.43	15	34	1	R	NLDLDSIIAEVK	A
1	3	2::P04259	Keratin, type II cytoskeletal 6B OS=Homo sapiens OX=9606 GN=KRT6B PE=1 SV=5	3116	60315	259	153	58	41	7622	1	0	0	665.86	1329.71	2	1329.7	0.0032	327	338	0	25.27	17	35	0.0077	R	NLDLDSIIAEVK	A	Deamidated (NQ)	0.300000000000.0
1	3	2::P04259	Keratin, type II cytoskeletal 6B OS=Homo sapiens OX=9606 GN=KRT6B PE=1 SV=5	3116	60315	259	153	58	41	7623	1	0	0	665.861	1329.71	2	1329.7	0.0038	327	338	0	48.17	25	35	0.00027	R	NLDLDSIIAEVK	A	Deamidated (NQ)	0.300000000000.0
1	3	2::P04259	Keratin, type II cytoskeletal 6B OS=Homo sapiens OX=9606 GN=KRT6B PE=1 SV=5	3116	60315	259	153	58	41	7830	1	0	0	675.867	1349.72	2	1349.72	0.0011	261	272	1	64	20	34	2.2e-06	R	TAAENEFVTLKK	D
1	3	2::P04259	Keratin, type II cytoskeletal 6B OS=Homo sapiens OX=9606 GN=KRT6B PE=1 SV=5	3116	60315	259	153	58	41	7831	1	0	0	450.914	1349.72	3	1349.72	0.0022	261	272	1	17.63	14	34	0.022	R	TAAENEFVTLKK	D
1	3	2::P04259	Keratin, type II cytoskeletal 6B OS=Homo sapiens OX=9606 GN=KRT6B PE=1 SV=5	3116	60315	259	153	58	41	7832	1	0	0	450.914	1349.72	3	1349.72	0.0027	261	272	1	9.62	13	33	0.13	R	TAAENEFVTLKK	D
1	3	2::P04259	Keratin, type II cytoskeletal 6B OS=Homo sapiens OX=9606 GN=KRT6B PE=1 SV=5	3116	60315	259	153	58	41	7833	1	0	0	675.868	1349.72	2	1349.72	0.0028	261	272	1	65.24	20	33	1.8e-06	R	TAAENEFVTLKK	D
1	3	2::P04259	Keratin, type II cytoskeletal 6B OS=Homo sapiens OX=9606 GN=KRT6B PE=1 SV=5	3116	60315	259	153	58	41	7834	1	0	0	450.915	1349.72	3	1349.72	0.0036	261	272	1	74.9	33	33	3.3e-06	R	TAAENEFVTLKK	D
1	3	2::P04259	Keratin, type II cytoskeletal 6B OS=Homo sapiens OX=9606 GN=KRT6B PE=1 SV=5	3116	60315	259	153	58	41	7835	1	0	0	675.869	1349.72	2	1349.72	0.0037	261	272	1	5.78	13	33	0.29	R	TAAENEFVTLKK	D
1	3	2::P04259	Keratin, type II cytoskeletal 6B OS=Homo sapiens OX=9606 GN=KRT6B PE=1 SV=5	3116	60315	259	153	58	41	7836	1	0	0	450.915	1349.72	3	1349.72	0.0041	261	272	1	27.24	17	33	0.0049	R	TAAENEFVTLKK	D
1	3	2::P04259	Keratin, type II cytoskeletal 6B OS=Homo sapiens OX=9606 GN=KRT6B PE=1 SV=5	3116	60315	259	153	58	41	7837	1	0	0	450.915	1349.72	3	1349.72	0.005	261	272	1	69.96	31	33	6.5e-06	R	TAAENEFVTLKK	D
1	3	2::P04259	Keratin, type II cytoskeletal 6B OS=Homo sapiens OX=9606 GN=KRT6B PE=1 SV=5	3116	60315	259	153	58	41	7838	1	0	0	675.87	1349.72	2	1349.72	0.0056	261	272	1	21.44	14	33	0.0097	R	TAAENEFVTLKK	D
1	3	2::P04259	Keratin, type II cytoskeletal 6B OS=Homo sapiens OX=9606 GN=KRT6B PE=1 SV=5	3116	60315	259	153	58	41	7846	1	0	0	451.242	1350.7	3	1350.7	0.0019	261	272	1	14.2	13	35	0.047	R	TAAENEFVTLKK	D	Deamidated (NQ)	0.000030000000.0
1	3	2::P04259	Keratin, type II cytoskeletal 6B OS=Homo sapiens OX=9606 GN=KRT6B PE=1 SV=5	3116	60315	259	153	58	41	7847	1	0	0	451.243	1350.71	3	1350.7	0.0027	261	272	1	10.71	13	34	0.099	R	TAAENEFVTLKK	D	Deamidated (NQ)	0.000030000000.0
1	3	2::P04259	Keratin, type II cytoskeletal 6B OS=Homo sapiens OX=9606 GN=KRT6B PE=1 SV=5	3116	60315	259	153	58	41	7848	1	0	0	451.243	1350.71	3	1350.7	0.004	261	272	1	9.3	13	34	0.13	R	TAAENEFVTLKK	D	Deamidated (NQ)	0.000030000000.0
1	3	2::P04259	Keratin, type II cytoskeletal 6B OS=Homo sapiens OX=9606 GN=KRT6B PE=1 SV=5	3116	60315	259	153	58	41	7922	1	0	0	679.37	1356.73	2	1356.72	0.0006	425	436	1	53.05	25	34	8.7e-05	K	NKLEGLEDALQK	A
1	3	2::P04259	Keratin, type II cytoskeletal 6B OS=Homo sapiens OX=9606 GN=KRT6B PE=1 SV=5	3116	60315	259	153	58	41	7923	1	0	0	679.37	1356.73	2	1356.72	0.0011	425	436	1	62.55	31	34	4.2e-05	K	NKLEGLEDALQK	A
1	3	2::P04259	Keratin, type II cytoskeletal 6B OS=Homo sapiens OX=9606 GN=KRT6B PE=1 SV=5	3116	60315	259	153	58	41	7924	1	0	0	453.249	1356.73	3	1356.72	0.0013	425	436	1	34.56	25	34	0.0056	K	NKLEGLEDALQK	A
1	3	2::P04259	Keratin, type II cytoskeletal 6B OS=Homo sapiens OX=9606 GN=KRT6B PE=1 SV=5	3116	60315	259	153	58	41	7926	1	0	0	453.25	1356.73	3	1356.72	0.0019	425	436	1	25.91	18	35	0.0098	K	NKLEGLEDALQK	A
1	3	2::P04259	Keratin, type II cytoskeletal 6B OS=Homo sapiens OX=9606 GN=KRT6B PE=1 SV=5	3116	60315	259	153	58	41	7927	1	0	0	679.371	1356.73	2	1356.72	0.0019	425	436	1	23.78	26	35	0.093	K	NKLEGLEDALQK	A
1	3	2::P04259	Keratin, type II cytoskeletal 6B OS=Homo sapiens OX=9606 GN=KRT6B PE=1 SV=5	3116	60315	259	153	58	41	7928	1	0	0	453.25	1356.73	3	1356.72	0.0027	425	436	1	25.83	17	34	0.0071	K	NKLEGLEDALQK	A
1	3	2::P04259	Keratin, type II cytoskeletal 6B OS=Homo sapiens OX=9606 GN=KRT6B PE=1 SV=5	3116	60315	259	153	58	41	7929	1	0	0	679.371	1356.73	2	1356.72	0.0034	425	436	1	21.51	19	34	0.03	K	NKLEGLEDALQK	A
1	3	2::P04259	Keratin, type II cytoskeletal 6B OS=Homo sapiens OX=9606 GN=KRT6B PE=1 SV=5	3116	60315	259	153	58	41	8238	1	0	0	696.398	1390.78	2	1390.78	0.0003	456	467	1	73.87	24	31	6.5e-07	K	LALDVEIATYRK	L
1	3	2::P04259	Keratin, type II cytoskeletal 6B OS=Homo sapiens OX=9606 GN=KRT6B PE=1 SV=5	3116	60315	259	153	58	41	8239	1	0	0	696.399	1390.78	2	1390.78	0.0005	456	467	1	41.72	15	31	0.00012	K	LALDVEIATYRK	L
1	3	2::P04259	Keratin, type II cytoskeletal 6B OS=Homo sapiens OX=9606 GN=KRT6B PE=1 SV=5	3116	60315	259	153	58	41	8240	1	0	0	464.602	1390.78	3	1390.78	0.001	456	467	1	50.55	16	31	1.8e-05	K	LALDVEIATYRK	L
1	3	2::P04259	Keratin, type II cytoskeletal 6B OS=Homo sapiens OX=9606 GN=KRT6B PE=1 SV=5	3116	60315	259	153	58	41	8241	1	0	0	464.602	1390.78	3	1390.78	0.0021	456	467	1	54.04	16	31	8.6e-06	K	LALDVEIATYRK	L
1	3	2::P04259	Keratin, type II cytoskeletal 6B OS=Homo sapiens OX=9606 GN=KRT6B PE=1 SV=5	3116	60315	259	153	58	41	8242	1	0	0	464.602	1390.78	3	1390.78	0.0023	456	467	1	38.65	15	31	0.00024	K	LALDVEIATYRK	L
1	3	2::P04259	Keratin, type II cytoskeletal 6B OS=Homo sapiens OX=9606 GN=KRT6B PE=1 SV=5	3116	60315	259	153	58	41	8243	1	0	0	696.4	1390.79	2	1390.78	0.0031	456	467	1	39.36	15	30	0.0002	K	LALDVEIATYRK	L
1	3	2::P04259	Keratin, type II cytoskeletal 6B OS=Homo sapiens OX=9606 GN=KRT6B PE=1 SV=5	3116	60315	259	153	58	41	8244	1	0	0	464.603	1390.79	3	1390.78	0.0046	456	467	1	37.64	15	30	0.0003	K	LALDVEIATYRK	L
1	3	2::P04259	Keratin, type II cytoskeletal 6B OS=Homo sapiens OX=9606 GN=KRT6B PE=1 SV=5	3116	60315	259	153	58	41	8310	1	0	0	699.375	1396.74	2	1396.73	0.0013	169	180	1	72.15		35	9.7e-06	K	TLNNKFASFIDK	V
1	3	2::P04259	Keratin, type II cytoskeletal 6B OS=Homo sapiens OX=9606 GN=KRT6B PE=1 SV=5	3116	60315	259	153	58	41	8311	1	0	0	466.586	1396.74	3	1396.73	0.0017	169	180	1	52.17		34	0.00081	K	TLNNKFASFIDK	V
1	3	2::P04259	Keratin, type II cytoskeletal 6B OS=Homo sapiens OX=9606 GN=KRT6B PE=1 SV=5	3116	60315	259	153	58	41	8312	3	0	0	466.586	1396.74	3	1396.73	0.002	169	180	1	20.48		34	1.2	K	TLNNKFASFIDK	V
1	3	2::P04259	Keratin, type II cytoskeletal 6B OS=Homo sapiens OX=9606 GN=KRT6B PE=1 SV=5	3116	60315	259	153	58	41	8313	1	0	0	699.376	1396.74	2	1396.73	0.0023	169	180	1	73.62		34	5.9e-06	K	TLNNKFASFIDK	V
1	3	2::P04259	Keratin, type II cytoskeletal 6B OS=Homo sapiens OX=9606 GN=KRT6B PE=1 SV=5	3116	60315	259	153	58	41	8314	1	0	0	466.586	1396.74	3	1396.73	0.0024	169	180	1	37.33	15	34	0.00032	K	TLNNKFASFIDK	V
1	3	2::P04259	Keratin, type II cytoskeletal 6B OS=Homo sapiens OX=9606 GN=KRT6B PE=1 SV=5	3116	60315	259	153	58	41	8315	1	0	0	699.376	1396.74	2	1396.73	0.0026	169	180	1	3.44	13	34	0.47	K	TLNNKFASFIDK	V
1	3	2::P04259	Keratin, type II cytoskeletal 6B OS=Homo sapiens OX=9606 GN=KRT6B PE=1 SV=5	3116	60315	259	153	58	41	8316	1	0	0	466.587	1396.74	3	1396.73	0.003	169	180	1	38.77	15	34	0.00023	K	TLNNKFASFIDK	V
1	3	2::P04259	Keratin, type II cytoskeletal 6B OS=Homo sapiens OX=9606 GN=KRT6B PE=1 SV=5	3116	60315	259	153	58	41	8325	1	0	0	466.915	1397.72	3	1397.72	0.0039	169	180	1	33.93	17	35	0.0012	K	TLNNKFASFIDK	V	Deamidated (NQ)	0.000300000000.0
1	3	2::P04259	Keratin, type II cytoskeletal 6B OS=Homo sapiens OX=9606 GN=KRT6B PE=1 SV=5	3116	60315	259	153	58	41	8326	1	0	0	699.869	1397.72	2	1397.72	0.0044	169	180	1	18.76	14	35	0.017	K	TLNNKFASFIDK	V	Deamidated (NQ)	0.000300000000.0
1	3	2::P04259	Keratin, type II cytoskeletal 6B OS=Homo sapiens OX=9606 GN=KRT6B PE=1 SV=5	3116	60315	259	153	58	41	8327	1	0	0	466.915	1397.72	3	1397.72	0.0049	169	180	1	32.23	15	35	0.0012	K	TLNNKFASFIDK	V	Deamidated (NQ)	0.000300000000.0
1	3	2::P04259	Keratin, type II cytoskeletal 6B OS=Homo sapiens OX=9606 GN=KRT6B PE=1 SV=5	3116	60315	259	153	58	41	8413	1	0	0	704.36	1406.7	2	1406.7	0.0002	288	299	0	73.43	21	36	3.4e-07	K	ADTLTDEINFLR	A
1	3	2::P04259	Keratin, type II cytoskeletal 6B OS=Homo sapiens OX=9606 GN=KRT6B PE=1 SV=5	3116	60315	259	153	58	41	8414	1	0	0	469.909	1406.7	3	1406.7	0.0006	288	299	0	42.35	22	36	0.00052	K	ADTLTDEINFLR	A
1	3	2::P04259	Keratin, type II cytoskeletal 6B OS=Homo sapiens OX=9606 GN=KRT6B PE=1 SV=5	3116	60315	259	153	58	41	8415	1	0	0	704.361	1406.71	2	1406.7	0.0031	288	299	0	36.08	16	36	0.00051	K	ADTLTDEINFLR	A
1	3	2::P04259	Keratin, type II cytoskeletal 6B OS=Homo sapiens OX=9606 GN=KRT6B PE=1 SV=5	3116	60315	259	153	58	41	8423	1	0	0	704.851	1407.69	2	1407.69	0.0002	288	299	0	34.36	23	36	0.0039	K	ADTLTDEINFLR	A	Deamidated (NQ)	0.000000003000.0
1	3	2::P04259	Keratin, type II cytoskeletal 6B OS=Homo sapiens OX=9606 GN=KRT6B PE=1 SV=5	3116	60315	259	153	58	41	8424	1	0	0	704.852	1407.69	2	1407.69	0.0011	288	299	0	59.79	16	36	2.6e-06	K	ADTLTDEINFLR	A	Deamidated (NQ)	0.000000003000.0
1	3	2::P04259	Keratin, type II cytoskeletal 6B OS=Homo sapiens OX=9606 GN=KRT6B PE=1 SV=5	3116	60315	259	153	58	41	8576	1	0	0	712.822	1423.63	2	1423.63	0.0032	43	59	0	29.2	15	36	0.0019	R	GSGGLGGACGGAGFGSR	S
1	3	2::P04259	Keratin, type II cytoskeletal 6B OS=Homo sapiens OX=9606 GN=KRT6B PE=1 SV=5	3116	60315	259	153	58	41	8577	1	0	0	712.822	1423.63	2	1423.63	0.0036	43	59	0	70.76	23	36	9.2e-07	R	GSGGLGGACGGAGFGSR	S
1	3	2::P04259	Keratin, type II cytoskeletal 6B OS=Homo sapiens OX=9606 GN=KRT6B PE=1 SV=5	3116	60315	259	153	58	41	8753	1	0	1	718.373	1434.73	2	1434.73	0	534	550	0	93.06	18	35	1.9e-09	R	ATGGGLSSVGGGSSTIK	Y
1	3	2::P04259	Keratin, type II cytoskeletal 6B OS=Homo sapiens OX=9606 GN=KRT6B PE=1 SV=5	3116	60315	259	153	58	41	8754	1	0	1	718.373	1434.73	2	1434.73	0.0008	534	550	0	25.92	17	35	0.0064	R	ATGGGLSSVGGGSSTIK	Y
1	3	2::P04259	Keratin, type II cytoskeletal 6B OS=Homo sapiens OX=9606 GN=KRT6B PE=1 SV=5	3116	60315	259	153	58	41	8755	1	0	1	718.373	1434.73	2	1434.73	0.0008	534	550	0	24.81	14	35	0.0047	R	ATGGGLSSVGGGSSTIK	Y
1	3	2::P04259	Keratin, type II cytoskeletal 6B OS=Homo sapiens OX=9606 GN=KRT6B PE=1 SV=5	3116	60315	259	153	58	41	8865	1	0	0	724.856	1447.7	2	1447.7	0.0013	261	272	1	46.2				R	TAAENEFVTLKK	D	Deamidated (NQ); Phospho (ST); Ammonium (DE) [+17.03]	0.500X30000000.0
1	3	2::P04259	Keratin, type II cytoskeletal 6B OS=Homo sapiens OX=9606 GN=KRT6B PE=1 SV=5	3116	60315	259	153	58	41	8868	1	0	0	724.873	1447.73	2	1447.73	0.0005	183	194	1	74.72				R	FLEQQNKVLDTK	W	Lys->Asn (K) [-14.05]	0.000000X00000.0
1	3	2::P04259	Keratin, type II cytoskeletal 6B OS=Homo sapiens OX=9606 GN=KRT6B PE=1 SV=5	3116	60315	259	153	58	41	9000	1	0	0	485.9	1454.68	3	1454.68	0.0005	348	359	1	29.61	24	37	0.015	R	SRAEAESWYQTK	Y
1	3	2::P04259	Keratin, type II cytoskeletal 6B OS=Homo sapiens OX=9606 GN=KRT6B PE=1 SV=5	3116	60315	259	153	58	41	9002	1	0	0	728.347	1454.68	2	1454.68	0.0013	348	359	1	30.14	14	36	0.0015	R	SRAEAESWYQTK	Y
1	3	2::P04259	Keratin, type II cytoskeletal 6B OS=Homo sapiens OX=9606 GN=KRT6B PE=1 SV=5	3116	60315	259	153	58	41	9003	1	0	0	728.347	1454.68	2	1454.68	0.0015	348	359	1	16.26	14	36	0.03	R	SRAEAESWYQTK	Y
1	3	2::P04259	Keratin, type II cytoskeletal 6B OS=Homo sapiens OX=9606 GN=KRT6B PE=1 SV=5	3116	60315	259	153	58	41	9005	1	0	0	485.901	1454.68	3	1454.68	0.0024	348	359	1	32.37	25	37	0.011	R	SRAEAESWYQTK	Y
1	3	2::P04259	Keratin, type II cytoskeletal 6B OS=Homo sapiens OX=9606 GN=KRT6B PE=1 SV=5	3116	60315	259	153	58	41	9006	1	0	0	728.348	1454.68	2	1454.68	0.003	348	359	1	23.96	14	37	0.0058	R	SRAEAESWYQTK	Y
1	3	2::P04259	Keratin, type II cytoskeletal 6B OS=Homo sapiens OX=9606 GN=KRT6B PE=1 SV=5	3116	60315	259	153	58	41	9007	1	0	0	485.901	1454.68	3	1454.68	0.0037	348	359	1	11.32	17	37	0.2	R	SRAEAESWYQTK	Y
1	3	2::P04259	Keratin, type II cytoskeletal 6B OS=Homo sapiens OX=9606 GN=KRT6B PE=1 SV=5	3116	60315	259	153	58	41	9077	1	0	0	731.9	1461.78	2	1461.78	0.0019	183	194	1	1.65	13	34	0.78	R	FLEQQNKVLDTK	W
1	3	2::P04259	Keratin, type II cytoskeletal 6B OS=Homo sapiens OX=9606 GN=KRT6B PE=1 SV=5	3116	60315	259	153	58	41	9078	1	0	0	488.269	1461.79	3	1461.78	0.0035	183	194	1	39.42	15	33	0.0002	R	FLEQQNKVLDTK	W
1	3	2::P04259	Keratin, type II cytoskeletal 6B OS=Homo sapiens OX=9606 GN=KRT6B PE=1 SV=5	3116	60315	259	153	58	41	9079	1	0	0	488.269	1461.79	3	1461.78	0.0036	183	194	1	4.79	13	33	0.35	R	FLEQQNKVLDTK	W
1	3	2::P04259	Keratin, type II cytoskeletal 6B OS=Homo sapiens OX=9606 GN=KRT6B PE=1 SV=5	3116	60315	259	153	58	41	9416	1	0	0	500.245	1497.71	3	1497.71	0.0041	17	30	1	1.77	13	36	0.68	R	GFSANSARLPGVSR	S	Phospho (ST)	0.00000500000000.0
1	3	2::P04259	Keratin, type II cytoskeletal 6B OS=Homo sapiens OX=9606 GN=KRT6B PE=1 SV=5	3116	60315	259	153	58	41	9567	1	0	0	762.412	1522.81	2	1522.81	0.002	444	455	1	60.08	27	34	2.7e-05	R	LLKEYQELMNVK	L	Oxidation (M)	0.000000004000.0
1	3	2::P04259	Keratin, type II cytoskeletal 6B OS=Homo sapiens OX=9606 GN=KRT6B PE=1 SV=5	3116	60315	259	153	58	41	9568	1	0	0	762.412	1522.81	2	1522.81	0.0021	444	455	1	51.77	21	34	4.7e-05	R	LLKEYQELMNVK	L	Oxidation (M)	0.000000004000.0
1	3	2::P04259	Keratin, type II cytoskeletal 6B OS=Homo sapiens OX=9606 GN=KRT6B PE=1 SV=5	3116	60315	259	153	58	41	9571	1	0	0	508.611	1522.81	3	1522.81	0.0033	444	455	1	51.61	19	34	2.8e-05	R	LLKEYQELMNVK	L	Oxidation (M)	0.000000004000.0
1	3	2::P04259	Keratin, type II cytoskeletal 6B OS=Homo sapiens OX=9606 GN=KRT6B PE=1 SV=5	3116	60315	259	153	58	41	9572	1	0	0	508.611	1522.81	3	1522.81	0.0037	444	455	1	39.47				R	LLKEYQELMNVK	L	Deamidated (NQ); Oxidation (M); Amidated (C-term) [-0.98]	0.000000004300.X
1	3	2::P04259	Keratin, type II cytoskeletal 6B OS=Homo sapiens OX=9606 GN=KRT6B PE=1 SV=5	3116	60315	259	153	58	41	9573	1	0	0	762.413	1522.81	2	1522.81	0.0041	444	455	1	18.25	25	34	0.25	R	LLKEYQELMNVK	L	Oxidation (M)	0.000000004000.0
1	3	2::P04259	Keratin, type II cytoskeletal 6B OS=Homo sapiens OX=9606 GN=KRT6B PE=1 SV=5	3116	60315	259	153	58	41	9574	1	0	0	762.413	1522.81	2	1522.81	0.0042	444	455	1	28.62	24	34	0.02	R	LLKEYQELMNVK	L	Oxidation (M)	0.000000004000.0
1	3	2::P04259	Keratin, type II cytoskeletal 6B OS=Homo sapiens OX=9606 GN=KRT6B PE=1 SV=5	3116	60315	259	153	58	41	9575	1	0	0	508.611	1522.81	3	1522.81	0.0045	444	455	1	51.62	20	34	3.9e-05	R	LLKEYQELMNVK	L	Oxidation (M)	0.000000004000.0
1	3	2::P04259	Keratin, type II cytoskeletal 6B OS=Homo sapiens OX=9606 GN=KRT6B PE=1 SV=5	3116	60315	259	153	58	41	9576	1	0	0	508.611	1522.81	3	1522.81	0.0048	444	455	1	8.82	13	34	0.15	R	LLKEYQELMNVK	L	Oxidation (M)	0.000000004000.0
1	3	2::P04259	Keratin, type II cytoskeletal 6B OS=Homo sapiens OX=9606 GN=KRT6B PE=1 SV=5	3116	60315	259	153	58	41	9577	1	0	0	508.611	1522.81	3	1522.81	0.005	444	455	1	16.14	14	34	0.033	R	LLKEYQELMNVK	L	Oxidation (M)	0.000000004000.0
1	3	2::P04259	Keratin, type II cytoskeletal 6B OS=Homo sapiens OX=9606 GN=KRT6B PE=1 SV=5	3116	60315	259	153	58	41	9937	1	0	0	524.95	1571.83	3	1571.83	0.0017	161	173	2	2.01	13	35	0.65	R	AEEREQIKTLNNK	F
1	3	2::P04259	Keratin, type II cytoskeletal 6B OS=Homo sapiens OX=9606 GN=KRT6B PE=1 SV=5	3116	60315	259	153	58	41	10019	1	0	0	795.366	1588.72	2	1588.72	-0.0077	70	86	0	46.82				R	ISIGGGSCAISGGYGSR	A	Phospho (ST); Cys->Ala (C) [-31.97]	0.0000005X000000000.0
1	3	2::P04259	Keratin, type II cytoskeletal 6B OS=Homo sapiens OX=9606 GN=KRT6B PE=1 SV=5	3116	60315	259	153	58	41	10020	1	0	0	795.366	1588.72	2	1588.72	-0.007	70	86	0	46.4				R	ISIGGGSCAISGGYGSR	A	Phospho (ST); Cys->Ala (C) [-31.97]	0.0000005X000000000.0
1	3	2::P04259	Keratin, type II cytoskeletal 6B OS=Homo sapiens OX=9606 GN=KRT6B PE=1 SV=5	3116	60315	259	153	58	41	10056	1	0	0	799.884	1597.75	2	1597.75	0.0018	70	86	0	107.53	19	37	8.3e-11	R	ISIGGGSCAISGGYGSR	A
1	3	2::P04259	Keratin, type II cytoskeletal 6B OS=Homo sapiens OX=9606 GN=KRT6B PE=1 SV=5	3116	60315	259	153	58	41	10057	1	0	0	799.885	1597.76	2	1597.75	0.004	70	86	0	102.28	19	37	2.6e-10	R	ISIGGGSCAISGGYGSR	A
1	3	2::P04259	Keratin, type II cytoskeletal 6B OS=Homo sapiens OX=9606 GN=KRT6B PE=1 SV=5	3116	60315	259	153	58	41	10058	1	0	0	533.593	1597.76	3	1597.75	0.0049	70	86	0	12.71	13	37	0.064	R	ISIGGGSCAISGGYGSR	A
1	3	2::P04259	Keratin, type II cytoskeletal 6B OS=Homo sapiens OX=9606 GN=KRT6B PE=1 SV=5	3116	60315	259	153	58	41	10253	2	0	0	819.428	1636.84	2	1636.86	-0.0149	169	182	2	42.34				K	TLNNKFASFIDKVR	F	Deamidated (NQ); Xle->Pro (L) [-16.03]	0.0X030000000000.0
1	3	2::P04259	Keratin, type II cytoskeletal 6B OS=Homo sapiens OX=9606 GN=KRT6B PE=1 SV=5	3116	60315	259	153	58	41	10351	1	0	0	551.643	1651.91	3	1651.9	0.0034	169	182	2	30.53	14	32	0.0014	K	TLNNKFASFIDKVR	F
1	3	2::P04259	Keratin, type II cytoskeletal 6B OS=Homo sapiens OX=9606 GN=KRT6B PE=1 SV=5	3116	60315	259	153	58	41	10352	5	0	0	551.643	1651.91	3	1651.9	0.0036	169	182	2	35.94				K	TLNNKFASFIDKVR	F
1	3	2::P04259	Keratin, type II cytoskeletal 6B OS=Homo sapiens OX=9606 GN=KRT6B PE=1 SV=5	3116	60315	259	153	58	41	10353	1	0	0	551.644	1651.91	3	1651.89	0.0156	169	182	2	36.37				K	TLNNKFASFIDKVR	F	Acetyl (K); Deamidated (NQ); Asn->Ala (N) [-43.01]	0.003X1000000000.0
1	3	2::P04259	Keratin, type II cytoskeletal 6B OS=Homo sapiens OX=9606 GN=KRT6B PE=1 SV=5	3116	60315	259	153	58	41	10357	1	0	0	551.971	1652.89	3	1652.89	0.0032	169	182	2	23.12	14	33	0.0068	K	TLNNKFASFIDKVR	F	Deamidated (NQ)	0.00030000000000.0
1	3	2::P04259	Keratin, type II cytoskeletal 6B OS=Homo sapiens OX=9606 GN=KRT6B PE=1 SV=5	3116	60315	259	153	58	41	10444	1	0	0	557.97	1670.89	3	1670.88	0.0037	422	436	2	14.86	14	35	0.046	K	DAKNKLEGLEDALQK	A
1	3	2::P04259	Keratin, type II cytoskeletal 6B OS=Homo sapiens OX=9606 GN=KRT6B PE=1 SV=5	3116	60315	259	153	58	41	10631	1	0	0	570.951	1709.83	3	1709.83	0.0014	273	287	1	10.7	17	38	0.22	K	DVDAAYMNKVELQAK	A	Oxidation (M)	0.000000400000000.0
1	3	2::P04259	Keratin, type II cytoskeletal 6B OS=Homo sapiens OX=9606 GN=KRT6B PE=1 SV=5	3116	60315	259	153	58	41	10632	2	0	0	855.923	1709.83	2	1709.83	0.0017	273	287	1	60.16				K	DVDAAYMNKVELQAK	A	Oxidation (M)	0.000000400000000.0
1	3	2::P04259	Keratin, type II cytoskeletal 6B OS=Homo sapiens OX=9606 GN=KRT6B PE=1 SV=5	3116	60315	259	153	58	41	10633	2	0	0	570.951	1709.83	3	1709.83	0.0025	273	287	1	44.07				K	DVDAAYMNKVELQAK	A	Oxidation (M)	0.000000400000000.0
1	3	2::P04259	Keratin, type II cytoskeletal 6B OS=Homo sapiens OX=9606 GN=KRT6B PE=1 SV=5	3116	60315	259	153	58	41	10634	1	0	0	855.924	1709.83	2	1709.83	0.0032	273	287	1	36.66	30	37	0.012	K	DVDAAYMNKVELQAK	A	Oxidation (M)	0.000000400000000.0
1	3	2::P04259	Keratin, type II cytoskeletal 6B OS=Homo sapiens OX=9606 GN=KRT6B PE=1 SV=5	3116	60315	259	153	58	41	10635	1	0	0	855.924	1709.83	2	1709.83	0.0034	273	287	1	61.23	37	37	0.00021	K	DVDAAYMNKVELQAK	A	Oxidation (M)	0.000000400000000.0
1	3	2::P04259	Keratin, type II cytoskeletal 6B OS=Homo sapiens OX=9606 GN=KRT6B PE=1 SV=5	3116	60315	259	153	58	41	10636	1	0	0	570.952	1709.83	3	1709.83	0.0037	273	287	1	8.68	14	37	0.18	K	DVDAAYMNKVELQAK	A	Oxidation (M)	0.000000400000000.0
1	3	2::P04259	Keratin, type II cytoskeletal 6B OS=Homo sapiens OX=9606 GN=KRT6B PE=1 SV=5	3116	60315	259	153	58	41	10637	1	0	0	570.952	1709.83	3	1709.83	0.0048	273	287	1	39.39	28	37	0.0043	K	DVDAAYMNKVELQAK	A	Oxidation (M)	0.000000400000000.0
1	3	2::P04259	Keratin, type II cytoskeletal 6B OS=Homo sapiens OX=9606 GN=KRT6B PE=1 SV=5	3116	60315	259	153	58	41	10638	1	0	0	855.924	1709.83	2	1709.83	0.0049	273	287	1	19.4	22	37	0.1	K	DVDAAYMNKVELQAK	A	Oxidation (M)	0.000000400000000.0
1	3	2::P04259	Keratin, type II cytoskeletal 6B OS=Homo sapiens OX=9606 GN=KRT6B PE=1 SV=5	3116	60315	259	153	58	41	10639	1	0	0	570.952	1709.83	3	1709.83	0.005	273	287	1	41.83	29	37	0.0029	K	DVDAAYMNKVELQAK	A	Oxidation (M)	0.000000400000000.0
1	3	2::P04259	Keratin, type II cytoskeletal 6B OS=Homo sapiens OX=9606 GN=KRT6B PE=1 SV=5	3116	60315	259	153	58	41	10640	1	0	0	570.952	1709.84	3	1709.83	0.0056	273	287	1	7.62	19	37	0.84	K	DVDAAYMNKVELQAK	A	Oxidation (M)	0.000000400000000.0
1	3	2::P04259	Keratin, type II cytoskeletal 6B OS=Homo sapiens OX=9606 GN=KRT6B PE=1 SV=5	3116	60315	259	153	58	41	10641	1	0	0	570.952	1709.84	3	1709.83	0.0059	273	287	1	10.83	16	37	0.18	K	DVDAAYMNKVELQAK	A	Oxidation (M)	0.000000400000000.0
1	3	2::P04259	Keratin, type II cytoskeletal 6B OS=Homo sapiens OX=9606 GN=KRT6B PE=1 SV=5	3116	60315	259	153	58	41	10642	1	0	0	570.953	1709.84	3	1709.83	0.0067	273	287	1	37.7	27	37	0.0046	K	DVDAAYMNKVELQAK	A	Oxidation (M)	0.000000400000000.0
1	3	2::P04259	Keratin, type II cytoskeletal 6B OS=Homo sapiens OX=9606 GN=KRT6B PE=1 SV=5	3116	60315	259	153	58	41	10643	1	0	0	570.953	1709.84	3	1709.83	0.0072	273	287	1	35.79	35	37	0.046	K	DVDAAYMNKVELQAK	A	Oxidation (M)	0.000000400000000.0
1	3	2::P04259	Keratin, type II cytoskeletal 6B OS=Homo sapiens OX=9606 GN=KRT6B PE=1 SV=5	3116	60315	259	153	58	41	10651	1	0	0	856.415	1710.82	2	1710.81	0.0016	273	287	1	25.05	32	38	0.26	K	DVDAAYMNKVELQAK	A	Deamidated (NQ); Oxidation (M)	0.000000400000300.0
1	3	2::P04259	Keratin, type II cytoskeletal 6B OS=Homo sapiens OX=9606 GN=KRT6B PE=1 SV=5	3116	60315	259	153	58	41	10652	1	0	0	571.279	1710.82	3	1710.81	0.0029	273	287	1	13.38	22	38	0.37	K	DVDAAYMNKVELQAK	A	Deamidated (NQ); Oxidation (M)	0.000000430000000.0
1	3	2::P04259	Keratin, type II cytoskeletal 6B OS=Homo sapiens OX=9606 GN=KRT6B PE=1 SV=5	3116	60315	259	153	58	41	10654	2	0	0	856.416	1710.82	2	1710.81	0.0043	273	287	1	18.07	32	38	1.3	K	DVDAAYMNKVELQAK	A	Deamidated (NQ); Oxidation (M)	0.000000400000300.0
1	3	2::P04259	Keratin, type II cytoskeletal 6B OS=Homo sapiens OX=9606 GN=KRT6B PE=1 SV=5	3116	60315	259	153	58	41	10655	1	0	0	571.28	1710.82	3	1710.81	0.0047	273	287	1	45.07	34	38	0.0046	K	DVDAAYMNKVELQAK	A	Deamidated (NQ); Oxidation (M)	0.000000400000300.0
1	3	2::P04259	Keratin, type II cytoskeletal 6B OS=Homo sapiens OX=9606 GN=KRT6B PE=1 SV=5	3116	60315	259	153	58	41	10656	1	0	0	571.28	1710.82	3	1710.81	0.0048	273	287	1	8.05	14	38	0.2	K	DVDAAYMNKVELQAK	A	Deamidated (NQ); Oxidation (M)	0.000000430000000.0
1	3	2::P04259	Keratin, type II cytoskeletal 6B OS=Homo sapiens OX=9606 GN=KRT6B PE=1 SV=5	3116	60315	259	153	58	41	10657	2	0	0	571.28	1710.82	3	1710.81	0.0055	273	287	1	40.02	35	38	0.019	K	DVDAAYMNKVELQAK	A	Deamidated (NQ); Oxidation (M)	0.000000400000300.0
1	3	2::P04259	Keratin, type II cytoskeletal 6B OS=Homo sapiens OX=9606 GN=KRT6B PE=1 SV=5	3116	60315	259	153	58	41	10658	1	0	0	571.28	1710.82	3	1710.81	0.0058	273	287	1	5.89	13	38	0.31	K	DVDAAYMNKVELQAK	A	Deamidated (NQ); Oxidation (M)	0.000000430000000.0
1	3	2::P04259	Keratin, type II cytoskeletal 6B OS=Homo sapiens OX=9606 GN=KRT6B PE=1 SV=5	3116	60315	259	153	58	41	10659	1	0	0	571.28	1710.82	3	1710.81	0.0063	273	287	1	4.8	15	38	0.58	K	DVDAAYMNKVELQAK	A	Deamidated (NQ); Oxidation (M)	0.000000400000300.0
1	3	2::P04259	Keratin, type II cytoskeletal 6B OS=Homo sapiens OX=9606 GN=KRT6B PE=1 SV=5	3116	60315	259	153	58	41	10660	1	0	0	856.421	1710.83	2	1710.81	0.0144	273	287	1	17.24	19	37	0.079	K	DVDAAYMNKVELQAK	A	Deamidated (NQ); Oxidation (M)	0.000000400000300.0
1	3	2::P04259	Keratin, type II cytoskeletal 6B OS=Homo sapiens OX=9606 GN=KRT6B PE=1 SV=5	3116	60315	259	153	58	41	10661	2	0	0	571.283	1710.83	3	1710.81	0.0149	273	287	1	35.55				K	DVDAAYMNKVELQAK	A	Deamidated (NQ); Oxidation (M)	0.000000430000000.0
1	3	2::P04259	Keratin, type II cytoskeletal 6B OS=Homo sapiens OX=9606 GN=KRT6B PE=1 SV=5	3116	60315	259	153	58	41	10925	1	0	0	587.324	1758.95	3	1758.95	-0.0005	190	204	1	32.13	15	34	0.00097	K	VLDTKWTLLQEQGTK	T
1	3	2::P04259	Keratin, type II cytoskeletal 6B OS=Homo sapiens OX=9606 GN=KRT6B PE=1 SV=5	3116	60315	259	153	58	41	10926	1	0	0	587.325	1758.95	3	1758.95	0.002	190	204	1	3.39	13	33	0.48	K	VLDTKWTLLQEQGTK	T
1	3	2::P04259	Keratin, type II cytoskeletal 6B OS=Homo sapiens OX=9606 GN=KRT6B PE=1 SV=5	3116	60315	259	153	58	41	11136	7	0	0	904.912	1807.81	2	1807.81	-0.0046	273	287	1	36				K	DVDAAYMNKVELQAK	A	Deamidated (NQ); Oxidation (M); Phospho (Y); Methyl:2H(3) (E) [+17.03]	0.0000064300X0000.0
1	3	2::P04259	Keratin, type II cytoskeletal 6B OS=Homo sapiens OX=9606 GN=KRT6B PE=1 SV=5	3116	60315	259	153	58	41	11281	3	0	0	460.489	1837.93	4	1837.92	0.0011	272	287	2	13.59	15	37	0.07	K	KDVDAAYMNKVELQAK	A	Oxidation (M)	0.0000000400000000.0
1	3	2::P04259	Keratin, type II cytoskeletal 6B OS=Homo sapiens OX=9606 GN=KRT6B PE=1 SV=5	3116	60315	259	153	58	41	11282	1	0	0	613.649	1837.93	3	1837.92	0.0021	272	287	2	7.92	19	37	0.65	K	KDVDAAYMNKVELQAK	A	Oxidation (M)	0.0000000400000000.0
1	3	2::P04259	Keratin, type II cytoskeletal 6B OS=Homo sapiens OX=9606 GN=KRT6B PE=1 SV=5	3116	60315	259	153	58	41	11284	2	0	0	613.65	1837.93	3	1837.92	0.0034	272	287	2	45.22				K	KDVDAAYMNKVELQAK	A	Oxidation (M)	0.0000000400000000.0
1	3	2::P04259	Keratin, type II cytoskeletal 6B OS=Homo sapiens OX=9606 GN=KRT6B PE=1 SV=5	3116	60315	259	153	58	41	11285	2	0	0	613.65	1837.93	3	1837.92	0.0038	272	287	2	44.46				K	KDVDAAYMNKVELQAK	A	Oxidation (M)	0.0000000400000000.0
1	3	2::P04259	Keratin, type II cytoskeletal 6B OS=Homo sapiens OX=9606 GN=KRT6B PE=1 SV=5	3116	60315	259	153	58	41	11412	1	0	0	937.478	1872.94	2	1872.94	0.0049	208	222	0	67.35				R	QNLEPLFEQYINNLR	R	Gln->pyro-Glu (N-term Q) [-17.03]	X.000000000000000.0
1	3	2::P04259	Keratin, type II cytoskeletal 6B OS=Homo sapiens OX=9606 GN=KRT6B PE=1 SV=5	3116	60315	259	153	58	41	11421	1	0	0	938.47	1874.93	2	1874.92	0.0099	208	222	0	70.59				R	QNLEPLFEQYINNLR	R	Deamidated (NQ); Xle->Pro (L) [-16.03]	0.00X000000003000.0
1	3	2::P04259	Keratin, type II cytoskeletal 6B OS=Homo sapiens OX=9606 GN=KRT6B PE=1 SV=5	3116	60315	259	153	58	41	11447	1	0	0	628.668	1882.98	3	1882.99	-0.0131	169	182	2	46.25				K	TLNNKFASFIDKVR	F	Acetyl (K); Deamidated (NQ); PhPip (N-term) [+188.09]	X.00031000000000.0
1	3	2::P04259	Keratin, type II cytoskeletal 6B OS=Homo sapiens OX=9606 GN=KRT6B PE=1 SV=5	3116	60315	259	153	58	41	11458	1	0	0	945.99	1889.97	2	1889.96	0.0027	208	222	0	70.97	17	37	2.2e-07	R	QNLEPLFEQYINNLR	R
1	3	2::P04259	Keratin, type II cytoskeletal 6B OS=Homo sapiens OX=9606 GN=KRT6B PE=1 SV=5	3116	60315	259	153	58	41	11459	1	0	0	630.999	1889.97	3	1889.96	0.0107	208	222	0	44.5	15	36	6.7e-05	R	QNLEPLFEQYINNLR	R
1	3	2::P04259	Keratin, type II cytoskeletal 6B OS=Homo sapiens OX=9606 GN=KRT6B PE=1 SV=5	3116	60315	259	153	58	41	11481	1	0	0	633.337	1896.99	3	1896.99	-0.0049	169	182	2	54.68				K	TLNNKFASFIDKVR	F	Acetyl (K); HexNAc (T) [+203.08]	0.X0001000000000.0
1	3	2::P04259	Keratin, type II cytoskeletal 6B OS=Homo sapiens OX=9606 GN=KRT6B PE=1 SV=5	3116	60315	259	153	58	41	11629	2	0	0	971.501	1940.99	2	1941.01	-0.0178	427	443	2	12.32	32	37	4.9	K	LEGLEDALQKAKQDLAR	L	Acetyl (K); 2 Deamidated (NQ)	0.00000000310030000.0
1	3	2::P04259	Keratin, type II cytoskeletal 6B OS=Homo sapiens OX=9606 GN=KRT6B PE=1 SV=5	3116	60315	259	153	58	41	11808	3	0	0	668.035	2001.08	3	2001.08	0.0014	169	182	2	36.11				K	TLNNKFASFIDKVR	F	Deamidated (NQ); LG-Hlactam-K (K) [+348.19]	0.0003X000000000.0
1	3	2::P04259	Keratin, type II cytoskeletal 6B OS=Homo sapiens OX=9606 GN=KRT6B PE=1 SV=5	3116	60315	259	153	58	41	11815	1	0	0	670.343	2008.01	3	2008.01	-0.0003	370	386	2	13.59	13	37	0.053	R	HGDDLRNTKQEIAEINR	M
1	3	2::P04259	Keratin, type II cytoskeletal 6B OS=Homo sapiens OX=9606 GN=KRT6B PE=1 SV=5	3116	60315	259	153	58	41	11817	1	0	0	503.01	2008.01	4	2008.01	0.0025	370	386	2	37.15	17	37	0.00052	R	HGDDLRNTKQEIAEINR	M
1	3	2::P04259	Keratin, type II cytoskeletal 6B OS=Homo sapiens OX=9606 GN=KRT6B PE=1 SV=5	3116	60315	259	153	58	41	11818	2	0	0	503.01	2008.01	4	2008.01	0.0027	370	386	2	45.37				R	HGDDLRNTKQEIAEINR	M
1	3	2::P04259	Keratin, type II cytoskeletal 6B OS=Homo sapiens OX=9606 GN=KRT6B PE=1 SV=5	3116	60315	259	153	58	41	11819	1	0	0	670.345	2008.01	3	2008.01	0.0039	370	386	2	60.5	16	37	2.2e-06	R	HGDDLRNTKQEIAEINR	M
1	3	2::P04259	Keratin, type II cytoskeletal 6B OS=Homo sapiens OX=9606 GN=KRT6B PE=1 SV=5	3116	60315	259	153	58	41	11820	1	0	0	402.61	2008.01	5	2008.01	0.0045	370	386	2	13.59	13	37	0.053	R	HGDDLRNTKQEIAEINR	M
1	3	2::P04259	Keratin, type II cytoskeletal 6B OS=Homo sapiens OX=9606 GN=KRT6B PE=1 SV=5	3116	60315	259	153	58	41	11821	1	0	0	503.011	2008.01	4	2008.01	0.0052	370	386	2	5.93	16	37	0.59	R	HGDDLRNTKQEIAEINR	M
1	3	2::P04259	Keratin, type II cytoskeletal 6B OS=Homo sapiens OX=9606 GN=KRT6B PE=1 SV=5	3116	60315	259	153	58	41	11890	1	0	0	1016.02	2030.02	2	2030.03	-0.0092	208	223	1	41.87				R	QNLEPLFEQYINNLRR	Q	Xle->Pro (I) [-16.03]	0.0000000000X00000.0
1	3	2::P04259	Keratin, type II cytoskeletal 6B OS=Homo sapiens OX=9606 GN=KRT6B PE=1 SV=5	3116	60315	259	153	58	41	11922	1	0	0	683.03	2046.07	3	2046.06	0.0041	208	223	1	24.2	14	36	0.006	R	QNLEPLFEQYINNLRR	Q
1	3	2::P04259	Keratin, type II cytoskeletal 6B OS=Homo sapiens OX=9606 GN=KRT6B PE=1 SV=5	3116	60315	259	153	58	41	11923	1	0	0	683.03	2046.07	3	2046.06	0.0048	208	223	1	15.5	15	36	0.05	R	QNLEPLFEQYINNLRR	Q
1	3	2::P04259	Keratin, type II cytoskeletal 6B OS=Homo sapiens OX=9606 GN=KRT6B PE=1 SV=5	3116	60315	259	153	58	41	11925	1	0	0	683.358	2047.05	3	2047.05	0.0038	208	223	1	13.34	13	37	0.056	R	QNLEPLFEQYINNLRR	Q	Deamidated (NQ)	0.0000000000030000.0
1	3	2::P04259	Keratin, type II cytoskeletal 6B OS=Homo sapiens OX=9606 GN=KRT6B PE=1 SV=5	3116	60315	259	153	58	41	11926	1	0	0	683.361	2047.06	3	2047.05	0.0111	208	223	1	27.82	14	36	0.0025	R	QNLEPLFEQYINNLRR	Q	Deamidated (NQ)	0.0000000000030000.0
1	3	2::P04259	Keratin, type II cytoskeletal 6B OS=Homo sapiens OX=9606 GN=KRT6B PE=1 SV=5	3116	60315	259	153	58	41	12462	1	0	0	749.737	2246.19	3	2246.18	0.0075	205	222	1	55.52	16	35	6.2e-06	K	TVRQNLEPLFEQYINNLR	R
1	3	2::P04259	Keratin, type II cytoskeletal 6B OS=Homo sapiens OX=9606 GN=KRT6B PE=1 SV=5	3116	60315	259	153	58	41	12649	3	0	1	770.042	2307.1	3	2307.1	0.001	350	369	1	41.03				R	AEAESWYQTKYEELQITAGR	H	Deamidated (NQ); Tyr->Pro (Y) [-66.01]	0.000000X3000000000000.0
1	3	2::P04259	Keratin, type II cytoskeletal 6B OS=Homo sapiens OX=9606 GN=KRT6B PE=1 SV=5	3116	60315	259	153	58	41	12661	3	0	1	770.376	2308.11	3	2308.1	0.0081	350	369	1	37.01				R	AEAESWYQTKYEELQITAGR	H	Acetyl (K); Tyr->Gly (Y) [-106.04]	0.000000X0010000000000.0
1	3	2::P04259	Keratin, type II cytoskeletal 6B OS=Homo sapiens OX=9606 GN=KRT6B PE=1 SV=5	3116	60315	259	153	58	41	12714	1	0	0	777.069	2328.18	3	2328.18	-0.0007	282	299	1	52.76				K	VELQAKADTLTDEINFLR	A	Xlink:SSD (K) [+253.10]	0.00000X000000000000.0
1	3	2::P04259	Keratin, type II cytoskeletal 6B OS=Homo sapiens OX=9606 GN=KRT6B PE=1 SV=5	3116	60315	259	153	58	41	12944	1	0	0	806.757	2417.25	3	2417.24	0.0058	327	347	1	63.99	33	36	4.4e-05	R	NLDLDSIIAEVKAQYEEIAQR	S
1	3	2::P04259	Keratin, type II cytoskeletal 6B OS=Homo sapiens OX=9606 GN=KRT6B PE=1 SV=5	3116	60315	259	153	58	41	13069	14	0	0	832.731	2495.17	3	2495.15	0.0169	447	466	1	2.27				K	EYQELMNVKLALDVEIATYR	K	2 Deamidated (NQ); Oxidation (M); Phospho (ST)	0.00300430000000000500.0
1	3	2::P04259	Keratin, type II cytoskeletal 6B OS=Homo sapiens OX=9606 GN=KRT6B PE=1 SV=5	3116	60315	259	153	58	41	13108	1	0	1	628.311	2509.21	4	2509.21	0.0009	241	260	3	50.02				R	NMQDLVEDLKNKYEDEINKR	T	Deamidated (NQ); Oxidation (M); Asp->Asn (D) [-0.98]	0.043X0000000000000000.0
1	3	2::P04259	Keratin, type II cytoskeletal 6B OS=Homo sapiens OX=9606 GN=KRT6B PE=1 SV=5	3116	60315	259	153	58	41	13110	1	0	1	837.744	2510.21	3	2510.21	-0.0001	241	260	3	55.35				R	NMQDLVEDLKNKYEDEINKR	T	Oxidation (M); Label:15N(1) (E) [+1.00]	0.040000X0000000000000.0
1	3	2::P04259	Keratin, type II cytoskeletal 6B OS=Homo sapiens OX=9606 GN=KRT6B PE=1 SV=5	3116	60315	259	153	58	41	13158	2	0	1	636.807	2543.2	4	2543.2	0.0032	241	260	3	40.36				R	NMQDLVEDLKNKYEDEINKR	T	Oxidation (M); Xle->Phe (L) [+33.98]	0.04000000X00000000000.0
1	3	2::P04259	Keratin, type II cytoskeletal 6B OS=Homo sapiens OX=9606 GN=KRT6B PE=1 SV=5	3116	60315	259	153	58	41	13159	1	0	1	636.807	2543.2	4	2543.2	0.0037	241	260	3	55.43				R	NMQDLVEDLKNKYEDEINKR	T	Oxidation (M); Xle->Phe (L) [+33.98]	0.04000000X00000000000.0
1	3	2::P04259	Keratin, type II cytoskeletal 6B OS=Homo sapiens OX=9606 GN=KRT6B PE=1 SV=5	3116	60315	259	153	58	41	13160	1	0	1	848.741	2543.2	3	2543.2	0.0038	241	260	3	44.12				R	NMQDLVEDLKNKYEDEINKR	T	Oxidation (M); Xle->Phe (L) [+33.98]	0.04000000X00000000000.0
1	3	2::P04259	Keratin, type II cytoskeletal 6B OS=Homo sapiens OX=9606 GN=KRT6B PE=1 SV=5	3116	60315	259	153	58	41	13162	1	0	1	636.808	2543.2	4	2543.2	0.0049	241	260	3	60.09				R	NMQDLVEDLKNKYEDEINKR	T	Oxidation (M); Xle->Phe (L) [+33.98]	0.04000000X00000000000.0
1	3	2::P04259	Keratin, type II cytoskeletal 6B OS=Homo sapiens OX=9606 GN=KRT6B PE=1 SV=5	3116	60315	259	153	58	41	13346	1	0	0	878.792	2633.35	3	2633.36	-0.0043	183	204	2	56.3				R	FLEQQNKVLDTKWTLLQEQGTK	T	2 Deamidated (NQ); ISD_z+2_ion (N-term) [-15.01]	X.0000330000000000000000.0
1	3	2::P04259	Keratin, type II cytoskeletal 6B OS=Homo sapiens OX=9606 GN=KRT6B PE=1 SV=5	3116	60315	259	153	58	41	13414	11	0	1	899.742	2696.21	3	2696.21	-0.0068	348	369	2	28.58				R	SRAEAESWYQTKYEELQITAGR	H	Deamidated (NQ); Phospho (ST)	0.0000005003000000000000.0
1	3	2::P04259	Keratin, type II cytoskeletal 6B OS=Homo sapiens OX=9606 GN=KRT6B PE=1 SV=5	3116	60315	259	153	58	41	13618	1	0	0	1024.14	3069.4	3	3069.39	0.0134	300	326	0	69.53				R	ALYDAELSQMQTHISDTSVVLSMDNNR	N	Deamidated (NQ); Oxidation (M); Methyl+Deamidated (Q) [+15.00]	0.0000000030X0000000000040000.0
1	3	2::P04259	Keratin, type II cytoskeletal 6B OS=Homo sapiens OX=9606 GN=KRT6B PE=1 SV=5	3116	60315	259	153	58	41	13619	1	0	0	768.359	3069.41	4	3069.4	0.0037	300	326	0	27.1	40	42	0.99	R	ALYDAELSQMQTHISDTSVVLSMDNNR	N	2 Oxidation (M)	0.000000000400000000000040000.0
1	3	2::P04259	Keratin, type II cytoskeletal 6B OS=Homo sapiens OX=9606 GN=KRT6B PE=1 SV=5	3116	60315	259	153	58	41	13620	1	0	0	768.359	3069.41	4	3069.4	0.0041	300	326	0	29.85		42	0.82	R	ALYDAELSQMQTHISDTSVVLSMDNNR	N	2 Oxidation (M)	0.000000000400000000000040000.0
1	3	2::P04259	Keratin, type II cytoskeletal 6B OS=Homo sapiens OX=9606 GN=KRT6B PE=1 SV=5	3116	60315	259	153	58	41	13621	1	0	0	1024.14	3069.41	3	3069.4	0.0049	300	326	0	68.61		41	0.00011	R	ALYDAELSQMQTHISDTSVVLSMDNNR	N	2 Oxidation (M)	0.000000000400000000000040000.0
1	3	2::P04259	Keratin, type II cytoskeletal 6B OS=Homo sapiens OX=9606 GN=KRT6B PE=1 SV=5	3116	60315	259	153	58	41	13622	1	0	0	1024.14	3069.41	3	3069.39	0.0164	300	326	0	52.55				R	ALYDAELSQMQTHISDTSVVLSMDNNR	N	Deamidated (NQ); Oxidation (M); Methyl+Deamidated (Q) [+15.00]	0.0000000030X0000000000040000.0
1	3	2::P04259	Keratin, type II cytoskeletal 6B OS=Homo sapiens OX=9606 GN=KRT6B PE=1 SV=5	3116	60315	259	153	58	41	13623	1	0	0	1024.14	3069.41	3	3069.43	-0.0272	300	326	0	60.26				R	ALYDAELSQMQTHISDTSVVLSMDNNR	N	Oxidation (M); Met->Phe (M) [+16.03]	0.000000000X00000000000040000.0
1	3	2::P04259	Keratin, type II cytoskeletal 6B OS=Homo sapiens OX=9606 GN=KRT6B PE=1 SV=5	3116	60315	259	153	58	41	13626	1	0	0	1024.48	3070.4	3	3070.39	0.0186	300	326	0	27.33	18	42	0.0069	R	ALYDAELSQMQTHISDTSVVLSMDNNR	N	Deamidated (NQ); 2 Oxidation (M)	0.000000000430000000000040000.0
1	3	2::P04259	Keratin, type II cytoskeletal 6B OS=Homo sapiens OX=9606 GN=KRT6B PE=1 SV=5	3116	60315	259	153	58	41	13627	1	0	0	768.859	3071.41	4	3071.43	-0.0193	300	326	0	45.35				R	ALYDAELSQMQTHISDTSVVLSMDNNR	N	Deamidated (NQ); Oxidation (M); Methyl:2H(3) (E) [+17.03]	0.00000X000030000000000040000.0
1	3	2::P04259	Keratin, type II cytoskeletal 6B OS=Homo sapiens OX=9606 GN=KRT6B PE=1 SV=5	3116	60315	259	153	58	41	13628	1	0	0	768.861	3071.41	4	3071.43	-0.012	300	326	0	38.38				R	ALYDAELSQMQTHISDTSVVLSMDNNR	N	Deamidated (NQ); Oxidation (M); Methyl:2H(3) (E) [+17.03]	0.00000X000030000000000040000.0
1	3	2::P04259	Keratin, type II cytoskeletal 6B OS=Homo sapiens OX=9606 GN=KRT6B PE=1 SV=5	3116	60315	259	153	58	41	13648	2	0	0	1031.47	3091.38	3	3091.38	0.0001	300	326	0	35.2				R	ALYDAELSQMQTHISDTSVVLSMDNNR	N	2 Oxidation (M); Cation:Na (DE) [+21.98]	0.00000X000400000000000040000.0
1	3	2::P04259	Keratin, type II cytoskeletal 6B OS=Homo sapiens OX=9606 GN=KRT6B PE=1 SV=5	3116	60315	259	153	58	41	13659	1	0	0	1034.52	3100.53	3	3100.55	-0.016	273	299	2	64.71				K	DVDAAYMNKVELQAKADTLTDEINFLR	A	Deamidated (NQ); Methyl:2H(3) (E) [+17.03]	0.0000000000X0300000000000000.0
1	3	2::P04259	Keratin, type II cytoskeletal 6B OS=Homo sapiens OX=9606 GN=KRT6B PE=1 SV=5	3116	60315	259	153	58	41	13660	1	0	0	776.142	3100.54	4	3100.55	-0.0073	273	299	2	39.45				K	DVDAAYMNKVELQAKADTLTDEINFLR	A	Deamidated (NQ); Methyl:2H(3) (E) [+17.03]	0.0000000000X0300000000000000.0
1	3	2::P04259	Keratin, type II cytoskeletal 6B OS=Homo sapiens OX=9606 GN=KRT6B PE=1 SV=5	3116	60315	259	153	58	41	13691	2	0	0	1050.8	3149.37	3	3149.37	-0.0031	300	326	0	7.78	21	42	1.2	R	ALYDAELSQMQTHISDTSVVLSMDNNR	N	2 Oxidation (M); Phospho (ST)	0.000000000400000005000040000.0
1	3	2::P04259	Keratin, type II cytoskeletal 6B OS=Homo sapiens OX=9606 GN=KRT6B PE=1 SV=5	3116	60315	259	153	58	41	13692	2	0	0	1050.8	3149.38	3	3149.37	0.0131	300	326	0	14.67	28	42	1.3	R	ALYDAELSQMQTHISDTSVVLSMDNNR	N	2 Oxidation (M); Phospho (ST)	0.000000000405000000000040000.0
1	3	2::P04259	Keratin, type II cytoskeletal 6B OS=Homo sapiens OX=9606 GN=KRT6B PE=1 SV=5	3116	60315	259	153	58	41	13696	1	0	0	1051.13	3150.38	3	3150.35	0.0251	300	326	0	9.24	19	42	0.54	R	ALYDAELSQMQTHISDTSVVLSMDNNR	N	Deamidated (NQ); 2 Oxidation (M); Phospho (ST)	0.000000000435000000000040000.0
1	3	2::P04259	Keratin, type II cytoskeletal 6B OS=Homo sapiens OX=9606 GN=KRT6B PE=1 SV=5	3116	60315	259	153	58	41	13697	5	0	0	1051.13	3150.38	3	3150.35	0.0251	300	326	0	15.9	33	42	3.2	R	ALYDAELSQMQTHISDTSVVLSMDNNR	N	Deamidated (NQ); 2 Oxidation (M); Phospho (ST)	0.000000000435000000000040000.0
1	4	1::P13647	SWISS-PROT:P13647 Tax_Id=9606 Gene_Symbol=KRT5 Keratin, type II cytoskeletal 5	3070	62568	262	145	56	43	129	1	0	0	366.698	731.382	2	731.381	0.0009	240	245	0	14.3	18	34	0.14	R	LDSELR	N
1	4	1::P13647	SWISS-PROT:P13647 Tax_Id=9606 Gene_Symbol=KRT5 Keratin, type II cytoskeletal 5	3070	62568	262	145	56	43	514	1	0	1	405.709	809.404	2	809.403	0.001	4	10	0	19.13	20	32	0.075	R	QSSVSFR	S
1	4	1::P13647	SWISS-PROT:P13647 Tax_Id=9606 Gene_Symbol=KRT5 Keratin, type II cytoskeletal 5	3070	62568	262	145	56	43	619	1	0	0	414.219	826.423	2	826.423	0.0003	179	185	0	36.18	15	30	0.00044	K	FASFIDK	V
1	4	1::P13647	SWISS-PROT:P13647 Tax_Id=9606 Gene_Symbol=KRT5 Keratin, type II cytoskeletal 5	3070	62568	262	145	56	43	620	1	0	0	414.219	826.424	2	826.423	0.0013	179	185	0	39.48	16	30	0.00024	K	FASFIDK	V
1	4	1::P13647	SWISS-PROT:P13647 Tax_Id=9606 Gene_Symbol=KRT5 Keratin, type II cytoskeletal 5	3070	62568	262	145	56	43	621	1	0	0	414.219	826.424	2	826.423	0.0016	179	185	0	7.62	13	30	0.19	K	FASFIDK	V
1	4	1::P13647	SWISS-PROT:P13647 Tax_Id=9606 Gene_Symbol=KRT5 Keratin, type II cytoskeletal 5	3070	62568	262	145	56	43	1343	1	0	0	453.738	905.461	2	905.461	0.0007	188	194	0	6.21	15	33	0.38	R	FLEQQNK	V
1	4	1::P13647	SWISS-PROT:P13647 Tax_Id=9606 Gene_Symbol=KRT5 Keratin, type II cytoskeletal 5	3070	62568	262	145	56	43	1592	1	0	1	469.752	937.488	2	937.487	0.0015	64	72	0	23.2	14	32	0.0067	R	SLYNLGGSK	R
1	4	1::P13647	SWISS-PROT:P13647 Tax_Id=9606 Gene_Symbol=KRT5 Keratin, type II cytoskeletal 5	3070	62568	262	145	56	43	1593	1	0	1	469.752	937.489	2	937.487	0.0017	64	72	0	11.87	13	32	0.077	R	SLYNLGGSK	R
1	4	1::P13647	SWISS-PROT:P13647 Tax_Id=9606 Gene_Symbol=KRT5 Keratin, type II cytoskeletal 5	3070	62568	262	145	56	43	1594	1	0	1	469.752	937.49	2	937.487	0.003	64	72	0	30.54	18	32	0.0031	R	SLYNLGGSK	R
1	4	1::P13647	SWISS-PROT:P13647 Tax_Id=9606 Gene_Symbol=KRT5 Keratin, type II cytoskeletal 5	3070	62568	262	145	56	43	1595	1	0	1	469.752	937.49	2	937.487	0.0031	64	72	0	31.25	19	32	0.0034	R	SLYNLGGSK	R
1	4	1::P13647	SWISS-PROT:P13647 Tax_Id=9606 Gene_Symbol=KRT5 Keratin, type II cytoskeletal 5	3070	62568	262	145	56	43	1716	1	0	0	473.259	944.504	2	944.504	0.0004	238	245	1	27.3	33	34	0.19	R	GRLDSELR	N
1	4	1::P13647	SWISS-PROT:P13647 Tax_Id=9606 Gene_Symbol=KRT5 Keratin, type II cytoskeletal 5	3070	62568	262	145	56	43	1718	1	0	0	473.26	944.505	2	944.504	0.0008	238	245	1	39.4		34	0.017	R	GRLDSELR	N
1	4	1::P13647	SWISS-PROT:P13647 Tax_Id=9606 Gene_Symbol=KRT5 Keratin, type II cytoskeletal 5	3070	62568	262	145	56	43	1719	1	0	0	473.26	944.505	2	944.504	0.0011	238	245	1	13.93	19	34	0.18	R	GRLDSELR	N
1	4	1::P13647	SWISS-PROT:P13647 Tax_Id=9606 Gene_Symbol=KRT5 Keratin, type II cytoskeletal 5	3070	62568	262	145	56	43	1721	1	0	0	473.26	944.505	2	944.504	0.0014	238	245	1	28.74	29	34	0.065	R	GRLDSELR	N
1	4	1::P13647	SWISS-PROT:P13647 Tax_Id=9606 Gene_Symbol=KRT5 Keratin, type II cytoskeletal 5	3070	62568	262	145	56	43	1722	1	0	0	473.26	944.505	2	944.504	0.0015	238	245	1	8.47	19	34	0.69	R	GRLDSELR	N
1	4	1::P13647	SWISS-PROT:P13647 Tax_Id=9606 Gene_Symbol=KRT5 Keratin, type II cytoskeletal 5	3070	62568	262	145	56	43	2107	1	0	1	486.778	971.541	2	971.54	0.0008	421	429	1	29.08	20	33	0.0064	R	GELALKDAR	N
1	4	1::P13647	SWISS-PROT:P13647 Tax_Id=9606 Gene_Symbol=KRT5 Keratin, type II cytoskeletal 5	3070	62568	262	145	56	43	2109	1	0	1	486.778	971.541	2	971.54	0.0014	421	429	1	45.2	31	33	0.0021	R	GELALKDAR	N
1	4	1::P13647	SWISS-PROT:P13647 Tax_Id=9606 Gene_Symbol=KRT5 Keratin, type II cytoskeletal 5	3070	62568	262	145	56	43	2457	1	0	0	500.259	998.504	2	998.503	0.0008	229	237	0	49.23				R	QLDSIVGER	G	Gln->pyro-Glu (N-term Q) [-17.03]	X.000000000.0
1	4	1::P13647	SWISS-PROT:P13647 Tax_Id=9606 Gene_Symbol=KRT5 Keratin, type II cytoskeletal 5	3070	62568	262	145	56	43	2458	1	0	0	500.259	998.504	2	998.503	0.001	229	237	0	43.7				R	QLDSIVGER	G	Gln->pyro-Glu (N-term Q) [-17.03]	X.000000000.0
1	4	1::P13647	SWISS-PROT:P13647 Tax_Id=9606 Gene_Symbol=KRT5 Keratin, type II cytoskeletal 5	3070	62568	262	145	56	43	2459	1	0	0	500.259	998.504	2	998.503	0.001	229	237	0	37.15				R	QLDSIVGER	G	Gln->pyro-Glu (N-term Q) [-17.03]	X.000000000.0
1	4	1::P13647	SWISS-PROT:P13647 Tax_Id=9606 Gene_Symbol=KRT5 Keratin, type II cytoskeletal 5	3070	62568	262	145	56	43	2530	1	0	0	503.238	1004.46	2	1004.46	0.0015	473	480	0	3.39	13	34	0.48	K	LLEGEECR	L
1	4	1::P13647	SWISS-PROT:P13647 Tax_Id=9606 Gene_Symbol=KRT5 Keratin, type II cytoskeletal 5	3070	62568	262	145	56	43	2642	1	0	0	508.773	1015.53	2	1015.53	0.0022	229	237	0	41.85		35	0.011	R	QLDSIVGER	G
1	4	1::P13647	SWISS-PROT:P13647 Tax_Id=9606 Gene_Symbol=KRT5 Keratin, type II cytoskeletal 5	3070	62568	262	145	56	43	2643	1	0	0	508.774	1015.53	2	1015.53	0.0028	229	237	0	43.06		35	0.0085	R	QLDSIVGER	G
1	4	1::P13647	SWISS-PROT:P13647 Tax_Id=9606 Gene_Symbol=KRT5 Keratin, type II cytoskeletal 5	3070	62568	262	145	56	43	2644	1	0	0	508.774	1015.53	2	1015.53	0.0033	229	237	0	29.26	33	35	0.12	R	QLDSIVGER	G
1	4	1::P13647	SWISS-PROT:P13647 Tax_Id=9606 Gene_Symbol=KRT5 Keratin, type II cytoskeletal 5	3070	62568	262	145	56	43	2645	1	0	0	508.774	1015.53	2	1015.53	0.0044	229	237	0	21.89	26	35	0.14	R	QLDSIVGER	G
1	4	1::P13647	SWISS-PROT:P13647 Tax_Id=9606 Gene_Symbol=KRT5 Keratin, type II cytoskeletal 5	3070	62568	262	145	56	43	2654	1	0	0	509.265	1016.51	2	1016.51	0.001	229	237	0	34	24	35	0.0058	R	QLDSIVGER	G	Deamidated (NQ)	0.300000000.0
1	4	1::P13647	SWISS-PROT:P13647 Tax_Id=9606 Gene_Symbol=KRT5 Keratin, type II cytoskeletal 5	3070	62568	262	145	56	43	2655	1	0	0	509.265	1016.51	2	1016.51	0.001	229	237	0	27.48	22	35	0.014	R	QLDSIVGER	G	Deamidated (NQ)	0.300000000.0
1	4	1::P13647	SWISS-PROT:P13647 Tax_Id=9606 Gene_Symbol=KRT5 Keratin, type II cytoskeletal 5	3070	62568	262	145	56	43	3333	1	0	1	353.205	1056.59	3	1056.59	0.0011	396	404	1	13.41	13	33	0.055	R	LRAEIDNVK	K
1	4	1::P13647	SWISS-PROT:P13647 Tax_Id=9606 Gene_Symbol=KRT5 Keratin, type II cytoskeletal 5	3070	62568	262	145	56	43	3334	1	0	1	529.304	1056.59	2	1056.59	0.0014	396	404	1	6.13	13	33	0.27	R	LRAEIDNVK	K
1	4	1::P13647	SWISS-PROT:P13647 Tax_Id=9606 Gene_Symbol=KRT5 Keratin, type II cytoskeletal 5	3070	62568	262	145	56	43	3902	1	0	0	541.803	1081.59	2	1081.59	0.0002	179	187	1	54.4		31	0.00026	K	FASFIDKVR	F
1	4	1::P13647	SWISS-PROT:P13647 Tax_Id=9606 Gene_Symbol=KRT5 Keratin, type II cytoskeletal 5	3070	62568	262	145	56	43	3903	1	0	0	361.538	1081.59	3	1081.59	0.0002	179	187	1	17.03	20	31	0.1	K	FASFIDKVR	F
1	4	1::P13647	SWISS-PROT:P13647 Tax_Id=9606 Gene_Symbol=KRT5 Keratin, type II cytoskeletal 5	3070	62568	262	145	56	43	3904	1	0	0	541.804	1081.59	2	1081.59	0.0011	179	187	1	17.72	21	31	0.13	K	FASFIDKVR	F
1	4	1::P13647	SWISS-PROT:P13647 Tax_Id=9606 Gene_Symbol=KRT5 Keratin, type II cytoskeletal 5	3070	62568	262	145	56	43	3905	1	0	0	361.538	1081.59	3	1081.59	0.0015	179	187	1	28.55	25	31	0.026	K	FASFIDKVR	F
1	4	1::P13647	SWISS-PROT:P13647 Tax_Id=9606 Gene_Symbol=KRT5 Keratin, type II cytoskeletal 5	3070	62568	262	145	56	43	3906	1	0	0	541.804	1081.59	2	1081.59	0.002	179	187	1	52.74	31	31	0.0004	K	FASFIDKVR	F
1	4	1::P13647	SWISS-PROT:P13647 Tax_Id=9606 Gene_Symbol=KRT5 Keratin, type II cytoskeletal 5	3070	62568	262	145	56	43	3907	1	0	0	361.539	1081.6	3	1081.59	0.004	179	187	1	30.94	22	31	0.0074	K	FASFIDKVR	F
1	4	1::P13647	SWISS-PROT:P13647 Tax_Id=9606 Gene_Symbol=KRT5 Keratin, type II cytoskeletal 5	3070	62568	262	145	56	43	3908	1	0	0	541.806	1081.6	2	1081.59	0.0044	179	187	1	46.04	27	31	0.00076	K	FASFIDKVR	F
1	4	1::P13647	SWISS-PROT:P13647 Tax_Id=9606 Gene_Symbol=KRT5 Keratin, type II cytoskeletal 5	3070	62568	262	145	56	43	4068	1	0	1	547.268	1092.52	2	1092.52	0.0015	344	352	0	38.11	27	34	0.0041	K	AQYEEIANR	S
1	4	1::P13647	SWISS-PROT:P13647 Tax_Id=9606 Gene_Symbol=KRT5 Keratin, type II cytoskeletal 5	3070	62568	262	145	56	43	4069	1	0	1	547.268	1092.52	2	1092.52	0.0022	344	352	0	26.68	25	34	0.035	K	AQYEEIANR	S
1	4	1::P13647	SWISS-PROT:P13647 Tax_Id=9606 Gene_Symbol=KRT5 Keratin, type II cytoskeletal 5	3070	62568	262	145	56	43	4070	1	0	1	547.268	1092.52	2	1092.52	0.0024	344	352	0	38.61	27	34	0.0036	K	AQYEEIANR	S
1	4	1::P13647	SWISS-PROT:P13647 Tax_Id=9606 Gene_Symbol=KRT5 Keratin, type II cytoskeletal 5	3070	62568	262	145	56	43	4075	1	0	1	547.802	1093.59	2	1093.59	0.0006	64	73	1	31	31	32	0.051	R	SLYNLGGSKR	I
1	4	1::P13647	SWISS-PROT:P13647 Tax_Id=9606 Gene_Symbol=KRT5 Keratin, type II cytoskeletal 5	3070	62568	262	145	56	43	4076	1	0	1	365.537	1093.59	3	1093.59	0.001	64	73	1	24.36	16	32	0.0079	R	SLYNLGGSKR	I
1	4	1::P13647	SWISS-PROT:P13647 Tax_Id=9606 Gene_Symbol=KRT5 Keratin, type II cytoskeletal 5	3070	62568	262	145	56	43	4077	1	0	1	547.802	1093.59	2	1093.59	0.0016	64	73	1	10.77	13	32	0.098	R	SLYNLGGSKR	I
1	4	1::P13647	SWISS-PROT:P13647 Tax_Id=9606 Gene_Symbol=KRT5 Keratin, type II cytoskeletal 5	3070	62568	262	145	56	43	4078	1	0	1	365.537	1093.59	3	1093.59	0.0017	64	73	1	17.89	14	32	0.021	R	SLYNLGGSKR	I
1	4	1::P13647	SWISS-PROT:P13647 Tax_Id=9606 Gene_Symbol=KRT5 Keratin, type II cytoskeletal 5	3070	62568	262	145	56	43	4079	1	0	1	365.537	1093.59	3	1093.59	0.0025	64	73	1	17.81	15	32	0.028	R	SLYNLGGSKR	I
1	4	1::P13647	SWISS-PROT:P13647 Tax_Id=9606 Gene_Symbol=KRT5 Keratin, type II cytoskeletal 5	3070	62568	262	145	56	43	4080	1	0	1	547.803	1093.59	2	1093.59	0.0027	64	73	1	26.4	14	32	0.0033	R	SLYNLGGSKR	I
1	4	1::P13647	SWISS-PROT:P13647 Tax_Id=9606 Gene_Symbol=KRT5 Keratin, type II cytoskeletal 5	3070	62568	262	145	56	43	4115	1	0	0	549.248	1096.48	2	1096.48	0.0015	229	237	0	0.47	13	35	0.9	R	QLDSIVGER	G	Deamidated (NQ); Phospho (ST)	0.300500000.0
1	4	1::P13647	SWISS-PROT:P13647 Tax_Id=9606 Gene_Symbol=KRT5 Keratin, type II cytoskeletal 5	3070	62568	262	145	56	43	4116	1	0	0	549.248	1096.48	2	1096.48	0.0019	229	237	0	6.58	14	35	0.29	R	QLDSIVGER	G	Deamidated (NQ); Phospho (ST)	0.300500000.0
1	4	1::P13647	SWISS-PROT:P13647 Tax_Id=9606 Gene_Symbol=KRT5 Keratin, type II cytoskeletal 5	3070	62568	262	145	56	43	4303	1	0	1	556.29	1110.57	2	1110.57	-0.001	74	84	0	7.1	13	33	0.22	R	ISISTSGGSFR	N
1	4	1::P13647	SWISS-PROT:P13647 Tax_Id=9606 Gene_Symbol=KRT5 Keratin, type II cytoskeletal 5	3070	62568	262	145	56	43	4304	1	0	1	556.29	1110.57	2	1110.57	-0.0006	74	84	0	9.58	13	33	0.13	R	ISISTSGGSFR	N
1	4	1::P13647	SWISS-PROT:P13647 Tax_Id=9606 Gene_Symbol=KRT5 Keratin, type II cytoskeletal 5	3070	62568	262	145	56	43	4305	1	0	1	556.291	1110.57	2	1110.57	-0.0001	74	84	0	3.83	13	33	0.44	R	ISISTSGGSFR	N
1	4	1::P13647	SWISS-PROT:P13647 Tax_Id=9606 Gene_Symbol=KRT5 Keratin, type II cytoskeletal 5	3070	62568	262	145	56	43	4306	1	0	1	556.291	1110.57	2	1110.57	0	74	84	0	7.66	13	33	0.19	R	ISISTSGGSFR	N
1	4	1::P13647	SWISS-PROT:P13647 Tax_Id=9606 Gene_Symbol=KRT5 Keratin, type II cytoskeletal 5	3070	62568	262	145	56	43	4307	1	0	1	556.291	1110.57	2	1110.57	0.0008	74	84	0	49.86	25	33	0.00019	R	ISISTSGGSFR	N
1	4	1::P13647	SWISS-PROT:P13647 Tax_Id=9606 Gene_Symbol=KRT5 Keratin, type II cytoskeletal 5	3070	62568	262	145	56	43	4309	1	0	1	556.291	1110.57	2	1110.57	0.001	74	84	0	67.78	27	33	4.3e-06	R	ISISTSGGSFR	N
1	4	1::P13647	SWISS-PROT:P13647 Tax_Id=9606 Gene_Symbol=KRT5 Keratin, type II cytoskeletal 5	3070	62568	262	145	56	43	4310	1	0	1	556.292	1110.57	2	1110.57	0.0024	74	84	0	67.87	27	33	4.2e-06	R	ISISTSGGSFR	N
1	4	1::P13647	SWISS-PROT:P13647 Tax_Id=9606 Gene_Symbol=KRT5 Keratin, type II cytoskeletal 5	3070	62568	262	145	56	43	4674	1	0	0	567.285	1132.56	2	1132.55	0.0014	472	480	1	9.6	13	35	0.13	R	KLLEGEECR	L
1	4	1::P13647	SWISS-PROT:P13647 Tax_Id=9606 Gene_Symbol=KRT5 Keratin, type II cytoskeletal 5	3070	62568	262	145	56	43	4676	1	0	0	567.285	1132.56	2	1132.55	0.0018	472	480	1	5.23	13	35	0.32	R	KLLEGEECR	L
1	4	1::P13647	SWISS-PROT:P13647 Tax_Id=9606 Gene_Symbol=KRT5 Keratin, type II cytoskeletal 5	3070	62568	262	145	56	43	4938	1	0	1	572.318	1142.62	2	1142.62	0.0023	432	441	0	25	30	34	0.18	K	LAELEEALQK	A
1	4	1::P13647	SWISS-PROT:P13647 Tax_Id=9606 Gene_Symbol=KRT5 Keratin, type II cytoskeletal 5	3070	62568	262	145	56	43	4939	1	0	1	572.318	1142.62	2	1142.62	0.0024	432	441	0	51.67		34	0.0011	K	LAELEEALQK	A
1	4	1::P13647	SWISS-PROT:P13647 Tax_Id=9606 Gene_Symbol=KRT5 Keratin, type II cytoskeletal 5	3070	62568	262	145	56	43	4940	1	0	1	572.318	1142.62	2	1142.62	0.0034	432	441	0	26.19	31	34	0.18	K	LAELEEALQK	A
1	4	1::P13647	SWISS-PROT:P13647 Tax_Id=9606 Gene_Symbol=KRT5 Keratin, type II cytoskeletal 5	3070	62568	262	145	56	43	5413	1	0	0	391.551	1171.63	3	1171.63	0.0002	228	237	1	27.86	20	35	0.0096	R	RQLDSIVGER	G
1	4	1::P13647	SWISS-PROT:P13647 Tax_Id=9606 Gene_Symbol=KRT5 Keratin, type II cytoskeletal 5	3070	62568	262	145	56	43	5414	1	0	0	586.823	1171.63	2	1171.63	0.0004	228	237	1	23.76	26	35	0.1	R	RQLDSIVGER	G
1	4	1::P13647	SWISS-PROT:P13647 Tax_Id=9606 Gene_Symbol=KRT5 Keratin, type II cytoskeletal 5	3070	62568	262	145	56	43	5415	1	0	0	586.823	1171.63	2	1171.63	0.0004	228	237	1	58.37	29	35	7e-05	R	RQLDSIVGER	G
1	4	1::P13647	SWISS-PROT:P13647 Tax_Id=9606 Gene_Symbol=KRT5 Keratin, type II cytoskeletal 5	3070	62568	262	145	56	43	5416	1	0	0	391.551	1171.63	3	1171.63	0.0007	228	237	1	20.56	18	33	0.032	R	RQLDSIVGER	G
1	4	1::P13647	SWISS-PROT:P13647 Tax_Id=9606 Gene_Symbol=KRT5 Keratin, type II cytoskeletal 5	3070	62568	262	145	56	43	5417	1	0	0	586.823	1171.63	2	1171.63	0.0008	228	237	1	43.94	28	33	0.0016	R	RQLDSIVGER	G
1	4	1::P13647	SWISS-PROT:P13647 Tax_Id=9606 Gene_Symbol=KRT5 Keratin, type II cytoskeletal 5	3070	62568	262	145	56	43	5601	1	0	1	395.904	1184.69	3	1184.69	0.0011	396	405	2	19.6	14	30	0.015	R	LRAEIDNVKK	Q
1	4	1::P13647	SWISS-PROT:P13647 Tax_Id=9606 Gene_Symbol=KRT5 Keratin, type II cytoskeletal 5	3070	62568	262	145	56	43	5602	1	0	1	593.352	1184.69	2	1184.69	0.0013	396	405	2	18.92	25	30	0.22	R	LRAEIDNVKK	Q
1	4	1::P13647	SWISS-PROT:P13647 Tax_Id=9606 Gene_Symbol=KRT5 Keratin, type II cytoskeletal 5	3070	62568	262	145	56	43	5725	1	0	1	597.791	1193.57	2	1193.57	0.0001	365	374	0	21.44	28	35	0.27	K	YEELQQTAGR	H
1	4	1::P13647	SWISS-PROT:P13647 Tax_Id=9606 Gene_Symbol=KRT5 Keratin, type II cytoskeletal 5	3070	62568	262	145	56	43	5726	1	0	1	597.792	1193.57	2	1193.57	0.0018	365	374	0	62.56	17	35	1.5e-06	K	YEELQQTAGR	H
1	4	1::P13647	SWISS-PROT:P13647 Tax_Id=9606 Gene_Symbol=KRT5 Keratin, type II cytoskeletal 5	3070	62568	262	145	56	43	5763	1	0	1	599.278	1196.54	2	1196.54	0.0021	246	255	0	45.28				R	NMQDLVEDFK	N	Oxidation (M); Asn->Gly (N) [-57.02]	0.X400000000.0
1	4	1::P13647	SWISS-PROT:P13647 Tax_Id=9606 Gene_Symbol=KRT5 Keratin, type II cytoskeletal 5	3070	62568	262	145	56	43	5832	1	0	1	401.235	1200.68	3	1200.68	0.0006	396	405	2	35.17				R	LRAEIDNVKK	Q	Oxidation:O(1) (ADEFHIKLMNPQRSTVWY) [+15.99]	0.X000000000.0
1	4	1::P13647	SWISS-PROT:P13647 Tax_Id=9606 Gene_Symbol=KRT5 Keratin, type II cytoskeletal 5	3070	62568	262	145	56	43	5958	2	0	0	602.322	1202.63	2	1202.63	-0.0005	200	209	0	50.53				K	WTLLQEQGTK	T
1	4	1::P13647	SWISS-PROT:P13647 Tax_Id=9606 Gene_Symbol=KRT5 Keratin, type II cytoskeletal 5	3070	62568	262	145	56	43	5959	2	0	0	602.322	1202.63	2	1202.63	-0.0005	200	209	0	53.62				K	WTLLQEQGTK	T
1	4	1::P13647	SWISS-PROT:P13647 Tax_Id=9606 Gene_Symbol=KRT5 Keratin, type II cytoskeletal 5	3070	62568	262	145	56	43	5960	1	0	0	602.322	1202.63	2	1202.63	-0.0002	200	209	0	28.45	14	35	0.0021	K	WTLLQEQGTK	T
1	4	1::P13647	SWISS-PROT:P13647 Tax_Id=9606 Gene_Symbol=KRT5 Keratin, type II cytoskeletal 5	3070	62568	262	145	56	43	5961	2	0	0	602.323	1202.63	2	1202.63	0.0011	200	209	0	53.59				K	WTLLQEQGTK	T
1	4	1::P13647	SWISS-PROT:P13647 Tax_Id=9606 Gene_Symbol=KRT5 Keratin, type II cytoskeletal 5	3070	62568	262	145	56	43	5962	1	0	0	602.323	1202.63	2	1202.63	0.0014	200	209	0	11.67	13	35	0.08	K	WTLLQEQGTK	T
1	4	1::P13647	SWISS-PROT:P13647 Tax_Id=9606 Gene_Symbol=KRT5 Keratin, type II cytoskeletal 5	3070	62568	262	145	56	43	5964	1	0	0	602.324	1202.63	2	1202.63	0.003	200	209	0	31.3	14	35	0.0012	K	WTLLQEQGTK	T
1	4	1::P13647	SWISS-PROT:P13647 Tax_Id=9606 Gene_Symbol=KRT5 Keratin, type II cytoskeletal 5	3070	62568	262	145	56	43	5971	2	0	0	602.815	1203.62	2	1203.61	0.0015	200	209	0	48.78				K	WTLLQEQGTK	T	Deamidated (NQ)	0.0000003000.0
1	4	1::P13647	SWISS-PROT:P13647 Tax_Id=9606 Gene_Symbol=KRT5 Keratin, type II cytoskeletal 5	3070	62568	262	145	56	43	5972	2	0	0	602.815	1203.62	2	1203.61	0.0017	200	209	0	44.7				K	WTLLQEQGTK	T	Deamidated (NQ)	0.0000300000.0
1	4	1::P13647	SWISS-PROT:P13647 Tax_Id=9606 Gene_Symbol=KRT5 Keratin, type II cytoskeletal 5	3070	62568	262	145	56	43	5976	1	0	0	602.816	1203.62	2	1203.61	0.0033	200	209	0	23.36	18	35	0.017	K	WTLLQEQGTK	T	Deamidated (NQ)	0.0000003000.0
1	4	1::P13647	SWISS-PROT:P13647 Tax_Id=9606 Gene_Symbol=KRT5 Keratin, type II cytoskeletal 5	3070	62568	262	145	56	43	6168	1	0	0	610.319	1218.62	2	1218.62	-0.0004	200	209	0	38.02				K	WTLLQEQGTK	T	Oxidation:O(1) (ADEFHIKLMNPQRSTVWY) [+15.99]	0.X000000000.0
1	4	1::P13647	SWISS-PROT:P13647 Tax_Id=9606 Gene_Symbol=KRT5 Keratin, type II cytoskeletal 5	3070	62568	262	145	56	43	6269	1	0	0	613.312	1224.61	2	1224.61	-0.0018	200	209	0	39.22				K	WTLLQEQGTK	T	Cation:Na (C-term) [+21.98]	0.0000000000.X
1	4	1::P13647	SWISS-PROT:P13647 Tax_Id=9606 Gene_Symbol=KRT5 Keratin, type II cytoskeletal 5	3070	62568	262	145	56	43	6305	1	0	0	410.559	1228.65	3	1228.65	0.0024	229	239	1	14.12	13	35	0.047	R	QLDSIVGERGR	L
1	4	1::P13647	SWISS-PROT:P13647 Tax_Id=9606 Gene_Symbol=KRT5 Keratin, type II cytoskeletal 5	3070	62568	262	145	56	43	6306	1	0	0	410.559	1228.66	3	1228.65	0.003	229	239	1	6.14	13	35	0.27	R	QLDSIVGERGR	L
1	4	1::P13647	SWISS-PROT:P13647 Tax_Id=9606 Gene_Symbol=KRT5 Keratin, type II cytoskeletal 5	3070	62568	262	145	56	43	6438	1	0	1	621.787	1241.56	2	1241.56	0.003	355	364	0	29.85	14	35	0.0016	R	TEAESWYQTK	Y
1	4	1::P13647	SWISS-PROT:P13647 Tax_Id=9606 Gene_Symbol=KRT5 Keratin, type II cytoskeletal 5	3070	62568	262	145	56	43	6646	1	0	1	627.788	1253.56	2	1253.56	0.0007	246	255	0	46.84		35	0.0041	R	NMQDLVEDFK	N	Oxidation (M)	0.0400000000.0
1	4	1::P13647	SWISS-PROT:P13647 Tax_Id=9606 Gene_Symbol=KRT5 Keratin, type II cytoskeletal 5	3070	62568	262	145	56	43	6647	1	0	1	627.788	1253.56	2	1253.56	0.0014	246	255	0	32.42		35	0.11	R	NMQDLVEDFK	N	Oxidation (M)	0.0400000000.0
1	4	1::P13647	SWISS-PROT:P13647 Tax_Id=9606 Gene_Symbol=KRT5 Keratin, type II cytoskeletal 5	3070	62568	262	145	56	43	6648	1	0	1	627.789	1253.56	2	1253.56	0.0029	246	255	0	35.88		35	0.051	R	NMQDLVEDFK	N	Oxidation (M)	0.0400000000.0
1	4	1::P13647	SWISS-PROT:P13647 Tax_Id=9606 Gene_Symbol=KRT5 Keratin, type II cytoskeletal 5	3070	62568	262	145	56	43	6758	1	0	0	421.904	1262.69	3	1262.69	0.0017	461	471	0	33.71	27	32	0.013	K	LALDVEIATYR	K
1	4	1::P13647	SWISS-PROT:P13647 Tax_Id=9606 Gene_Symbol=KRT5 Keratin, type II cytoskeletal 5	3070	62568	262	145	56	43	6759	1	0	0	632.352	1262.69	2	1262.69	0.0023	461	471	0	62.69		32	5.2e-05	K	LALDVEIATYR	K
1	4	1::P13647	SWISS-PROT:P13647 Tax_Id=9606 Gene_Symbol=KRT5 Keratin, type II cytoskeletal 5	3070	62568	262	145	56	43	6760	1	0	0	632.352	1262.69	2	1262.69	0.0023	461	471	0	61.63		32	6.7e-05	K	LALDVEIATYR	K
1	4	1::P13647	SWISS-PROT:P13647 Tax_Id=9606 Gene_Symbol=KRT5 Keratin, type II cytoskeletal 5	3070	62568	262	145	56	43	6761	1	0	0	421.904	1262.69	3	1262.69	0.0026	461	471	0	12.26	14	32	0.077	K	LALDVEIATYR	K
1	4	1::P13647	SWISS-PROT:P13647 Tax_Id=9606 Gene_Symbol=KRT5 Keratin, type II cytoskeletal 5	3070	62568	262	145	56	43	6762	1	0	0	632.352	1262.69	2	1262.69	0.0027	461	471	0	55.19	29	33	0.00013	K	LALDVEIATYR	K
1	4	1::P13647	SWISS-PROT:P13647 Tax_Id=9606 Gene_Symbol=KRT5 Keratin, type II cytoskeletal 5	3070	62568	262	145	56	43	6763	1	0	0	632.353	1262.69	2	1262.69	0.0038	461	471	0	58.48	31	32	0.00011	K	LALDVEIATYR	K
1	4	1::P13647	SWISS-PROT:P13647 Tax_Id=9606 Gene_Symbol=KRT5 Keratin, type II cytoskeletal 5	3070	62568	262	145	56	43	6764	1	0	0	632.353	1262.69	2	1262.69	0.0039	461	471	0	75.7		32	2.5e-06	K	LALDVEIATYR	K
1	4	1::P13647	SWISS-PROT:P13647 Tax_Id=9606 Gene_Symbol=KRT5 Keratin, type II cytoskeletal 5	3070	62568	262	145	56	43	6848	1	0	1	634.343	1266.67	2	1266.67	0.004	73	84	1	11.87	18	33	0.26	K	RISISTSGGSFR	N
1	4	1::P13647	SWISS-PROT:P13647 Tax_Id=9606 Gene_Symbol=KRT5 Keratin, type II cytoskeletal 5	3070	62568	262	145	56	43	7138	1	0	1	649.818	1297.62	2	1297.62	-0.001	266	276	0	5.64	13	36	0.3	R	TTAENEFVMLK	K	Oxidation (M)	0.00000000400.0
1	4	1::P13647	SWISS-PROT:P13647 Tax_Id=9606 Gene_Symbol=KRT5 Keratin, type II cytoskeletal 5	3070	62568	262	145	56	43	7139	1	0	1	649.819	1297.62	2	1297.62	0.0011	266	276	0	60.94	16	35	1.9e-06	R	TTAENEFVMLK	K	Oxidation (M)	0.00000000400.0
1	4	1::P13647	SWISS-PROT:P13647 Tax_Id=9606 Gene_Symbol=KRT5 Keratin, type II cytoskeletal 5	3070	62568	262	145	56	43	7168	1	0	0	651.31	1300.6	2	1300.61	-0.0095	200	209	0	41				K	WTLLQEQGTK	T	Deamidated (NQ); Phospho (ST); Methyl:2H(3) (C-term) [+17.03]	0.0000003050.X
1	4	1::P13647	SWISS-PROT:P13647 Tax_Id=9606 Gene_Symbol=KRT5 Keratin, type II cytoskeletal 5	3070	62568	262	145	56	43	7170	1	0	0	651.311	1300.61	2	1300.61	-0.0069	200	209	0	41.4				K	WTLLQEQGTK	T	Deamidated (NQ); Phospho (ST); Methyl:2H(3) (C-term) [+17.03]	0.0000003050.X
1	4	1::P13647	SWISS-PROT:P13647 Tax_Id=9606 Gene_Symbol=KRT5 Keratin, type II cytoskeletal 5	3070	62568	262	145	56	43	7316	2	0	0	436.89	1307.65	3	1307.65	0.0018	256	265	2	36.29				K	NKYEDEINKR	T
1	4	1::P13647	SWISS-PROT:P13647 Tax_Id=9606 Gene_Symbol=KRT5 Keratin, type II cytoskeletal 5	3070	62568	262	145	56	43	7317	2	0	0	436.89	1307.65	3	1307.65	0.0025	256	265	2	40.76				K	NKYEDEINKR	T
1	4	1::P13647	SWISS-PROT:P13647 Tax_Id=9606 Gene_Symbol=KRT5 Keratin, type II cytoskeletal 5	3070	62568	262	145	56	43	7318	2	0	0	436.89	1307.65	3	1307.65	0.0026	256	265	2	37.71				K	NKYEDEINKR	T
1	4	1::P13647	SWISS-PROT:P13647 Tax_Id=9606 Gene_Symbol=KRT5 Keratin, type II cytoskeletal 5	3070	62568	262	145	56	43	7319	2	0	0	654.832	1307.65	2	1307.65	0.0034	256	265	2	30.02				K	NKYEDEINKR	T
1	4	1::P13647	SWISS-PROT:P13647 Tax_Id=9606 Gene_Symbol=KRT5 Keratin, type II cytoskeletal 5	3070	62568	262	145	56	43	7321	1	0	0	654.834	1307.65	2	1307.65	0.007	256	265	2	20.32	14	35	0.014	K	NKYEDEINKR	T
1	4	1::P13647	SWISS-PROT:P13647 Tax_Id=9606 Gene_Symbol=KRT5 Keratin, type II cytoskeletal 5	3070	62568	262	145	56	43	7445	1	0	0	657.862	1313.71	2	1313.71	0.0027	332	343	0	40.94				R	NLDLDSIIAEVK	A	ISD_z+2_ion (N-term) [-15.01]	X.000000000000.0
1	4	1::P13647	SWISS-PROT:P13647 Tax_Id=9606 Gene_Symbol=KRT5 Keratin, type II cytoskeletal 5	3070	62568	262	145	56	43	7514	1	0	0	662.301	1322.59	2	1322.59	-0.0035	200	209	0	41.34				K	WTLLQEQGTK	T	Acetyl (K); Phospho (ST); Didehydro (C-term K) [-2.02]	0.0000000051.X
1	4	1::P13647	SWISS-PROT:P13647 Tax_Id=9606 Gene_Symbol=KRT5 Keratin, type II cytoskeletal 5	3070	62568	262	145	56	43	7616	1	0	0	665.367	1328.72	2	1328.72	0.0008	332	343	0	37.29	21	34	0.0015	R	NLDLDSIIAEVK	A
1	4	1::P13647	SWISS-PROT:P13647 Tax_Id=9606 Gene_Symbol=KRT5 Keratin, type II cytoskeletal 5	3070	62568	262	145	56	43	7617	1	0	0	443.914	1328.72	3	1328.72	0.0031	332	343	0	22.33	24	34	0.08	R	NLDLDSIIAEVK	A
1	4	1::P13647	SWISS-PROT:P13647 Tax_Id=9606 Gene_Symbol=KRT5 Keratin, type II cytoskeletal 5	3070	62568	262	145	56	43	7618	1	0	0	665.368	1328.72	2	1328.72	0.0033	332	343	0	47.7	21	34	0.00012	R	NLDLDSIIAEVK	A
1	4	1::P13647	SWISS-PROT:P13647 Tax_Id=9606 Gene_Symbol=KRT5 Keratin, type II cytoskeletal 5	3070	62568	262	145	56	43	7619	2	0	0	665.369	1328.72	2	1328.72	0.0038	332	343	0	2.43	15	34	1	R	NLDLDSIIAEVK	A
1	4	1::P13647	SWISS-PROT:P13647 Tax_Id=9606 Gene_Symbol=KRT5 Keratin, type II cytoskeletal 5	3070	62568	262	145	56	43	7622	1	0	0	665.86	1329.71	2	1329.7	0.0032	332	343	0	25.27	17	35	0.0077	R	NLDLDSIIAEVK	A	Deamidated (NQ)	0.300000000000.0
1	4	1::P13647	SWISS-PROT:P13647 Tax_Id=9606 Gene_Symbol=KRT5 Keratin, type II cytoskeletal 5	3070	62568	262	145	56	43	7623	1	0	0	665.861	1329.71	2	1329.7	0.0038	332	343	0	48.17	25	35	0.00027	R	NLDLDSIIAEVK	A	Deamidated (NQ)	0.300000000000.0
1	4	1::P13647	SWISS-PROT:P13647 Tax_Id=9606 Gene_Symbol=KRT5 Keratin, type II cytoskeletal 5	3070	62568	262	145	56	43	8174	1	0	1	693.386	1384.76	2	1384.76	0.0008	430	441	1	49.57	19	34	4.6e-05	R	NKLAELEEALQK	A
1	4	1::P13647	SWISS-PROT:P13647 Tax_Id=9606 Gene_Symbol=KRT5 Keratin, type II cytoskeletal 5	3070	62568	262	145	56	43	8175	1	0	1	462.593	1384.76	3	1384.76	0.0013	430	441	1	30.01	22	34	0.0098	R	NKLAELEEALQK	A
1	4	1::P13647	SWISS-PROT:P13647 Tax_Id=9606 Gene_Symbol=KRT5 Keratin, type II cytoskeletal 5	3070	62568	262	145	56	43	8176	1	0	1	462.593	1384.76	3	1384.76	0.0015	430	441	1	28.47	21	34	0.01	R	NKLAELEEALQK	A
1	4	1::P13647	SWISS-PROT:P13647 Tax_Id=9606 Gene_Symbol=KRT5 Keratin, type II cytoskeletal 5	3070	62568	262	145	56	43	8177	1	0	1	693.386	1384.76	2	1384.76	0.0015	430	441	1	60.61	24	34	1.2e-05	R	NKLAELEEALQK	A
1	4	1::P13647	SWISS-PROT:P13647 Tax_Id=9606 Gene_Symbol=KRT5 Keratin, type II cytoskeletal 5	3070	62568	262	145	56	43	8178	1	0	1	462.593	1384.76	3	1384.76	0.0016	430	441	1	2.54	13	34	0.58	R	NKLAELEEALQK	A
1	4	1::P13647	SWISS-PROT:P13647 Tax_Id=9606 Gene_Symbol=KRT5 Keratin, type II cytoskeletal 5	3070	62568	262	145	56	43	8179	1	0	1	693.386	1384.76	2	1384.76	0.0016	430	441	1	56.8	25	34	3.8e-05	R	NKLAELEEALQK	A
1	4	1::P13647	SWISS-PROT:P13647 Tax_Id=9606 Gene_Symbol=KRT5 Keratin, type II cytoskeletal 5	3070	62568	262	145	56	43	8180	1	0	1	462.593	1384.76	3	1384.76	0.0017	430	441	1	29.38	21	34	0.0088	R	NKLAELEEALQK	A
1	4	1::P13647	SWISS-PROT:P13647 Tax_Id=9606 Gene_Symbol=KRT5 Keratin, type II cytoskeletal 5	3070	62568	262	145	56	43	8181	1	0	1	462.593	1384.76	3	1384.76	0.0021	430	441	1	22.87	19	34	0.021	R	NKLAELEEALQK	A
1	4	1::P13647	SWISS-PROT:P13647 Tax_Id=9606 Gene_Symbol=KRT5 Keratin, type II cytoskeletal 5	3070	62568	262	145	56	43	8182	1	0	1	693.387	1384.76	2	1384.76	0.0027	430	441	1	14.49	21	34	0.28	R	NKLAELEEALQK	A
1	4	1::P13647	SWISS-PROT:P13647 Tax_Id=9606 Gene_Symbol=KRT5 Keratin, type II cytoskeletal 5	3070	62568	262	145	56	43	8183	1	0	1	693.387	1384.76	2	1384.76	0.0033	430	441	1	47.97	21	34	0.00012	R	NKLAELEEALQK	A
1	4	1::P13647	SWISS-PROT:P13647 Tax_Id=9606 Gene_Symbol=KRT5 Keratin, type II cytoskeletal 5	3070	62568	262	145	56	43	8184	1	0	1	462.594	1384.76	3	1384.76	0.0042	430	441	1	5.33	13	33	0.32	R	NKLAELEEALQK	A
1	4	1::P13647	SWISS-PROT:P13647 Tax_Id=9606 Gene_Symbol=KRT5 Keratin, type II cytoskeletal 5	3070	62568	262	145	56	43	8238	1	0	0	696.398	1390.78	2	1390.78	0.0003	461	472	1	73.87	24	31	6.5e-07	K	LALDVEIATYRK	L
1	4	1::P13647	SWISS-PROT:P13647 Tax_Id=9606 Gene_Symbol=KRT5 Keratin, type II cytoskeletal 5	3070	62568	262	145	56	43	8239	1	0	0	696.399	1390.78	2	1390.78	0.0005	461	472	1	41.72	15	31	0.00012	K	LALDVEIATYRK	L
1	4	1::P13647	SWISS-PROT:P13647 Tax_Id=9606 Gene_Symbol=KRT5 Keratin, type II cytoskeletal 5	3070	62568	262	145	56	43	8240	1	0	0	464.602	1390.78	3	1390.78	0.001	461	472	1	50.55	16	31	1.8e-05	K	LALDVEIATYRK	L
1	4	1::P13647	SWISS-PROT:P13647 Tax_Id=9606 Gene_Symbol=KRT5 Keratin, type II cytoskeletal 5	3070	62568	262	145	56	43	8241	1	0	0	464.602	1390.78	3	1390.78	0.0021	461	472	1	54.04	16	31	8.6e-06	K	LALDVEIATYRK	L
1	4	1::P13647	SWISS-PROT:P13647 Tax_Id=9606 Gene_Symbol=KRT5 Keratin, type II cytoskeletal 5	3070	62568	262	145	56	43	8242	1	0	0	464.602	1390.78	3	1390.78	0.0023	461	472	1	38.65	15	31	0.00024	K	LALDVEIATYRK	L
1	4	1::P13647	SWISS-PROT:P13647 Tax_Id=9606 Gene_Symbol=KRT5 Keratin, type II cytoskeletal 5	3070	62568	262	145	56	43	8243	1	0	0	696.4	1390.79	2	1390.78	0.0031	461	472	1	39.36	15	30	0.0002	K	LALDVEIATYRK	L
1	4	1::P13647	SWISS-PROT:P13647 Tax_Id=9606 Gene_Symbol=KRT5 Keratin, type II cytoskeletal 5	3070	62568	262	145	56	43	8244	1	0	0	464.603	1390.79	3	1390.78	0.0046	461	472	1	37.64	15	30	0.0003	K	LALDVEIATYRK	L
1	4	1::P13647	SWISS-PROT:P13647 Tax_Id=9606 Gene_Symbol=KRT5 Keratin, type II cytoskeletal 5	3070	62568	262	145	56	43	8310	1	0	0	699.375	1396.74	2	1396.73	0.0013	174	185	1	72.15		35	9.7e-06	K	TLNNKFASFIDK	V
1	4	1::P13647	SWISS-PROT:P13647 Tax_Id=9606 Gene_Symbol=KRT5 Keratin, type II cytoskeletal 5	3070	62568	262	145	56	43	8311	1	0	0	466.586	1396.74	3	1396.73	0.0017	174	185	1	52.17		34	0.00081	K	TLNNKFASFIDK	V
1	4	1::P13647	SWISS-PROT:P13647 Tax_Id=9606 Gene_Symbol=KRT5 Keratin, type II cytoskeletal 5	3070	62568	262	145	56	43	8312	3	0	0	466.586	1396.74	3	1396.73	0.002	174	185	1	20.48		34	1.2	K	TLNNKFASFIDK	V
1	4	1::P13647	SWISS-PROT:P13647 Tax_Id=9606 Gene_Symbol=KRT5 Keratin, type II cytoskeletal 5	3070	62568	262	145	56	43	8313	1	0	0	699.376	1396.74	2	1396.73	0.0023	174	185	1	73.62		34	5.9e-06	K	TLNNKFASFIDK	V
1	4	1::P13647	SWISS-PROT:P13647 Tax_Id=9606 Gene_Symbol=KRT5 Keratin, type II cytoskeletal 5	3070	62568	262	145	56	43	8314	1	0	0	466.586	1396.74	3	1396.73	0.0024	174	185	1	37.33	15	34	0.00032	K	TLNNKFASFIDK	V
1	4	1::P13647	SWISS-PROT:P13647 Tax_Id=9606 Gene_Symbol=KRT5 Keratin, type II cytoskeletal 5	3070	62568	262	145	56	43	8315	1	0	0	699.376	1396.74	2	1396.73	0.0026	174	185	1	3.44	13	34	0.47	K	TLNNKFASFIDK	V
1	4	1::P13647	SWISS-PROT:P13647 Tax_Id=9606 Gene_Symbol=KRT5 Keratin, type II cytoskeletal 5	3070	62568	262	145	56	43	8316	1	0	0	466.587	1396.74	3	1396.73	0.003	174	185	1	38.77	15	34	0.00023	K	TLNNKFASFIDK	V
1	4	1::P13647	SWISS-PROT:P13647 Tax_Id=9606 Gene_Symbol=KRT5 Keratin, type II cytoskeletal 5	3070	62568	262	145	56	43	8325	1	0	0	466.915	1397.72	3	1397.72	0.0039	174	185	1	33.93	17	35	0.0012	K	TLNNKFASFIDK	V	Deamidated (NQ)	0.000300000000.0
1	4	1::P13647	SWISS-PROT:P13647 Tax_Id=9606 Gene_Symbol=KRT5 Keratin, type II cytoskeletal 5	3070	62568	262	145	56	43	8326	1	0	0	699.869	1397.72	2	1397.72	0.0044	174	185	1	18.76	14	35	0.017	K	TLNNKFASFIDK	V	Deamidated (NQ)	0.000300000000.0
1	4	1::P13647	SWISS-PROT:P13647 Tax_Id=9606 Gene_Symbol=KRT5 Keratin, type II cytoskeletal 5	3070	62568	262	145	56	43	8327	1	0	0	466.915	1397.72	3	1397.72	0.0049	174	185	1	32.23	15	35	0.0012	K	TLNNKFASFIDK	V	Deamidated (NQ)	0.000300000000.0
1	4	1::P13647	SWISS-PROT:P13647 Tax_Id=9606 Gene_Symbol=KRT5 Keratin, type II cytoskeletal 5	3070	62568	262	145	56	43	8355	1	0	1	701.326	1400.64	2	1400.64	-0.0072	49	63	0	35.86				R	VSLAGACGVGGYGSR	S	Phospho (ST); Cys->Ala (C) [-31.97]	0.050000X00000000.0
1	4	1::P13647	SWISS-PROT:P13647 Tax_Id=9606 Gene_Symbol=KRT5 Keratin, type II cytoskeletal 5	3070	62568	262	145	56	43	8451	1	0	1	705.843	1409.67	2	1409.67	-0.0013	49	63	0	21.54	16	36	0.017	R	VSLAGACGVGGYGSR	S
1	4	1::P13647	SWISS-PROT:P13647 Tax_Id=9606 Gene_Symbol=KRT5 Keratin, type II cytoskeletal 5	3070	62568	262	145	56	43	8452	1	0	1	705.846	1409.68	2	1409.67	0.0045	49	63	0	64.66	28	37	1.2e-05	R	VSLAGACGVGGYGSR	S
1	4	1::P13647	SWISS-PROT:P13647 Tax_Id=9606 Gene_Symbol=KRT5 Keratin, type II cytoskeletal 5	3070	62568	262	145	56	43	8453	1	0	1	705.865	1409.72	2	1409.72	0.0005	16	29	0	52.95	16	35	1.1e-05	R	SFSTASAITPSVSR	T
1	4	1::P13647	SWISS-PROT:P13647 Tax_Id=9606 Gene_Symbol=KRT5 Keratin, type II cytoskeletal 5	3070	62568	262	145	56	43	8454	1	0	1	470.913	1409.72	3	1409.72	0.0007	16	29	0	57.1	17	35	5.8e-06	R	SFSTASAITPSVSR	T
1	4	1::P13647	SWISS-PROT:P13647 Tax_Id=9606 Gene_Symbol=KRT5 Keratin, type II cytoskeletal 5	3070	62568	262	145	56	43	8455	1	0	1	705.865	1409.72	2	1409.72	0.0009	16	29	0	40.14	15	35	0.00017	R	SFSTASAITPSVSR	T
1	4	1::P13647	SWISS-PROT:P13647 Tax_Id=9606 Gene_Symbol=KRT5 Keratin, type II cytoskeletal 5	3070	62568	262	145	56	43	8456	1	0	1	705.865	1409.72	2	1409.72	0.001	16	29	0	53.4	16	35	9.8e-06	R	SFSTASAITPSVSR	T
1	4	1::P13647	SWISS-PROT:P13647 Tax_Id=9606 Gene_Symbol=KRT5 Keratin, type II cytoskeletal 5	3070	62568	262	145	56	43	8457	1	0	1	470.913	1409.72	3	1409.72	0.0014	16	29	0	50.12	17	35	2.5e-05	R	SFSTASAITPSVSR	T
1	4	1::P13647	SWISS-PROT:P13647 Tax_Id=9606 Gene_Symbol=KRT5 Keratin, type II cytoskeletal 5	3070	62568	262	145	56	43	8458	1	0	1	470.913	1409.72	3	1409.72	0.0018	16	29	0	16.23	14	35	0.03	R	SFSTASAITPSVSR	T
1	4	1::P13647	SWISS-PROT:P13647 Tax_Id=9606 Gene_Symbol=KRT5 Keratin, type II cytoskeletal 5	3070	62568	262	145	56	43	8459	1	0	1	705.866	1409.72	2	1409.72	0.0027	16	29	0	50.21	16	35	2e-05	R	SFSTASAITPSVSR	T
1	4	1::P13647	SWISS-PROT:P13647 Tax_Id=9606 Gene_Symbol=KRT5 Keratin, type II cytoskeletal 5	3070	62568	262	145	56	43	8460	1	0	1	705.867	1409.72	2	1409.72	0.0044	16	29	0	26.94	14	35	0.003	R	SFSTASAITPSVSR	T
1	4	1::P13647	SWISS-PROT:P13647 Tax_Id=9606 Gene_Symbol=KRT5 Keratin, type II cytoskeletal 5	3070	62568	262	145	56	43	8461	1	0	1	705.867	1409.72	2	1409.72	0.0052	16	29	0	47.95	17	35	4.1e-05	R	SFSTASAITPSVSR	T
1	4	1::P13647	SWISS-PROT:P13647 Tax_Id=9606 Gene_Symbol=KRT5 Keratin, type II cytoskeletal 5	3070	62568	262	145	56	43	8595	1	0	1	713.867	1425.72	2	1425.72	0.0018	266	277	1	9.23	15	35	0.2	R	TTAENEFVMLKK	D	Oxidation (M)	0.000000004000.0
1	4	1::P13647	SWISS-PROT:P13647 Tax_Id=9606 Gene_Symbol=KRT5 Keratin, type II cytoskeletal 5	3070	62568	262	145	56	43	8596	1	0	1	476.247	1425.72	3	1425.72	0.0019	266	277	1	38.35	15	35	0.00025	R	TTAENEFVMLKK	D	Oxidation (M)	0.000000004000.0
1	4	1::P13647	SWISS-PROT:P13647 Tax_Id=9606 Gene_Symbol=KRT5 Keratin, type II cytoskeletal 5	3070	62568	262	145	56	43	8597	1	0	1	476.247	1425.72	3	1425.72	0.002	266	277	1	30.19	14	35	0.0015	R	TTAENEFVMLKK	D	Oxidation (M)	0.000000004000.0
1	4	1::P13647	SWISS-PROT:P13647 Tax_Id=9606 Gene_Symbol=KRT5 Keratin, type II cytoskeletal 5	3070	62568	262	145	56	43	8598	1	0	1	713.867	1425.72	2	1425.72	0.0024	266	277	1	11	13	35	0.093	R	TTAENEFVMLKK	D	Oxidation (M)	0.000000004000.0
1	4	1::P13647	SWISS-PROT:P13647 Tax_Id=9606 Gene_Symbol=KRT5 Keratin, type II cytoskeletal 5	3070	62568	262	145	56	43	8599	1	0	1	713.867	1425.72	2	1425.72	0.0026	266	277	1	64.86	19	35	1.6e-06	R	TTAENEFVMLKK	D	Oxidation (M)	0.000000004000.0
1	4	1::P13647	SWISS-PROT:P13647 Tax_Id=9606 Gene_Symbol=KRT5 Keratin, type II cytoskeletal 5	3070	62568	262	145	56	43	8600	1	0	1	713.867	1425.72	2	1425.72	0.0028	266	277	1	50.26	16	35	1.9e-05	R	TTAENEFVMLKK	D	Oxidation (M)	0.000000004000.0
1	4	1::P13647	SWISS-PROT:P13647 Tax_Id=9606 Gene_Symbol=KRT5 Keratin, type II cytoskeletal 5	3070	62568	262	145	56	43	8601	1	0	1	476.248	1425.72	3	1425.72	0.0035	266	277	1	38.53	15	35	0.00024	R	TTAENEFVMLKK	D	Oxidation (M)	0.000000004000.0
1	4	1::P13647	SWISS-PROT:P13647 Tax_Id=9606 Gene_Symbol=KRT5 Keratin, type II cytoskeletal 5	3070	62568	262	145	56	43	8602	1	0	1	476.248	1425.72	3	1425.72	0.0035	266	277	1	51.07	21	35	5.6e-05	R	TTAENEFVMLKK	D	Oxidation (M)	0.000000004000.0
1	4	1::P13647	SWISS-PROT:P13647 Tax_Id=9606 Gene_Symbol=KRT5 Keratin, type II cytoskeletal 5	3070	62568	262	145	56	43	8603	1	0	1	476.248	1425.72	3	1425.72	0.0038	266	277	1	51.01	21	35	5.6e-05	R	TTAENEFVMLKK	D	Oxidation (M)	0.000000004000.0
1	4	1::P13647	SWISS-PROT:P13647 Tax_Id=9606 Gene_Symbol=KRT5 Keratin, type II cytoskeletal 5	3070	62568	262	145	56	43	8604	1	0	1	476.248	1425.72	3	1425.72	0.0042	266	277	1	16.95	14	35	0.026	R	TTAENEFVMLKK	D	Oxidation (M)	0.000000004000.0
1	4	1::P13647	SWISS-PROT:P13647 Tax_Id=9606 Gene_Symbol=KRT5 Keratin, type II cytoskeletal 5	3070	62568	262	145	56	43	8605	1	0	1	713.868	1425.72	2	1425.72	0.0043	266	277	1	20.11	14	35	0.014	R	TTAENEFVMLKK	D	Oxidation (M)	0.000000004000.0
1	4	1::P13647	SWISS-PROT:P13647 Tax_Id=9606 Gene_Symbol=KRT5 Keratin, type II cytoskeletal 5	3070	62568	262	145	56	43	8790	1	0	1	720.36	1438.71	2	1438.71	0.0008	560	576	0	62.46	17	36	1.7e-06	R	GLGVGFGSGGGSSSSVK	F
1	4	1::P13647	SWISS-PROT:P13647 Tax_Id=9606 Gene_Symbol=KRT5 Keratin, type II cytoskeletal 5	3070	62568	262	145	56	43	8791	1	0	1	720.36	1438.71	2	1438.71	0.0009	560	576	0	7.37	13	36	0.2	R	GLGVGFGSGGGSSSSVK	F
1	4	1::P13647	SWISS-PROT:P13647 Tax_Id=9606 Gene_Symbol=KRT5 Keratin, type II cytoskeletal 5	3070	62568	262	145	56	43	8792	1	0	1	720.361	1438.71	2	1438.71	0.0012	560	576	0	64.94	18	36	1.1e-06	R	GLGVGFGSGGGSSSSVK	F
1	4	1::P13647	SWISS-PROT:P13647 Tax_Id=9606 Gene_Symbol=KRT5 Keratin, type II cytoskeletal 5	3070	62568	262	145	56	43	8793	1	0	1	720.361	1438.71	2	1438.71	0.0033	560	576	0	62.61	18	36	1.8e-06	R	GLGVGFGSGGGSSSSVK	F
1	4	1::P13647	SWISS-PROT:P13647 Tax_Id=9606 Gene_Symbol=KRT5 Keratin, type II cytoskeletal 5	3070	62568	262	145	56	43	8794	1	0	1	720.362	1438.71	2	1438.71	0.0035	560	576	0	39.6	15	36	0.00019	R	GLGVGFGSGGGSSSSVK	F
1	4	1::P13647	SWISS-PROT:P13647 Tax_Id=9606 Gene_Symbol=KRT5 Keratin, type II cytoskeletal 5	3070	62568	262	145	56	43	8795	1	0	1	720.362	1438.71	2	1438.71	0.0046	560	576	0	22.02	24	36	0.082	R	GLGVGFGSGGGSSSSVK	F
1	4	1::P13647	SWISS-PROT:P13647 Tax_Id=9606 Gene_Symbol=KRT5 Keratin, type II cytoskeletal 5	3070	62568	262	145	56	43	8868	1	0	0	724.873	1447.73	2	1447.73	0.0005	188	199	1	74.72				R	FLEQQNKVLDTK	W	Lys->Asn (K) [-14.05]	0.000000X00000.0
1	4	1::P13647	SWISS-PROT:P13647 Tax_Id=9606 Gene_Symbol=KRT5 Keratin, type II cytoskeletal 5	3070	62568	262	145	56	43	9028	1	0	1	729.338	1456.66	2	1456.66	0.0029	293	304	0	20.2	15	37	0.017	K	VDALMDEINFMK	M	2 Oxidation (M)	0.000040000040.0
1	4	1::P13647	SWISS-PROT:P13647 Tax_Id=9606 Gene_Symbol=KRT5 Keratin, type II cytoskeletal 5	3070	62568	262	145	56	43	9029	1	0	1	729.338	1456.66	2	1456.66	0.0035	293	304	0	39.05				K	VDALMDEINFMK	M	Oxidation (M); Oxidation:O(1) (ADEFHIKLMNPQRSTVWY) [+15.99]	0.0000X0000040.0
1	4	1::P13647	SWISS-PROT:P13647 Tax_Id=9606 Gene_Symbol=KRT5 Keratin, type II cytoskeletal 5	3070	62568	262	145	56	43	9030	1	0	1	729.338	1456.66	2	1456.66	0.0036	293	304	0	39.19				K	VDALMDEINFMK	M	Oxidation (M); Oxidation:O(1) (ADEFHIKLMNPQRSTVWY) [+15.99]	0.00004000000X.0
1	4	1::P13647	SWISS-PROT:P13647 Tax_Id=9606 Gene_Symbol=KRT5 Keratin, type II cytoskeletal 5	3070	62568	262	145	56	43	9031	1	0	1	729.338	1456.66	2	1456.66	0.0036	293	304	0	53.19				K	VDALMDEINFMK	M	Oxidation (M); Oxidation:O(1) (ADEFHIKLMNPQRSTVWY) [+15.99]	0.0000X0000040.0
1	4	1::P13647	SWISS-PROT:P13647 Tax_Id=9606 Gene_Symbol=KRT5 Keratin, type II cytoskeletal 5	3070	62568	262	145	56	43	9077	1	0	0	731.9	1461.78	2	1461.78	0.0019	188	199	1	1.65	13	34	0.78	R	FLEQQNKVLDTK	W
1	4	1::P13647	SWISS-PROT:P13647 Tax_Id=9606 Gene_Symbol=KRT5 Keratin, type II cytoskeletal 5	3070	62568	262	145	56	43	9078	1	0	0	488.269	1461.79	3	1461.78	0.0035	188	199	1	39.42	15	33	0.0002	R	FLEQQNKVLDTK	W
1	4	1::P13647	SWISS-PROT:P13647 Tax_Id=9606 Gene_Symbol=KRT5 Keratin, type II cytoskeletal 5	3070	62568	262	145	56	43	9079	1	0	0	488.269	1461.79	3	1461.78	0.0036	188	199	1	4.79	13	33	0.35	R	FLEQQNKVLDTK	W
1	4	1::P13647	SWISS-PROT:P13647 Tax_Id=9606 Gene_Symbol=KRT5 Keratin, type II cytoskeletal 5	3070	62568	262	145	56	43	9292	1	0	1	743.352	1484.69	2	1484.69	-0.0008	353	364	1	28.71	23	37	0.015	R	SRTEAESWYQTK	Y
1	4	1::P13647	SWISS-PROT:P13647 Tax_Id=9606 Gene_Symbol=KRT5 Keratin, type II cytoskeletal 5	3070	62568	262	145	56	43	9293	1	0	1	495.904	1484.69	3	1484.69	-0.0003	353	364	1	25.45	16	37	0.007	R	SRTEAESWYQTK	Y
1	4	1::P13647	SWISS-PROT:P13647 Tax_Id=9606 Gene_Symbol=KRT5 Keratin, type II cytoskeletal 5	3070	62568	262	145	56	43	9294	1	0	1	495.904	1484.69	3	1484.69	0.0014	353	364	1	7.79	13	37	0.19	R	SRTEAESWYQTK	Y
1	4	1::P13647	SWISS-PROT:P13647 Tax_Id=9606 Gene_Symbol=KRT5 Keratin, type II cytoskeletal 5	3070	62568	262	145	56	43	9334	1	0	1	745.849	1489.68	2	1489.68	0.0012	16	29	0	28.56	16	37	0.0032	R	SFSTASAITPSVSR	T	Phospho (ST)	0.00000000500000.0
1	4	1::P13647	SWISS-PROT:P13647 Tax_Id=9606 Gene_Symbol=KRT5 Keratin, type II cytoskeletal 5	3070	62568	262	145	56	43	9809	1	0	1	777.404	1552.79	2	1552.79	0.0005	449	460	1	7.59	13	36	0.21	R	LLREYQELMNTK	L	Oxidation (M)	0.000000004000.0
1	4	1::P13647	SWISS-PROT:P13647 Tax_Id=9606 Gene_Symbol=KRT5 Keratin, type II cytoskeletal 5	3070	62568	262	145	56	43	9810	1	0	1	518.605	1552.79	3	1552.79	0.0023	449	460	1	27.21	14	36	0.0028	R	LLREYQELMNTK	L	Oxidation (M)	0.000000004000.0
1	4	1::P13647	SWISS-PROT:P13647 Tax_Id=9606 Gene_Symbol=KRT5 Keratin, type II cytoskeletal 5	3070	62568	262	145	56	43	9811	1	0	1	777.404	1552.79	2	1552.79	0.0027	449	460	1	36.17	19	36	0.0012	R	LLREYQELMNTK	L	Oxidation (M)	0.000000004000.0
1	4	1::P13647	SWISS-PROT:P13647 Tax_Id=9606 Gene_Symbol=KRT5 Keratin, type II cytoskeletal 5	3070	62568	262	145	56	43	9812	1	0	1	518.606	1552.79	3	1552.79	0.0027	449	460	1	10.15	13	36	0.11	R	LLREYQELMNTK	L	Oxidation (M)	0.000000004000.0
1	4	1::P13647	SWISS-PROT:P13647 Tax_Id=9606 Gene_Symbol=KRT5 Keratin, type II cytoskeletal 5	3070	62568	262	145	56	43	9813	1	0	1	777.405	1552.8	2	1552.79	0.0034	449	460	1	24.8	17	36	0.01	R	LLREYQELMNTK	L	Oxidation (M)	0.000000004000.0
1	4	1::P13647	SWISS-PROT:P13647 Tax_Id=9606 Gene_Symbol=KRT5 Keratin, type II cytoskeletal 5	3070	62568	262	145	56	43	9814	1	0	1	777.405	1552.8	2	1552.79	0.0035	449	460	1	19.66	19	36	0.047	R	LLREYQELMNTK	L	Oxidation (M)	0.000000004000.0
1	4	1::P13647	SWISS-PROT:P13647 Tax_Id=9606 Gene_Symbol=KRT5 Keratin, type II cytoskeletal 5	3070	62568	262	145	56	43	9815	1	0	1	518.606	1552.8	3	1552.79	0.0036	449	460	1	16.07	14	36	0.031	R	LLREYQELMNTK	L	Oxidation (M)	0.000000004000.0
1	4	1::P13647	SWISS-PROT:P13647 Tax_Id=9606 Gene_Symbol=KRT5 Keratin, type II cytoskeletal 5	3070	62568	262	145	56	43	9816	1	0	1	518.606	1552.8	3	1552.79	0.0042	449	460	1	25.85	15	36	0.0049	R	LLREYQELMNTK	L	Oxidation (M)	0.000000004000.0
1	4	1::P13647	SWISS-PROT:P13647 Tax_Id=9606 Gene_Symbol=KRT5 Keratin, type II cytoskeletal 5	3070	62568	262	145	56	43	9817	1	0	1	518.606	1552.8	3	1552.79	0.0043	449	460	1	2.56	13	36	0.57	R	LLREYQELMNTK	L	Oxidation (M)	0.000000004000.0
1	4	1::P13647	SWISS-PROT:P13647 Tax_Id=9606 Gene_Symbol=KRT5 Keratin, type II cytoskeletal 5	3070	62568	262	145	56	43	9818	1	0	1	518.606	1552.8	3	1552.79	0.0046	449	460	1	5.52	13	35	0.3	R	LLREYQELMNTK	L	Oxidation (M)	0.000000004000.0
1	4	1::P13647	SWISS-PROT:P13647 Tax_Id=9606 Gene_Symbol=KRT5 Keratin, type II cytoskeletal 5	3070	62568	262	145	56	43	9996	1	0	1	528.966	1583.88	3	1583.89	-0.0122	430	443	2	9.9	13	33	0.12	R	NKLAELEEALQKAK	Q
1	4	1::P13647	SWISS-PROT:P13647 Tax_Id=9606 Gene_Symbol=KRT5 Keratin, type II cytoskeletal 5	3070	62568	262	145	56	43	9997	1	0	1	528.97	1583.89	3	1583.89	0.0007	430	443	2	33.51	18	32	0.0016	R	NKLAELEEALQKAK	Q
1	4	1::P13647	SWISS-PROT:P13647 Tax_Id=9606 Gene_Symbol=KRT5 Keratin, type II cytoskeletal 5	3070	62568	262	145	56	43	10102	1	0	1	803.841	1605.67	2	1605.66	0.0088	16	29	0	44.06				R	SFSTASAITPSVSR	T	2 Phospho (ST); Thr->His (T) [+36.01]	0.00000000X05050.0
1	4	1::P13647	SWISS-PROT:P13647 Tax_Id=9606 Gene_Symbol=KRT5 Keratin, type II cytoskeletal 5	3070	62568	262	145	56	43	10253	2	0	0	819.428	1636.84	2	1636.86	-0.0149	174	187	2	42.34				K	TLNNKFASFIDKVR	F	Deamidated (NQ); Xle->Pro (L) [-16.03]	0.0X030000000000.0
1	4	1::P13647	SWISS-PROT:P13647 Tax_Id=9606 Gene_Symbol=KRT5 Keratin, type II cytoskeletal 5	3070	62568	262	145	56	43	10351	1	0	0	551.643	1651.91	3	1651.9	0.0034	174	187	2	30.53	14	32	0.0014	K	TLNNKFASFIDKVR	F
1	4	1::P13647	SWISS-PROT:P13647 Tax_Id=9606 Gene_Symbol=KRT5 Keratin, type II cytoskeletal 5	3070	62568	262	145	56	43	10352	5	0	0	551.643	1651.91	3	1651.9	0.0036	174	187	2	35.94				K	TLNNKFASFIDKVR	F
1	4	1::P13647	SWISS-PROT:P13647 Tax_Id=9606 Gene_Symbol=KRT5 Keratin, type II cytoskeletal 5	3070	62568	262	145	56	43	10353	1	0	0	551.644	1651.91	3	1651.89	0.0156	174	187	2	36.37				K	TLNNKFASFIDKVR	F	Acetyl (K); Deamidated (NQ); Asn->Ala (N) [-43.01]	0.003X1000000000.0
1	4	1::P13647	SWISS-PROT:P13647 Tax_Id=9606 Gene_Symbol=KRT5 Keratin, type II cytoskeletal 5	3070	62568	262	145	56	43	10357	1	0	0	551.971	1652.89	3	1652.89	0.0032	174	187	2	23.12	14	33	0.0068	K	TLNNKFASFIDKVR	F	Deamidated (NQ)	0.00030000000000.0
1	4	1::P13647	SWISS-PROT:P13647 Tax_Id=9606 Gene_Symbol=KRT5 Keratin, type II cytoskeletal 5	3070	62568	262	145	56	43	10632	1	0	1	855.923	1709.83	2	1709.83	0.0017	278	292	1	61.58				K	DVDAAYMNKVELEAK	V	Oxidation (M); Glu->Gln (E) [-0.98]	0.000000400000X00.0
1	4	1::P13647	SWISS-PROT:P13647 Tax_Id=9606 Gene_Symbol=KRT5 Keratin, type II cytoskeletal 5	3070	62568	262	145	56	43	10633	1	0	1	570.951	1709.83	3	1709.83	0.0024	278	292	1	45.58				K	DVDAAYMNKVELEAK	V	Oxidation (M); Glu->Gln (E) [-0.98]	0.000000400000X00.0
1	4	1::P13647	SWISS-PROT:P13647 Tax_Id=9606 Gene_Symbol=KRT5 Keratin, type II cytoskeletal 5	3070	62568	262	145	56	43	10651	1	0	1	856.415	1710.82	2	1710.81	0.0016	278	292	1	25.05	32	38	0.26	K	DVDAAYMNKVELEAK	V	Oxidation (M)	0.000000400000000.0
1	4	1::P13647	SWISS-PROT:P13647 Tax_Id=9606 Gene_Symbol=KRT5 Keratin, type II cytoskeletal 5	3070	62568	262	145	56	43	10652	2	0	1	571.279	1710.82	3	1710.81	0.0029	278	292	1	8.28	22	38	1.2	K	DVDAAYMNKVELEAK	V	Oxidation (M)	0.000000400000000.0
1	4	1::P13647	SWISS-PROT:P13647 Tax_Id=9606 Gene_Symbol=KRT5 Keratin, type II cytoskeletal 5	3070	62568	262	145	56	43	10654	1	0	1	856.416	1710.82	2	1710.81	0.0043	278	292	1	20.03	32	38	0.85	K	DVDAAYMNKVELEAK	V	Oxidation (M)	0.000000400000000.0
1	4	1::P13647	SWISS-PROT:P13647 Tax_Id=9606 Gene_Symbol=KRT5 Keratin, type II cytoskeletal 5	3070	62568	262	145	56	43	10655	1	0	1	571.28	1710.82	3	1710.81	0.0047	278	292	1	45.07	34	38	0.0046	K	DVDAAYMNKVELEAK	V	Oxidation (M)	0.000000400000000.0
1	4	1::P13647	SWISS-PROT:P13647 Tax_Id=9606 Gene_Symbol=KRT5 Keratin, type II cytoskeletal 5	3070	62568	262	145	56	43	10657	1	0	1	571.28	1710.82	3	1710.81	0.0055	278	292	1	41.75	35	38	0.013	K	DVDAAYMNKVELEAK	V	Oxidation (M)	0.000000400000000.0
1	4	1::P13647	SWISS-PROT:P13647 Tax_Id=9606 Gene_Symbol=KRT5 Keratin, type II cytoskeletal 5	3070	62568	262	145	56	43	10659	1	0	1	571.28	1710.82	3	1710.81	0.0063	278	292	1	4.8	15	38	0.58	K	DVDAAYMNKVELEAK	V	Oxidation (M)	0.000000400000000.0
1	4	1::P13647	SWISS-PROT:P13647 Tax_Id=9606 Gene_Symbol=KRT5 Keratin, type II cytoskeletal 5	3070	62568	262	145	56	43	10660	1	0	1	856.421	1710.83	2	1710.81	0.0144	278	292	1	17.24	19	37	0.079	K	DVDAAYMNKVELEAK	V	Oxidation (M)	0.000000400000000.0
1	4	1::P13647	SWISS-PROT:P13647 Tax_Id=9606 Gene_Symbol=KRT5 Keratin, type II cytoskeletal 5	3070	62568	262	145	56	43	10661	1	0	1	571.283	1710.83	3	1710.81	0.0149	278	292	1	36.53				K	DVDAAYMNKVELEAK	V	Deamidated (NQ); Oxidation (M); Glu->Gln (E) [-0.98]	0.000000430000X00.0
1	4	1::P13647	SWISS-PROT:P13647 Tax_Id=9606 Gene_Symbol=KRT5 Keratin, type II cytoskeletal 5	3070	62568	262	145	56	43	10925	1	0	0	587.324	1758.95	3	1758.95	-0.0005	195	209	1	32.13	15	34	0.00097	K	VLDTKWTLLQEQGTK	T
1	4	1::P13647	SWISS-PROT:P13647 Tax_Id=9606 Gene_Symbol=KRT5 Keratin, type II cytoskeletal 5	3070	62568	262	145	56	43	10926	1	0	0	587.325	1758.95	3	1758.95	0.002	195	209	1	3.39	13	33	0.48	K	VLDTKWTLLQEQGTK	T
1	4	1::P13647	SWISS-PROT:P13647 Tax_Id=9606 Gene_Symbol=KRT5 Keratin, type II cytoskeletal 5	3070	62568	262	145	56	43	11284	1	0	1	613.65	1837.93	3	1837.92	0.0033	277	292	2	46.6				K	KDVDAAYMNKVELEAK	V	Oxidation (M); Glu->Gln (E) [-0.98]	0.0000000400000X00.0
1	4	1::P13647	SWISS-PROT:P13647 Tax_Id=9606 Gene_Symbol=KRT5 Keratin, type II cytoskeletal 5	3070	62568	262	145	56	43	11285	1	0	1	613.65	1837.93	3	1837.92	0.0038	277	292	2	45.55				K	KDVDAAYMNKVELEAK	V	Oxidation (M); Glu->Gln (E) [-0.98]	0.0000000400000X00.0
1	4	1::P13647	SWISS-PROT:P13647 Tax_Id=9606 Gene_Symbol=KRT5 Keratin, type II cytoskeletal 5	3070	62568	262	145	56	43	11412	1	0	0	937.478	1872.94	2	1872.94	0.0049	213	227	0	67.35				R	QNLEPLFEQYINNLR	R	Gln->pyro-Glu (N-term Q) [-17.03]	X.000000000000000.0
1	4	1::P13647	SWISS-PROT:P13647 Tax_Id=9606 Gene_Symbol=KRT5 Keratin, type II cytoskeletal 5	3070	62568	262	145	56	43	11421	1	0	0	938.47	1874.93	2	1874.92	0.0099	213	227	0	70.59				R	QNLEPLFEQYINNLR	R	Deamidated (NQ); Xle->Pro (L) [-16.03]	0.00X000000003000.0
1	4	1::P13647	SWISS-PROT:P13647 Tax_Id=9606 Gene_Symbol=KRT5 Keratin, type II cytoskeletal 5	3070	62568	262	145	56	43	11447	1	0	0	628.668	1882.98	3	1882.99	-0.0131	174	187	2	46.25				K	TLNNKFASFIDKVR	F	Acetyl (K); Deamidated (NQ); PhPip (N-term) [+188.09]	X.00031000000000.0
1	4	1::P13647	SWISS-PROT:P13647 Tax_Id=9606 Gene_Symbol=KRT5 Keratin, type II cytoskeletal 5	3070	62568	262	145	56	43	11458	1	0	0	945.99	1889.97	2	1889.96	0.0027	213	227	0	70.97	17	37	2.2e-07	R	QNLEPLFEQYINNLR	R
1	4	1::P13647	SWISS-PROT:P13647 Tax_Id=9606 Gene_Symbol=KRT5 Keratin, type II cytoskeletal 5	3070	62568	262	145	56	43	11459	1	0	0	630.999	1889.97	3	1889.96	0.0107	213	227	0	44.5	15	36	6.7e-05	R	QNLEPLFEQYINNLR	R
1	4	1::P13647	SWISS-PROT:P13647 Tax_Id=9606 Gene_Symbol=KRT5 Keratin, type II cytoskeletal 5	3070	62568	262	145	56	43	11481	1	0	0	633.337	1896.99	3	1896.99	-0.0049	174	187	2	54.68				K	TLNNKFASFIDKVR	F	Acetyl (K); HexNAc (T) [+203.08]	0.X0001000000000.0
1	4	1::P13647	SWISS-PROT:P13647 Tax_Id=9606 Gene_Symbol=KRT5 Keratin, type II cytoskeletal 5	3070	62568	262	145	56	43	11808	3	0	0	668.035	2001.08	3	2001.08	0.0014	174	187	2	36.11				K	TLNNKFASFIDKVR	F	Deamidated (NQ); LG-Hlactam-K (K) [+348.19]	0.0003X000000000.0
1	4	1::P13647	SWISS-PROT:P13647 Tax_Id=9606 Gene_Symbol=KRT5 Keratin, type II cytoskeletal 5	3070	62568	262	145	56	43	11890	1	0	0	1016.02	2030.02	2	2030.03	-0.0092	213	228	1	41.87				R	QNLEPLFEQYINNLRR	Q	Xle->Pro (I) [-16.03]	0.0000000000X00000.0
1	4	1::P13647	SWISS-PROT:P13647 Tax_Id=9606 Gene_Symbol=KRT5 Keratin, type II cytoskeletal 5	3070	62568	262	145	56	43	11922	1	0	0	683.03	2046.07	3	2046.06	0.0041	213	228	1	24.2	14	36	0.006	R	QNLEPLFEQYINNLRR	Q
1	4	1::P13647	SWISS-PROT:P13647 Tax_Id=9606 Gene_Symbol=KRT5 Keratin, type II cytoskeletal 5	3070	62568	262	145	56	43	11923	1	0	0	683.03	2046.07	3	2046.06	0.0048	213	228	1	15.5	15	36	0.05	R	QNLEPLFEQYINNLRR	Q
1	4	1::P13647	SWISS-PROT:P13647 Tax_Id=9606 Gene_Symbol=KRT5 Keratin, type II cytoskeletal 5	3070	62568	262	145	56	43	11925	1	0	0	683.358	2047.05	3	2047.05	0.0038	213	228	1	13.34	13	37	0.056	R	QNLEPLFEQYINNLRR	Q	Deamidated (NQ)	0.0000000000030000.0
1	4	1::P13647	SWISS-PROT:P13647 Tax_Id=9606 Gene_Symbol=KRT5 Keratin, type II cytoskeletal 5	3070	62568	262	145	56	43	11926	1	0	0	683.361	2047.06	3	2047.05	0.0111	213	228	1	27.82	14	36	0.0025	R	QNLEPLFEQYINNLRR	Q	Deamidated (NQ)	0.0000000000030000.0
1	4	1::P13647	SWISS-PROT:P13647 Tax_Id=9606 Gene_Symbol=KRT5 Keratin, type II cytoskeletal 5	3070	62568	262	145	56	43	11999	1	0	1	517.747	2066.96	4	2066.96	0.0042	375	391	2	8.53	13	39	0.16	R	HGDDLRNTKHEISEMNR	M	Oxidation (M)	0.00000000000000400.0
1	4	1::P13647	SWISS-PROT:P13647 Tax_Id=9606 Gene_Symbol=KRT5 Keratin, type II cytoskeletal 5	3070	62568	262	145	56	43	12462	1	0	0	749.737	2246.19	3	2246.18	0.0075	210	227	1	55.52	16	35	6.2e-06	K	TVRQNLEPLFEQYINNLR	R
1	4	1::P13647	SWISS-PROT:P13647 Tax_Id=9606 Gene_Symbol=KRT5 Keratin, type II cytoskeletal 5	3070	62568	262	145	56	43	12937	1	0	1	806.712	2417.12	3	2417.11	0.0022	355	374	1	92.45	20	40	2.9e-09	R	TEAESWYQTKYEELQQTAGR	H
1	4	1::P13647	SWISS-PROT:P13647 Tax_Id=9606 Gene_Symbol=KRT5 Keratin, type II cytoskeletal 5	3070	62568	262	145	56	43	12938	1	0	1	605.286	2417.12	4	2417.11	0.0026	355	374	1	16.17	14	40	0.03	R	TEAESWYQTKYEELQQTAGR	H
1	4	1::P13647	SWISS-PROT:P13647 Tax_Id=9606 Gene_Symbol=KRT5 Keratin, type II cytoskeletal 5	3070	62568	262	145	56	43	12939	1	0	1	806.713	2417.12	3	2417.11	0.0028	355	374	1	90.98	20	40	4.9e-09	R	TEAESWYQTKYEELQQTAGR	H
1	4	1::P13647	SWISS-PROT:P13647 Tax_Id=9606 Gene_Symbol=KRT5 Keratin, type II cytoskeletal 5	3070	62568	262	145	56	43	12940	1	0	1	806.713	2417.12	3	2417.11	0.0039	355	374	1	52.15	20	40	3.5e-05	R	TEAESWYQTKYEELQQTAGR	H
1	4	1::P13647	SWISS-PROT:P13647 Tax_Id=9606 Gene_Symbol=KRT5 Keratin, type II cytoskeletal 5	3070	62568	262	145	56	43	13046	1	0	1	829.731	2486.17	3	2486.17	-0.0037	246	265	3	65.26				R	NMQDLVEDFKNKYEDEINKR	T	Oxidation (M); Asn->Gly (N) [-57.02]	0.X4000000000000000000.0
1	4	1::P13647	SWISS-PROT:P13647 Tax_Id=9606 Gene_Symbol=KRT5 Keratin, type II cytoskeletal 5	3070	62568	262	145	56	43	13047	1	0	1	622.55	2486.17	4	2486.17	-0.0029	246	265	3	62.37				R	NMQDLVEDFKNKYEDEINKR	T	Gln->Ser (Q) [-41.03]	0.00X00000000000000000.0
1	4	1::P13647	SWISS-PROT:P13647 Tax_Id=9606 Gene_Symbol=KRT5 Keratin, type II cytoskeletal 5	3070	62568	262	145	56	43	13049	1	0	1	498.242	2486.17	5	2486.17	-0.0025	246	265	3	44.67				R	NMQDLVEDFKNKYEDEINKR	T	Oxidation (M); Asn->Gly (N) [-57.02]	0.X4000000000000000000.0
1	4	1::P13647	SWISS-PROT:P13647 Tax_Id=9606 Gene_Symbol=KRT5 Keratin, type II cytoskeletal 5	3070	62568	262	145	56	43	13051	1	0	1	829.733	2486.18	3	2486.17	0.0015	246	265	3	77				R	NMQDLVEDFKNKYEDEINKR	T	Oxidation (M); Asn->Gly (N) [-57.02]	0.X4000000000000000000.0
1	4	1::P13647	SWISS-PROT:P13647 Tax_Id=9606 Gene_Symbol=KRT5 Keratin, type II cytoskeletal 5	3070	62568	262	145	56	43	13052	4	0	1	498.243	2486.18	5	2486.17	0.0015	246	265	3	49.84				R	NMQDLVEDFKNKYEDEINKR	T	Oxidation (M); Asn->Gly (N) [-57.02]	0.X4000000000000000000.0
1	4	1::P13647	SWISS-PROT:P13647 Tax_Id=9606 Gene_Symbol=KRT5 Keratin, type II cytoskeletal 5	3070	62568	262	145	56	43	13057	2	0	1	498.244	2486.18	5	2486.17	0.007	246	265	3	50.61				R	NMQDLVEDFKNKYEDEINKR	T	Oxidation (M); Asn->Gly (N) [-57.02]	0.X4000000000000000000.0
1	4	1::P13647	SWISS-PROT:P13647 Tax_Id=9606 Gene_Symbol=KRT5 Keratin, type II cytoskeletal 5	3070	62568	262	145	56	43	13068	10	0	1	832.73	2495.17	3	2495.17	0.0024	452	471	1	2.7				R	EYQELMNTKLALDVEIATYR	K	Oxidation (M); Phospho (ST)	0.00000400000000000500.0
1	4	1::P13647	SWISS-PROT:P13647 Tax_Id=9606 Gene_Symbol=KRT5 Keratin, type II cytoskeletal 5	3070	62568	262	145	56	43	13069	14	0	1	832.731	2495.17	3	2495.17	0.0057	452	471	1	2.27				R	EYQELMNTKLALDVEIATYR	K	Oxidation (M); Phospho (ST)	0.00000400000000000500.0
1	4	1::P13647	SWISS-PROT:P13647 Tax_Id=9606 Gene_Symbol=KRT5 Keratin, type II cytoskeletal 5	3070	62568	262	145	56	43	13108	1	0	1	628.311	2509.21	4	2509.21	0.0009	246	265	3	50.02				R	NMQDLVEDFKNKYEDEINKR	T	Oxidation (M); Phe->Xle (F) [-33.98]	0.04000000X00000000000.0
1	4	1::P13647	SWISS-PROT:P13647 Tax_Id=9606 Gene_Symbol=KRT5 Keratin, type II cytoskeletal 5	3070	62568	262	145	56	43	13110	4	0	1	837.744	2510.21	3	2510.2	0.0129	246	265	3	49.49				R	NMQDLVEDFKNKYEDEINKR	T	Deamidated (NQ); Oxidation (M); Phe->Xle (F) [-33.98]	0.04000000X03000000000.0
1	4	1::P13647	SWISS-PROT:P13647 Tax_Id=9606 Gene_Symbol=KRT5 Keratin, type II cytoskeletal 5	3070	62568	262	145	56	43	13117	1	0	1	839.705	2516.09	3	2516.09	0.0039	355	374	1	42.25				R	TEAESWYQTKYEELQQTAGR	H	Deamidated (NQ); Phospho (ST); Glu->Phe (E) [+18.03]	0.000X0003500000000000.0
1	4	1::P13647	SWISS-PROT:P13647 Tax_Id=9606 Gene_Symbol=KRT5 Keratin, type II cytoskeletal 5	3070	62568	262	145	56	43	13158	1	0	1	636.807	2543.2	4	2543.2	0.0031	246	265	3	44.02				R	NMQDLVEDFKNKYEDEINKR	T	Deamidated (NQ); Oxidation (M); Glu->Gln (E) [-0.98]	0.040000X0003000000000.0
1	4	1::P13647	SWISS-PROT:P13647 Tax_Id=9606 Gene_Symbol=KRT5 Keratin, type II cytoskeletal 5	3070	62568	262	145	56	43	13159	1	0	1	636.807	2543.2	4	2543.2	0.0037	246	265	3	55.43				R	NMQDLVEDFKNKYEDEINKR	T	Deamidated (NQ); Oxidation (M); Asp->Asn (D) [-0.98]	0.043X0000000000000000.0
1	4	1::P13647	SWISS-PROT:P13647 Tax_Id=9606 Gene_Symbol=KRT5 Keratin, type II cytoskeletal 5	3070	62568	262	145	56	43	13160	1	0	1	848.741	2543.2	3	2543.2	0.0037	246	265	3	44.12				R	NMQDLVEDFKNKYEDEINKR	T	Acetyl (K); Oxidation (M); Glu->Ser (E) [-42.01]	0.040000000000000X0010.0
1	4	1::P13647	SWISS-PROT:P13647 Tax_Id=9606 Gene_Symbol=KRT5 Keratin, type II cytoskeletal 5	3070	62568	262	145	56	43	13162	6	0	1	636.808	2543.2	4	2543.2	0.0049	246	265	3	58.48				R	NMQDLVEDFKNKYEDEINKR	T	Oxidation:O(1) (ADEFHIKLMNPQRSTVWY) [+15.99]	0.0X000000000000000000.0
1	4	1::P13647	SWISS-PROT:P13647 Tax_Id=9606 Gene_Symbol=KRT5 Keratin, type II cytoskeletal 5	3070	62568	262	145	56	43	13166	1	0	1	636.808	2543.2	4	2543.18	0.0181	246	265	3	60.92				R	NMQDLVEDFKNKYEDEINKR	T	Deamidated (NQ); Methyl+Deamidated (Q) [+15.00]	0.00X00000003000000000.0
1	4	1::P13647	SWISS-PROT:P13647 Tax_Id=9606 Gene_Symbol=KRT5 Keratin, type II cytoskeletal 5	3070	62568	262	145	56	43	13171	1	0	1	509.849	2544.21	5	2544.19	0.0127	246	265	3	36.49				R	NMQDLVEDFKNKYEDEINKR	T	Oxidation (M); Label:15N(1) (V) [+1.00]	0.04000X00000000000000.0
1	4	1::P13647	SWISS-PROT:P13647 Tax_Id=9606 Gene_Symbol=KRT5 Keratin, type II cytoskeletal 5	3070	62568	262	145	56	43	13346	1	0	0	878.792	2633.35	3	2633.36	-0.0043	188	209	2	56.3				R	FLEQQNKVLDTKWTLLQEQGTK	T	2 Deamidated (NQ); ISD_z+2_ion (N-term) [-15.01]	X.0000330000000000000000.0
1	4	1::P13647	SWISS-PROT:P13647 Tax_Id=9606 Gene_Symbol=KRT5 Keratin, type II cytoskeletal 5	3070	62568	262	145	56	43	13350	1	0	1	880.104	2637.29	3	2637.29	-0.0018	406	429	2	39.68				K	QCANLQNAIADAEQRGELALKDAR	N	Gln->pyro-Glu (N-term Q) [-17.03]	X.000000000000000000000000.0
1	4	1::P13647	SWISS-PROT:P13647 Tax_Id=9606 Gene_Symbol=KRT5 Keratin, type II cytoskeletal 5	3070	62568	262	145	56	43	13379	1	0	1	666.071	2660.26	4	2660.25	0.0091	353	374	2	42.72	16	40	0.00013	R	SRTEAESWYQTKYEELQQTAGR	H
1	4	1::P13647	SWISS-PROT:P13647 Tax_Id=9606 Gene_Symbol=KRT5 Keratin, type II cytoskeletal 5	3070	62568	262	145	56	43	13380	1	0	1	666.071	2660.26	4	2660.25	0.0094	353	374	2	37.33	15	40	0.00032	R	SRTEAESWYQTKYEELQQTAGR	H
1	4	1::P13647	SWISS-PROT:P13647 Tax_Id=9606 Gene_Symbol=KRT5 Keratin, type II cytoskeletal 5	3070	62568	262	145	56	43	13381	1	0	1	666.072	2660.26	4	2660.25	0.0111	353	374	2	70.41	25	40	1.6e-06	R	SRTEAESWYQTKYEELQQTAGR	H
1	4	1::P13647	SWISS-PROT:P13647 Tax_Id=9606 Gene_Symbol=KRT5 Keratin, type II cytoskeletal 5	3070	62568	262	145	56	43	13387	1	0	1	888.093	2661.26	3	2661.23	0.0259	353	374	2	40.74	15	40	0.00015	R	SRTEAESWYQTKYEELQQTAGR	H	Deamidated (NQ)	0.0000000003000000000000.0
1	4	1::P13647	SWISS-PROT:P13647 Tax_Id=9606 Gene_Symbol=KRT5 Keratin, type II cytoskeletal 5	3070	62568	262	145	56	43	13691	1	0	1	1050.8	3149.37	3	3149.37	-0.0089	305	331	0	10.58	21	42	0.61	K	MFFDAELSQMQTHVSDTSVVLSMDNNR	N	3 Oxidation (M)	0.400000000400000000000040000.0
1	4	1::P13647	SWISS-PROT:P13647 Tax_Id=9606 Gene_Symbol=KRT5 Keratin, type II cytoskeletal 5	3070	62568	262	145	56	43	13692	1	0	1	1050.8	3149.38	3	3149.37	0.0073	305	331	0	17.08	28	42	0.73	K	MFFDAELSQMQTHVSDTSVVLSMDNNR	N	3 Oxidation (M)	0.400000000400000000000040000.0
1	4	1::P13647	SWISS-PROT:P13647 Tax_Id=9606 Gene_Symbol=KRT5 Keratin, type II cytoskeletal 5	3070	62568	262	145	56	43	13693	1	0	1	788.373	3149.46	4	3149.46	0.001	278	304	2	27.25	14	42	0.0028	K	DVDAAYMNKVELEAKVDALMDEINFMK	M	3 Oxidation (M)	0.000000400000000000040000040.0
1	4	1::P13647	SWISS-PROT:P13647 Tax_Id=9606 Gene_Symbol=KRT5 Keratin, type II cytoskeletal 5	3070	62568	262	145	56	43	13694	1	0	1	788.377	3149.48	4	3149.46	0.0195	278	304	2	2.28	13	41	0.61	K	DVDAAYMNKVELEAKVDALMDEINFMK	M	3 Oxidation (M)	0.000000400000000000040000040.0
1	4	1::P13647	SWISS-PROT:P13647 Tax_Id=9606 Gene_Symbol=KRT5 Keratin, type II cytoskeletal 5	3070	62568	262	145	56	43	13696	1	0	1	1051.13	3150.38	3	3150.36	0.0193	305	331	0	9.24	19	42	0.54	K	MFFDAELSQMQTHVSDTSVVLSMDNNR	N	Deamidated (NQ); 3 Oxidation (M)	0.400000000430000000000040000.0
1	4	1::P13647	SWISS-PROT:P13647 Tax_Id=9606 Gene_Symbol=KRT5 Keratin, type II cytoskeletal 5	3070	62568	262	145	56	43	13697	1	0	1	1051.13	3150.38	3	3150.36	0.0193	305	331	0	21.62	33	42	0.86	K	MFFDAELSQMQTHVSDTSVVLSMDNNR	N	Deamidated (NQ); 3 Oxidation (M)	0.400000000430000000000040000.0
1	4	1::P13647	SWISS-PROT:P13647 Tax_Id=9606 Gene_Symbol=KRT5 Keratin, type II cytoskeletal 5	3070	62568	262	145	56	43	13699	1	0	1	1051.14	3150.39	3	3150.36	0.0285	305	331	0	16.86	17	42	0.053	K	MFFDAELSQMQTHVSDTSVVLSMDNNR	N	Deamidated (NQ); 3 Oxidation (M)	0.400000000430000000000040000.0
1	4	1::P13647	SWISS-PROT:P13647 Tax_Id=9606 Gene_Symbol=KRT5 Keratin, type II cytoskeletal 5	3070	62568	262	145	56	43	13700	1	0	1	1051.16	3150.46	3	3150.44	0.0195	278	304	2	2.51	15	42	0.97	K	DVDAAYMNKVELEAKVDALMDEINFMK	M	Deamidated (NQ); 3 Oxidation (M)	0.000000430000000000040000040.0
1	5	1::P35908	SWISS-PROT:P35908 Tax_Id=9606 Gene_Symbol=KRT2 Keratin, type II cytoskeletal 2 epidermal	2923	66110	176	116	45	38	619	1	0	0	414.219	826.423	2	826.423	0.0003	195	201	0	36.18	15	30	0.00044	K	FASFIDK	V
1	5	1::P35908	SWISS-PROT:P35908 Tax_Id=9606 Gene_Symbol=KRT2 Keratin, type II cytoskeletal 2 epidermal	2923	66110	176	116	45	38	620	1	0	0	414.219	826.424	2	826.423	0.0013	195	201	0	39.48	16	30	0.00024	K	FASFIDK	V
1	5	1::P35908	SWISS-PROT:P35908 Tax_Id=9606 Gene_Symbol=KRT2 Keratin, type II cytoskeletal 2 epidermal	2923	66110	176	116	45	38	621	1	0	0	414.219	826.424	2	826.423	0.0016	195	201	0	7.62	13	30	0.19	K	FASFIDK	V
1	5	1::P35908	SWISS-PROT:P35908 Tax_Id=9606 Gene_Symbol=KRT2 Keratin, type II cytoskeletal 2 epidermal	2923	66110	176	116	45	38	628	1	0	1	416.25	830.486	2	830.486	-0.0003	62	70	0	28.58	15	31	0.0024	R	SLVGLGGTK	S
1	5	1::P35908	SWISS-PROT:P35908 Tax_Id=9606 Gene_Symbol=KRT2 Keratin, type II cytoskeletal 2 epidermal	2923	66110	176	116	45	38	630	1	0	1	416.251	830.487	2	830.486	0.0004	62	70	0	13.51	13	31	0.054	R	SLVGLGGTK	S
1	5	1::P35908	SWISS-PROT:P35908 Tax_Id=9606 Gene_Symbol=KRT2 Keratin, type II cytoskeletal 2 epidermal	2923	66110	176	116	45	38	633	1	0	1	416.251	830.488	2	830.486	0.0016	62	70	0	26	14	31	0.0036	R	SLVGLGGTK	S
1	5	1::P35908	SWISS-PROT:P35908 Tax_Id=9606 Gene_Symbol=KRT2 Keratin, type II cytoskeletal 2 epidermal	2923	66110	176	116	45	38	2122	1	0	0	487.269	972.524	2	972.524	-0.0004	400	407	0	43.89		35	0.0069	K	IEISELNR	V
1	5	1::P35908	SWISS-PROT:P35908 Tax_Id=9606 Gene_Symbol=KRT2 Keratin, type II cytoskeletal 2 epidermal	2923	66110	176	116	45	38	2123	1	0	0	487.269	972.524	2	972.524	-0.0002	400	407	0	43.11		35	0.0082	K	IEISELNR	V
1	5	1::P35908	SWISS-PROT:P35908 Tax_Id=9606 Gene_Symbol=KRT2 Keratin, type II cytoskeletal 2 epidermal	2923	66110	176	116	45	38	2124	1	0	0	487.269	972.524	2	972.524	0.0005	400	407	0	20.71	32	34	0.81	K	IEISELNR	V
1	5	1::P35908	SWISS-PROT:P35908 Tax_Id=9606 Gene_Symbol=KRT2 Keratin, type II cytoskeletal 2 epidermal	2923	66110	176	116	45	38	2125	1	0	0	487.27	972.525	2	972.524	0.001	400	407	0	5.86	17	34	0.78	K	IEISELNR	V
1	5	1::P35908	SWISS-PROT:P35908 Tax_Id=9606 Gene_Symbol=KRT2 Keratin, type II cytoskeletal 2 epidermal	2923	66110	176	116	45	38	2530	1	0	0	503.238	1004.46	2	1004.46	0.0015	489	496	0	3.39	13	34	0.48	K	LLEGEECR	M
1	5	1::P35908	SWISS-PROT:P35908 Tax_Id=9606 Gene_Symbol=KRT2 Keratin, type II cytoskeletal 2 epidermal	2923	66110	176	116	45	38	2930	1	0	1	519.267	1036.52	2	1036.52	0.0009	245	253	0	46.07	33	34	0.0027	R	YLDGLTAER	T
1	5	1::P35908	SWISS-PROT:P35908 Tax_Id=9606 Gene_Symbol=KRT2 Keratin, type II cytoskeletal 2 epidermal	2923	66110	176	116	45	38	2932	1	0	1	519.268	1036.52	2	1036.52	0.002	245	253	0	44.2	32	34	0.0034	R	YLDGLTAER	T
1	5	1::P35908	SWISS-PROT:P35908 Tax_Id=9606 Gene_Symbol=KRT2 Keratin, type II cytoskeletal 2 epidermal	2923	66110	176	116	45	38	3025	1	0	1	521.284	1040.55	2	1040.55	0.0026	173	181	0	21.86	18	32	0.026	K	VDPEIQNVK	A
1	5	1::P35908	SWISS-PROT:P35908 Tax_Id=9606 Gene_Symbol=KRT2 Keratin, type II cytoskeletal 2 epidermal	2923	66110	176	116	45	38	3026	1	0	1	521.284	1040.55	2	1040.55	0.0033	173	181	0	20.95	14	32	0.011	K	VDPEIQNVK	A
1	5	1::P35908	SWISS-PROT:P35908 Tax_Id=9606 Gene_Symbol=KRT2 Keratin, type II cytoskeletal 2 epidermal	2923	66110	176	116	45	38	3902	1	0	0	541.803	1081.59	2	1081.59	0.0002	195	203	1	54.4		31	0.00026	K	FASFIDKVR	F
1	5	1::P35908	SWISS-PROT:P35908 Tax_Id=9606 Gene_Symbol=KRT2 Keratin, type II cytoskeletal 2 epidermal	2923	66110	176	116	45	38	3903	1	0	0	361.538	1081.59	3	1081.59	0.0002	195	203	1	17.03	20	31	0.1	K	FASFIDKVR	F
1	5	1::P35908	SWISS-PROT:P35908 Tax_Id=9606 Gene_Symbol=KRT2 Keratin, type II cytoskeletal 2 epidermal	2923	66110	176	116	45	38	3904	1	0	0	541.804	1081.59	2	1081.59	0.0011	195	203	1	17.72	21	31	0.13	K	FASFIDKVR	F
1	5	1::P35908	SWISS-PROT:P35908 Tax_Id=9606 Gene_Symbol=KRT2 Keratin, type II cytoskeletal 2 epidermal	2923	66110	176	116	45	38	3905	1	0	0	361.538	1081.59	3	1081.59	0.0015	195	203	1	28.55	25	31	0.026	K	FASFIDKVR	F
1	5	1::P35908	SWISS-PROT:P35908 Tax_Id=9606 Gene_Symbol=KRT2 Keratin, type II cytoskeletal 2 epidermal	2923	66110	176	116	45	38	3906	1	0	0	541.804	1081.59	2	1081.59	0.002	195	203	1	52.74	31	31	0.0004	K	FASFIDKVR	F
1	5	1::P35908	SWISS-PROT:P35908 Tax_Id=9606 Gene_Symbol=KRT2 Keratin, type II cytoskeletal 2 epidermal	2923	66110	176	116	45	38	3907	1	0	0	361.539	1081.6	3	1081.59	0.004	195	203	1	30.94	22	31	0.0074	K	FASFIDKVR	F
1	5	1::P35908	SWISS-PROT:P35908 Tax_Id=9606 Gene_Symbol=KRT2 Keratin, type II cytoskeletal 2 epidermal	2923	66110	176	116	45	38	3908	1	0	0	541.806	1081.6	2	1081.59	0.0044	195	203	1	46.04	27	31	0.00076	K	FASFIDKVR	F
1	5	1::P35908	SWISS-PROT:P35908 Tax_Id=9606 Gene_Symbol=KRT2 Keratin, type II cytoskeletal 2 epidermal	2923	66110	176	116	45	38	3924	1	0	1	542.755	1083.49	2	1083.49	0.0039	294	302	0	16.78	16	35	0.042	K	DVDNAYMIK	V	Oxidation (M)	0.000000400.0
1	5	1::P35908	SWISS-PROT:P35908 Tax_Id=9606 Gene_Symbol=KRT2 Keratin, type II cytoskeletal 2 epidermal	2923	66110	176	116	45	38	4237	1	0	0	554.276	1106.54	2	1106.54	0.0011	360	368	0	44.46	15	34	6.8e-05	K	AQYEEIAQR	S
1	5	1::P35908	SWISS-PROT:P35908 Tax_Id=9606 Gene_Symbol=KRT2 Keratin, type II cytoskeletal 2 epidermal	2923	66110	176	116	45	38	4238	1	0	0	554.276	1106.54	2	1106.54	0.0012	360	368	0	25.97	14	34	0.0037	K	AQYEEIAQR	S
1	5	1::P35908	SWISS-PROT:P35908 Tax_Id=9606 Gene_Symbol=KRT2 Keratin, type II cytoskeletal 2 epidermal	2923	66110	176	116	45	38	4239	1	0	0	554.276	1106.54	2	1106.54	0.0014	360	368	0	40.18	15	34	0.00017	K	AQYEEIAQR	S
1	5	1::P35908	SWISS-PROT:P35908 Tax_Id=9606 Gene_Symbol=KRT2 Keratin, type II cytoskeletal 2 epidermal	2923	66110	176	116	45	38	4260	1	0	0	554.768	1107.52	2	1107.52	0.0019	360	368	0	26.68	14	35	0.0031	K	AQYEEIAQR	S	Deamidated (NQ)	0.000000030.0
1	5	1::P35908	SWISS-PROT:P35908 Tax_Id=9606 Gene_Symbol=KRT2 Keratin, type II cytoskeletal 2 epidermal	2923	66110	176	116	45	38	4525	1	0	1	374.893	1121.66	3	1121.66	0.0013	412	421	1	1.06	13	27	0.79	R	LQGEIAHVKK	Q
1	5	1::P35908	SWISS-PROT:P35908 Tax_Id=9606 Gene_Symbol=KRT2 Keratin, type II cytoskeletal 2 epidermal	2923	66110	176	116	45	38	4674	1	0	0	567.285	1132.56	2	1132.55	0.0014	488	496	1	9.6	13	35	0.13	R	KLLEGEECR	M
1	5	1::P35908	SWISS-PROT:P35908 Tax_Id=9606 Gene_Symbol=KRT2 Keratin, type II cytoskeletal 2 epidermal	2923	66110	176	116	45	38	4676	1	0	0	567.285	1132.56	2	1132.55	0.0018	488	496	1	5.23	13	35	0.32	R	KLLEGEECR	M
1	5	1::P35908	SWISS-PROT:P35908 Tax_Id=9606 Gene_Symbol=KRT2 Keratin, type II cytoskeletal 2 epidermal	2923	66110	176	116	45	38	5703	1	0	1	597.313	1192.61	2	1192.61	0.0018	381	390	0	61.68	30	35	3.6e-05	K	YEELQVTVGR	H
1	5	1::P35908	SWISS-PROT:P35908 Tax_Id=9606 Gene_Symbol=KRT2 Keratin, type II cytoskeletal 2 epidermal	2923	66110	176	116	45	38	5704	1	0	1	597.313	1192.61	2	1192.61	0.0035	381	390	0	12.54	13	35	0.067	K	YEELQVTVGR	H
1	5	1::P35908	SWISS-PROT:P35908 Tax_Id=9606 Gene_Symbol=KRT2 Keratin, type II cytoskeletal 2 epidermal	2923	66110	176	116	45	38	5705	1	0	1	597.313	1192.61	2	1192.61	0.0036	381	390	0	29.32	14	35	0.0018	K	YEELQVTVGR	H
1	5	1::P35908	SWISS-PROT:P35908 Tax_Id=9606 Gene_Symbol=KRT2 Keratin, type II cytoskeletal 2 epidermal	2923	66110	176	116	45	38	5728	1	0	0	398.876	1193.61	3	1193.6	0.0015	273	281	2	0.6	13	35	0.88	K	KYEDEINKR	T
1	5	1::P35908	SWISS-PROT:P35908 Tax_Id=9606 Gene_Symbol=KRT2 Keratin, type II cytoskeletal 2 epidermal	2923	66110	176	116	45	38	6036	1	0	1	604.813	1207.61	2	1207.61	0.0031	282	292	0	49.78	19	35	4.3e-05	R	TAAENDFVTLK	K
1	5	1::P35908	SWISS-PROT:P35908 Tax_Id=9606 Gene_Symbol=KRT2 Keratin, type II cytoskeletal 2 epidermal	2923	66110	176	116	45	38	6037	1	0	1	604.814	1207.61	2	1207.61	0.0041	282	292	0	1.42	13	35	0.73	R	TAAENDFVTLK	K
1	5	1::P35908	SWISS-PROT:P35908 Tax_Id=9606 Gene_Symbol=KRT2 Keratin, type II cytoskeletal 2 epidermal	2923	66110	176	116	45	38	6652	1	0	1	627.807	1253.6	2	1253.6	-0.0012	21	34	0	36.23	21	36	0.0017	R	GFSSGSAVVSGGSR	R
1	5	1::P35908	SWISS-PROT:P35908 Tax_Id=9606 Gene_Symbol=KRT2 Keratin, type II cytoskeletal 2 epidermal	2923	66110	176	116	45	38	6653	1	0	1	627.808	1253.6	2	1253.6	0.0004	21	34	0	76.04	19	36	1e-07	R	GFSSGSAVVSGGSR	R
1	5	1::P35908	SWISS-PROT:P35908 Tax_Id=9606 Gene_Symbol=KRT2 Keratin, type II cytoskeletal 2 epidermal	2923	66110	176	116	45	38	6654	1	0	1	627.808	1253.6	2	1253.6	0.0021	21	34	0	45.94	15	36	4.9e-05	R	GFSSGSAVVSGGSR	R
1	5	1::P35908	SWISS-PROT:P35908 Tax_Id=9606 Gene_Symbol=KRT2 Keratin, type II cytoskeletal 2 epidermal	2923	66110	176	116	45	38	6758	1	0	0	421.904	1262.69	3	1262.69	0.0017	477	487	0	33.71	27	32	0.013	K	LALDVEIATYR	K
1	5	1::P35908	SWISS-PROT:P35908 Tax_Id=9606 Gene_Symbol=KRT2 Keratin, type II cytoskeletal 2 epidermal	2923	66110	176	116	45	38	6759	1	0	0	632.352	1262.69	2	1262.69	0.0023	477	487	0	62.69		32	5.2e-05	K	LALDVEIATYR	K
1	5	1::P35908	SWISS-PROT:P35908 Tax_Id=9606 Gene_Symbol=KRT2 Keratin, type II cytoskeletal 2 epidermal	2923	66110	176	116	45	38	6760	1	0	0	632.352	1262.69	2	1262.69	0.0023	477	487	0	61.63		32	6.7e-05	K	LALDVEIATYR	K
1	5	1::P35908	SWISS-PROT:P35908 Tax_Id=9606 Gene_Symbol=KRT2 Keratin, type II cytoskeletal 2 epidermal	2923	66110	176	116	45	38	6761	1	0	0	421.904	1262.69	3	1262.69	0.0026	477	487	0	12.26	14	32	0.077	K	LALDVEIATYR	K
1	5	1::P35908	SWISS-PROT:P35908 Tax_Id=9606 Gene_Symbol=KRT2 Keratin, type II cytoskeletal 2 epidermal	2923	66110	176	116	45	38	6762	1	0	0	632.352	1262.69	2	1262.69	0.0027	477	487	0	55.19	29	33	0.00013	K	LALDVEIATYR	K
1	5	1::P35908	SWISS-PROT:P35908 Tax_Id=9606 Gene_Symbol=KRT2 Keratin, type II cytoskeletal 2 epidermal	2923	66110	176	116	45	38	6763	1	0	0	632.353	1262.69	2	1262.69	0.0038	477	487	0	58.48	31	32	0.00011	K	LALDVEIATYR	K
1	5	1::P35908	SWISS-PROT:P35908 Tax_Id=9606 Gene_Symbol=KRT2 Keratin, type II cytoskeletal 2 epidermal	2923	66110	176	116	45	38	6764	1	0	0	632.353	1262.69	2	1262.69	0.0039	477	487	0	75.7		32	2.5e-06	K	LALDVEIATYR	K
1	5	1::P35908	SWISS-PROT:P35908 Tax_Id=9606 Gene_Symbol=KRT2 Keratin, type II cytoskeletal 2 epidermal	2923	66110	176	116	45	38	7316	1	0	0	436.89	1307.65	3	1307.65	0.0018	272	281	3	40.07				K	KKYEDEINKR	T	Lys->Asn (K) [-14.05]	0.0X00000000.0
1	5	1::P35908	SWISS-PROT:P35908 Tax_Id=9606 Gene_Symbol=KRT2 Keratin, type II cytoskeletal 2 epidermal	2923	66110	176	116	45	38	7317	1	0	0	436.89	1307.65	3	1307.65	0.0025	272	281	3	43.42				K	KKYEDEINKR	T	Lys->Asn (K) [-14.05]	0.0X00000000.0
1	5	1::P35908	SWISS-PROT:P35908 Tax_Id=9606 Gene_Symbol=KRT2 Keratin, type II cytoskeletal 2 epidermal	2923	66110	176	116	45	38	7318	1	0	0	436.89	1307.65	3	1307.65	0.0026	272	281	3	40.14				K	KKYEDEINKR	T	Lys->Asn (K) [-14.05]	0.0X00000000.0
1	5	1::P35908	SWISS-PROT:P35908 Tax_Id=9606 Gene_Symbol=KRT2 Keratin, type II cytoskeletal 2 epidermal	2923	66110	176	116	45	38	7319	1	0	0	654.832	1307.65	2	1307.65	0.0033	272	281	3	37.62				K	KKYEDEINKR	T	Lys->Asn (K) [-14.05]	0.0X00000000.0
1	5	1::P35908	SWISS-PROT:P35908 Tax_Id=9606 Gene_Symbol=KRT2 Keratin, type II cytoskeletal 2 epidermal	2923	66110	176	116	45	38	7445	1	0	0	657.862	1313.71	2	1313.71	0.0027	348	359	0	40.94				R	NLDLDSIIAEVK	A	ISD_z+2_ion (N-term) [-15.01]	X.000000000000.0
1	5	1::P35908	SWISS-PROT:P35908 Tax_Id=9606 Gene_Symbol=KRT2 Keratin, type II cytoskeletal 2 epidermal	2923	66110	176	116	45	38	7493	1	0	1	440.866	1319.58	3	1319.58	0.0003	46	61	0	21.19	14	35	0.01	R	HGGGGGGFGGGGFGSR	S
1	5	1::P35908	SWISS-PROT:P35908 Tax_Id=9606 Gene_Symbol=KRT2 Keratin, type II cytoskeletal 2 epidermal	2923	66110	176	116	45	38	7494	1	0	1	440.866	1319.58	3	1319.58	0.0018	46	61	0	7.35	13	35	0.2	R	HGGGGGGFGGGGFGSR	S
1	5	1::P35908	SWISS-PROT:P35908 Tax_Id=9606 Gene_Symbol=KRT2 Keratin, type II cytoskeletal 2 epidermal	2923	66110	176	116	45	38	7611	1	0	1	665.324	1328.63	2	1328.63	0.0013	425	436	0	67.96	20	36	8.2e-07	K	NVQDAIADAEQR	G
1	5	1::P35908	SWISS-PROT:P35908 Tax_Id=9606 Gene_Symbol=KRT2 Keratin, type II cytoskeletal 2 epidermal	2923	66110	176	116	45	38	7616	1	0	0	665.367	1328.72	2	1328.72	0.0008	348	359	0	37.29	21	34	0.0015	R	NLDLDSIIAEVK	A
1	5	1::P35908	SWISS-PROT:P35908 Tax_Id=9606 Gene_Symbol=KRT2 Keratin, type II cytoskeletal 2 epidermal	2923	66110	176	116	45	38	7617	1	0	0	443.914	1328.72	3	1328.72	0.0031	348	359	0	22.33	24	34	0.08	R	NLDLDSIIAEVK	A
1	5	1::P35908	SWISS-PROT:P35908 Tax_Id=9606 Gene_Symbol=KRT2 Keratin, type II cytoskeletal 2 epidermal	2923	66110	176	116	45	38	7618	1	0	0	665.368	1328.72	2	1328.72	0.0033	348	359	0	47.7	21	34	0.00012	R	NLDLDSIIAEVK	A
1	5	1::P35908	SWISS-PROT:P35908 Tax_Id=9606 Gene_Symbol=KRT2 Keratin, type II cytoskeletal 2 epidermal	2923	66110	176	116	45	38	7619	2	0	0	665.369	1328.72	2	1328.72	0.0038	348	359	0	2.43	15	34	1	R	NLDLDSIIAEVK	A
1	5	1::P35908	SWISS-PROT:P35908 Tax_Id=9606 Gene_Symbol=KRT2 Keratin, type II cytoskeletal 2 epidermal	2923	66110	176	116	45	38	7622	1	0	0	665.86	1329.71	2	1329.7	0.0032	348	359	0	25.27	17	35	0.0077	R	NLDLDSIIAEVK	A	Deamidated (NQ)	0.300000000000.0
1	5	1::P35908	SWISS-PROT:P35908 Tax_Id=9606 Gene_Symbol=KRT2 Keratin, type II cytoskeletal 2 epidermal	2923	66110	176	116	45	38	7623	1	0	0	665.861	1329.71	2	1329.7	0.0038	348	359	0	48.17	25	35	0.00027	R	NLDLDSIIAEVK	A	Deamidated (NQ)	0.300000000000.0
1	5	1::P35908	SWISS-PROT:P35908 Tax_Id=9606 Gene_Symbol=KRT2 Keratin, type II cytoskeletal 2 epidermal	2923	66110	176	116	45	38	7680	6	0	1	668.858	1335.7	2	1335.7	-0.0015	282	293	1	1.28	16	35	1.6	R	TAAENDFVTLKK	D
1	5	1::P35908	SWISS-PROT:P35908 Tax_Id=9606 Gene_Symbol=KRT2 Keratin, type II cytoskeletal 2 epidermal	2923	66110	176	116	45	38	7681	1	0	1	446.241	1335.7	3	1335.7	-0.0011	282	293	1	10.34	13	35	0.11	R	TAAENDFVTLKK	D
1	5	1::P35908	SWISS-PROT:P35908 Tax_Id=9606 Gene_Symbol=KRT2 Keratin, type II cytoskeletal 2 epidermal	2923	66110	176	116	45	38	7682	1	0	1	446.241	1335.7	3	1335.7	-0.0006	282	293	1	33.01	15	35	0.0008	R	TAAENDFVTLKK	D
1	5	1::P35908	SWISS-PROT:P35908 Tax_Id=9606 Gene_Symbol=KRT2 Keratin, type II cytoskeletal 2 epidermal	2923	66110	176	116	45	38	7683	1	0	1	446.242	1335.7	3	1335.7	-0.0001	282	293	1	40.45	16	35	0.00019	R	TAAENDFVTLKK	D
1	5	1::P35908	SWISS-PROT:P35908 Tax_Id=9606 Gene_Symbol=KRT2 Keratin, type II cytoskeletal 2 epidermal	2923	66110	176	116	45	38	7684	1	0	1	668.859	1335.7	2	1335.7	0.0001	282	293	1	84.33	18	35	1.2e-08	R	TAAENDFVTLKK	D
1	5	1::P35908	SWISS-PROT:P35908 Tax_Id=9606 Gene_Symbol=KRT2 Keratin, type II cytoskeletal 2 epidermal	2923	66110	176	116	45	38	7685	1	0	1	668.86	1335.7	2	1335.7	0.0013	282	293	1	13.88	13	34	0.05	R	TAAENDFVTLKK	D
1	5	1::P35908	SWISS-PROT:P35908 Tax_Id=9606 Gene_Symbol=KRT2 Keratin, type II cytoskeletal 2 epidermal	2923	66110	176	116	45	38	7788	1	0	1	448.59	1342.75	3	1342.75	0.0037	397	407	1	18.43	14	32	0.019	K	EIKIEISELNR	V
1	5	1::P35908	SWISS-PROT:P35908 Tax_Id=9606 Gene_Symbol=KRT2 Keratin, type II cytoskeletal 2 epidermal	2923	66110	176	116	45	38	7789	1	0	1	672.382	1342.75	2	1342.75	0.0039	397	407	1	11.33	16	32	0.17	K	EIKIEISELNR	V
1	5	1::P35908	SWISS-PROT:P35908 Tax_Id=9606 Gene_Symbol=KRT2 Keratin, type II cytoskeletal 2 epidermal	2923	66110	176	116	45	38	7790	1	0	1	448.591	1342.75	3	1342.75	0.0055	397	407	1	21.85	14	33	0.0089	K	EIKIEISELNR	V
1	5	1::P35908	SWISS-PROT:P35908 Tax_Id=9606 Gene_Symbol=KRT2 Keratin, type II cytoskeletal 2 epidermal	2923	66110	176	116	45	38	8234	1	0	1	464.565	1390.67	3	1390.67	-0.0002	369	380	1	14.88	13	36	0.04	R	SKEEAEALYHSK	Y
1	5	1::P35908	SWISS-PROT:P35908 Tax_Id=9606 Gene_Symbol=KRT2 Keratin, type II cytoskeletal 2 epidermal	2923	66110	176	116	45	38	8235	1	0	1	464.565	1390.67	3	1390.67	0.0011	369	380	1	32.59	19	36	0.0023	R	SKEEAEALYHSK	Y
1	5	1::P35908	SWISS-PROT:P35908 Tax_Id=9606 Gene_Symbol=KRT2 Keratin, type II cytoskeletal 2 epidermal	2923	66110	176	116	45	38	8238	1	0	0	696.398	1390.78	2	1390.78	0.0003	477	488	1	73.87	24	31	6.5e-07	K	LALDVEIATYRK	L
1	5	1::P35908	SWISS-PROT:P35908 Tax_Id=9606 Gene_Symbol=KRT2 Keratin, type II cytoskeletal 2 epidermal	2923	66110	176	116	45	38	8239	1	0	0	696.399	1390.78	2	1390.78	0.0005	477	488	1	41.72	15	31	0.00012	K	LALDVEIATYRK	L
1	5	1::P35908	SWISS-PROT:P35908 Tax_Id=9606 Gene_Symbol=KRT2 Keratin, type II cytoskeletal 2 epidermal	2923	66110	176	116	45	38	8240	1	0	0	464.602	1390.78	3	1390.78	0.001	477	488	1	50.55	16	31	1.8e-05	K	LALDVEIATYRK	L
1	5	1::P35908	SWISS-PROT:P35908 Tax_Id=9606 Gene_Symbol=KRT2 Keratin, type II cytoskeletal 2 epidermal	2923	66110	176	116	45	38	8241	1	0	0	464.602	1390.78	3	1390.78	0.0021	477	488	1	54.04	16	31	8.6e-06	K	LALDVEIATYRK	L
1	5	1::P35908	SWISS-PROT:P35908 Tax_Id=9606 Gene_Symbol=KRT2 Keratin, type II cytoskeletal 2 epidermal	2923	66110	176	116	45	38	8242	1	0	0	464.602	1390.78	3	1390.78	0.0023	477	488	1	38.65	15	31	0.00024	K	LALDVEIATYRK	L
1	5	1::P35908	SWISS-PROT:P35908 Tax_Id=9606 Gene_Symbol=KRT2 Keratin, type II cytoskeletal 2 epidermal	2923	66110	176	116	45	38	8243	1	0	0	696.4	1390.79	2	1390.78	0.0031	477	488	1	39.36	15	30	0.0002	K	LALDVEIATYRK	L
1	5	1::P35908	SWISS-PROT:P35908 Tax_Id=9606 Gene_Symbol=KRT2 Keratin, type II cytoskeletal 2 epidermal	2923	66110	176	116	45	38	8244	1	0	0	464.603	1390.79	3	1390.78	0.0046	477	488	1	37.64	15	30	0.0003	K	LALDVEIATYRK	L
1	5	1::P35908	SWISS-PROT:P35908 Tax_Id=9606 Gene_Symbol=KRT2 Keratin, type II cytoskeletal 2 epidermal	2923	66110	176	116	45	38	8310	1	0	0	699.375	1396.74	2	1396.73	0.0013	190	201	1	72.15		35	9.7e-06	K	TLNNKFASFIDK	V
1	5	1::P35908	SWISS-PROT:P35908 Tax_Id=9606 Gene_Symbol=KRT2 Keratin, type II cytoskeletal 2 epidermal	2923	66110	176	116	45	38	8311	1	0	0	466.586	1396.74	3	1396.73	0.0017	190	201	1	52.17		34	0.00081	K	TLNNKFASFIDK	V
1	5	1::P35908	SWISS-PROT:P35908 Tax_Id=9606 Gene_Symbol=KRT2 Keratin, type II cytoskeletal 2 epidermal	2923	66110	176	116	45	38	8312	3	0	0	466.586	1396.74	3	1396.73	0.002	190	201	1	20.48		34	1.2	K	TLNNKFASFIDK	V
1	5	1::P35908	SWISS-PROT:P35908 Tax_Id=9606 Gene_Symbol=KRT2 Keratin, type II cytoskeletal 2 epidermal	2923	66110	176	116	45	38	8313	1	0	0	699.376	1396.74	2	1396.73	0.0023	190	201	1	73.62		34	5.9e-06	K	TLNNKFASFIDK	V
1	5	1::P35908	SWISS-PROT:P35908 Tax_Id=9606 Gene_Symbol=KRT2 Keratin, type II cytoskeletal 2 epidermal	2923	66110	176	116	45	38	8314	1	0	0	466.586	1396.74	3	1396.73	0.0024	190	201	1	37.33	15	34	0.00032	K	TLNNKFASFIDK	V
1	5	1::P35908	SWISS-PROT:P35908 Tax_Id=9606 Gene_Symbol=KRT2 Keratin, type II cytoskeletal 2 epidermal	2923	66110	176	116	45	38	8315	1	0	0	699.376	1396.74	2	1396.73	0.0026	190	201	1	3.44	13	34	0.47	K	TLNNKFASFIDK	V
1	5	1::P35908	SWISS-PROT:P35908 Tax_Id=9606 Gene_Symbol=KRT2 Keratin, type II cytoskeletal 2 epidermal	2923	66110	176	116	45	38	8316	1	0	0	466.587	1396.74	3	1396.73	0.003	190	201	1	38.77	15	34	0.00023	K	TLNNKFASFIDK	V
1	5	1::P35908	SWISS-PROT:P35908 Tax_Id=9606 Gene_Symbol=KRT2 Keratin, type II cytoskeletal 2 epidermal	2923	66110	176	116	45	38	8325	1	0	0	466.915	1397.72	3	1397.72	0.0039	190	201	1	33.93	17	35	0.0012	K	TLNNKFASFIDK	V	Deamidated (NQ)	0.000300000000.0
1	5	1::P35908	SWISS-PROT:P35908 Tax_Id=9606 Gene_Symbol=KRT2 Keratin, type II cytoskeletal 2 epidermal	2923	66110	176	116	45	38	8326	1	0	0	699.869	1397.72	2	1397.72	0.0044	190	201	1	18.76	14	35	0.017	K	TLNNKFASFIDK	V	Deamidated (NQ)	0.000300000000.0
1	5	1::P35908	SWISS-PROT:P35908 Tax_Id=9606 Gene_Symbol=KRT2 Keratin, type II cytoskeletal 2 epidermal	2923	66110	176	116	45	38	8327	1	0	0	466.915	1397.72	3	1397.72	0.0049	190	201	1	32.23	15	35	0.0012	K	TLNNKFASFIDK	V	Deamidated (NQ)	0.000300000000.0
1	5	1::P35908	SWISS-PROT:P35908 Tax_Id=9606 Gene_Symbol=KRT2 Keratin, type II cytoskeletal 2 epidermal	2923	66110	176	116	45	38	9055	1	0	1	730.904	1459.79	2	1459.79	0.0018	309	320	0	63.42	26	33	1.1e-05	K	VDLLNQEIEFLK	V
1	5	1::P35908	SWISS-PROT:P35908 Tax_Id=9606 Gene_Symbol=KRT2 Keratin, type II cytoskeletal 2 epidermal	2923	66110	176	116	45	38	9056	1	0	1	487.606	1459.8	3	1459.79	0.0029	309	320	0	13.8	13	33	0.051	K	VDLLNQEIEFLK	V
1	5	1::P35908	SWISS-PROT:P35908 Tax_Id=9606 Gene_Symbol=KRT2 Keratin, type II cytoskeletal 2 epidermal	2923	66110	176	116	45	38	9156	1	0	0	490.62	1468.84	3	1468.84	0.0023	400	411	1	19.12	14	31	0.017	K	IEISELNRVIQR	L
1	5	1::P35908	SWISS-PROT:P35908 Tax_Id=9606 Gene_Symbol=KRT2 Keratin, type II cytoskeletal 2 epidermal	2923	66110	176	116	45	38	9157	1	0	0	735.427	1468.84	2	1468.84	0.003	400	411	1	2.85	13	31	0.59	K	IEISELNRVIQR	L
1	5	1::P35908	SWISS-PROT:P35908 Tax_Id=9606 Gene_Symbol=KRT2 Keratin, type II cytoskeletal 2 epidermal	2923	66110	176	116	45	38	9158	1	0	0	490.62	1468.84	3	1468.84	0.0031	400	411	1	13.53	16	31	0.1	K	IEISELNRVIQR	L
1	5	1::P35908	SWISS-PROT:P35908 Tax_Id=9606 Gene_Symbol=KRT2 Keratin, type II cytoskeletal 2 epidermal	2923	66110	176	116	45	38	9189	1	0	0	738.395	1474.78	2	1474.78	-0.0027	204	215	0	22.3	14	35	0.0081	R	FLEQQNQVLQTK	W
1	5	1::P35908	SWISS-PROT:P35908 Tax_Id=9606 Gene_Symbol=KRT2 Keratin, type II cytoskeletal 2 epidermal	2923	66110	176	116	45	38	9190	1	0	0	738.396	1474.78	2	1474.78	-0.0011	204	215	0	66.64	19	35	1e-06	R	FLEQQNQVLQTK	W
1	5	1::P35908	SWISS-PROT:P35908 Tax_Id=9606 Gene_Symbol=KRT2 Keratin, type II cytoskeletal 2 epidermal	2923	66110	176	116	45	38	9191	1	0	0	492.6	1474.78	3	1474.78	-0.0009	204	215	0	50.22	17	35	2.8e-05	R	FLEQQNQVLQTK	W
1	5	1::P35908	SWISS-PROT:P35908 Tax_Id=9606 Gene_Symbol=KRT2 Keratin, type II cytoskeletal 2 epidermal	2923	66110	176	116	45	38	9192	1	0	0	738.396	1474.78	2	1474.78	-0.0003	204	215	0	66.66	18	35	6.9e-07	R	FLEQQNQVLQTK	W
1	5	1::P35908	SWISS-PROT:P35908 Tax_Id=9606 Gene_Symbol=KRT2 Keratin, type II cytoskeletal 2 epidermal	2923	66110	176	116	45	38	9193	1	0	0	492.6	1474.78	3	1474.78	-0.0002	204	215	0	4.18	13	35	0.4	R	FLEQQNQVLQTK	W
1	5	1::P35908	SWISS-PROT:P35908 Tax_Id=9606 Gene_Symbol=KRT2 Keratin, type II cytoskeletal 2 epidermal	2923	66110	176	116	45	38	9194	1	0	0	492.601	1474.78	3	1474.78	0.0029	204	215	0	13.73	13	35	0.051	R	FLEQQNQVLQTK	W
1	5	1::P35908	SWISS-PROT:P35908 Tax_Id=9606 Gene_Symbol=KRT2 Keratin, type II cytoskeletal 2 epidermal	2923	66110	176	116	45	38	9195	1	0	0	738.398	1474.78	2	1474.78	0.0038	204	215	0	69.96	17	34	2.8e-07	R	FLEQQNQVLQTK	W
1	5	1::P35908	SWISS-PROT:P35908 Tax_Id=9606 Gene_Symbol=KRT2 Keratin, type II cytoskeletal 2 epidermal	2923	66110	176	116	45	38	9203	1	0	0	738.888	1475.76	2	1475.76	-0.0007	204	215	0	36.56	15	36	0.00037	R	FLEQQNQVLQTK	W	Deamidated (NQ)	0.000000000300.0
1	5	1::P35908	SWISS-PROT:P35908 Tax_Id=9606 Gene_Symbol=KRT2 Keratin, type II cytoskeletal 2 epidermal	2923	66110	176	116	45	38	9204	1	0	0	738.888	1475.76	2	1475.76	-0.0007	204	215	0	10.94	13	36	0.094	R	FLEQQNQVLQTK	W	Deamidated (NQ)	0.000000300000.0
1	5	1::P35908	SWISS-PROT:P35908 Tax_Id=9606 Gene_Symbol=KRT2 Keratin, type II cytoskeletal 2 epidermal	2923	66110	176	116	45	38	9205	1	0	0	738.889	1475.76	2	1475.76	0.0012	204	215	0	2.36	13	35	0.67	R	FLEQQNQVLQTK	W	Deamidated (NQ)	0.000000300000.0
1	5	1::P35908	SWISS-PROT:P35908 Tax_Id=9606 Gene_Symbol=KRT2 Keratin, type II cytoskeletal 2 epidermal	2923	66110	176	116	45	38	9206	1	0	0	738.889	1475.76	2	1475.76	0.0015	204	215	0	29.18	14	35	0.0018	R	FLEQQNQVLQTK	W	Deamidated (NQ)	0.000000000300.0
1	5	1::P35908	SWISS-PROT:P35908 Tax_Id=9606 Gene_Symbol=KRT2 Keratin, type II cytoskeletal 2 epidermal	2923	66110	176	116	45	38	9207	1	0	0	738.889	1475.76	2	1475.76	0.002	204	215	0	29.49	14	35	0.0017	R	FLEQQNQVLQTK	W	Deamidated (NQ)	0.000003000000.0
1	5	1::P35908	SWISS-PROT:P35908 Tax_Id=9606 Gene_Symbol=KRT2 Keratin, type II cytoskeletal 2 epidermal	2923	66110	176	116	45	38	9208	1	0	0	738.89	1475.76	2	1475.76	0.0027	204	215	0	64.06		35	7.3e-05	R	FLEQQNQVLQTK	W	Deamidated (NQ)	0.000003000000.0
1	5	1::P35908	SWISS-PROT:P35908 Tax_Id=9606 Gene_Symbol=KRT2 Keratin, type II cytoskeletal 2 epidermal	2923	66110	176	116	45	38	9209	1	0	0	738.89	1475.77	2	1475.76	0.0037	204	215	0	32.71	23	35	0.0055	R	FLEQQNQVLQTK	W	Deamidated (NQ)	0.000000300000.0
1	5	1::P35908	SWISS-PROT:P35908 Tax_Id=9606 Gene_Symbol=KRT2 Keratin, type II cytoskeletal 2 epidermal	2923	66110	176	116	45	38	9210	1	0	0	738.89	1475.77	2	1475.76	0.0038	204	215	0	65.13		35	5.4e-05	R	FLEQQNQVLQTK	W	Deamidated (NQ)	0.000000300000.0
1	5	1::P35908	SWISS-PROT:P35908 Tax_Id=9606 Gene_Symbol=KRT2 Keratin, type II cytoskeletal 2 epidermal	2923	66110	176	116	45	38	9211	1	0	0	738.891	1475.77	2	1475.76	0.0046	204	215	0	36.44	23	35	0.0027	R	FLEQQNQVLQTK	W	Deamidated (NQ)	0.000030000000.0
1	5	1::P35908	SWISS-PROT:P35908 Tax_Id=9606 Gene_Symbol=KRT2 Keratin, type II cytoskeletal 2 epidermal	2923	66110	176	116	45	38	9212	1	0	0	738.891	1475.77	2	1475.76	0.0064	204	215	0	19.93	22	35	0.088	R	FLEQQNQVLQTK	W	Deamidated (NQ)	0.000000300000.0
1	5	1::P35908	SWISS-PROT:P35908 Tax_Id=9606 Gene_Symbol=KRT2 Keratin, type II cytoskeletal 2 epidermal	2923	66110	176	116	45	38	9690	1	0	0	769.407	1536.8	2	1536.8	0.0029	465	476	1	21.06	15	35	0.013	R	LLRDYQELMNVK	L	Oxidation (M)	0.000000004000.0
1	5	1::P35908	SWISS-PROT:P35908 Tax_Id=9606 Gene_Symbol=KRT2 Keratin, type II cytoskeletal 2 epidermal	2923	66110	176	116	45	38	9691	1	0	0	769.408	1536.8	2	1536.8	0.0037	465	476	1	51.79	23	35	7.9e-05	R	LLRDYQELMNVK	L	Oxidation (M)	0.000000004000.0
1	5	1::P35908	SWISS-PROT:P35908 Tax_Id=9606 Gene_Symbol=KRT2 Keratin, type II cytoskeletal 2 epidermal	2923	66110	176	116	45	38	9692	1	0	0	513.274	1536.8	3	1536.8	0.0037	465	476	1	30.89	14	35	0.0013	R	LLRDYQELMNVK	L	Oxidation (M)	0.000000004000.0
1	5	1::P35908	SWISS-PROT:P35908 Tax_Id=9606 Gene_Symbol=KRT2 Keratin, type II cytoskeletal 2 epidermal	2923	66110	176	116	45	38	9693	1	0	0	513.274	1536.8	3	1536.8	0.0045	465	476	1	10.68	13	35	0.099	R	LLRDYQELMNVK	L	Oxidation (M)	0.000000004000.0
1	5	1::P35908	SWISS-PROT:P35908 Tax_Id=9606 Gene_Symbol=KRT2 Keratin, type II cytoskeletal 2 epidermal	2923	66110	176	116	45	38	9694	1	0	0	513.275	1536.8	3	1536.8	0.0052	465	476	1	22.36	14	35	0.008	R	LLRDYQELMNVK	L	Oxidation (M)	0.000000004000.0
1	5	1::P35908	SWISS-PROT:P35908 Tax_Id=9606 Gene_Symbol=KRT2 Keratin, type II cytoskeletal 2 epidermal	2923	66110	176	116	45	38	9701	2	0	0	770.396	1538.78	2	1538.77	0.0135	465	476	1	12.7	28	36	2	R	LLRDYQELMNVK	L	2 Deamidated (NQ); Oxidation (M)	0.000003004300.0
1	5	1::P35908	SWISS-PROT:P35908 Tax_Id=9606 Gene_Symbol=KRT2 Keratin, type II cytoskeletal 2 epidermal	2923	66110	176	116	45	38	9702	2	0	0	770.397	1538.78	2	1538.77	0.0145	465	476	1	5.18	21	36	2	R	LLRDYQELMNVK	L	2 Deamidated (NQ); Oxidation (M)	0.000003004300.0
1	5	1::P35908	SWISS-PROT:P35908 Tax_Id=9606 Gene_Symbol=KRT2 Keratin, type II cytoskeletal 2 epidermal	2923	66110	176	116	45	38	9703	2	0	0	770.397	1538.78	2	1538.77	0.015	465	476	1	14.13	29	36	1.7	R	LLRDYQELMNVK	L	2 Deamidated (NQ); Oxidation (M)	0.000003004300.0
1	5	1::P35908	SWISS-PROT:P35908 Tax_Id=9606 Gene_Symbol=KRT2 Keratin, type II cytoskeletal 2 epidermal	2923	66110	176	116	45	38	9937	1	0	0	524.95	1571.83	3	1571.83	0.0017	182	194	2	2.01	13	35	0.65	K	AQEREQIKTLNNK	F	Deamidated (NQ)	0.0300000000000.0
1	5	1::P35908	SWISS-PROT:P35908 Tax_Id=9606 Gene_Symbol=KRT2 Keratin, type II cytoskeletal 2 epidermal	2923	66110	176	116	45	38	9941	3	0	0	787.384	1572.75	2	1572.76	-0.0097	204	215	0	63.25				R	FLEQQNQVLQTK	W	Deamidated (NQ); Phospho (ST); Methyl:2H(3) (C-term) [+17.03]	0.000000000350.X
1	5	1::P35908	SWISS-PROT:P35908 Tax_Id=9606 Gene_Symbol=KRT2 Keratin, type II cytoskeletal 2 epidermal	2923	66110	176	116	45	38	9943	1	0	0	787.386	1572.76	2	1572.76	-0.0059	204	215	0	43.38				R	FLEQQNQVLQTK	W	Deamidated (NQ); Phospho (ST); Methyl:2H(3) (C-term) [+17.03]	0.000000000350.X
1	5	1::P35908	SWISS-PROT:P35908 Tax_Id=9606 Gene_Symbol=KRT2 Keratin, type II cytoskeletal 2 epidermal	2923	66110	176	116	45	38	10128	1	0	1	538.623	1612.85	3	1612.84	0.0052	446	459	1	19.6	14	35	0.015	R	NKLNDLEEALQQAK	E
1	5	1::P35908	SWISS-PROT:P35908 Tax_Id=9606 Gene_Symbol=KRT2 Keratin, type II cytoskeletal 2 epidermal	2923	66110	176	116	45	38	10173	1	0	1	811.877	1621.74	2	1621.74	0.0014	630	645	0	85.15	18	37	1.1e-08	K	GSSGEAFGSSVTFSFR	-
1	5	1::P35908	SWISS-PROT:P35908 Tax_Id=9606 Gene_Symbol=KRT2 Keratin, type II cytoskeletal 2 epidermal	2923	66110	176	116	45	38	10174	1	0	1	811.877	1621.74	2	1621.74	0.0016	630	645	0	60.44	18	37	3.5e-06	K	GSSGEAFGSSVTFSFR	-
1	5	1::P35908	SWISS-PROT:P35908 Tax_Id=9606 Gene_Symbol=KRT2 Keratin, type II cytoskeletal 2 epidermal	2923	66110	176	116	45	38	10175	1	0	1	811.878	1621.74	2	1621.74	0.0031	630	645	0	78.38	17	37	4.5e-08	K	GSSGEAFGSSVTFSFR	-
1	5	1::P35908	SWISS-PROT:P35908 Tax_Id=9606 Gene_Symbol=KRT2 Keratin, type II cytoskeletal 2 epidermal	2923	66110	176	116	45	38	10176	1	0	1	541.588	1621.74	3	1621.74	0.004	630	645	0	9.27	13	37	0.13	K	GSSGEAFGSSVTFSFR	-
1	5	1::P35908	SWISS-PROT:P35908 Tax_Id=9606 Gene_Symbol=KRT2 Keratin, type II cytoskeletal 2 epidermal	2923	66110	176	116	45	38	10253	2	0	0	819.428	1636.84	2	1636.86	-0.0149	190	203	2	42.34				K	TLNNKFASFIDKVR	F	Deamidated (NQ); Xle->Pro (L) [-16.03]	0.0X030000000000.0
1	5	1::P35908	SWISS-PROT:P35908 Tax_Id=9606 Gene_Symbol=KRT2 Keratin, type II cytoskeletal 2 epidermal	2923	66110	176	116	45	38	10351	1	0	0	551.643	1651.91	3	1651.9	0.0034	190	203	2	30.53	14	32	0.0014	K	TLNNKFASFIDKVR	F
1	5	1::P35908	SWISS-PROT:P35908 Tax_Id=9606 Gene_Symbol=KRT2 Keratin, type II cytoskeletal 2 epidermal	2923	66110	176	116	45	38	10352	5	0	0	551.643	1651.91	3	1651.9	0.0036	190	203	2	35.94				K	TLNNKFASFIDKVR	F
1	5	1::P35908	SWISS-PROT:P35908 Tax_Id=9606 Gene_Symbol=KRT2 Keratin, type II cytoskeletal 2 epidermal	2923	66110	176	116	45	38	10353	1	0	0	551.644	1651.91	3	1651.89	0.0156	190	203	2	36.37				K	TLNNKFASFIDKVR	F	Acetyl (K); Deamidated (NQ); Asn->Ala (N) [-43.01]	0.003X1000000000.0
1	5	1::P35908	SWISS-PROT:P35908 Tax_Id=9606 Gene_Symbol=KRT2 Keratin, type II cytoskeletal 2 epidermal	2923	66110	176	116	45	38	10357	1	0	0	551.971	1652.89	3	1652.89	0.0032	190	203	2	23.12	14	33	0.0068	K	TLNNKFASFIDKVR	F	Deamidated (NQ)	0.00030000000000.0
1	5	1::P35908	SWISS-PROT:P35908 Tax_Id=9606 Gene_Symbol=KRT2 Keratin, type II cytoskeletal 2 epidermal	2923	66110	176	116	45	38	10972	1	0	1	590.299	1767.87	3	1767.87	0.003	294	308	1	44.35	15	37	6.9e-05	K	DVDNAYMIKVELQSK	V	Oxidation (M)	0.000000400000000.0
1	5	1::P35908	SWISS-PROT:P35908 Tax_Id=9606 Gene_Symbol=KRT2 Keratin, type II cytoskeletal 2 epidermal	2923	66110	176	116	45	38	10973	1	0	1	590.299	1767.87	3	1767.87	0.0034	294	308	1	23.08	14	37	0.0068	K	DVDNAYMIKVELQSK	V	Oxidation (M)	0.000000400000000.0
1	5	1::P35908	SWISS-PROT:P35908 Tax_Id=9606 Gene_Symbol=KRT2 Keratin, type II cytoskeletal 2 epidermal	2923	66110	176	116	45	38	10974	1	0	1	590.299	1767.88	3	1767.87	0.0037	294	308	1	7.27	13	37	0.21	K	DVDNAYMIKVELQSK	V	Oxidation (M)	0.000000400000000.0
1	5	1::P35908	SWISS-PROT:P35908 Tax_Id=9606 Gene_Symbol=KRT2 Keratin, type II cytoskeletal 2 epidermal	2923	66110	176	116	45	38	10975	1	0	1	884.945	1767.88	2	1767.87	0.0043	294	308	1	57.92	25	37	2.6e-05	K	DVDNAYMIKVELQSK	V	Oxidation (M)	0.000000400000000.0
1	5	1::P35908	SWISS-PROT:P35908 Tax_Id=9606 Gene_Symbol=KRT2 Keratin, type II cytoskeletal 2 epidermal	2923	66110	176	116	45	38	11275	1	0	1	919.962	1837.91	2	1837.91	0.0025	71	92	0	117.24	23	37	2.3e-11	K	SISISVAGGGGGFGAAGGFGGR	G
1	5	1::P35908	SWISS-PROT:P35908 Tax_Id=9606 Gene_Symbol=KRT2 Keratin, type II cytoskeletal 2 epidermal	2923	66110	176	116	45	38	11276	1	0	1	919.962	1837.91	2	1837.91	0.0026	71	92	0	113.92	29	37	1.8e-10	K	SISISVAGGGGGFGAAGGFGGR	G
1	5	1::P35908	SWISS-PROT:P35908 Tax_Id=9606 Gene_Symbol=KRT2 Keratin, type II cytoskeletal 2 epidermal	2923	66110	176	116	45	38	11277	1	0	1	613.644	1837.91	3	1837.91	0.003	71	92	0	31.92	14	37	0.001	K	SISISVAGGGGGFGAAGGFGGR	G
1	5	1::P35908	SWISS-PROT:P35908 Tax_Id=9606 Gene_Symbol=KRT2 Keratin, type II cytoskeletal 2 epidermal	2923	66110	176	116	45	38	11278	1	0	1	613.644	1837.91	3	1837.91	0.004	71	92	0	89.97	18	37	3.7e-09	K	SISISVAGGGGGFGAAGGFGGR	G
1	5	1::P35908	SWISS-PROT:P35908 Tax_Id=9606 Gene_Symbol=KRT2 Keratin, type II cytoskeletal 2 epidermal	2923	66110	176	116	45	38	11279	1	0	1	919.964	1837.91	2	1837.91	0.0056	71	92	0	84.28	19	37	1.8e-08	K	SISISVAGGGGGFGAAGGFGGR	G
1	5	1::P35908	SWISS-PROT:P35908 Tax_Id=9606 Gene_Symbol=KRT2 Keratin, type II cytoskeletal 2 epidermal	2923	66110	176	116	45	38	11280	1	0	1	613.645	1837.91	3	1837.91	0.0073	71	92	0	36.43	15	37	0.00038	K	SISISVAGGGGGFGAAGGFGGR	G
1	5	1::P35908	SWISS-PROT:P35908 Tax_Id=9606 Gene_Symbol=KRT2 Keratin, type II cytoskeletal 2 epidermal	2923	66110	176	116	45	38	11447	1	0	0	628.668	1882.98	3	1882.99	-0.0131	190	203	2	46.25				K	TLNNKFASFIDKVR	F	Acetyl (K); Deamidated (NQ); PhPip (N-term) [+188.09]	X.00031000000000.0
1	5	1::P35908	SWISS-PROT:P35908 Tax_Id=9606 Gene_Symbol=KRT2 Keratin, type II cytoskeletal 2 epidermal	2923	66110	176	116	45	38	11481	1	0	0	633.337	1896.99	3	1896.99	-0.0049	190	203	2	54.68				K	TLNNKFASFIDKVR	F	Acetyl (K); HexNAc (T) [+203.08]	0.X0001000000000.0
1	5	1::P35908	SWISS-PROT:P35908 Tax_Id=9606 Gene_Symbol=KRT2 Keratin, type II cytoskeletal 2 epidermal	2923	66110	176	116	45	38	11636	1	0	1	648.342	1942	3	1942	0.0025	448	464	1	38.48				K	LNDLEEALQQAKEDLAR	L	Deamidated (NQ); Asp->Thr (D) [-13.98]	0.03X00000000000000.0
1	5	1::P35908	SWISS-PROT:P35908 Tax_Id=9606 Gene_Symbol=KRT2 Keratin, type II cytoskeletal 2 epidermal	2923	66110	176	116	45	38	11766	1	0	1	496.024	1980.07	4	1980.06	0.0043	391	407	2	7.43	13	33	0.2	R	HGDSLKEIKIEISELNR	V
1	5	1::P35908	SWISS-PROT:P35908 Tax_Id=9606 Gene_Symbol=KRT2 Keratin, type II cytoskeletal 2 epidermal	2923	66110	176	116	45	38	11767	1	0	1	496.025	1980.07	4	1980.06	0.0075	391	407	2	17.89	14	33	0.022	R	HGDSLKEIKIEISELNR	V
1	5	1::P35908	SWISS-PROT:P35908 Tax_Id=9606 Gene_Symbol=KRT2 Keratin, type II cytoskeletal 2 epidermal	2923	66110	176	116	45	38	11808	3	0	0	668.035	2001.08	3	2001.08	0.0014	190	203	2	36.11				K	TLNNKFASFIDKVR	F	Deamidated (NQ); LG-Hlactam-K (K) [+348.19]	0.0003X000000000.0
1	5	1::P35908	SWISS-PROT:P35908 Tax_Id=9606 Gene_Symbol=KRT2 Keratin, type II cytoskeletal 2 epidermal	2923	66110	176	116	45	38	12198	1	0	1	715.734	2144.18	3	2144.17	0.0061	303	320	1	62.28	22	31	5.5e-06	K	VELQSKVDLLNQEIEFLK	V
1	5	1::P35908	SWISS-PROT:P35908 Tax_Id=9606 Gene_Symbol=KRT2 Keratin, type II cytoskeletal 2 epidermal	2923	66110	176	116	45	38	12297	1	0	1	546.789	2183.13	4	2183.12	0.0073	446	464	2	55.41				R	NKLNDLEEALQQAKEDLAR	L	Glu->Asp (E) [-14.02]	0.000000X000000000000.0
1	5	1::P35908	SWISS-PROT:P35908 Tax_Id=9606 Gene_Symbol=KRT2 Keratin, type II cytoskeletal 2 epidermal	2923	66110	176	116	45	38	12323	1	0	1	550.292	2197.14	4	2197.13	0.0046	446	464	2	36.9	15	36	0.00038	R	NKLNDLEEALQQAKEDLAR	L
1	5	1::P35908	SWISS-PROT:P35908 Tax_Id=9606 Gene_Symbol=KRT2 Keratin, type II cytoskeletal 2 epidermal	2923	66110	176	116	45	38	12324	1	0	1	733.72	2198.14	3	2198.12	0.0195	446	464	2	67.32	17	36	4.9e-07	R	NKLNDLEEALQQAKEDLAR	L	Deamidated (NQ)	0.0003000000000000000.0
1	5	1::P35908	SWISS-PROT:P35908 Tax_Id=9606 Gene_Symbol=KRT2 Keratin, type II cytoskeletal 2 epidermal	2923	66110	176	116	45	38	12325	1	0	1	733.72	2198.14	3	2198.12	0.0214	446	464	2	91.05	18	36	2.9e-09	R	NKLNDLEEALQQAKEDLAR	L	Deamidated (NQ)	0.0003000000000000000.0
1	5	1::P35908	SWISS-PROT:P35908 Tax_Id=9606 Gene_Symbol=KRT2 Keratin, type II cytoskeletal 2 epidermal	2923	66110	176	116	45	38	12518	1	0	1	758.017	2271.03	3	2271.03	-0.0021	254	272	1	2.79	13	40	0.55	R	TSQNSELNNMQDLVEDYKK	K	Oxidation (M)	0.0000000004000000000.0
1	5	1::P35908	SWISS-PROT:P35908 Tax_Id=9606 Gene_Symbol=KRT2 Keratin, type II cytoskeletal 2 epidermal	2923	66110	176	116	45	38	12519	1	0	1	758.018	2271.03	3	2271.03	-0.0001	254	272	1	52.06	16	40	1.3e-05	R	TSQNSELNNMQDLVEDYKK	K	Oxidation (M)	0.0000000004000000000.0
1	5	1::P35908	SWISS-PROT:P35908 Tax_Id=9606 Gene_Symbol=KRT2 Keratin, type II cytoskeletal 2 epidermal	2923	66110	176	116	45	38	12520	1	0	1	758.019	2271.03	3	2271.03	0.0019	254	272	1	77.44	17	40	5.5e-08	R	TSQNSELNNMQDLVEDYKK	K	Oxidation (M)	0.0000000004000000000.0
1	5	1::P35908	SWISS-PROT:P35908 Tax_Id=9606 Gene_Symbol=KRT2 Keratin, type II cytoskeletal 2 epidermal	2923	66110	176	116	45	38	12640	1	0	1	577.541	2306.13	4	2306.14	-0.0021	425	445	2	22.89	14	39	0.0071	K	NVQDAIADAEQRGEHALKDAR	N
1	5	1::P35908	SWISS-PROT:P35908 Tax_Id=9606 Gene_Symbol=KRT2 Keratin, type II cytoskeletal 2 epidermal	2923	66110	176	116	45	38	12641	1	0	1	462.234	2306.14	5	2306.14	-0.0005	425	445	2	20.53	15	39	0.017	K	NVQDAIADAEQRGEHALKDAR	N
1	5	1::P35908	SWISS-PROT:P35908 Tax_Id=9606 Gene_Symbol=KRT2 Keratin, type II cytoskeletal 2 epidermal	2923	66110	176	116	45	38	12642	1	0	1	769.72	2306.14	3	2306.14	0.0007	425	445	2	24.39	14	39	0.0052	K	NVQDAIADAEQRGEHALKDAR	N
1	5	1::P35908	SWISS-PROT:P35908 Tax_Id=9606 Gene_Symbol=KRT2 Keratin, type II cytoskeletal 2 epidermal	2923	66110	176	116	45	38	12643	1	0	1	462.235	2306.14	5	2306.14	0.0008	425	445	2	9.16	14	39	0.15	K	NVQDAIADAEQRGEHALKDAR	N
1	5	1::P35908	SWISS-PROT:P35908 Tax_Id=9606 Gene_Symbol=KRT2 Keratin, type II cytoskeletal 2 epidermal	2923	66110	176	116	45	38	12644	1	0	1	769.72	2306.14	3	2306.14	0.0009	425	445	2	17.79	16	39	0.033	K	NVQDAIADAEQRGEHALKDAR	N
1	5	1::P35908	SWISS-PROT:P35908 Tax_Id=9606 Gene_Symbol=KRT2 Keratin, type II cytoskeletal 2 epidermal	2923	66110	176	116	45	38	12645	1	0	1	577.542	2306.14	4	2306.14	0.0012	425	445	2	23.46	14	39	0.0063	K	NVQDAIADAEQRGEHALKDAR	N
1	5	1::P35908	SWISS-PROT:P35908 Tax_Id=9606 Gene_Symbol=KRT2 Keratin, type II cytoskeletal 2 epidermal	2923	66110	176	116	45	38	12650	1	0	1	462.435	2307.14	5	2307.12	0.0157	425	445	2	11.29	15	39	0.13	K	NVQDAIADAEQRGEHALKDAR	N	Deamidated (NQ)	0.000000000030000000000.0
1	5	1::P35908	SWISS-PROT:P35908 Tax_Id=9606 Gene_Symbol=KRT2 Keratin, type II cytoskeletal 2 epidermal	2923	66110	176	116	45	38	12651	1	0	1	770.053	2307.14	3	2307.12	0.0164	425	445	2	7.4	13	39	0.2	K	NVQDAIADAEQRGEHALKDAR	N	Deamidated (NQ)	0.000000000030000000000.0
1	5	1::P35908	SWISS-PROT:P35908 Tax_Id=9606 Gene_Symbol=KRT2 Keratin, type II cytoskeletal 2 epidermal	2923	66110	176	116	45	38	12944	1	0	0	806.757	2417.25	3	2417.24	0.0058	348	368	1	63.99	33	36	4.4e-05	R	NLDLDSIIAEVKAQYEEIAQR	S
1	5	1::P35908	SWISS-PROT:P35908 Tax_Id=9606 Gene_Symbol=KRT2 Keratin, type II cytoskeletal 2 epidermal	2923	66110	176	116	45	38	13037	1	0	1	825.403	2473.19	3	2473.19	0.002	497	521	0	28.13	19	40	0.0071	R	MSGDLSSNVTVSVTSSTISSNVASK	A	Oxidation (M)	0.4000000000000000000000000.0
1	5	1::P35908	SWISS-PROT:P35908 Tax_Id=9606 Gene_Symbol=KRT2 Keratin, type II cytoskeletal 2 epidermal	2923	66110	176	116	45	38	13038	1	0	1	825.738	2474.19	3	2474.18	0.01	497	521	0	91.13				R	MSGDLSSNVTVSVTSSTISSNVASK	A	Oxidation (M); Label:15N(1) (S) [+1.00]	0.40000000000000X0000000000.0
1	5	1::P35908	SWISS-PROT:P35908 Tax_Id=9606 Gene_Symbol=KRT2 Keratin, type II cytoskeletal 2 epidermal	2923	66110	176	116	45	38	13068	1	0	1	832.73	2495.17	3	2495.17	0.0005	497	521	0	53.94				R	MSGDLSSNVTVSVTSSTISSNVASK	A	Oxidation (M); Cation:Na (DE) [+21.98]	0.400X000000000000000000000.0
1	5	1::P35908	SWISS-PROT:P35908 Tax_Id=9606 Gene_Symbol=KRT2 Keratin, type II cytoskeletal 2 epidermal	2923	66110	176	116	45	38	13069	1	0	1	832.731	2495.17	3	2495.17	0.0038	497	521	0	74.98				R	MSGDLSSNVTVSVTSSTISSNVASK	A	Oxidation (M); Cation:Na (DE) [+21.98]	0.400X000000000000000000000.0
1	5	1::P35908	SWISS-PROT:P35908 Tax_Id=9606 Gene_Symbol=KRT2 Keratin, type II cytoskeletal 2 epidermal	2923	66110	176	116	45	38	13199	1	0	1	642.326	2565.28	4	2565.27	0.0041	369	390	2	28.22	17	38	0.0044	R	SKEEAEALYHSKYEELQVTVGR	H
1	5	1::P35908	SWISS-PROT:P35908 Tax_Id=9606 Gene_Symbol=KRT2 Keratin, type II cytoskeletal 2 epidermal	2923	66110	176	116	45	38	13200	1	0	1	642.326	2565.28	4	2565.27	0.0054	369	390	2	17.83	15	38	0.029	R	SKEEAEALYHSKYEELQVTVGR	H
1	5	1::P35908	SWISS-PROT:P35908 Tax_Id=9606 Gene_Symbol=KRT2 Keratin, type II cytoskeletal 2 epidermal	2923	66110	176	116	45	38	13201	1	0	1	642.327	2565.28	4	2565.27	0.0057	369	390	2	28.43	19	38	0.0067	R	SKEEAEALYHSKYEELQVTVGR	H
1	5	1::P35908	SWISS-PROT:P35908 Tax_Id=9606 Gene_Symbol=KRT2 Keratin, type II cytoskeletal 2 epidermal	2923	66110	176	116	45	38	13202	1	0	1	642.327	2565.28	4	2565.27	0.0063	369	390	2	11.02	13	38	0.096	R	SKEEAEALYHSKYEELQVTVGR	H
1	5	1::P35908	SWISS-PROT:P35908 Tax_Id=9606 Gene_Symbol=KRT2 Keratin, type II cytoskeletal 2 epidermal	2923	66110	176	116	45	38	13203	1	0	1	642.327	2565.28	4	2565.27	0.0064	369	390	2	48.6	17	38	4.1e-05	R	SKEEAEALYHSKYEELQVTVGR	H
1	5	1::P35908	SWISS-PROT:P35908 Tax_Id=9606 Gene_Symbol=KRT2 Keratin, type II cytoskeletal 2 epidermal	2923	66110	176	116	45	38	13207	1	0	1	642.577	2566.28	4	2566.26	0.0227	369	390	2	1.42	13	38	0.73	R	SKEEAEALYHSKYEELQVTVGR	H	Deamidated (NQ)	0.0000000000000000300000.0
1	5	1::P35908	SWISS-PROT:P35908 Tax_Id=9606 Gene_Symbol=KRT2 Keratin, type II cytoskeletal 2 epidermal	2923	66110	176	116	45	38	13611	1	0	1	766.879	3063.49	4	3063.48	0.0052	321	347	0	9.44	13	40	0.13	K	VLYDAEISQIHQSVTDTNVILSMDNSR	N	Oxidation (M)	0.000000000000000000000040000.0
1	5	1::P35908	SWISS-PROT:P35908 Tax_Id=9606 Gene_Symbol=KRT2 Keratin, type II cytoskeletal 2 epidermal	2923	66110	176	116	45	38	13612	1	0	1	1022.17	3063.49	3	3063.48	0.0064	321	347	0	68.39				K	VLYDAEISQIHQSVTDTNVILSMDNSR	N	Deamidated (NQ); Oxidation (M); Asp->Asn (D) [-0.98]	0.000X00000003000000000040000.0
1	6	1::ENSEMBL:ENSBTAP00000038253	(Bos taurus) 63 kDa protein	1602	63355	104	62	16	9	33	1	0	0	352.695	703.376	2	703.375	0.0007	248	253	0	0.77	13	32	0.84	R	LDSELK	N
1	6	1::ENSEMBL:ENSBTAP00000038253	(Bos taurus) 63 kDa protein	1602	63355	104	62	16	9	2898	1	0	0	517.262	1032.51	2	1032.51	0.0008	480	488	0	38.5	32	34	0.012	R	TLLEGEESR	M
1	6	1::ENSEMBL:ENSBTAP00000038253	(Bos taurus) 63 kDa protein	1602	63355	104	62	16	9	2899	1	0	0	517.262	1032.51	2	1032.51	0.001	480	488	0	34.31	30	35	0.023	R	TLLEGEESR	M
1	6	1::ENSEMBL:ENSBTAP00000038253	(Bos taurus) 63 kDa protein	1602	63355	104	62	16	9	2900	1	0	0	517.262	1032.51	2	1032.51	0.0013	480	488	0	28.23	26	35	0.032	R	TLLEGEESR	M
1	6	1::ENSEMBL:ENSBTAP00000038253	(Bos taurus) 63 kDa protein	1602	63355	104	62	16	9	2901	1	0	0	517.263	1032.51	2	1032.51	0.0021	480	488	0	11.89	22	35	0.54	R	TLLEGEESR	M
1	6	1::ENSEMBL:ENSBTAP00000038253	(Bos taurus) 63 kDa protein	1602	63355	104	62	16	9	2902	1	0	0	517.263	1032.51	2	1032.51	0.0025	480	488	0	15.95	22	35	0.22	R	TLLEGEESR	M
1	6	1::ENSEMBL:ENSBTAP00000038253	(Bos taurus) 63 kDa protein	1602	63355	104	62	16	9	4237	1	0	0	554.276	1106.54	2	1106.54	0.0011	352	360	0	44.46	15	34	6.8e-05	K	AQYEEIAQR	S
1	6	1::ENSEMBL:ENSBTAP00000038253	(Bos taurus) 63 kDa protein	1602	63355	104	62	16	9	4238	1	0	0	554.276	1106.54	2	1106.54	0.0012	352	360	0	25.97	14	34	0.0037	K	AQYEEIAQR	S
1	6	1::ENSEMBL:ENSBTAP00000038253	(Bos taurus) 63 kDa protein	1602	63355	104	62	16	9	4239	1	0	0	554.276	1106.54	2	1106.54	0.0014	352	360	0	40.18	15	34	0.00017	K	AQYEEIAQR	S
1	6	1::ENSEMBL:ENSBTAP00000038253	(Bos taurus) 63 kDa protein	1602	63355	104	62	16	9	4260	1	0	0	554.768	1107.52	2	1107.52	0.0019	352	360	0	26.68	14	35	0.0031	K	AQYEEIAQR	S	Deamidated (NQ)	0.000000030.0
1	6	1::ENSEMBL:ENSBTAP00000038253	(Bos taurus) 63 kDa protein	1602	63355	104	62	16	9	5728	1	0	0	398.876	1193.61	3	1193.6	0.0015	265	273	2	0.6	13	35	0.88	R	KYEDEINKR	T
1	6	1::ENSEMBL:ENSBTAP00000038253	(Bos taurus) 63 kDa protein	1602	63355	104	62	16	9	6758	1	0	0	421.904	1262.69	3	1262.69	0.0017	469	479	0	33.71	27	32	0.013	K	LALDVEIATYR	T
1	6	1::ENSEMBL:ENSBTAP00000038253	(Bos taurus) 63 kDa protein	1602	63355	104	62	16	9	6759	1	0	0	632.352	1262.69	2	1262.69	0.0023	469	479	0	62.69		32	5.2e-05	K	LALDVEIATYR	T
1	6	1::ENSEMBL:ENSBTAP00000038253	(Bos taurus) 63 kDa protein	1602	63355	104	62	16	9	6760	1	0	0	632.352	1262.69	2	1262.69	0.0023	469	479	0	61.63		32	6.7e-05	K	LALDVEIATYR	T
1	6	1::ENSEMBL:ENSBTAP00000038253	(Bos taurus) 63 kDa protein	1602	63355	104	62	16	9	6761	1	0	0	421.904	1262.69	3	1262.69	0.0026	469	479	0	12.26	14	32	0.077	K	LALDVEIATYR	T
1	6	1::ENSEMBL:ENSBTAP00000038253	(Bos taurus) 63 kDa protein	1602	63355	104	62	16	9	6762	1	0	0	632.352	1262.69	2	1262.69	0.0027	469	479	0	55.19	29	33	0.00013	K	LALDVEIATYR	T
1	6	1::ENSEMBL:ENSBTAP00000038253	(Bos taurus) 63 kDa protein	1602	63355	104	62	16	9	6763	1	0	0	632.353	1262.69	2	1262.69	0.0038	469	479	0	58.48	31	32	0.00011	K	LALDVEIATYR	T
1	6	1::ENSEMBL:ENSBTAP00000038253	(Bos taurus) 63 kDa protein	1602	63355	104	62	16	9	6764	1	0	0	632.353	1262.69	2	1262.69	0.0039	469	479	0	75.7		32	2.5e-06	K	LALDVEIATYR	T
1	6	1::ENSEMBL:ENSBTAP00000038253	(Bos taurus) 63 kDa protein	1602	63355	104	62	16	9	6932	1	0	0	639.321	1276.63	2	1276.63	0.001	243	253	1	31.37	29	35	0.03	K	SDQSRLDSELK	N
1	6	1::ENSEMBL:ENSBTAP00000038253	(Bos taurus) 63 kDa protein	1602	63355	104	62	16	9	6933	2	0	0	426.55	1276.63	3	1276.63	0.0011	243	253	1	0.03	13	35	1	K	SDQSRLDSELK	N
1	6	1::ENSEMBL:ENSBTAP00000038253	(Bos taurus) 63 kDa protein	1602	63355	104	62	16	9	6935	1	0	0	639.321	1276.63	2	1276.63	0.0013	243	253	1	22.9	26	35	0.11	K	SDQSRLDSELK	N
1	6	1::ENSEMBL:ENSBTAP00000038253	(Bos taurus) 63 kDa protein	1602	63355	104	62	16	9	6936	1	0	0	426.55	1276.63	3	1276.63	0.0014	243	253	1	10.52	20	35	0.53	K	SDQSRLDSELK	N
1	6	1::ENSEMBL:ENSBTAP00000038253	(Bos taurus) 63 kDa protein	1602	63355	104	62	16	9	6937	1	0	0	639.321	1276.63	2	1276.63	0.002	243	253	1	16.58	23	35	0.27	K	SDQSRLDSELK	N
1	6	1::ENSEMBL:ENSBTAP00000038253	(Bos taurus) 63 kDa protein	1602	63355	104	62	16	9	7183	4	0	1	651.854	1301.69	2	1301.69	-0.0007	389	399	1	6.29	25	35	4.2	K	NTKVEISELNR	V
1	6	1::ENSEMBL:ENSBTAP00000038253	(Bos taurus) 63 kDa protein	1602	63355	104	62	16	9	7184	2	0	1	651.854	1301.69	2	1301.69	-0.0006	389	399	1	21.62		35	1.2	K	NTKVEISELNR	V
1	6	1::ENSEMBL:ENSBTAP00000038253	(Bos taurus) 63 kDa protein	1602	63355	104	62	16	9	7185	2	0	1	434.905	1301.69	3	1301.69	-0.0001	389	399	1	32.14		35	0.11	K	NTKVEISELNR	V
1	6	1::ENSEMBL:ENSBTAP00000038253	(Bos taurus) 63 kDa protein	1602	63355	104	62	16	9	7186	2	0	1	651.854	1301.69	2	1301.69	-0.0001	389	399	1	19.94		35	1.8	K	NTKVEISELNR	V
1	6	1::ENSEMBL:ENSBTAP00000038253	(Bos taurus) 63 kDa protein	1602	63355	104	62	16	9	7187	2	0	1	434.905	1301.69	3	1301.69	0	389	399	1	57.13		35	0.00034	K	NTKVEISELNR	V
1	6	1::ENSEMBL:ENSBTAP00000038253	(Bos taurus) 63 kDa protein	1602	63355	104	62	16	9	7188	5	0	1	651.854	1301.69	2	1301.69	0.0003	389	399	1	1.55	20	35	3.9	K	NTKVEISELNR	V
1	6	1::ENSEMBL:ENSBTAP00000038253	(Bos taurus) 63 kDa protein	1602	63355	104	62	16	9	7189	2	0	1	434.906	1301.7	3	1301.69	0.0033	389	399	1	27.79		34	0.26	K	NTKVEISELNR	V
1	6	1::ENSEMBL:ENSBTAP00000038253	(Bos taurus) 63 kDa protein	1602	63355	104	62	16	9	7199	1	0	1	435.233	1302.68	3	1302.68	-0.001	389	399	1	18.43	30	35	0.88	K	NTKVEISELNR	V	Deamidated (NQ)	0.30000000000.0
1	6	1::ENSEMBL:ENSBTAP00000038253	(Bos taurus) 63 kDa protein	1602	63355	104	62	16	9	7201	8	0	1	652.346	1302.68	2	1302.68	0.0002	389	399	1	0.95	21	35	6	K	NTKVEISELNR	V	Deamidated (NQ)	0.30000000000.0
1	6	1::ENSEMBL:ENSBTAP00000038253	(Bos taurus) 63 kDa protein	1602	63355	104	62	16	9	7202	3	0	1	652.347	1302.68	2	1302.68	0.0013	389	399	1	24.45				K	NTKVEISELNR	V	Deamidated (NQ)	0.30000000000.0
1	6	1::ENSEMBL:ENSBTAP00000038253	(Bos taurus) 63 kDa protein	1602	63355	104	62	16	9	7204	1	0	1	435.234	1302.68	3	1302.68	0.0019	389	399	1	29.17	25	35	0.019	K	NTKVEISELNR	V	Deamidated (NQ)	0.30000000000.0
1	6	1::ENSEMBL:ENSBTAP00000038253	(Bos taurus) 63 kDa protein	1602	63355	104	62	16	9	8143	1	0	0	692.349	1382.68	2	1382.68	0.001	182	193	0	85.56		36	6.1e-07	K	SLNNQFASFIDK	V
1	6	1::ENSEMBL:ENSBTAP00000038253	(Bos taurus) 63 kDa protein	1602	63355	104	62	16	9	8144	1	0	0	692.349	1382.68	2	1382.68	0.001	182	193	0	84.85		36	7.1e-07	K	SLNNQFASFIDK	V
1	6	1::ENSEMBL:ENSBTAP00000038253	(Bos taurus) 63 kDa protein	1602	63355	104	62	16	9	8145	3	0	0	692.35	1382.68	2	1382.68	0.0019	182	193	0	71.21				K	SLNNQFASFIDK	V
1	6	1::ENSEMBL:ENSBTAP00000038253	(Bos taurus) 63 kDa protein	1602	63355	104	62	16	9	8146	1	0	0	692.35	1382.69	2	1382.68	0.0025	182	193	0	41.33		36	0.016	K	SLNNQFASFIDK	V
1	6	1::ENSEMBL:ENSBTAP00000038253	(Bos taurus) 63 kDa protein	1602	63355	104	62	16	9	8158	1	0	0	692.84	1383.67	2	1383.67	-0.0009	182	193	0	32.25	15	36	0.00095	K	SLNNQFASFIDK	V	Deamidated (NQ)	0.000030000000.0
1	6	1::ENSEMBL:ENSBTAP00000038253	(Bos taurus) 63 kDa protein	1602	63355	104	62	16	9	8159	1	0	0	692.841	1383.67	2	1383.67	-0.0005	182	193	0	12.27	15	36	0.094	K	SLNNQFASFIDK	V	Deamidated (NQ)	0.000030000000.0
1	6	1::ENSEMBL:ENSBTAP00000038253	(Bos taurus) 63 kDa protein	1602	63355	104	62	16	9	8160	1	0	0	692.842	1383.67	2	1383.67	0.0022	182	193	0	30.3	16	36	0.0023	K	SLNNQFASFIDK	V	Deamidated (NQ)	0.000030000000.0
1	6	1::ENSEMBL:ENSBTAP00000038253	(Bos taurus) 63 kDa protein	1602	63355	104	62	16	9	8161	1	0	0	692.842	1383.67	2	1383.67	0.0026	182	193	0	71.58	25	36	1.2e-06	K	SLNNQFASFIDK	V	Deamidated (NQ)	0.000300000000.0
1	6	1::ENSEMBL:ENSBTAP00000038253	(Bos taurus) 63 kDa protein	1602	63355	104	62	16	9	8162	1	0	0	692.843	1383.67	2	1383.67	0.0042	182	193	0	15.33	17	36	0.091	K	SLNNQFASFIDK	V	Deamidated (NQ)	0.000030000000.0
1	6	1::ENSEMBL:ENSBTAP00000038253	(Bos taurus) 63 kDa protein	1602	63355	104	62	16	9	8163	1	0	0	692.843	1383.67	2	1383.67	0.0046	182	193	0	27.76	16	36	0.0034	K	SLNNQFASFIDK	V	Deamidated (NQ)	0.000030000000.0
1	6	1::ENSEMBL:ENSBTAP00000038253	(Bos taurus) 63 kDa protein	1602	63355	104	62	16	9	9189	1	0	0	738.395	1474.78	2	1474.78	-0.0027	196	207	0	22.3	14	35	0.0081	R	FLEQQNQVLQTK	W
1	6	1::ENSEMBL:ENSBTAP00000038253	(Bos taurus) 63 kDa protein	1602	63355	104	62	16	9	9190	1	0	0	738.396	1474.78	2	1474.78	-0.0011	196	207	0	66.64	19	35	1e-06	R	FLEQQNQVLQTK	W
1	6	1::ENSEMBL:ENSBTAP00000038253	(Bos taurus) 63 kDa protein	1602	63355	104	62	16	9	9191	1	0	0	492.6	1474.78	3	1474.78	-0.0009	196	207	0	50.22	17	35	2.8e-05	R	FLEQQNQVLQTK	W
1	6	1::ENSEMBL:ENSBTAP00000038253	(Bos taurus) 63 kDa protein	1602	63355	104	62	16	9	9192	1	0	0	738.396	1474.78	2	1474.78	-0.0003	196	207	0	66.66	18	35	6.9e-07	R	FLEQQNQVLQTK	W
1	6	1::ENSEMBL:ENSBTAP00000038253	(Bos taurus) 63 kDa protein	1602	63355	104	62	16	9	9193	1	0	0	492.6	1474.78	3	1474.78	-0.0002	196	207	0	4.18	13	35	0.4	R	FLEQQNQVLQTK	W
1	6	1::ENSEMBL:ENSBTAP00000038253	(Bos taurus) 63 kDa protein	1602	63355	104	62	16	9	9194	1	0	0	492.601	1474.78	3	1474.78	0.0029	196	207	0	13.73	13	35	0.051	R	FLEQQNQVLQTK	W
1	6	1::ENSEMBL:ENSBTAP00000038253	(Bos taurus) 63 kDa protein	1602	63355	104	62	16	9	9195	1	0	0	738.398	1474.78	2	1474.78	0.0038	196	207	0	69.96	17	34	2.8e-07	R	FLEQQNQVLQTK	W
1	6	1::ENSEMBL:ENSBTAP00000038253	(Bos taurus) 63 kDa protein	1602	63355	104	62	16	9	9203	1	0	0	738.888	1475.76	2	1475.76	-0.0007	196	207	0	36.56	15	36	0.00037	R	FLEQQNQVLQTK	W	Deamidated (NQ)	0.000000000300.0
1	6	1::ENSEMBL:ENSBTAP00000038253	(Bos taurus) 63 kDa protein	1602	63355	104	62	16	9	9204	1	0	0	738.888	1475.76	2	1475.76	-0.0007	196	207	0	10.94	13	36	0.094	R	FLEQQNQVLQTK	W	Deamidated (NQ)	0.000000300000.0
1	6	1::ENSEMBL:ENSBTAP00000038253	(Bos taurus) 63 kDa protein	1602	63355	104	62	16	9	9205	1	0	0	738.889	1475.76	2	1475.76	0.0012	196	207	0	2.36	13	35	0.67	R	FLEQQNQVLQTK	W	Deamidated (NQ)	0.000000300000.0
1	6	1::ENSEMBL:ENSBTAP00000038253	(Bos taurus) 63 kDa protein	1602	63355	104	62	16	9	9206	1	0	0	738.889	1475.76	2	1475.76	0.0015	196	207	0	29.18	14	35	0.0018	R	FLEQQNQVLQTK	W	Deamidated (NQ)	0.000000000300.0
1	6	1::ENSEMBL:ENSBTAP00000038253	(Bos taurus) 63 kDa protein	1602	63355	104	62	16	9	9207	1	0	0	738.889	1475.76	2	1475.76	0.002	196	207	0	29.49	14	35	0.0017	R	FLEQQNQVLQTK	W	Deamidated (NQ)	0.000003000000.0
1	6	1::ENSEMBL:ENSBTAP00000038253	(Bos taurus) 63 kDa protein	1602	63355	104	62	16	9	9208	1	0	0	738.89	1475.76	2	1475.76	0.0027	196	207	0	64.06		35	7.3e-05	R	FLEQQNQVLQTK	W	Deamidated (NQ)	0.000003000000.0
1	6	1::ENSEMBL:ENSBTAP00000038253	(Bos taurus) 63 kDa protein	1602	63355	104	62	16	9	9209	1	0	0	738.89	1475.77	2	1475.76	0.0037	196	207	0	32.71	23	35	0.0055	R	FLEQQNQVLQTK	W	Deamidated (NQ)	0.000000300000.0
1	6	1::ENSEMBL:ENSBTAP00000038253	(Bos taurus) 63 kDa protein	1602	63355	104	62	16	9	9210	1	0	0	738.89	1475.77	2	1475.76	0.0038	196	207	0	65.13		35	5.4e-05	R	FLEQQNQVLQTK	W	Deamidated (NQ)	0.000000300000.0
1	6	1::ENSEMBL:ENSBTAP00000038253	(Bos taurus) 63 kDa protein	1602	63355	104	62	16	9	9211	1	0	0	738.891	1475.77	2	1475.76	0.0046	196	207	0	36.44	23	35	0.0027	R	FLEQQNQVLQTK	W	Deamidated (NQ)	0.000030000000.0
1	6	1::ENSEMBL:ENSBTAP00000038253	(Bos taurus) 63 kDa protein	1602	63355	104	62	16	9	9212	1	0	0	738.891	1475.77	2	1475.76	0.0064	196	207	0	19.93	22	35	0.088	R	FLEQQNQVLQTK	W	Deamidated (NQ)	0.000000300000.0
1	6	1::ENSEMBL:ENSBTAP00000038253	(Bos taurus) 63 kDa protein	1602	63355	104	62	16	9	9701	1	0	0	770.396	1538.78	2	1538.78	0.0022	457	468	1	46.94	28	36	0.00074	R	LLRDYQELMNTK	L	Oxidation (M)	0.000000004000.0
1	6	1::ENSEMBL:ENSBTAP00000038253	(Bos taurus) 63 kDa protein	1602	63355	104	62	16	9	9702	1	0	0	770.397	1538.78	2	1538.78	0.0032	457	468	1	49.16	21	36	8.1e-05	R	LLRDYQELMNTK	L	Oxidation (M)	0.000000004000.0
1	6	1::ENSEMBL:ENSBTAP00000038253	(Bos taurus) 63 kDa protein	1602	63355	104	62	16	9	9703	1	0	0	770.397	1538.78	2	1538.78	0.0038	457	468	1	36.04	29	36	0.011	R	LLRDYQELMNTK	L	Oxidation (M)	0.000000004000.0
1	6	1::ENSEMBL:ENSBTAP00000038253	(Bos taurus) 63 kDa protein	1602	63355	104	62	16	9	9704	1	0	0	513.934	1538.78	3	1538.78	0.0046	457	468	1	23.18	14	35	0.0067	R	LLRDYQELMNTK	L	Oxidation (M)	0.000000004000.0
1	6	1::ENSEMBL:ENSBTAP00000038253	(Bos taurus) 63 kDa protein	1602	63355	104	62	16	9	9705	1	0	0	770.398	1538.78	2	1538.78	0.0056	457	468	1	18.02	15	35	0.028	R	LLRDYQELMNTK	L	Oxidation (M)	0.000000004000.0
1	6	1::ENSEMBL:ENSBTAP00000038253	(Bos taurus) 63 kDa protein	1602	63355	104	62	16	9	9706	1	0	0	513.935	1538.78	3	1538.78	0.0059	457	468	1	29.25	14	35	0.0018	R	LLRDYQELMNTK	L	Oxidation (M)	0.000000004000.0
1	6	1::ENSEMBL:ENSBTAP00000038253	(Bos taurus) 63 kDa protein	1602	63355	104	62	16	9	9707	1	0	0	513.935	1538.78	3	1538.78	0.0062	457	468	1	5.49	13	35	0.3	R	LLRDYQELMNTK	L	Oxidation (M)	0.000000004000.0
1	6	1::ENSEMBL:ENSBTAP00000038253	(Bos taurus) 63 kDa protein	1602	63355	104	62	16	9	9708	1	0	0	513.935	1538.78	3	1538.78	0.0063	457	468	1	17.24	14	35	0.024	R	LLRDYQELMNTK	L	Oxidation (M)	0.000000004000.0
1	6	1::ENSEMBL:ENSBTAP00000038253	(Bos taurus) 63 kDa protein	1602	63355	104	62	16	9	9710	1	0	0	513.935	1538.78	3	1538.78	0.0069	457	468	1	35.24	15	36	0.0005	R	LLRDYQELMNTK	L	Oxidation (M)	0.000000004000.0
1	6	1::ENSEMBL:ENSBTAP00000038253	(Bos taurus) 63 kDa protein	1602	63355	104	62	16	9	9711	1	0	0	513.935	1538.78	3	1538.78	0.0076	457	468	1	25.37	14	36	0.0042	R	LLRDYQELMNTK	L	Oxidation (M)	0.000000004000.0
1	6	1::ENSEMBL:ENSBTAP00000038253	(Bos taurus) 63 kDa protein	1602	63355	104	62	16	9	9713	1	0	0	514.261	1539.76	3	1539.76	0.0014	457	468	1	4.33	13	36	0.39	R	LLRDYQELMNTK	L	Deamidated (NQ); Oxidation (M)	0.000000004300.0
1	6	1::ENSEMBL:ENSBTAP00000038253	(Bos taurus) 63 kDa protein	1602	63355	104	62	16	9	9714	1	0	0	514.261	1539.76	3	1539.76	0.0017	457	468	1	13.1	13	36	0.059	R	LLRDYQELMNTK	L	Deamidated (NQ); Oxidation (M)	0.000003004000.0
1	6	1::ENSEMBL:ENSBTAP00000038253	(Bos taurus) 63 kDa protein	1602	63355	104	62	16	9	9715	1	0	0	514.261	1539.76	3	1539.76	0.0024	457	468	1	14.64	16	36	0.086	R	LLRDYQELMNTK	L	Deamidated (NQ); Oxidation (M)	0.000003004000.0
1	6	1::ENSEMBL:ENSBTAP00000038253	(Bos taurus) 63 kDa protein	1602	63355	104	62	16	9	9716	1	0	0	514.262	1539.76	3	1539.76	0.0043	457	468	1	5.15	13	36	0.33	R	LLRDYQELMNTK	L	Deamidated (NQ); Oxidation (M)	0.000000004300.0
1	6	1::ENSEMBL:ENSBTAP00000038253	(Bos taurus) 63 kDa protein	1602	63355	104	62	16	9	9939	1	0	1	787.366	1572.72	2	1572.73	-0.0141	208	219	0	39.51				K	WELLQQINTSTR	T	Deamidated (NQ); Phospho (ST); Label:18O(2) (C-term) [+4.01]	0.000000030050.X
1	6	1::ENSEMBL:ENSBTAP00000038253	(Bos taurus) 63 kDa protein	1602	63355	104	62	16	9	9941	3	0	0	787.384	1572.75	2	1572.76	-0.0097	196	207	0	63.25				R	FLEQQNQVLQTK	W	Deamidated (NQ); Phospho (ST); Methyl:2H(3) (C-term) [+17.03]	0.000000000350.X
1	6	1::ENSEMBL:ENSBTAP00000038253	(Bos taurus) 63 kDa protein	1602	63355	104	62	16	9	9943	1	0	0	787.386	1572.76	2	1572.76	-0.0059	196	207	0	43.38				R	FLEQQNQVLQTK	W	Deamidated (NQ); Phospho (ST); Methyl:2H(3) (C-term) [+17.03]	0.000000000350.X
1	6	1::ENSEMBL:ENSBTAP00000038253	(Bos taurus) 63 kDa protein	1602	63355	104	62	16	9	10181	1	0	0	812.411	1622.81	2	1622.81	0.0026	182	195	1	40.44				K	SLNNQFASFIDKVR	F	Deamidated (NQ); Xle->Pro (L) [-16.03]	0.0X030000000000.0
1	6	1::ENSEMBL:ENSBTAP00000038253	(Bos taurus) 63 kDa protein	1602	63355	104	62	16	9	10259	2	0	0	819.932	1637.85	2	1637.85	-0.0035	182	195	1	90.73				K	SLNNQFASFIDKVR	F
1	6	1::ENSEMBL:ENSBTAP00000038253	(Bos taurus) 63 kDa protein	1602	63355	104	62	16	9	10261	1	0	0	546.958	1637.85	3	1637.85	-0.0014	182	195	1	68.26		35	2.8e-05	K	SLNNQFASFIDKVR	F
1	6	1::ENSEMBL:ENSBTAP00000038253	(Bos taurus) 63 kDa protein	1602	63355	104	62	16	9	10262	1	0	0	819.935	1637.86	2	1637.85	0.0031	182	195	1	102.89		35	8.5e-09	K	SLNNQFASFIDKVR	F
1	6	1::ENSEMBL:ENSBTAP00000038253	(Bos taurus) 63 kDa protein	1602	63355	104	62	16	9	10264	1	0	0	546.96	1637.86	3	1637.85	0.0045	182	195	1	64.31		35	6e-05	K	SLNNQFASFIDKVR	F
1	6	1::ENSEMBL:ENSBTAP00000038253	(Bos taurus) 63 kDa protein	1602	63355	104	62	16	9	10265	1	0	0	546.96	1637.86	3	1637.85	0.0057	182	195	1	35.29	15	35	0.00049	K	SLNNQFASFIDKVR	F
1	6	1::ENSEMBL:ENSBTAP00000038253	(Bos taurus) 63 kDa protein	1602	63355	104	62	16	9	10266	1	0	0	546.96	1637.86	3	1637.85	0.0065	182	195	1	39.32	15	35	0.00023	K	SLNNQFASFIDKVR	F
1	6	1::ENSEMBL:ENSBTAP00000038253	(Bos taurus) 63 kDa protein	1602	63355	104	62	16	9	10274	1	0	0	820.425	1638.84	2	1638.84	-0.0011	182	195	1	77.58	17	36	5.3e-08	K	SLNNQFASFIDKVR	F	Deamidated (NQ)	0.00300000000000.0
1	6	1::ENSEMBL:ENSBTAP00000038253	(Bos taurus) 63 kDa protein	1602	63355	104	62	16	9	10275	1	0	0	820.426	1638.84	2	1638.84	0.0006	182	195	1	50.04	16	36	2.1e-05	K	SLNNQFASFIDKVR	F	Deamidated (NQ)	0.00030000000000.0
1	6	1::ENSEMBL:ENSBTAP00000038253	(Bos taurus) 63 kDa protein	1602	63355	104	62	16	9	10276	1	0	0	547.286	1638.84	3	1638.84	0.0007	182	195	1	34.72	15	36	0.00055	K	SLNNQFASFIDKVR	F	Deamidated (NQ)	0.00003000000000.0
1	6	1::ENSEMBL:ENSBTAP00000038253	(Bos taurus) 63 kDa protein	1602	63355	104	62	16	9	10277	1	0	0	547.287	1638.84	3	1638.85	-0.0117	182	195	1	67.23				K	SLNNQFASFIDKVR	F	Label:15N(1) (S) [+1.00]	0.X0000000000000.0
1	6	1::ENSEMBL:ENSBTAP00000038253	(Bos taurus) 63 kDa protein	1602	63355	104	62	16	9	10278	1	0	0	547.287	1638.84	3	1638.84	0.0028	182	195	1	43.69	15	36	8e-05	K	SLNNQFASFIDKVR	F	Deamidated (NQ)	0.00003000000000.0
1	6	1::ENSEMBL:ENSBTAP00000038253	(Bos taurus) 63 kDa protein	1602	63355	104	62	16	9	10279	1	0	0	547.287	1638.84	3	1638.84	0.0032	182	195	1	33.25	20	36	0.0025	K	SLNNQFASFIDKVR	F	Deamidated (NQ)	0.00003000000000.0
1	6	1::ENSEMBL:ENSBTAP00000038253	(Bos taurus) 63 kDa protein	1602	63355	104	62	16	9	10280	1	0	0	820.428	1638.84	2	1638.85	-0.0082	182	195	1	55				K	SLNNQFASFIDKVR	F	Label:15N(1) (F) [+1.00]	0.00000X00000000.0
1	6	1::ENSEMBL:ENSBTAP00000038253	(Bos taurus) 63 kDa protein	1602	63355	104	62	16	9	10281	1	0	0	820.428	1638.84	2	1638.84	0.0049	182	195	1	61.85	16	36	1.6e-06	K	SLNNQFASFIDKVR	F	Deamidated (NQ)	0.00030000000000.0
1	6	1::ENSEMBL:ENSBTAP00000038253	(Bos taurus) 63 kDa protein	1602	63355	104	62	16	9	10282	1	0	0	820.428	1638.84	2	1638.84	0.0054	182	195	1	67.11	18	36	7e-07	K	SLNNQFASFIDKVR	F	Deamidated (NQ)	0.00003000000000.0
1	6	1::ENSEMBL:ENSBTAP00000038253	(Bos taurus) 63 kDa protein	1602	63355	104	62	16	9	10283	1	0	0	547.288	1638.84	3	1638.84	0.0069	182	195	1	68.2	17	35	4e-07	K	SLNNQFASFIDKVR	F	Deamidated (NQ)	0.00003000000000.0
1	6	1::ENSEMBL:ENSBTAP00000038253	(Bos taurus) 63 kDa protein	1602	63355	104	62	16	9	10284	1	0	0	547.289	1638.84	3	1638.84	0.0075	182	195	1	24.54	14	35	0.005	K	SLNNQFASFIDKVR	F	Deamidated (NQ)	0.00003000000000.0
1	6	1::ENSEMBL:ENSBTAP00000038253	(Bos taurus) 63 kDa protein	1602	63355	104	62	16	9	11093	2	0	1	450.509	1798.01	4	1798.01	0.0002	389	403	2	5.09	18	30	1.2	K	NTKVEISELNRVIQR	L
1	6	1::ENSEMBL:ENSBTAP00000038253	(Bos taurus) 63 kDa protein	1602	63355	104	62	16	9	11095	2	0	1	450.509	1798.01	4	1798.01	0.0008	389	403	2	7.68	21	30	1.2	K	NTKVEISELNRVIQR	L
1	6	1::ENSEMBL:ENSBTAP00000038253	(Bos taurus) 63 kDa protein	1602	63355	104	62	16	9	11136	6	0	1	904.912	1807.81	2	1807.82	-0.0063	286	300	1	36.15				K	DVDAAYITKVDLQAK	F	Phospho (ST); Phospho (Y); Asp->Asn (D) [-0.98]	0.0000060500X0000.0
1	6	1::ENSEMBL:ENSBTAP00000038253	(Bos taurus) 63 kDa protein	1602	63355	104	62	16	9	11318	2	0	1	615.654	1843.94	3	1843.93	0.012	413	428	1	23.59		37	1.1	K	KQISSLQQAISDAEQR	G	Acetyl (K); Deamidated (NQ)	0.1000000300000000.0
1	6	1::ENSEMBL:ENSBTAP00000038253	(Bos taurus) 63 kDa protein	1602	63355	104	62	16	9	11319	3	0	1	615.654	1843.94	3	1843.93	0.012	413	428	1	6.13	21	37	1.8	K	KQISSLQQAISDAEQR	G	Acetyl (K); Deamidated (NQ)	0.1000000300000000.0
1	6	1::ENSEMBL:ENSBTAP00000038253	(Bos taurus) 63 kDa protein	1602	63355	104	62	16	9	11320	2	0	1	615.655	1843.94	3	1843.93	0.0149	413	428	1	0.02	13	37	1.2	K	KQISSLQQAISDAEQR	G	Acetyl (K); Deamidated (NQ)	0.1000000300000000.0
1	6	1::ENSEMBL:ENSBTAP00000038253	(Bos taurus) 63 kDa protein	1602	63355	104	62	16	9	13532	11	0	1	983.509	2947.5	3	2947.49	0.0111	196	219	1	1.08				R	FLEQQNQVLQTKWELLQQINTSTR	T	3 Deamidated (NQ)	0.000000000000000033030000.0
1	6	1::ENSEMBL:ENSBTAP00000038253	(Bos taurus) 63 kDa protein	1602	63355	104	62	16	9	13533	11	0	1	983.513	2947.52	3	2947.49	0.0241	196	219	1	0.46				R	FLEQQNQVLQTKWELLQQINTSTR	T	3 Deamidated (NQ)	0.000000000000000033030000.0
1	7	1::P12035	SWISS-PROT:P12035 Tax_Id=9606 Gene_Symbol=KRT3 Keratin, type II cytoskeletal 3	1295	64636	120	55	21	11	33	1	0	0	352.695	703.376	2	703.375	0.0007	272	277	0	0.77	13	32	0.84	R	LDSELK	N
1	7	1::P12035	SWISS-PROT:P12035 Tax_Id=9606 Gene_Symbol=KRT3 Keratin, type II cytoskeletal 3	1295	64636	120	55	21	11	619	1	0	0	414.219	826.423	2	826.423	0.0003	209	215	0	36.18	15	30	0.00044	K	FASFIDK	V
1	7	1::P12035	SWISS-PROT:P12035 Tax_Id=9606 Gene_Symbol=KRT3 Keratin, type II cytoskeletal 3	1295	64636	120	55	21	11	620	1	0	0	414.219	826.424	2	826.423	0.0013	209	215	0	39.48	16	30	0.00024	K	FASFIDK	V
1	7	1::P12035	SWISS-PROT:P12035 Tax_Id=9606 Gene_Symbol=KRT3 Keratin, type II cytoskeletal 3	1295	64636	120	55	21	11	621	1	0	0	414.219	826.424	2	826.423	0.0016	209	215	0	7.62	13	30	0.19	K	FASFIDK	V
1	7	1::P12035	SWISS-PROT:P12035 Tax_Id=9606 Gene_Symbol=KRT3 Keratin, type II cytoskeletal 3	1295	64636	120	55	21	11	1343	1	0	0	453.738	905.461	2	905.461	0.0007	218	224	0	6.21	15	33	0.38	R	FLEQQNK	V
1	7	1::P12035	SWISS-PROT:P12035 Tax_Id=9606 Gene_Symbol=KRT3 Keratin, type II cytoskeletal 3	1295	64636	120	55	21	11	3902	1	0	0	541.803	1081.59	2	1081.59	0.0002	209	217	1	54.4		31	0.00026	K	FASFIDKVR	F
1	7	1::P12035	SWISS-PROT:P12035 Tax_Id=9606 Gene_Symbol=KRT3 Keratin, type II cytoskeletal 3	1295	64636	120	55	21	11	3903	1	0	0	361.538	1081.59	3	1081.59	0.0002	209	217	1	17.03	20	31	0.1	K	FASFIDKVR	F
1	7	1::P12035	SWISS-PROT:P12035 Tax_Id=9606 Gene_Symbol=KRT3 Keratin, type II cytoskeletal 3	1295	64636	120	55	21	11	3904	1	0	0	541.804	1081.59	2	1081.59	0.0011	209	217	1	17.72	21	31	0.13	K	FASFIDKVR	F
1	7	1::P12035	SWISS-PROT:P12035 Tax_Id=9606 Gene_Symbol=KRT3 Keratin, type II cytoskeletal 3	1295	64636	120	55	21	11	3905	1	0	0	361.538	1081.59	3	1081.59	0.0015	209	217	1	28.55	25	31	0.026	K	FASFIDKVR	F
1	7	1::P12035	SWISS-PROT:P12035 Tax_Id=9606 Gene_Symbol=KRT3 Keratin, type II cytoskeletal 3	1295	64636	120	55	21	11	3906	1	0	0	541.804	1081.59	2	1081.59	0.002	209	217	1	52.74	31	31	0.0004	K	FASFIDKVR	F
1	7	1::P12035	SWISS-PROT:P12035 Tax_Id=9606 Gene_Symbol=KRT3 Keratin, type II cytoskeletal 3	1295	64636	120	55	21	11	3907	1	0	0	361.539	1081.6	3	1081.59	0.004	209	217	1	30.94	22	31	0.0074	K	FASFIDKVR	F
1	7	1::P12035	SWISS-PROT:P12035 Tax_Id=9606 Gene_Symbol=KRT3 Keratin, type II cytoskeletal 3	1295	64636	120	55	21	11	3908	1	0	0	541.806	1081.6	2	1081.59	0.0044	209	217	1	46.04	27	31	0.00076	K	FASFIDKVR	F
1	7	1::P12035	SWISS-PROT:P12035 Tax_Id=9606 Gene_Symbol=KRT3 Keratin, type II cytoskeletal 3	1295	64636	120	55	21	11	4068	2	0	1	547.268	1092.52	2	1092.52	0.0015	376	384	0	11.86	27	34	1.7	R	AQYEDIAQR	S
1	7	1::P12035	SWISS-PROT:P12035 Tax_Id=9606 Gene_Symbol=KRT3 Keratin, type II cytoskeletal 3	1295	64636	120	55	21	11	4069	2	0	1	547.268	1092.52	2	1092.52	0.0022	376	384	0	10.42	25	34	1.5	R	AQYEDIAQR	S
1	7	1::P12035	SWISS-PROT:P12035 Tax_Id=9606 Gene_Symbol=KRT3 Keratin, type II cytoskeletal 3	1295	64636	120	55	21	11	4070	2	0	1	547.268	1092.52	2	1092.52	0.0023	376	384	0	11.72	27	34	1.7	R	AQYEDIAQR	S
1	7	1::P12035	SWISS-PROT:P12035 Tax_Id=9606 Gene_Symbol=KRT3 Keratin, type II cytoskeletal 3	1295	64636	120	55	21	11	5728	1	0	0	398.876	1193.61	3	1193.6	0.0015	289	297	2	0.6	13	35	0.88	K	KYEDEINKR	T
1	7	1::P12035	SWISS-PROT:P12035 Tax_Id=9606 Gene_Symbol=KRT3 Keratin, type II cytoskeletal 3	1295	64636	120	55	21	11	6239	1	0	0	611.819	1221.62	2	1221.62	-0.0008	298	308	0	58.96	21	36	8.9e-06	R	TAAENEFVTLK	K
1	7	1::P12035	SWISS-PROT:P12035 Tax_Id=9606 Gene_Symbol=KRT3 Keratin, type II cytoskeletal 3	1295	64636	120	55	21	11	6240	1	0	0	611.82	1221.63	2	1221.62	0.001	298	308	0	58.94	21	35	8.8e-06	R	TAAENEFVTLK	K
1	7	1::P12035	SWISS-PROT:P12035 Tax_Id=9606 Gene_Symbol=KRT3 Keratin, type II cytoskeletal 3	1295	64636	120	55	21	11	6241	1	0	0	611.822	1221.63	2	1221.62	0.0059	298	308	0	24.74	14	35	0.0048	R	TAAENEFVTLK	K
1	7	1::P12035	SWISS-PROT:P12035 Tax_Id=9606 Gene_Symbol=KRT3 Keratin, type II cytoskeletal 3	1295	64636	120	55	21	11	6758	1	0	0	421.904	1262.69	3	1262.69	0.0017	493	503	0	33.71	27	32	0.013	K	LALDVEIATYR	K
1	7	1::P12035	SWISS-PROT:P12035 Tax_Id=9606 Gene_Symbol=KRT3 Keratin, type II cytoskeletal 3	1295	64636	120	55	21	11	6759	1	0	0	632.352	1262.69	2	1262.69	0.0023	493	503	0	62.69		32	5.2e-05	K	LALDVEIATYR	K
1	7	1::P12035	SWISS-PROT:P12035 Tax_Id=9606 Gene_Symbol=KRT3 Keratin, type II cytoskeletal 3	1295	64636	120	55	21	11	6760	1	0	0	632.352	1262.69	2	1262.69	0.0023	493	503	0	61.63		32	6.7e-05	K	LALDVEIATYR	K
1	7	1::P12035	SWISS-PROT:P12035 Tax_Id=9606 Gene_Symbol=KRT3 Keratin, type II cytoskeletal 3	1295	64636	120	55	21	11	6761	1	0	0	421.904	1262.69	3	1262.69	0.0026	493	503	0	12.26	14	32	0.077	K	LALDVEIATYR	K
1	7	1::P12035	SWISS-PROT:P12035 Tax_Id=9606 Gene_Symbol=KRT3 Keratin, type II cytoskeletal 3	1295	64636	120	55	21	11	6762	1	0	0	632.352	1262.69	2	1262.69	0.0027	493	503	0	55.19	29	33	0.00013	K	LALDVEIATYR	K
1	7	1::P12035	SWISS-PROT:P12035 Tax_Id=9606 Gene_Symbol=KRT3 Keratin, type II cytoskeletal 3	1295	64636	120	55	21	11	6763	1	0	0	632.353	1262.69	2	1262.69	0.0038	493	503	0	58.48	31	32	0.00011	K	LALDVEIATYR	K
1	7	1::P12035	SWISS-PROT:P12035 Tax_Id=9606 Gene_Symbol=KRT3 Keratin, type II cytoskeletal 3	1295	64636	120	55	21	11	6764	1	0	0	632.353	1262.69	2	1262.69	0.0039	493	503	0	75.7		32	2.5e-06	K	LALDVEIATYR	K
1	7	1::P12035	SWISS-PROT:P12035 Tax_Id=9606 Gene_Symbol=KRT3 Keratin, type II cytoskeletal 3	1295	64636	120	55	21	11	7316	1	0	0	436.89	1307.65	3	1307.65	0.0018	288	297	3	40.07				K	KKYEDEINKR	T	Lys->Asn (K) [-14.05]	0.0X00000000.0
1	7	1::P12035	SWISS-PROT:P12035 Tax_Id=9606 Gene_Symbol=KRT3 Keratin, type II cytoskeletal 3	1295	64636	120	55	21	11	7317	1	0	0	436.89	1307.65	3	1307.65	0.0025	288	297	3	43.42				K	KKYEDEINKR	T	Lys->Asn (K) [-14.05]	0.0X00000000.0
1	7	1::P12035	SWISS-PROT:P12035 Tax_Id=9606 Gene_Symbol=KRT3 Keratin, type II cytoskeletal 3	1295	64636	120	55	21	11	7318	1	0	0	436.89	1307.65	3	1307.65	0.0026	288	297	3	40.14				K	KKYEDEINKR	T	Lys->Asn (K) [-14.05]	0.0X00000000.0
1	7	1::P12035	SWISS-PROT:P12035 Tax_Id=9606 Gene_Symbol=KRT3 Keratin, type II cytoskeletal 3	1295	64636	120	55	21	11	7319	1	0	0	654.832	1307.65	2	1307.65	0.0033	288	297	3	37.62				K	KKYEDEINKR	T	Lys->Asn (K) [-14.05]	0.0X00000000.0
1	7	1::P12035	SWISS-PROT:P12035 Tax_Id=9606 Gene_Symbol=KRT3 Keratin, type II cytoskeletal 3	1295	64636	120	55	21	11	7623	4	0	1	665.861	1329.71	2	1329.71	-0.0074	364	375	0	7.14	25	35	3.4	R	SLDLDSIIAEVR	A
1	7	1::P12035	SWISS-PROT:P12035 Tax_Id=9606 Gene_Symbol=KRT3 Keratin, type II cytoskeletal 3	1295	64636	120	55	21	11	7830	1	0	0	675.867	1349.72	2	1349.72	0.0011	298	309	1	64	20	34	2.2e-06	R	TAAENEFVTLKK	D
1	7	1::P12035	SWISS-PROT:P12035 Tax_Id=9606 Gene_Symbol=KRT3 Keratin, type II cytoskeletal 3	1295	64636	120	55	21	11	7831	1	0	0	450.914	1349.72	3	1349.72	0.0022	298	309	1	17.63	14	34	0.022	R	TAAENEFVTLKK	D
1	7	1::P12035	SWISS-PROT:P12035 Tax_Id=9606 Gene_Symbol=KRT3 Keratin, type II cytoskeletal 3	1295	64636	120	55	21	11	7832	1	0	0	450.914	1349.72	3	1349.72	0.0027	298	309	1	9.62	13	33	0.13	R	TAAENEFVTLKK	D
1	7	1::P12035	SWISS-PROT:P12035 Tax_Id=9606 Gene_Symbol=KRT3 Keratin, type II cytoskeletal 3	1295	64636	120	55	21	11	7833	1	0	0	675.868	1349.72	2	1349.72	0.0028	298	309	1	65.24	20	33	1.8e-06	R	TAAENEFVTLKK	D
1	7	1::P12035	SWISS-PROT:P12035 Tax_Id=9606 Gene_Symbol=KRT3 Keratin, type II cytoskeletal 3	1295	64636	120	55	21	11	7834	1	0	0	450.915	1349.72	3	1349.72	0.0036	298	309	1	74.9	33	33	3.3e-06	R	TAAENEFVTLKK	D
1	7	1::P12035	SWISS-PROT:P12035 Tax_Id=9606 Gene_Symbol=KRT3 Keratin, type II cytoskeletal 3	1295	64636	120	55	21	11	7835	1	0	0	675.869	1349.72	2	1349.72	0.0037	298	309	1	5.78	13	33	0.29	R	TAAENEFVTLKK	D
1	7	1::P12035	SWISS-PROT:P12035 Tax_Id=9606 Gene_Symbol=KRT3 Keratin, type II cytoskeletal 3	1295	64636	120	55	21	11	7836	1	0	0	450.915	1349.72	3	1349.72	0.0041	298	309	1	27.24	17	33	0.0049	R	TAAENEFVTLKK	D
1	7	1::P12035	SWISS-PROT:P12035 Tax_Id=9606 Gene_Symbol=KRT3 Keratin, type II cytoskeletal 3	1295	64636	120	55	21	11	7837	1	0	0	450.915	1349.72	3	1349.72	0.005	298	309	1	69.96	31	33	6.5e-06	R	TAAENEFVTLKK	D
1	7	1::P12035	SWISS-PROT:P12035 Tax_Id=9606 Gene_Symbol=KRT3 Keratin, type II cytoskeletal 3	1295	64636	120	55	21	11	7838	1	0	0	675.87	1349.72	2	1349.72	0.0056	298	309	1	21.44	14	33	0.0097	R	TAAENEFVTLKK	D
1	7	1::P12035	SWISS-PROT:P12035 Tax_Id=9606 Gene_Symbol=KRT3 Keratin, type II cytoskeletal 3	1295	64636	120	55	21	11	7846	1	0	0	451.242	1350.7	3	1350.7	0.0019	298	309	1	14.2	13	35	0.047	R	TAAENEFVTLKK	D	Deamidated (NQ)	0.000030000000.0
1	7	1::P12035	SWISS-PROT:P12035 Tax_Id=9606 Gene_Symbol=KRT3 Keratin, type II cytoskeletal 3	1295	64636	120	55	21	11	7847	1	0	0	451.243	1350.71	3	1350.7	0.0027	298	309	1	10.71	13	34	0.099	R	TAAENEFVTLKK	D	Deamidated (NQ)	0.000030000000.0
1	7	1::P12035	SWISS-PROT:P12035 Tax_Id=9606 Gene_Symbol=KRT3 Keratin, type II cytoskeletal 3	1295	64636	120	55	21	11	7848	1	0	0	451.243	1350.71	3	1350.7	0.004	298	309	1	9.3	13	34	0.13	R	TAAENEFVTLKK	D	Deamidated (NQ)	0.000030000000.0
1	7	1::P12035	SWISS-PROT:P12035 Tax_Id=9606 Gene_Symbol=KRT3 Keratin, type II cytoskeletal 3	1295	64636	120	55	21	11	8238	1	0	0	696.398	1390.78	2	1390.78	0.0003	493	504	1	73.87	24	31	6.5e-07	K	LALDVEIATYRK	L
1	7	1::P12035	SWISS-PROT:P12035 Tax_Id=9606 Gene_Symbol=KRT3 Keratin, type II cytoskeletal 3	1295	64636	120	55	21	11	8239	1	0	0	696.399	1390.78	2	1390.78	0.0005	493	504	1	41.72	15	31	0.00012	K	LALDVEIATYRK	L
1	7	1::P12035	SWISS-PROT:P12035 Tax_Id=9606 Gene_Symbol=KRT3 Keratin, type II cytoskeletal 3	1295	64636	120	55	21	11	8240	1	0	0	464.602	1390.78	3	1390.78	0.001	493	504	1	50.55	16	31	1.8e-05	K	LALDVEIATYRK	L
1	7	1::P12035	SWISS-PROT:P12035 Tax_Id=9606 Gene_Symbol=KRT3 Keratin, type II cytoskeletal 3	1295	64636	120	55	21	11	8241	1	0	0	464.602	1390.78	3	1390.78	0.0021	493	504	1	54.04	16	31	8.6e-06	K	LALDVEIATYRK	L
1	7	1::P12035	SWISS-PROT:P12035 Tax_Id=9606 Gene_Symbol=KRT3 Keratin, type II cytoskeletal 3	1295	64636	120	55	21	11	8242	1	0	0	464.602	1390.78	3	1390.78	0.0023	493	504	1	38.65	15	31	0.00024	K	LALDVEIATYRK	L
1	7	1::P12035	SWISS-PROT:P12035 Tax_Id=9606 Gene_Symbol=KRT3 Keratin, type II cytoskeletal 3	1295	64636	120	55	21	11	8243	1	0	0	696.4	1390.79	2	1390.78	0.0031	493	504	1	39.36	15	30	0.0002	K	LALDVEIATYRK	L
1	7	1::P12035	SWISS-PROT:P12035 Tax_Id=9606 Gene_Symbol=KRT3 Keratin, type II cytoskeletal 3	1295	64636	120	55	21	11	8244	1	0	0	464.603	1390.79	3	1390.78	0.0046	493	504	1	37.64	15	30	0.0003	K	LALDVEIATYRK	L
1	7	1::P12035	SWISS-PROT:P12035 Tax_Id=9606 Gene_Symbol=KRT3 Keratin, type II cytoskeletal 3	1295	64636	120	55	21	11	8310	1	0	0	699.375	1396.74	2	1396.73	0.0013	204	215	1	72.15		35	9.7e-06	K	TLNNKFASFIDK	V
1	7	1::P12035	SWISS-PROT:P12035 Tax_Id=9606 Gene_Symbol=KRT3 Keratin, type II cytoskeletal 3	1295	64636	120	55	21	11	8311	1	0	0	466.586	1396.74	3	1396.73	0.0017	204	215	1	52.17		34	0.00081	K	TLNNKFASFIDK	V
1	7	1::P12035	SWISS-PROT:P12035 Tax_Id=9606 Gene_Symbol=KRT3 Keratin, type II cytoskeletal 3	1295	64636	120	55	21	11	8312	3	0	0	466.586	1396.74	3	1396.73	0.002	204	215	1	20.48		34	1.2	K	TLNNKFASFIDK	V
1	7	1::P12035	SWISS-PROT:P12035 Tax_Id=9606 Gene_Symbol=KRT3 Keratin, type II cytoskeletal 3	1295	64636	120	55	21	11	8313	1	0	0	699.376	1396.74	2	1396.73	0.0023	204	215	1	73.62		34	5.9e-06	K	TLNNKFASFIDK	V
1	7	1::P12035	SWISS-PROT:P12035 Tax_Id=9606 Gene_Symbol=KRT3 Keratin, type II cytoskeletal 3	1295	64636	120	55	21	11	8314	1	0	0	466.586	1396.74	3	1396.73	0.0024	204	215	1	37.33	15	34	0.00032	K	TLNNKFASFIDK	V
1	7	1::P12035	SWISS-PROT:P12035 Tax_Id=9606 Gene_Symbol=KRT3 Keratin, type II cytoskeletal 3	1295	64636	120	55	21	11	8315	1	0	0	699.376	1396.74	2	1396.73	0.0026	204	215	1	3.44	13	34	0.47	K	TLNNKFASFIDK	V
1	7	1::P12035	SWISS-PROT:P12035 Tax_Id=9606 Gene_Symbol=KRT3 Keratin, type II cytoskeletal 3	1295	64636	120	55	21	11	8316	1	0	0	466.587	1396.74	3	1396.73	0.003	204	215	1	38.77	15	34	0.00023	K	TLNNKFASFIDK	V
1	7	1::P12035	SWISS-PROT:P12035 Tax_Id=9606 Gene_Symbol=KRT3 Keratin, type II cytoskeletal 3	1295	64636	120	55	21	11	8325	1	0	0	466.915	1397.72	3	1397.72	0.0039	204	215	1	33.93	17	35	0.0012	K	TLNNKFASFIDK	V	Deamidated (NQ)	0.000300000000.0
1	7	1::P12035	SWISS-PROT:P12035 Tax_Id=9606 Gene_Symbol=KRT3 Keratin, type II cytoskeletal 3	1295	64636	120	55	21	11	8326	1	0	0	699.869	1397.72	2	1397.72	0.0044	204	215	1	18.76	14	35	0.017	K	TLNNKFASFIDK	V	Deamidated (NQ)	0.000300000000.0
1	7	1::P12035	SWISS-PROT:P12035 Tax_Id=9606 Gene_Symbol=KRT3 Keratin, type II cytoskeletal 3	1295	64636	120	55	21	11	8327	1	0	0	466.915	1397.72	3	1397.72	0.0049	204	215	1	32.23	15	35	0.0012	K	TLNNKFASFIDK	V	Deamidated (NQ)	0.000300000000.0
1	7	1::P12035	SWISS-PROT:P12035 Tax_Id=9606 Gene_Symbol=KRT3 Keratin, type II cytoskeletal 3	1295	64636	120	55	21	11	8865	1	0	0	724.856	1447.7	2	1447.7	0.0013	298	309	1	46.2				R	TAAENEFVTLKK	D	Deamidated (NQ); Phospho (ST); Ammonium (DE) [+17.03]	0.500X30000000.0
1	7	1::P12035	SWISS-PROT:P12035 Tax_Id=9606 Gene_Symbol=KRT3 Keratin, type II cytoskeletal 3	1295	64636	120	55	21	11	9213	1	0	0	738.907	1475.8	2	1475.8	0.0012	218	229	1	6.47	16	33	0.49	R	FLEQQNKVLETK	W
1	7	1::P12035	SWISS-PROT:P12035 Tax_Id=9606 Gene_Symbol=KRT3 Keratin, type II cytoskeletal 3	1295	64636	120	55	21	11	9214	1	0	0	738.907	1475.8	2	1475.8	0.0012	218	229	1	67.01	20	33	1e-06	R	FLEQQNKVLETK	W
1	7	1::P12035	SWISS-PROT:P12035 Tax_Id=9606 Gene_Symbol=KRT3 Keratin, type II cytoskeletal 3	1295	64636	120	55	21	11	9215	1	0	0	738.907	1475.8	2	1475.8	0.0018	218	229	1	17.13	17	33	0.058	R	FLEQQNKVLETK	W
1	7	1::P12035	SWISS-PROT:P12035 Tax_Id=9606 Gene_Symbol=KRT3 Keratin, type II cytoskeletal 3	1295	64636	120	55	21	11	9216	1	0	0	492.941	1475.8	3	1475.8	0.0026	218	229	1	53.32	17	33	1.3e-05	R	FLEQQNKVLETK	W
1	7	1::P12035	SWISS-PROT:P12035 Tax_Id=9606 Gene_Symbol=KRT3 Keratin, type II cytoskeletal 3	1295	64636	120	55	21	11	9217	1	0	0	492.941	1475.8	3	1475.8	0.0028	218	229	1	53.51	18	33	1.5e-05	R	FLEQQNKVLETK	W
1	7	1::P12035	SWISS-PROT:P12035 Tax_Id=9606 Gene_Symbol=KRT3 Keratin, type II cytoskeletal 3	1295	64636	120	55	21	11	9218	1	0	0	492.941	1475.8	3	1475.8	0.0034	218	229	1	10.4	13	33	0.11	R	FLEQQNKVLETK	W
1	7	1::P12035	SWISS-PROT:P12035 Tax_Id=9606 Gene_Symbol=KRT3 Keratin, type II cytoskeletal 3	1295	64636	120	55	21	11	9228	1	0	0	493.269	1476.79	3	1476.78	0.0031	218	229	1	3.79	13	34	0.47	R	FLEQQNKVLETK	W	Deamidated (NQ)	0.000030000000.0
1	7	1::P12035	SWISS-PROT:P12035 Tax_Id=9606 Gene_Symbol=KRT3 Keratin, type II cytoskeletal 3	1295	64636	120	55	21	11	9229	1	0	0	493.269	1476.79	3	1476.78	0.0038	218	229	1	2.6	13	34	0.57	R	FLEQQNKVLETK	W	Deamidated (NQ)	0.000003000000.0
1	7	1::P12035	SWISS-PROT:P12035 Tax_Id=9606 Gene_Symbol=KRT3 Keratin, type II cytoskeletal 3	1295	64636	120	55	21	11	9230	1	0	0	493.271	1476.79	3	1476.78	0.0072	218	229	1	6.66	14	34	0.34	R	FLEQQNKVLETK	W	Deamidated (NQ)	0.000003000000.0
1	7	1::P12035	SWISS-PROT:P12035 Tax_Id=9606 Gene_Symbol=KRT3 Keratin, type II cytoskeletal 3	1295	64636	120	55	21	11	9690	1	0	0	769.407	1536.8	2	1536.8	0.0029	481	492	1	21.06	15	35	0.013	R	LLRDYQELMNVK	L	Oxidation (M)	0.000000004000.0
1	7	1::P12035	SWISS-PROT:P12035 Tax_Id=9606 Gene_Symbol=KRT3 Keratin, type II cytoskeletal 3	1295	64636	120	55	21	11	9691	1	0	0	769.408	1536.8	2	1536.8	0.0037	481	492	1	51.79	23	35	7.9e-05	R	LLRDYQELMNVK	L	Oxidation (M)	0.000000004000.0
1	7	1::P12035	SWISS-PROT:P12035 Tax_Id=9606 Gene_Symbol=KRT3 Keratin, type II cytoskeletal 3	1295	64636	120	55	21	11	9692	1	0	0	513.274	1536.8	3	1536.8	0.0037	481	492	1	30.89	14	35	0.0013	R	LLRDYQELMNVK	L	Oxidation (M)	0.000000004000.0
1	7	1::P12035	SWISS-PROT:P12035 Tax_Id=9606 Gene_Symbol=KRT3 Keratin, type II cytoskeletal 3	1295	64636	120	55	21	11	9693	1	0	0	513.274	1536.8	3	1536.8	0.0045	481	492	1	10.68	13	35	0.099	R	LLRDYQELMNVK	L	Oxidation (M)	0.000000004000.0
1	7	1::P12035	SWISS-PROT:P12035 Tax_Id=9606 Gene_Symbol=KRT3 Keratin, type II cytoskeletal 3	1295	64636	120	55	21	11	9694	1	0	0	513.275	1536.8	3	1536.8	0.0052	481	492	1	22.36	14	35	0.008	R	LLRDYQELMNVK	L	Oxidation (M)	0.000000004000.0
1	7	1::P12035	SWISS-PROT:P12035 Tax_Id=9606 Gene_Symbol=KRT3 Keratin, type II cytoskeletal 3	1295	64636	120	55	21	11	9701	2	0	0	770.396	1538.78	2	1538.77	0.0135	481	492	1	12.7	28	36	2	R	LLRDYQELMNVK	L	2 Deamidated (NQ); Oxidation (M)	0.000003004300.0
1	7	1::P12035	SWISS-PROT:P12035 Tax_Id=9606 Gene_Symbol=KRT3 Keratin, type II cytoskeletal 3	1295	64636	120	55	21	11	9702	2	0	0	770.397	1538.78	2	1538.77	0.0145	481	492	1	5.18	21	36	2	R	LLRDYQELMNVK	L	2 Deamidated (NQ); Oxidation (M)	0.000003004300.0
1	7	1::P12035	SWISS-PROT:P12035 Tax_Id=9606 Gene_Symbol=KRT3 Keratin, type II cytoskeletal 3	1295	64636	120	55	21	11	9703	2	0	0	770.397	1538.78	2	1538.77	0.015	481	492	1	14.13	29	36	1.7	R	LLRDYQELMNVK	L	2 Deamidated (NQ); Oxidation (M)	0.000003004300.0
1	7	1::P12035	SWISS-PROT:P12035 Tax_Id=9606 Gene_Symbol=KRT3 Keratin, type II cytoskeletal 3	1295	64636	120	55	21	11	9937	1	0	0	524.95	1571.83	3	1571.83	0.0017	196	208	2	2.01	13	35	0.65	K	AQEREQIKTLNNK	F	Deamidated (NQ)	0.0300000000000.0
1	7	1::P12035	SWISS-PROT:P12035 Tax_Id=9606 Gene_Symbol=KRT3 Keratin, type II cytoskeletal 3	1295	64636	120	55	21	11	10253	2	0	0	819.428	1636.84	2	1636.86	-0.0149	204	217	2	42.34				K	TLNNKFASFIDKVR	F	Deamidated (NQ); Xle->Pro (L) [-16.03]	0.0X030000000000.0
1	7	1::P12035	SWISS-PROT:P12035 Tax_Id=9606 Gene_Symbol=KRT3 Keratin, type II cytoskeletal 3	1295	64636	120	55	21	11	10351	1	0	0	551.643	1651.91	3	1651.9	0.0034	204	217	2	30.53	14	32	0.0014	K	TLNNKFASFIDKVR	F
1	7	1::P12035	SWISS-PROT:P12035 Tax_Id=9606 Gene_Symbol=KRT3 Keratin, type II cytoskeletal 3	1295	64636	120	55	21	11	10352	5	0	0	551.643	1651.91	3	1651.9	0.0036	204	217	2	35.94				K	TLNNKFASFIDKVR	F
1	7	1::P12035	SWISS-PROT:P12035 Tax_Id=9606 Gene_Symbol=KRT3 Keratin, type II cytoskeletal 3	1295	64636	120	55	21	11	10353	1	0	0	551.644	1651.91	3	1651.89	0.0156	204	217	2	36.37				K	TLNNKFASFIDKVR	F	Acetyl (K); Deamidated (NQ); Asn->Ala (N) [-43.01]	0.003X1000000000.0
1	7	1::P12035	SWISS-PROT:P12035 Tax_Id=9606 Gene_Symbol=KRT3 Keratin, type II cytoskeletal 3	1295	64636	120	55	21	11	10357	1	0	0	551.971	1652.89	3	1652.89	0.0032	204	217	2	23.12	14	33	0.0068	K	TLNNKFASFIDKVR	F	Deamidated (NQ)	0.00030000000000.0
1	7	1::P12035	SWISS-PROT:P12035 Tax_Id=9606 Gene_Symbol=KRT3 Keratin, type II cytoskeletal 3	1295	64636	120	55	21	11	10631	2	0	1	570.951	1709.83	3	1709.83	0.0014	310	324	1	3.55	17	38	1.2	K	DVDSAYMNKVELQAK	V
1	7	1::P12035	SWISS-PROT:P12035 Tax_Id=9606 Gene_Symbol=KRT3 Keratin, type II cytoskeletal 3	1295	64636	120	55	21	11	10632	3	0	1	855.923	1709.83	2	1709.83	0.0017	310	324	1	19.55				K	DVDSAYMNKVELQAK	V
1	7	1::P12035	SWISS-PROT:P12035 Tax_Id=9606 Gene_Symbol=KRT3 Keratin, type II cytoskeletal 3	1295	64636	120	55	21	11	10633	3	0	1	570.951	1709.83	3	1709.83	0.0025	310	324	1	16.27				K	DVDSAYMNKVELQAK	V
1	7	1::P12035	SWISS-PROT:P12035 Tax_Id=9606 Gene_Symbol=KRT3 Keratin, type II cytoskeletal 3	1295	64636	120	55	21	11	10634	2	0	1	855.924	1709.83	2	1709.83	0.0032	310	324	1	15.13	30	37	1.7	K	DVDSAYMNKVELQAK	V
1	7	1::P12035	SWISS-PROT:P12035 Tax_Id=9606 Gene_Symbol=KRT3 Keratin, type II cytoskeletal 3	1295	64636	120	55	21	11	10635	2	0	1	855.924	1709.83	2	1709.83	0.0034	310	324	1	20.68	37	37	2.4	K	DVDSAYMNKVELQAK	V
1	7	1::P12035	SWISS-PROT:P12035 Tax_Id=9606 Gene_Symbol=KRT3 Keratin, type II cytoskeletal 3	1295	64636	120	55	21	11	10637	2	0	1	570.952	1709.83	3	1709.83	0.0048	310	324	1	13.25	28	37	1.8	K	DVDSAYMNKVELQAK	V
1	7	1::P12035	SWISS-PROT:P12035 Tax_Id=9606 Gene_Symbol=KRT3 Keratin, type II cytoskeletal 3	1295	64636	120	55	21	11	10638	4	0	1	855.924	1709.83	2	1709.83	0.0049	310	324	1	8.35	22	37	1.3	K	DVDSAYMNKVELQAK	V
1	7	1::P12035	SWISS-PROT:P12035 Tax_Id=9606 Gene_Symbol=KRT3 Keratin, type II cytoskeletal 3	1295	64636	120	55	21	11	10639	2	0	1	570.952	1709.83	3	1709.83	0.005	310	324	1	13.92	29	37	1.8	K	DVDSAYMNKVELQAK	V
1	7	1::P12035	SWISS-PROT:P12035 Tax_Id=9606 Gene_Symbol=KRT3 Keratin, type II cytoskeletal 3	1295	64636	120	55	21	11	10640	2	0	1	570.952	1709.84	3	1709.83	0.0056	310	324	1	6.4	19	37	1.1	K	DVDSAYMNKVELQAK	V
1	7	1::P12035	SWISS-PROT:P12035 Tax_Id=9606 Gene_Symbol=KRT3 Keratin, type II cytoskeletal 3	1295	64636	120	55	21	11	10641	2	0	1	570.952	1709.84	3	1709.83	0.0059	310	324	1	2.7	16	37	1.2	K	DVDSAYMNKVELQAK	V
1	7	1::P12035	SWISS-PROT:P12035 Tax_Id=9606 Gene_Symbol=KRT3 Keratin, type II cytoskeletal 3	1295	64636	120	55	21	11	10642	2	0	1	570.953	1709.84	3	1709.83	0.0067	310	324	1	11.99	27	37	1.7	K	DVDSAYMNKVELQAK	V
1	7	1::P12035	SWISS-PROT:P12035 Tax_Id=9606 Gene_Symbol=KRT3 Keratin, type II cytoskeletal 3	1295	64636	120	55	21	11	10643	2	0	1	570.953	1709.84	3	1709.83	0.0072	310	324	1	20.19	35	37	1.7	K	DVDSAYMNKVELQAK	V
1	7	1::P12035	SWISS-PROT:P12035 Tax_Id=9606 Gene_Symbol=KRT3 Keratin, type II cytoskeletal 3	1295	64636	120	55	21	11	10651	3	0	1	856.415	1710.82	2	1710.81	0.0016	310	324	1	17.64	32	38	1.4	K	DVDSAYMNKVELQAK	V	Deamidated (NQ)	0.000000000000300.0
1	7	1::P12035	SWISS-PROT:P12035 Tax_Id=9606 Gene_Symbol=KRT3 Keratin, type II cytoskeletal 3	1295	64636	120	55	21	11	10654	6	0	1	856.416	1710.82	2	1710.81	0.0043	310	324	1	11.55	32	38	6	K	DVDSAYMNKVELQAK	V	Deamidated (NQ)	0.000000000000300.0
1	7	1::P12035	SWISS-PROT:P12035 Tax_Id=9606 Gene_Symbol=KRT3 Keratin, type II cytoskeletal 3	1295	64636	120	55	21	11	10655	3	0	1	571.28	1710.82	3	1710.81	0.0047	310	324	1	18.89	34	38	1.9	K	DVDSAYMNKVELQAK	V	Deamidated (NQ)	0.000000000000300.0
1	7	1::P12035	SWISS-PROT:P12035 Tax_Id=9606 Gene_Symbol=KRT3 Keratin, type II cytoskeletal 3	1295	64636	120	55	21	11	10657	4	0	1	571.28	1710.82	3	1710.81	0.0055	310	324	1	18.39	35	38	2.7	K	DVDSAYMNKVELQAK	V	Deamidated (NQ)	0.000000000000300.0
1	7	1::P12035	SWISS-PROT:P12035 Tax_Id=9606 Gene_Symbol=KRT3 Keratin, type II cytoskeletal 3	1295	64636	120	55	21	11	10660	4	0	1	856.421	1710.83	2	1710.81	0.0144	310	324	1	5.13	19	37	1.3	K	DVDSAYMNKVELQAK	V	Deamidated (NQ)	0.000000000000300.0
1	7	1::P12035	SWISS-PROT:P12035 Tax_Id=9606 Gene_Symbol=KRT3 Keratin, type II cytoskeletal 3	1295	64636	120	55	21	11	10661	3	0	1	571.283	1710.83	3	1710.81	0.0149	310	324	1	13.85				K	DVDSAYMNKVELQAK	V	Deamidated (NQ)	0.000000030000000.0
1	7	1::P12035	SWISS-PROT:P12035 Tax_Id=9606 Gene_Symbol=KRT3 Keratin, type II cytoskeletal 3	1295	64636	120	55	21	11	11281	4	0	1	460.489	1837.93	4	1837.92	0.0011	309	324	2	1.19	15	37	1.2	K	KDVDSAYMNKVELQAK	V
1	7	1::P12035	SWISS-PROT:P12035 Tax_Id=9606 Gene_Symbol=KRT3 Keratin, type II cytoskeletal 3	1295	64636	120	55	21	11	11282	2	0	1	613.649	1837.93	3	1837.92	0.0021	309	324	2	5.56	19	37	1.1	K	KDVDSAYMNKVELQAK	V
1	7	1::P12035	SWISS-PROT:P12035 Tax_Id=9606 Gene_Symbol=KRT3 Keratin, type II cytoskeletal 3	1295	64636	120	55	21	11	11284	3	0	1	613.65	1837.93	3	1837.92	0.0034	309	324	2	22.68				K	KDVDSAYMNKVELQAK	V
1	7	1::P12035	SWISS-PROT:P12035 Tax_Id=9606 Gene_Symbol=KRT3 Keratin, type II cytoskeletal 3	1295	64636	120	55	21	11	11285	5	0	1	613.65	1837.93	3	1837.92	0.0038	309	324	2	17.89				K	KDVDSAYMNKVELQAK	V
1	7	1::P12035	SWISS-PROT:P12035 Tax_Id=9606 Gene_Symbol=KRT3 Keratin, type II cytoskeletal 3	1295	64636	120	55	21	11	11447	1	0	0	628.668	1882.98	3	1882.99	-0.0131	204	217	2	46.25				K	TLNNKFASFIDKVR	F	Acetyl (K); Deamidated (NQ); PhPip (N-term) [+188.09]	X.00031000000000.0
1	7	1::P12035	SWISS-PROT:P12035 Tax_Id=9606 Gene_Symbol=KRT3 Keratin, type II cytoskeletal 3	1295	64636	120	55	21	11	11481	1	0	0	633.337	1896.99	3	1896.99	-0.0049	204	217	2	54.68				K	TLNNKFASFIDKVR	F	Acetyl (K); HexNAc (T) [+203.08]	0.X0001000000000.0
1	7	1::P12035	SWISS-PROT:P12035 Tax_Id=9606 Gene_Symbol=KRT3 Keratin, type II cytoskeletal 3	1295	64636	120	55	21	11	11808	3	0	0	668.035	2001.08	3	2001.08	0.0014	204	217	2	36.11				K	TLNNKFASFIDKVR	F	Deamidated (NQ); LG-Hlactam-K (K) [+348.19]	0.0003X000000000.0
1	7	1::P12035	SWISS-PROT:P12035 Tax_Id=9606 Gene_Symbol=KRT3 Keratin, type II cytoskeletal 3	1295	64636	120	55	21	11	11827	1	0	1	670.679	2009.01	3	2009.03	-0.0149	407	423	2	4.28	13	37	0.4	R	HGDDLRNTKSEIIELNR	M
1	7	1::P12035	SWISS-PROT:P12035 Tax_Id=9606 Gene_Symbol=KRT3 Keratin, type II cytoskeletal 3	1295	64636	120	55	21	11	13618	5	0	1	1024.14	3069.4	3	3069.4	0.0021	337	363	0	62.89				R	TLYDAELSQMQSHISDTSVVLSMDNNR	S	Oxidation (M)	0.000000000000000000000040000.0
1	7	1::P12035	SWISS-PROT:P12035 Tax_Id=9606 Gene_Symbol=KRT3 Keratin, type II cytoskeletal 3	1295	64636	120	55	21	11	13619	2	0	1	768.359	3069.41	4	3069.4	0.0037	337	363	0	25.38	40	42	1.5	R	TLYDAELSQMQSHISDTSVVLSMDNNR	S	Oxidation (M)	0.000000000000000000000040000.0
1	7	1::P12035	SWISS-PROT:P12035 Tax_Id=9606 Gene_Symbol=KRT3 Keratin, type II cytoskeletal 3	1295	64636	120	55	21	11	13620	2	0	1	768.359	3069.41	4	3069.4	0.0041	337	363	0	27.87		42	1.3	R	TLYDAELSQMQSHISDTSVVLSMDNNR	S	Oxidation (M)	0.000000000000000000000040000.0
1	7	1::P12035	SWISS-PROT:P12035 Tax_Id=9606 Gene_Symbol=KRT3 Keratin, type II cytoskeletal 3	1295	64636	120	55	21	11	13621	2	0	1	1024.14	3069.41	3	3069.4	0.0049	337	363	0	60.36		41	0.00073	R	TLYDAELSQMQSHISDTSVVLSMDNNR	S	Oxidation (M)	0.000000000000000000000040000.0
1	7	1::P12035	SWISS-PROT:P12035 Tax_Id=9606 Gene_Symbol=KRT3 Keratin, type II cytoskeletal 3	1295	64636	120	55	21	11	13622	7	0	1	1024.14	3069.41	3	3069.4	0.0052	337	363	0	47.37				R	TLYDAELSQMQSHISDTSVVLSMDNNR	S	Oxidation (M)	0.000000000000000000000040000.0
1	7	1::P12035	SWISS-PROT:P12035 Tax_Id=9606 Gene_Symbol=KRT3 Keratin, type II cytoskeletal 3	1295	64636	120	55	21	11	13623	12	0	1	1024.14	3069.41	3	3069.4	0.0059	337	363	0	49.69				R	TLYDAELSQMQSHISDTSVVLSMDNNR	S	Oxidation (M)	0.000000000000000000000040000.0
1	7	1::P12035	SWISS-PROT:P12035 Tax_Id=9606 Gene_Symbol=KRT3 Keratin, type II cytoskeletal 3	1295	64636	120	55	21	11	13626	1	0	1	1024.48	3070.4	3	3070.39	0.0186	337	363	0	27.33	18	42	0.0069	R	TLYDAELSQMQSHISDTSVVLSMDNNR	S	Deamidated (NQ); Oxidation (M)	0.000000000030000000000040000.0
1	7	1::P12035	SWISS-PROT:P12035 Tax_Id=9606 Gene_Symbol=KRT3 Keratin, type II cytoskeletal 3	1295	64636	120	55	21	11	13691	2	0	1	1050.8	3149.37	3	3149.37	-0.0031	337	363	0	7.78	21	42	1.2	R	TLYDAELSQMQSHISDTSVVLSMDNNR	S	Oxidation (M); Phospho (ST)	0.000000000000000005000040000.0
1	7	1::P12035	SWISS-PROT:P12035 Tax_Id=9606 Gene_Symbol=KRT3 Keratin, type II cytoskeletal 3	1295	64636	120	55	21	11	13692	2	0	1	1050.8	3149.38	3	3149.37	0.0131	337	363	0	14.67	28	42	1.3	R	TLYDAELSQMQSHISDTSVVLSMDNNR	S	Oxidation (M); Phospho (ST)	0.000000000005000000000040000.0
1	7	1::P12035	SWISS-PROT:P12035 Tax_Id=9606 Gene_Symbol=KRT3 Keratin, type II cytoskeletal 3	1295	64636	120	55	21	11	13697	3	0	1	1051.13	3150.38	3	3150.35	0.0251	337	363	0	19.64	33	42	1.4	R	TLYDAELSQMQSHISDTSVVLSMDNNR	S	Deamidated (NQ); Oxidation (M); Phospho (ST)	0.500000000030000000000040000.0
1	8	1::Q32MB2	TREMBL:Q32MB2;Q86Y46 Tax_Id=9606 Gene_Symbol=KRT73 Keratin-73	331	59457	33	18	11	6	129	1	0	0	366.698	731.382	2	731.381	0.0009	204	209	0	14.3	18	34	0.14	R	LDSELR	S
1	8	1::Q32MB2	TREMBL:Q32MB2;Q86Y46 Tax_Id=9606 Gene_Symbol=KRT73 Keratin-73	331	59457	33	18	11	6	619	1	0	0	414.219	826.423	2	826.423	0.0003	143	149	0	36.18	15	30	0.00044	K	FASFIDK	V
1	8	1::Q32MB2	TREMBL:Q32MB2;Q86Y46 Tax_Id=9606 Gene_Symbol=KRT73 Keratin-73	331	59457	33	18	11	6	620	1	0	0	414.219	826.424	2	826.423	0.0013	143	149	0	39.48	16	30	0.00024	K	FASFIDK	V
1	8	1::Q32MB2	TREMBL:Q32MB2;Q86Y46 Tax_Id=9606 Gene_Symbol=KRT73 Keratin-73	331	59457	33	18	11	6	621	1	0	0	414.219	826.424	2	826.423	0.0016	143	149	0	7.62	13	30	0.19	K	FASFIDK	V
1	8	1::Q32MB2	TREMBL:Q32MB2;Q86Y46 Tax_Id=9606 Gene_Symbol=KRT73 Keratin-73	331	59457	33	18	11	6	2530	1	0	0	503.238	1004.46	2	1004.46	0.0015	437	444	0	3.39	13	34	0.48	K	LLEGEECR	M
1	8	1::Q32MB2	TREMBL:Q32MB2;Q86Y46 Tax_Id=9606 Gene_Symbol=KRT73 Keratin-73	331	59457	33	18	11	6	3902	1	0	0	541.803	1081.59	2	1081.59	0.0002	143	151	1	54.4		31	0.00026	K	FASFIDKVR	F
1	8	1::Q32MB2	TREMBL:Q32MB2;Q86Y46 Tax_Id=9606 Gene_Symbol=KRT73 Keratin-73	331	59457	33	18	11	6	3903	1	0	0	361.538	1081.59	3	1081.59	0.0002	143	151	1	17.03	20	31	0.1	K	FASFIDKVR	F
1	8	1::Q32MB2	TREMBL:Q32MB2;Q86Y46 Tax_Id=9606 Gene_Symbol=KRT73 Keratin-73	331	59457	33	18	11	6	3904	1	0	0	541.804	1081.59	2	1081.59	0.0011	143	151	1	17.72	21	31	0.13	K	FASFIDKVR	F
1	8	1::Q32MB2	TREMBL:Q32MB2;Q86Y46 Tax_Id=9606 Gene_Symbol=KRT73 Keratin-73	331	59457	33	18	11	6	3905	1	0	0	361.538	1081.59	3	1081.59	0.0015	143	151	1	28.55	25	31	0.026	K	FASFIDKVR	F
1	8	1::Q32MB2	TREMBL:Q32MB2;Q86Y46 Tax_Id=9606 Gene_Symbol=KRT73 Keratin-73	331	59457	33	18	11	6	3906	1	0	0	541.804	1081.59	2	1081.59	0.002	143	151	1	52.74	31	31	0.0004	K	FASFIDKVR	F
1	8	1::Q32MB2	TREMBL:Q32MB2;Q86Y46 Tax_Id=9606 Gene_Symbol=KRT73 Keratin-73	331	59457	33	18	11	6	3907	1	0	0	361.539	1081.6	3	1081.59	0.004	143	151	1	30.94	22	31	0.0074	K	FASFIDKVR	F
1	8	1::Q32MB2	TREMBL:Q32MB2;Q86Y46 Tax_Id=9606 Gene_Symbol=KRT73 Keratin-73	331	59457	33	18	11	6	3908	1	0	0	541.806	1081.6	2	1081.59	0.0044	143	151	1	46.04	27	31	0.00076	K	FASFIDKVR	F
1	8	1::Q32MB2	TREMBL:Q32MB2;Q86Y46 Tax_Id=9606 Gene_Symbol=KRT73 Keratin-73	331	59457	33	18	11	6	4674	1	0	0	567.285	1132.56	2	1132.55	0.0014	436	444	1	9.6	13	35	0.13	R	KLLEGEECR	M
1	8	1::Q32MB2	TREMBL:Q32MB2;Q86Y46 Tax_Id=9606 Gene_Symbol=KRT73 Keratin-73	331	59457	33	18	11	6	4676	1	0	0	567.285	1132.56	2	1132.55	0.0018	436	444	1	5.23	13	35	0.32	R	KLLEGEECR	M
1	8	1::Q32MB2	TREMBL:Q32MB2;Q86Y46 Tax_Id=9606 Gene_Symbol=KRT73 Keratin-73	331	59457	33	18	11	6	7930	1	0	0	679.373	1356.73	2	1356.72	0.0061	296	307	0	57.3	29	34	7.9e-05	R	NLDLDSIIAEVR	A
1	8	1::Q32MB2	TREMBL:Q32MB2;Q86Y46 Tax_Id=9606 Gene_Symbol=KRT73 Keratin-73	331	59457	33	18	11	6	8310	2	0	1	699.375	1396.74	2	1396.72	0.0125	138	149	1	51.82		35	0.0011	K	VLNNKFASFIDK	V	2 Deamidated (NQ)	0.003300000000.0
1	8	1::Q32MB2	TREMBL:Q32MB2;Q86Y46 Tax_Id=9606 Gene_Symbol=KRT73 Keratin-73	331	59457	33	18	11	6	8311	2	0	1	466.586	1396.74	3	1396.72	0.013	138	149	1	37.14		34	0.026	K	VLNNKFASFIDK	V	2 Deamidated (NQ)	0.003300000000.0
1	8	1::Q32MB2	TREMBL:Q32MB2;Q86Y46 Tax_Id=9606 Gene_Symbol=KRT73 Keratin-73	331	59457	33	18	11	6	8312	1	0	1	466.586	1396.74	3	1396.72	0.0133	138	149	1	22.73		34	0.72	K	VLNNKFASFIDK	V	2 Deamidated (NQ)	0.003300000000.0
1	8	1::Q32MB2	TREMBL:Q32MB2;Q86Y46 Tax_Id=9606 Gene_Symbol=KRT73 Keratin-73	331	59457	33	18	11	6	8313	2	0	1	699.376	1396.74	2	1396.72	0.0136	138	149	1	38.89		34	0.017	K	VLNNKFASFIDK	V	2 Deamidated (NQ)	0.003300000000.0
1	8	1::Q32MB2	TREMBL:Q32MB2;Q86Y46 Tax_Id=9606 Gene_Symbol=KRT73 Keratin-73	331	59457	33	18	11	6	8314	1	0	1	466.586	1396.74	3	1396.72	0.0136	138	149	1	37.33	15	34	0.00032	K	VLNNKFASFIDK	V	2 Deamidated (NQ)	0.003300000000.0
1	8	1::Q32MB2	TREMBL:Q32MB2;Q86Y46 Tax_Id=9606 Gene_Symbol=KRT73 Keratin-73	331	59457	33	18	11	6	9203	1	0	1	738.888	1475.76	2	1475.76	-0.0007	152	163	0	36.56	15	36	0.00037	R	FLEQQNQVLETK	W
1	8	1::Q32MB2	TREMBL:Q32MB2;Q86Y46 Tax_Id=9606 Gene_Symbol=KRT73 Keratin-73	331	59457	33	18	11	6	9206	1	0	1	738.889	1475.76	2	1475.76	0.0015	152	163	0	29.18	14	35	0.0018	R	FLEQQNQVLETK	W
1	8	1::Q32MB2	TREMBL:Q32MB2;Q86Y46 Tax_Id=9606 Gene_Symbol=KRT73 Keratin-73	331	59457	33	18	11	6	9208	5	0	1	738.89	1475.76	2	1475.76	0.0027	152	163	0	38.62		35	0.026	R	FLEQQNQVLETK	W
1	8	1::Q32MB2	TREMBL:Q32MB2;Q86Y46 Tax_Id=9606 Gene_Symbol=KRT73 Keratin-73	331	59457	33	18	11	6	9209	6	0	1	738.89	1475.77	2	1475.76	0.0037	152	163	0	5.18	23	35	3.1	R	FLEQQNQVLETK	W
1	8	1::Q32MB2	TREMBL:Q32MB2;Q86Y46 Tax_Id=9606 Gene_Symbol=KRT73 Keratin-73	331	59457	33	18	11	6	9210	3	0	1	738.89	1475.77	2	1475.76	0.0038	152	163	0	49.36		35	0.002	R	FLEQQNQVLETK	W
1	8	1::Q32MB2	TREMBL:Q32MB2;Q86Y46 Tax_Id=9606 Gene_Symbol=KRT73 Keratin-73	331	59457	33	18	11	6	9211	5	0	1	738.891	1475.77	2	1475.76	0.0046	152	163	0	8.56	23	35	1.7	R	FLEQQNQVLETK	W
1	8	1::Q32MB2	TREMBL:Q32MB2;Q86Y46 Tax_Id=9606 Gene_Symbol=KRT73 Keratin-73	331	59457	33	18	11	6	9941	1	0	1	787.384	1572.75	2	1572.76	-0.0097	152	163	0	68.58				R	FLEQQNQVLETK	W	Phospho (ST); Methyl:2H(3) (E) [+17.03]	0.000000000X50.0
1	8	1::Q32MB2	TREMBL:Q32MB2;Q86Y46 Tax_Id=9606 Gene_Symbol=KRT73 Keratin-73	331	59457	33	18	11	6	9943	1	0	1	787.386	1572.76	2	1572.76	-0.0059	152	163	0	43.38				R	FLEQQNQVLETK	W	Phospho (ST); Methyl:2H(3) (E) [+17.03]	0.000000000X50.0
1	8	1::Q32MB2	TREMBL:Q32MB2;Q86Y46 Tax_Id=9606 Gene_Symbol=KRT73 Keratin-73	331	59457	33	18	11	6	10351	1	0	1	551.643	1651.91	3	1651.89	0.0147	138	151	2	30.53	14	32	0.0014	K	VLNNKFASFIDKVR	F	2 Deamidated (NQ)	0.00330000000000.0
1	8	1::Q32MB2	TREMBL:Q32MB2;Q86Y46 Tax_Id=9606 Gene_Symbol=KRT73 Keratin-73	331	59457	33	18	11	6	10352	1	0	1	551.643	1651.91	3	1651.91	0.0018	138	151	2	52.36				K	VLNNKFASFIDKVR	F	Deamidated (NQ); Label:15N(1) (F) [+1.00]	0.00030X00000000.0
1	8	1::Q32MB2	TREMBL:Q32MB2;Q86Y46 Tax_Id=9606 Gene_Symbol=KRT73 Keratin-73	331	59457	33	18	11	6	10353	11	0	1	551.644	1651.91	3	1651.89	0.0156	138	151	2	34.03				K	VLNNKFASFIDKVR	F	2 Deamidated (NQ)	0.00330000000000.0
1	8	1::Q32MB2	TREMBL:Q32MB2;Q86Y46 Tax_Id=9606 Gene_Symbol=KRT73 Keratin-73	331	59457	33	18	11	6	11136	1	0	1	904.912	1807.81	2	1807.81	-0.0044	242	256	1	48.09				K	DVDAAYTSKVELQAK	V	Phospho (ST); Phospho (Y); Label:15N(2)2H(9) (K) [+11.05]	0.00000605X000000.0
1	8	1::Q32MB2	TREMBL:Q32MB2;Q86Y46 Tax_Id=9606 Gene_Symbol=KRT73 Keratin-73	331	59457	33	18	11	6	13727	1	0	1	798.849	3191.37	4	3191.38	-0.0124	269	295	0	8.58	20	42	0.78	K	CLYEGETAQIQSHISDTSIILSMDNNR	N	Deamidated (NQ); Oxidation (M); Phospho (ST)	0.000000000030000005000040000.0
1	9	3::g29062.t1	g29062.t1	323	43543	44	19	10	5	619	1	0	0	414.219	826.423	2	826.423	0.0003	218	224	0	36.18	15	30	0.00044	R	FASFIDK	V
1	9	3::g29062.t1	g29062.t1	323	43543	44	19	10	5	620	1	0	0	414.219	826.424	2	826.423	0.0013	218	224	0	39.48	16	30	0.00024	R	FASFIDK	V
1	9	3::g29062.t1	g29062.t1	323	43543	44	19	10	5	621	1	0	0	414.219	826.424	2	826.423	0.0016	218	224	0	7.62	13	30	0.19	R	FASFIDK	V
1	9	3::g29062.t1	g29062.t1	323	43543	44	19	10	5	1343	1	0	0	453.738	905.461	2	905.461	0.0007	227	233	0	6.21	15	33	0.38	R	FLEQQNK	M
1	9	3::g29062.t1	g29062.t1	323	43543	44	19	10	5	3902	1	0	0	541.803	1081.59	2	1081.59	0.0002	218	226	1	54.4		31	0.00026	R	FASFIDKVR	F
1	9	3::g29062.t1	g29062.t1	323	43543	44	19	10	5	3903	1	0	0	361.538	1081.59	3	1081.59	0.0002	218	226	1	17.03	20	31	0.1	R	FASFIDKVR	F
1	9	3::g29062.t1	g29062.t1	323	43543	44	19	10	5	3904	1	0	0	541.804	1081.59	2	1081.59	0.0011	218	226	1	17.72	21	31	0.13	R	FASFIDKVR	F
1	9	3::g29062.t1	g29062.t1	323	43543	44	19	10	5	3905	1	0	0	361.538	1081.59	3	1081.59	0.0015	218	226	1	28.55	25	31	0.026	R	FASFIDKVR	F
1	9	3::g29062.t1	g29062.t1	323	43543	44	19	10	5	3906	1	0	0	541.804	1081.59	2	1081.59	0.002	218	226	1	52.74	31	31	0.0004	R	FASFIDKVR	F
1	9	3::g29062.t1	g29062.t1	323	43543	44	19	10	5	3907	1	0	0	361.539	1081.6	3	1081.59	0.004	218	226	1	30.94	22	31	0.0074	R	FASFIDKVR	F
1	9	3::g29062.t1	g29062.t1	323	43543	44	19	10	5	3908	1	0	0	541.806	1081.6	2	1081.59	0.0044	218	226	1	46.04	27	31	0.00076	R	FASFIDKVR	F
1	9	3::g29062.t1	g29062.t1	323	43543	44	19	10	5	5763	4	0	1	599.278	1196.54	2	1196.54	0.0021	283	292	0	16.3				R	NMQGLVEDFK	N	Deamidated (NQ); Oxidation (M)	0.0430000000.0
1	9	3::g29062.t1	g29062.t1	323	43543	44	19	10	5	5764	2	0	1	599.278	1196.54	2	1196.54	0.0023	283	292	0	9	22	36	1.2	R	NMQGLVEDFK	N	Deamidated (NQ); Oxidation (M)	0.3400000000.0
1	9	3::g29062.t1	g29062.t1	323	43543	44	19	10	5	5765	2	0	1	599.278	1196.54	2	1196.54	0.0036	283	292	0	8.61	23	36	1.6	R	NMQGLVEDFK	N	Deamidated (NQ); Oxidation (M)	0.0430000000.0
1	9	3::g29062.t1	g29062.t1	323	43543	44	19	10	5	7316	2	0	0	436.89	1307.65	3	1307.65	0.0018	293	302	2	36.29				K	NKYEDEINKR	A
1	9	3::g29062.t1	g29062.t1	323	43543	44	19	10	5	7317	2	0	0	436.89	1307.65	3	1307.65	0.0025	293	302	2	40.76				K	NKYEDEINKR	A
1	9	3::g29062.t1	g29062.t1	323	43543	44	19	10	5	7318	2	0	0	436.89	1307.65	3	1307.65	0.0026	293	302	2	37.71				K	NKYEDEINKR	A
1	9	3::g29062.t1	g29062.t1	323	43543	44	19	10	5	7319	2	0	0	654.832	1307.65	2	1307.65	0.0034	293	302	2	30.02				K	NKYEDEINKR	A
1	9	3::g29062.t1	g29062.t1	323	43543	44	19	10	5	7321	1	0	0	654.834	1307.65	2	1307.65	0.007	293	302	2	20.32	14	35	0.014	K	NKYEDEINKR	A
1	9	3::g29062.t1	g29062.t1	323	43543	44	19	10	5	8143	2	0	1	692.349	1382.68	2	1382.68	0.001	213	224	1	28.36		36	0.32	K	GLNNRFASFIDK	V	2 Deamidated (NQ)	0.003300000000.0
1	9	3::g29062.t1	g29062.t1	323	43543	44	19	10	5	8144	2	0	1	692.349	1382.68	2	1382.68	0.001	213	224	1	29.29		36	0.26	K	GLNNRFASFIDK	V	2 Deamidated (NQ)	0.003300000000.0
1	9	3::g29062.t1	g29062.t1	323	43543	44	19	10	5	8145	4	0	1	692.35	1382.68	2	1382.68	0.0019	213	224	1	32.44				K	GLNNRFASFIDK	V	2 Deamidated (NQ)	0.003300000000.0
1	9	3::g29062.t1	g29062.t1	323	43543	44	19	10	5	8146	2	0	1	692.35	1382.69	2	1382.68	0.0025	213	224	1	36.29		36	0.051	K	GLNNRFASFIDK	V	2 Deamidated (NQ)	0.003300000000.0
1	9	3::g29062.t1	g29062.t1	323	43543	44	19	10	5	10157	1	0	1	540.285	1617.83	3	1617.83	0.0083	213	226	2	51.66				K	GLNNRFASFIDKVR	F	Deamidated (NQ); Arg->His (R) [-19.04]	0.0003X000000000.0
1	9	3::g29062.t1	g29062.t1	323	43543	44	19	10	5	10259	3	0	1	819.932	1637.85	2	1637.85	-0.0035	213	226	2	41.69				K	GLNNRFASFIDKVR	F	2 Deamidated (NQ)	0.00330000000000.0
1	9	3::g29062.t1	g29062.t1	323	43543	44	19	10	5	10261	2	0	1	546.958	1637.85	3	1637.85	-0.0014	213	226	2	52.09		35	0.0011	K	GLNNRFASFIDKVR	F	2 Deamidated (NQ)	0.00330000000000.0
1	9	3::g29062.t1	g29062.t1	323	43543	44	19	10	5	10262	2	0	1	819.935	1637.86	2	1637.85	0.0032	213	226	2	43.65		35	0.0071	K	GLNNRFASFIDKVR	F	2 Deamidated (NQ)	0.00330000000000.0
1	9	3::g29062.t1	g29062.t1	323	43543	44	19	10	5	10264	2	0	1	546.96	1637.86	3	1637.85	0.0045	213	226	2	52.71		35	0.00087	K	GLNNRFASFIDKVR	F	2 Deamidated (NQ)	0.00330000000000.0
1	9	3::g29062.t1	g29062.t1	323	43543	44	19	10	5	10265	2	0	1	546.96	1637.86	3	1637.85	0.0057	213	226	2	34.83	15	35	0.00055	K	GLNNRFASFIDKVR	F	2 Deamidated (NQ)	0.00330000000000.0
1	9	3::g29062.t1	g29062.t1	323	43543	44	19	10	5	10266	1	0	1	546.96	1637.86	3	1637.85	0.0066	213	226	2	39.32	15	35	0.00023	K	GLNNRFASFIDKVR	F	2 Deamidated (NQ)	0.00330000000000.0
1	9	3::g29062.t1	g29062.t1	323	43543	44	19	10	5	10651	6	0	1	856.415	1710.82	2	1710.81	0.0016	315	329	1	12.84	32	38	4.3	K	DVDGAYMNKIELEAK	V	Oxidation (M)	0.000000400000000.0
1	9	3::g29062.t1	g29062.t1	323	43543	44	19	10	5	10654	4	0	1	856.416	1710.82	2	1710.81	0.0043	315	329	1	13.17	32	38	4.1	K	DVDGAYMNKIELEAK	V	Oxidation (M)	0.000000400000000.0
1	9	3::g29062.t1	g29062.t1	323	43543	44	19	10	5	10657	6	0	1	571.28	1710.82	3	1710.81	0.0055	315	329	1	3.78	35	38	79	K	DVDGAYMNKIELEAK	V	Oxidation (M)	0.000000400000000.0
1	9	3::g29062.t1	g29062.t1	323	43543	44	19	10	5	10660	7	0	1	856.421	1710.83	2	1710.81	0.0144	315	329	1	3.98	19	37	1.7	K	DVDGAYMNKIELEAK	V	Oxidation (M)	0.000000400000000.0
1	9	3::g29062.t1	g29062.t1	323	43543	44	19	10	5	10800	3	0	1	869.922	1737.83	2	1737.84	-0.0061	88	103	2	11.59	22	38	0.65	R	RNMSSRSAVVSGGMQR	M	Oxidation (M)	0.0040000000000000.0
1	9	3::g29062.t1	g29062.t1	323	43543	44	19	10	5	13046	8	0	1	829.731	2486.17	3	2486.19	-0.0167	283	302	3	52.98				R	NMQGLVEDFKNKYEDEINKR	A	Oxidation (M); Label:15N(1) (V) [+1.00]	0.04000X00000000000000.0
1	9	3::g29062.t1	g29062.t1	323	43543	44	19	10	5	13049	2	0	1	498.242	2486.17	5	2486.19	-0.0155	283	302	3	42.85				R	NMQGLVEDFKNKYEDEINKR	A	Oxidation (M); Label:15N(1) (G) [+1.00]	0.040X0000000000000000.0
1	9	3::g29062.t1	g29062.t1	323	43543	44	19	10	5	13051	4	0	1	829.733	2486.18	3	2486.19	-0.0115	283	302	3	71.99				R	NMQGLVEDFKNKYEDEINKR	A	Oxidation (M); Label:15N(1) (V) [+1.00]	0.04000X00000000000000.0
1	9	3::g29062.t1	g29062.t1	323	43543	44	19	10	5	13052	2	0	1	498.243	2486.18	5	2486.17	0.0015	283	302	3	52.16				R	NMQGLVEDFKNKYEDEINKR	A	2 Deamidated (NQ); Oxidation (M); Glu->Gln (E) [-0.98]	0.043000X0003000000000.0
1	9	3::g29062.t1	g29062.t1	323	43543	44	19	10	5	13057	4	0	1	498.244	2486.18	5	2486.19	-0.006	283	302	3	48.3				R	NMQGLVEDFKNKYEDEINKR	A	Oxidation (M); Label:15N(1) (L) [+1.00]	0.0400X000000000000000.0
1	9	3::g29062.t1	g29062.t1	323	43543	44	19	10	5	13158	2	0	1	636.807	2543.2	4	2543.2	0.0031	283	302	3	40.36				R	NMQGLVEDFKNKYEDEINKR	A	Oxidation (M); Gly->Asp (G) [+58.01]	0.040X0000000000000000.0
1	9	3::g29062.t1	g29062.t1	323	43543	44	19	10	5	13159	1	0	1	636.807	2543.2	4	2543.2	0.0037	283	302	3	55.43				R	NMQGLVEDFKNKYEDEINKR	A	Oxidation (M); Gly->Asp (G) [+58.01]	0.040X0000000000000000.0
1	9	3::g29062.t1	g29062.t1	323	43543	44	19	10	5	13160	1	0	1	848.741	2543.2	3	2543.2	0.0038	283	302	3	44.12				R	NMQGLVEDFKNKYEDEINKR	A	Oxidation (M); Gly->Asp (G) [+58.01]	0.040X0000000000000000.0
1	9	3::g29062.t1	g29062.t1	323	43543	44	19	10	5	13162	1	0	1	636.808	2543.2	4	2543.2	0.0049	283	302	3	60.09				R	NMQGLVEDFKNKYEDEINKR	A	Oxidation (M); Gly->Asp (G) [+58.01]	0.040X0000000000000000.0
1	10	1::P19013	SWISS-PROT:P19013 Tax_Id=9606 Gene_Symbol=KRT4 keratin 4	299	64442	26	15	10	6	309	3	0	1	383.217	764.419	2	764.418	0.0008	125	130	0	7.49	22	30	1.6	R	SLYNLR	G
1	10	1::P19013	SWISS-PROT:P19013 Tax_Id=9606 Gene_Symbol=KRT4 keratin 4	299	64442	26	15	10	6	619	1	0	0	414.219	826.423	2	826.423	0.0003	222	228	0	36.18	15	30	0.00044	K	FASFIDK	V
1	10	1::P19013	SWISS-PROT:P19013 Tax_Id=9606 Gene_Symbol=KRT4 keratin 4	299	64442	26	15	10	6	620	1	0	0	414.219	826.424	2	826.423	0.0013	222	228	0	39.48	16	30	0.00024	K	FASFIDK	V
1	10	1::P19013	SWISS-PROT:P19013 Tax_Id=9606 Gene_Symbol=KRT4 keratin 4	299	64442	26	15	10	6	621	1	0	0	414.219	826.424	2	826.423	0.0016	222	228	0	7.62	13	30	0.19	K	FASFIDK	V
1	10	1::P19013	SWISS-PROT:P19013 Tax_Id=9606 Gene_Symbol=KRT4 keratin 4	299	64442	26	15	10	6	4237	1	0	0	554.276	1106.54	2	1106.54	0.0011	387	395	0	44.46	15	34	6.8e-05	R	AQYEEIAQR	S
1	10	1::P19013	SWISS-PROT:P19013 Tax_Id=9606 Gene_Symbol=KRT4 keratin 4	299	64442	26	15	10	6	4238	1	0	0	554.276	1106.54	2	1106.54	0.0012	387	395	0	25.97	14	34	0.0037	R	AQYEEIAQR	S
1	10	1::P19013	SWISS-PROT:P19013 Tax_Id=9606 Gene_Symbol=KRT4 keratin 4	299	64442	26	15	10	6	4239	1	0	0	554.276	1106.54	2	1106.54	0.0014	387	395	0	40.18	15	34	0.00017	R	AQYEEIAQR	S
1	10	1::P19013	SWISS-PROT:P19013 Tax_Id=9606 Gene_Symbol=KRT4 keratin 4	299	64442	26	15	10	6	4260	1	0	0	554.768	1107.52	2	1107.52	0.0019	387	395	0	26.68	14	35	0.0031	R	AQYEEIAQR	S	Deamidated (NQ)	0.000000030.0
1	10	1::P19013	SWISS-PROT:P19013 Tax_Id=9606 Gene_Symbol=KRT4 keratin 4	299	64442	26	15	10	6	6707	8	0	1	630.314	1258.61	2	1258.62	-0.0016	272	282	1	4.04	21	36	2.8	K	QLDTLGNDKGR	L	Acetyl (K); Deamidated (NQ)	0.30000000100.0
1	10	1::P19013	SWISS-PROT:P19013 Tax_Id=9606 Gene_Symbol=KRT4 keratin 4	299	64442	26	15	10	6	6938	1	0	0	639.358	1276.7	2	1276.7	-0.0012	504	514	0	62.75	27	33	1.7e-05	K	LALDIEIATYR	K
1	10	1::P19013	SWISS-PROT:P19013 Tax_Id=9606 Gene_Symbol=KRT4 keratin 4	299	64442	26	15	10	6	6939	1	0	0	426.575	1276.7	3	1276.7	-0.0008	504	514	0	30.33	23	32	0.0096	K	LALDIEIATYR	K
1	10	1::P19013	SWISS-PROT:P19013 Tax_Id=9606 Gene_Symbol=KRT4 keratin 4	299	64442	26	15	10	6	6940	1	0	0	426.575	1276.7	3	1276.7	0.0011	504	514	0	26.89	22	32	0.017	K	LALDIEIATYR	K
1	10	1::P19013	SWISS-PROT:P19013 Tax_Id=9606 Gene_Symbol=KRT4 keratin 4	299	64442	26	15	10	6	6941	1	0	0	639.36	1276.7	2	1276.7	0.0019	504	514	0	58.07	26	32	3.2e-05	K	LALDIEIATYR	K
1	10	1::P19013	SWISS-PROT:P19013 Tax_Id=9606 Gene_Symbol=KRT4 keratin 4	299	64442	26	15	10	6	6942	1	0	0	639.361	1276.71	2	1276.7	0.0049	504	514	0	46.31	23	31	0.00026	K	LALDIEIATYR	K
1	10	1::P19013	SWISS-PROT:P19013 Tax_Id=9606 Gene_Symbol=KRT4 keratin 4	299	64442	26	15	10	6	7225	1	0	0	653.375	1304.74	2	1304.73	0.0023	504	514	0	37.36				K	LALDIEIATYR	K	Ethyl (E) [+28.03]	0.00000X00000.0
1	10	1::P19013	SWISS-PROT:P19013 Tax_Id=9606 Gene_Symbol=KRT4 keratin 4	299	64442	26	15	10	6	7930	1	0	0	679.373	1356.73	2	1356.72	0.0061	375	386	0	57.3	29	34	7.9e-05	R	NLDLDSIIAEVR	A
1	10	1::P19013	SWISS-PROT:P19013 Tax_Id=9606 Gene_Symbol=KRT4 keratin 4	299	64442	26	15	10	6	10549	1	0	1	565.306	1692.89	3	1692.91	-0.0138	257	270	0	3.67	16	35	0.89	K	NLEPLFETYLSVLR	K
1	10	1::P19013	SWISS-PROT:P19013 Tax_Id=9606 Gene_Symbol=KRT4 keratin 4	299	64442	26	15	10	6	11195	1	0	1	607.988	1820.94	3	1820.94	0.0048	408	423	0	4.83	13	36	0.35	K	VQQLQISVDQHGDNLK	N
1	10	1::P19013	SWISS-PROT:P19013 Tax_Id=9606 Gene_Symbol=KRT4 keratin 4	299	64442	26	15	10	6	11708	1	0	1	652.029	1953.07	3	1953.06	0.001	475	491	2	24.47	14	32	0.0051	K	RVELEAALQQAKEELAR	M
1	10	1::P19013	SWISS-PROT:P19013 Tax_Id=9606 Gene_Symbol=KRT4 keratin 4	299	64442	26	15	10	6	13618	7	0	1	1024.14	3069.4	3	3069.39	0.0133	348	374	0	45.8				K	VLYDAELSQMQTHVSDTSVVLSMDNNR	N	2 Deamidated (NQ); Oxidation (M)	0.000000003030000000000040000.0
1	10	1::P19013	SWISS-PROT:P19013 Tax_Id=9606 Gene_Symbol=KRT4 keratin 4	299	64442	26	15	10	6	13619	2	0	1	768.359	3069.41	4	3069.39	0.015	348	374	0	25.38	40	42	1.5	K	VLYDAELSQMQTHVSDTSVVLSMDNNR	N	2 Deamidated (NQ); Oxidation (M)	0.000000003030000000000040000.0
1	10	1::P19013	SWISS-PROT:P19013 Tax_Id=9606 Gene_Symbol=KRT4 keratin 4	299	64442	26	15	10	6	13620	2	0	1	768.359	3069.41	4	3069.39	0.0153	348	374	0	27.87		42	1.3	K	VLYDAELSQMQTHVSDTSVVLSMDNNR	N	2 Deamidated (NQ); Oxidation (M)	0.000000003030000000000040000.0
1	10	1::P19013	SWISS-PROT:P19013 Tax_Id=9606 Gene_Symbol=KRT4 keratin 4	299	64442	26	15	10	6	13621	4	0	1	1024.14	3069.41	3	3069.39	0.0161	348	374	0	47.35		41	0.015	K	VLYDAELSQMQTHVSDTSVVLSMDNNR	N	2 Deamidated (NQ); Oxidation (M)	0.000000003030000000000040000.0
1	10	1::P19013	SWISS-PROT:P19013 Tax_Id=9606 Gene_Symbol=KRT4 keratin 4	299	64442	26	15	10	6	13622	9	0	1	1024.14	3069.41	3	3069.39	0.0164	348	374	0	35.69				K	VLYDAELSQMQTHVSDTSVVLSMDNNR	N	2 Deamidated (NQ); Oxidation (M)	0.000000003030000000000040000.0
1	10	1::P19013	SWISS-PROT:P19013 Tax_Id=9606 Gene_Symbol=KRT4 keratin 4	299	64442	26	15	10	6	13623	14	0	1	1024.14	3069.41	3	3069.39	0.0171	348	374	0	34.25				K	VLYDAELSQMQTHVSDTSVVLSMDNNR	N	2 Deamidated (NQ); Oxidation (M)	0.000000003030000000000040000.0
1	10	1::P19013	SWISS-PROT:P19013 Tax_Id=9606 Gene_Symbol=KRT4 keratin 4	299	64442	26	15	10	6	13691	2	0	1	1050.8	3149.37	3	3149.36	0.0081	348	374	0	7.78	21	42	1.2	K	VLYDAELSQMQTHVSDTSVVLSMDNNR	N	2 Deamidated (NQ); Oxidation (M); Phospho (ST)	0.000000003030000005000040000.0
1	11	3::g33890.t1	g33890.t1	260	49802	19	13	5	4	619	1	0	0	414.219	826.423	2	826.423	0.0003	100	106	0	36.18	15	30	0.00044	R	FASFIDK	V
1	11	3::g33890.t1	g33890.t1	260	49802	19	13	5	4	620	1	0	0	414.219	826.424	2	826.423	0.0013	100	106	0	39.48	16	30	0.00024	R	FASFIDK	V
1	11	3::g33890.t1	g33890.t1	260	49802	19	13	5	4	621	1	0	0	414.219	826.424	2	826.423	0.0016	100	106	0	7.62	13	30	0.19	R	FASFIDK	V
1	11	3::g33890.t1	g33890.t1	260	49802	19	13	5	4	1343	1	0	0	453.738	905.461	2	905.461	0.0007	109	115	0	6.21	15	33	0.38	R	FLEQQNK	M
1	11	3::g33890.t1	g33890.t1	260	49802	19	13	5	4	3902	1	0	0	541.803	1081.59	2	1081.59	0.0002	100	108	1	54.4		31	0.00026	R	FASFIDKVR	F
1	11	3::g33890.t1	g33890.t1	260	49802	19	13	5	4	3903	1	0	0	361.538	1081.59	3	1081.59	0.0002	100	108	1	17.03	20	31	0.1	R	FASFIDKVR	F
1	11	3::g33890.t1	g33890.t1	260	49802	19	13	5	4	3904	1	0	0	541.804	1081.59	2	1081.59	0.0011	100	108	1	17.72	21	31	0.13	R	FASFIDKVR	F
1	11	3::g33890.t1	g33890.t1	260	49802	19	13	5	4	3905	1	0	0	361.538	1081.59	3	1081.59	0.0015	100	108	1	28.55	25	31	0.026	R	FASFIDKVR	F
1	11	3::g33890.t1	g33890.t1	260	49802	19	13	5	4	3906	1	0	0	541.804	1081.59	2	1081.59	0.002	100	108	1	52.74	31	31	0.0004	R	FASFIDKVR	F
1	11	3::g33890.t1	g33890.t1	260	49802	19	13	5	4	3907	1	0	0	361.539	1081.6	3	1081.59	0.004	100	108	1	30.94	22	31	0.0074	R	FASFIDKVR	F
1	11	3::g33890.t1	g33890.t1	260	49802	19	13	5	4	3908	1	0	0	541.806	1081.6	2	1081.59	0.0044	100	108	1	46.04	27	31	0.00076	R	FASFIDKVR	F
1	11	3::g33890.t1	g33890.t1	260	49802	19	13	5	4	6938	1	0	0	639.358	1276.7	2	1276.7	-0.0012	422	432	0	62.75	27	33	1.7e-05	K	LALDIEIATYR	K
1	11	3::g33890.t1	g33890.t1	260	49802	19	13	5	4	6939	1	0	0	426.575	1276.7	3	1276.7	-0.0008	422	432	0	30.33	23	32	0.0096	K	LALDIEIATYR	K
1	11	3::g33890.t1	g33890.t1	260	49802	19	13	5	4	6940	1	0	0	426.575	1276.7	3	1276.7	0.0011	422	432	0	26.89	22	32	0.017	K	LALDIEIATYR	K
1	11	3::g33890.t1	g33890.t1	260	49802	19	13	5	4	6941	1	0	0	639.36	1276.7	2	1276.7	0.0019	422	432	0	58.07	26	32	3.2e-05	K	LALDIEIATYR	K
1	11	3::g33890.t1	g33890.t1	260	49802	19	13	5	4	6942	1	0	0	639.361	1276.71	2	1276.7	0.0049	422	432	0	46.31	23	31	0.00026	K	LALDIEIATYR	K
1	11	3::g33890.t1	g33890.t1	260	49802	19	13	5	4	7225	1	0	0	653.375	1304.74	2	1304.73	0.0023	422	432	0	37.36				K	LALDIEIATYR	K	Ethyl (E) [+28.03]	0.00000X00000.0
1	11	3::g33890.t1	g33890.t1	260	49802	19	13	5	4	10157	1	0	1	540.285	1617.83	3	1617.85	-0.0129	95	108	2	51.66				K	SLNNRFASFIDKVR	F	2 Deamidated (NQ); Phe->Pro (F) [-50.02]	0.00330X00000000.0
1	11	3::g33890.t1	g33890.t1	260	49802	19	13	5	4	10423	1	0	1	556.963	1667.87	3	1667.86	0.0051	95	108	2	25.85	14	36	0.0038	K	SLNNRFASFIDKVR	F	2 Deamidated (NQ)	0.00330000000000.0
1	12	1::Q7RTT2	TREMBL:Q7RTT2 Tax_Id=9606 Gene_Symbol=KRT78 Keratin-78	230	57728	27	9	10	5	1343	1	0	0	453.738	905.461	2	905.461	0.0007	131	137	0	6.21	15	33	0.38	R	FLEQQNK	V
1	12	1::Q7RTT2	TREMBL:Q7RTT2 Tax_Id=9606 Gene_Symbol=KRT78 Keratin-78	230	57728	27	9	10	5	2530	1	0	0	503.238	1004.46	2	1004.46	0.0015	417	424	0	3.39	13	34	0.48	R	LLEGEECR	M
1	12	1::Q7RTT2	TREMBL:Q7RTT2 Tax_Id=9606 Gene_Symbol=KRT78 Keratin-78	230	57728	27	9	10	5	2627	1	0	1	508.275	1014.54	2	1014.53	0.0014	376	384	0	6.56	13	35	0.24	K	VDELEAALR	M
1	12	1::Q7RTT2	TREMBL:Q7RTT2 Tax_Id=9606 Gene_Symbol=KRT78 Keratin-78	230	57728	27	9	10	5	6958	1	0	1	640.349	1278.68	2	1278.68	0.0022	405	415	0	37.82	28	33	0.0056	K	LSLDVEIATYR	R
1	12	1::Q7RTT2	TREMBL:Q7RTT2 Tax_Id=9606 Gene_Symbol=KRT78 Keratin-78	230	57728	27	9	10	5	7781	5	0	1	672.368	1342.72	2	1342.72	-0.0032	98	108	0	1.11	24	35	9.8	K	IEIDPQFQVVR	T
1	12	1::Q7RTT2	TREMBL:Q7RTT2 Tax_Id=9606 Gene_Symbol=KRT78 Keratin-78	230	57728	27	9	10	5	8145	1	0	1	692.35	1382.68	2	1382.67	0.0131	117	128	0	83.46				R	TLNNQFASFIDK	V	Deamidated (NQ); ISD_z+2_ion (N-term) [-15.01]	X.003000000000.0
1	12	1::Q7RTT2	TREMBL:Q7RTT2 Tax_Id=9606 Gene_Symbol=KRT78 Keratin-78	230	57728	27	9	10	5	8809	1	0	1	721.881	1441.75	2	1441.75	0.0026	275	286	0	47.46	15	35	3.5e-05	R	YLDFSSIITEVR	A
1	12	1::Q7RTT2	TREMBL:Q7RTT2 Tax_Id=9606 Gene_Symbol=KRT78 Keratin-78	230	57728	27	9	10	5	9213	1	0	0	738.907	1475.8	2	1475.8	0.0012	131	142	1	6.47	16	33	0.49	R	FLEQQNKVLETK	W
1	12	1::Q7RTT2	TREMBL:Q7RTT2 Tax_Id=9606 Gene_Symbol=KRT78 Keratin-78	230	57728	27	9	10	5	9214	1	0	0	738.907	1475.8	2	1475.8	0.0012	131	142	1	67.01	20	33	1e-06	R	FLEQQNKVLETK	W
1	12	1::Q7RTT2	TREMBL:Q7RTT2 Tax_Id=9606 Gene_Symbol=KRT78 Keratin-78	230	57728	27	9	10	5	9215	1	0	0	738.907	1475.8	2	1475.8	0.0018	131	142	1	17.13	17	33	0.058	R	FLEQQNKVLETK	W
1	12	1::Q7RTT2	TREMBL:Q7RTT2 Tax_Id=9606 Gene_Symbol=KRT78 Keratin-78	230	57728	27	9	10	5	9216	1	0	0	492.941	1475.8	3	1475.8	0.0026	131	142	1	53.32	17	33	1.3e-05	R	FLEQQNKVLETK	W
1	12	1::Q7RTT2	TREMBL:Q7RTT2 Tax_Id=9606 Gene_Symbol=KRT78 Keratin-78	230	57728	27	9	10	5	9217	1	0	0	492.941	1475.8	3	1475.8	0.0028	131	142	1	53.51	18	33	1.5e-05	R	FLEQQNKVLETK	W
1	12	1::Q7RTT2	TREMBL:Q7RTT2 Tax_Id=9606 Gene_Symbol=KRT78 Keratin-78	230	57728	27	9	10	5	9218	1	0	0	492.941	1475.8	3	1475.8	0.0034	131	142	1	10.4	13	33	0.11	R	FLEQQNKVLETK	W
1	12	1::Q7RTT2	TREMBL:Q7RTT2 Tax_Id=9606 Gene_Symbol=KRT78 Keratin-78	230	57728	27	9	10	5	9228	1	0	0	493.269	1476.79	3	1476.78	0.0031	131	142	1	3.79	13	34	0.47	R	FLEQQNKVLETK	W	Deamidated (NQ)	0.000030000000.0
1	12	1::Q7RTT2	TREMBL:Q7RTT2 Tax_Id=9606 Gene_Symbol=KRT78 Keratin-78	230	57728	27	9	10	5	9229	1	0	0	493.269	1476.79	3	1476.78	0.0038	131	142	1	2.6	13	34	0.57	R	FLEQQNKVLETK	W	Deamidated (NQ)	0.000003000000.0
1	12	1::Q7RTT2	TREMBL:Q7RTT2 Tax_Id=9606 Gene_Symbol=KRT78 Keratin-78	230	57728	27	9	10	5	9230	1	0	0	493.271	1476.79	3	1476.78	0.0072	131	142	1	6.66	14	34	0.34	R	FLEQQNKVLETK	W	Deamidated (NQ)	0.000003000000.0
1	12	1::Q7RTT2	TREMBL:Q7RTT2 Tax_Id=9606 Gene_Symbol=KRT78 Keratin-78	230	57728	27	9	10	5	9235	1	0	1	493.607	1477.8	3	1477.8	-0.0006	328	339	0	11.06	13	33	0.092	K	VQISQLHQEIQR	L
1	12	1::Q7RTT2	TREMBL:Q7RTT2 Tax_Id=9606 Gene_Symbol=KRT78 Keratin-78	230	57728	27	9	10	5	9236	1	0	1	739.908	1477.8	2	1477.8	0.0011	328	339	0	19.78	17	33	0.027	K	VQISQLHQEIQR	L
1	12	1::Q7RTT2	TREMBL:Q7RTT2 Tax_Id=9606 Gene_Symbol=KRT78 Keratin-78	230	57728	27	9	10	5	9237	1	0	1	493.608	1477.8	3	1477.8	0.0024	328	339	0	31.89	14	33	0.001	K	VQISQLHQEIQR	L
1	12	1::Q7RTT2	TREMBL:Q7RTT2 Tax_Id=9606 Gene_Symbol=KRT78 Keratin-78	230	57728	27	9	10	5	9266	1	0	1	741.338	1480.66	2	1480.67	-0.0064	117	128	0	37.87				R	TLNNQFASFIDK	V	Deamidated (NQ); Phospho (ST); Label:2H(3) (L) [+3.02]	0.5X3000000000.0
1	12	1::Q7RTT2	TREMBL:Q7RTT2 Tax_Id=9606 Gene_Symbol=KRT78 Keratin-78	230	57728	27	9	10	5	10253	1	0	1	819.428	1636.84	2	1636.86	-0.0149	117	130	1	42.39				R	TLNNQFASFIDKVR	F	ISD_z+2_ion (N-term) [-15.01]	X.00000000000000.0
1	12	1::Q7RTT2	TREMBL:Q7RTT2 Tax_Id=9606 Gene_Symbol=KRT78 Keratin-78	230	57728	27	9	10	5	10259	1	0	1	819.932	1637.85	2	1637.84	0.0077	117	130	1	91.16				R	TLNNQFASFIDKVR	F	Deamidated (NQ); ISD_z+2_ion (N-term) [-15.01]	X.00300000000000.0
1	12	1::Q7RTT2	TREMBL:Q7RTT2 Tax_Id=9606 Gene_Symbol=KRT78 Keratin-78	230	57728	27	9	10	5	10350	1	0	1	551.631	1651.87	3	1651.87	0.0028	117	130	1	45.61	15	34	5.3e-05	R	TLNNQFASFIDKVR	F
1	12	1::Q7RTT2	TREMBL:Q7RTT2 Tax_Id=9606 Gene_Symbol=KRT78 Keratin-78	230	57728	27	9	10	5	10353	1	0	1	551.644	1651.91	3	1651.89	0.0156	117	130	1	36.37				R	TLNNQFASFIDKVR	F	Deamidated (NQ); Asn->Xle (N) [-0.96]	0.000X3000000000.0
1	12	1::Q7RTT2	TREMBL:Q7RTT2 Tax_Id=9606 Gene_Symbol=KRT78 Keratin-78	230	57728	27	9	10	5	10789	1	0	1	868.919	1735.82	2	1735.84	-0.014	117	130	1	69.03				R	TLNNQFASFIDKVR	F	Deamidated (NQ); Phospho (ST); Label:2H(3) (L) [+3.02]	0.5X030000000000.0
1	12	1::Q7RTT2	TREMBL:Q7RTT2 Tax_Id=9606 Gene_Symbol=KRT78 Keratin-78	230	57728	27	9	10	5	11447	1	0	1	628.668	1882.98	3	1883	-0.0182	117	130	1	46.25				R	TLNNQFASFIDKVR	F	2 Deamidated (NQ); TMT6plex (N-term) [+229.16]	X.00033000000000.0
1	12	1::Q7RTT2	TREMBL:Q7RTT2 Tax_Id=9606 Gene_Symbol=KRT78 Keratin-78	230	57728	27	9	10	5	11808	1	0	1	668.035	2001.08	3	2001.09	-0.009	117	130	1	47.7				R	TLNNQFASFIDKVR	F	Deamidated (NQ); ESP:2H(10) (N-term) [+348.24]	X.00030000000000.0
1	13	1::Q6KB66-1	SWISS-PROT:Q6KB66-1 Tax_Id=9606 Gene_Symbol=KRT80 Isoform 1 of Keratin, type II cytoskeletal 80	140	51007	11	8	6	4	2640	1	0	1	508.773	1015.53	2	1015.53	0.0012	297	305	0	18.62	21	35	0.088	R	SEIADLNVR	I
1	13	1::Q6KB66-1	SWISS-PROT:Q6KB66-1 Tax_Id=9606 Gene_Symbol=KRT80 Isoform 1 of Keratin, type II cytoskeletal 80	140	51007	11	8	6	4	5144	1	0	1	577.77	1153.53	2	1153.53	0.0015	266	275	0	17.69	14	36	0.025	R	SLEEAEAYSR	S
1	13	1::Q6KB66-1	SWISS-PROT:Q6KB66-1 Tax_Id=9606 Gene_Symbol=KRT80 Isoform 1 of Keratin, type II cytoskeletal 80	140	51007	11	8	6	4	6938	1	0	0	639.358	1276.7	2	1276.7	-0.0012	374	384	0	62.75	27	33	1.7e-05	K	LALDIEIATYR	K
1	13	1::Q6KB66-1	SWISS-PROT:Q6KB66-1 Tax_Id=9606 Gene_Symbol=KRT80 Isoform 1 of Keratin, type II cytoskeletal 80	140	51007	11	8	6	4	6939	1	0	0	426.575	1276.7	3	1276.7	-0.0008	374	384	0	30.33	23	32	0.0096	K	LALDIEIATYR	K
1	13	1::Q6KB66-1	SWISS-PROT:Q6KB66-1 Tax_Id=9606 Gene_Symbol=KRT80 Isoform 1 of Keratin, type II cytoskeletal 80	140	51007	11	8	6	4	6940	1	0	0	426.575	1276.7	3	1276.7	0.0011	374	384	0	26.89	22	32	0.017	K	LALDIEIATYR	K
1	13	1::Q6KB66-1	SWISS-PROT:Q6KB66-1 Tax_Id=9606 Gene_Symbol=KRT80 Isoform 1 of Keratin, type II cytoskeletal 80	140	51007	11	8	6	4	6941	1	0	0	639.36	1276.7	2	1276.7	0.0019	374	384	0	58.07	26	32	3.2e-05	K	LALDIEIATYR	K
1	13	1::Q6KB66-1	SWISS-PROT:Q6KB66-1 Tax_Id=9606 Gene_Symbol=KRT80 Isoform 1 of Keratin, type II cytoskeletal 80	140	51007	11	8	6	4	6942	1	0	0	639.361	1276.71	2	1276.7	0.0049	374	384	0	46.31	23	31	0.00026	K	LALDIEIATYR	K
1	13	1::Q6KB66-1	SWISS-PROT:Q6KB66-1 Tax_Id=9606 Gene_Symbol=KRT80 Isoform 1 of Keratin, type II cytoskeletal 80	140	51007	11	8	6	4	7019	1	0	1	642.372	1282.73	2	1282.72	0.0048	345	356	0	17.03	14	30	0.025	K	LAQLEAALQQAK	Q
1	13	1::Q6KB66-1	SWISS-PROT:Q6KB66-1 Tax_Id=9606 Gene_Symbol=KRT80 Isoform 1 of Keratin, type II cytoskeletal 80	140	51007	11	8	6	4	7225	1	0	0	653.375	1304.74	2	1304.73	0.0023	374	384	0	37.36				K	LALDIEIATYR	K	Ethyl (E) [+28.03]	0.00000X00000.0
1	13	1::Q6KB66-1	SWISS-PROT:Q6KB66-1 Tax_Id=9606 Gene_Symbol=KRT80 Isoform 1 of Keratin, type II cytoskeletal 80	140	51007	11	8	6	4	9088	1	0	1	732.448	1462.88	2	1462.88	0.0048	58	71	0	24	14	22	0.0056	K	VTVNPGLLVPLDVK	L
1	13	1::Q6KB66-1	SWISS-PROT:Q6KB66-1 Tax_Id=9606 Gene_Symbol=KRT80 Isoform 1 of Keratin, type II cytoskeletal 80	140	51007	11	8	6	4	13182	1	0	1	852.81	2555.41	3	2555.38	0.0246	365	384	2	43.89				R	KYQELMNVKLALDIEIATYR	K	Deamidated (NQ); iTRAQ4plex114 (Y) [+144.11]	0.0X000030000000000000.0
1		1::P04264	SWISS-PROT:P04264 Tax_Id=9606 Gene_Symbol=KRT1 Keratin, type II cytoskeletal 1	6203	66149	366	210	54	46	33	1	0	0	352.695	703.376	2	703.375	0.0007	252	257	0	0.77	13	32	0.84	R	LDSELK	N
1		1::P04264	SWISS-PROT:P04264 Tax_Id=9606 Gene_Symbol=KRT1 Keratin, type II cytoskeletal 1	6203	66149	366	210	54	46	635	1	0	1	416.749	831.483	2	831.481	0.0014	75	82	0	23.89		30	0.25	K	SISISVAR	G
1		1::P04264	SWISS-PROT:P04264 Tax_Id=9606 Gene_Symbol=KRT1 Keratin, type II cytoskeletal 1	6203	66149	366	210	54	46	636	1	0	1	416.749	831.484	2	831.481	0.0021	75	82	0	40.09		29	0.0041	K	SISISVAR	G
1		1::P04264	SWISS-PROT:P04264 Tax_Id=9606 Gene_Symbol=KRT1 Keratin, type II cytoskeletal 1	6203	66149	366	210	54	46	637	1	0	1	416.75	831.484	2	831.481	0.003	75	82	0	33.13		29	0.022	K	SISISVAR	G
1		1::P04264	SWISS-PROT:P04264 Tax_Id=9606 Gene_Symbol=KRT1 Keratin, type II cytoskeletal 1	6203	66149	366	210	54	46	638	1	0	1	416.75	831.485	2	831.481	0.0033	75	82	0	22.22		29	0.27	K	SISISVAR	G
1		1::P04264	SWISS-PROT:P04264 Tax_Id=9606 Gene_Symbol=KRT1 Keratin, type II cytoskeletal 1	6203	66149	366	210	54	46	1006	1	0	1	437.753	873.491	2	873.492	-0.0004	66	74	0	30.42	15	33	0.0016	R	SLVNLGGSK	S
1		1::P04264	SWISS-PROT:P04264 Tax_Id=9606 Gene_Symbol=KRT1 Keratin, type II cytoskeletal 1	6203	66149	366	210	54	46	1007	1	0	1	437.753	873.492	2	873.492	0.0005	66	74	0	8.02	13	33	0.18	R	SLVNLGGSK	S
1		1::P04264	SWISS-PROT:P04264 Tax_Id=9606 Gene_Symbol=KRT1 Keratin, type II cytoskeletal 1	6203	66149	366	210	54	46	1008	1	0	1	437.754	873.493	2	873.492	0.0008	66	74	0	37.06	17	33	0.00053	R	SLVNLGGSK	S
1		1::P04264	SWISS-PROT:P04264 Tax_Id=9606 Gene_Symbol=KRT1 Keratin, type II cytoskeletal 1	6203	66149	366	210	54	46	1009	1	0	1	437.754	873.493	2	873.492	0.001	66	74	0	33.65	16	33	0.0009	R	SLVNLGGSK	S
1		1::P04264	SWISS-PROT:P04264 Tax_Id=9606 Gene_Symbol=KRT1 Keratin, type II cytoskeletal 1	6203	66149	366	210	54	46	1010	1	0	1	437.754	873.493	2	873.492	0.0012	66	74	0	28.48	15	33	0.0025	R	SLVNLGGSK	S
1		1::P04264	SWISS-PROT:P04264 Tax_Id=9606 Gene_Symbol=KRT1 Keratin, type II cytoskeletal 1	6203	66149	366	210	54	46	1016	1	0	1	438.246	874.478	2	874.476	0.0019	66	74	0	10.55	13	33	0.1	R	SLVNLGGSK	S	Deamidated (NQ)	0.000300000.0
1		1::P04264	SWISS-PROT:P04264 Tax_Id=9606 Gene_Symbol=KRT1 Keratin, type II cytoskeletal 1	6203	66149	366	210	54	46	1017	1	0	1	438.246	874.478	2	874.476	0.002	66	74	0	5.94	13	33	0.28	R	SLVNLGGSK	S	Deamidated (NQ)	0.000300000.0
1		1::P04264	SWISS-PROT:P04264 Tax_Id=9606 Gene_Symbol=KRT1 Keratin, type II cytoskeletal 1	6203	66149	366	210	54	46	1018	1	0	1	438.246	874.478	2	874.476	0.0023	66	74	0	5.58	13	31	0.3	R	SLVNLGGSK	S	Deamidated (NQ)	0.000300000.0
1		1::P04264	SWISS-PROT:P04264 Tax_Id=9606 Gene_Symbol=KRT1 Keratin, type II cytoskeletal 1	6203	66149	366	210	54	46	2122	1	0	0	487.269	972.524	2	972.524	-0.0004	396	403	0	43.89		35	0.0069	K	IEISELNR	V
1		1::P04264	SWISS-PROT:P04264 Tax_Id=9606 Gene_Symbol=KRT1 Keratin, type II cytoskeletal 1	6203	66149	366	210	54	46	2123	1	0	0	487.269	972.524	2	972.524	-0.0002	396	403	0	43.11		35	0.0082	K	IEISELNR	V
1		1::P04264	SWISS-PROT:P04264 Tax_Id=9606 Gene_Symbol=KRT1 Keratin, type II cytoskeletal 1	6203	66149	366	210	54	46	2124	1	0	0	487.269	972.524	2	972.524	0.0005	396	403	0	20.71	32	34	0.81	K	IEISELNR	V
1		1::P04264	SWISS-PROT:P04264 Tax_Id=9606 Gene_Symbol=KRT1 Keratin, type II cytoskeletal 1	6203	66149	366	210	54	46	2125	1	0	0	487.27	972.525	2	972.524	0.001	396	403	0	5.86	17	34	0.78	K	IEISELNR	V
1		1::P04264	SWISS-PROT:P04264 Tax_Id=9606 Gene_Symbol=KRT1 Keratin, type II cytoskeletal 1	6203	66149	366	210	54	46	2898	1	0	0	517.262	1032.51	2	1032.51	0.0008	484	492	0	38.5	32	34	0.012	R	TLLEGEESR	M
1		1::P04264	SWISS-PROT:P04264 Tax_Id=9606 Gene_Symbol=KRT1 Keratin, type II cytoskeletal 1	6203	66149	366	210	54	46	2899	1	0	0	517.262	1032.51	2	1032.51	0.001	484	492	0	34.31	30	35	0.023	R	TLLEGEESR	M
[truncated: 8,072 more rows]

## Sheet: 19183_07_SSOM_Trypsin
prot_hit_num	prot_family_member	prot_acc	prot_desc	prot_score	prot_mass	prot_matches	prot_matches_sig	prot_sequences	prot_sequences_sig	pep_query	pep_rank	pep_isbold	pep_isunique	pep_exp_mz	pep_exp_mr	pep_exp_z	pep_calc_mr	pep_delta	pep_start	pep_end	pep_miss	pep_score	pep_homol	pep_ident	pep_expect	pep_res_before	pep_seq	pep_res_after	pep_var_mod	pep_var_mod_pos
[truncated: 465 more rows]

[truncated: 2 more sheets: 19132_07_ISOM_GluC, 19134_07_SSOM_GluC]
