# Supplementary material for: First paleoproteome study of fossil fish otoliths and the pristine preservation of the biomineral crystal host
Source: Sci Rep. 2023 Mar 7;13:3822. doi: 10.1038/s41598-023-30537-8 (PMC9992438; doi:10.1038/s41598-023-30537-8)
Supplement: Supplementary file 7 — Supplementary Table 6. [file 41598_2023_30537_MOESM7_ESM.xlsx]

## Sheet: Modern
sample	enzyme	prot_hit_number	prot_acc	pep_start	pep_end	pep_seq	pep_var_mod
F019214_196_ISOM	trypsin	1	g24402.t1	194	200	LVVNGVR	Deamidated (NQ)
F019214_196_ISOM	trypsin	1	g24402.t1	194	200	LVVNGVR	Deamidated (NQ)
F019214_196_ISOM	trypsin	1	g24402.t1	192	200	AALVVNGVR	Deamidated (NQ)
F019214_196_ISOM	trypsin	1	g24402.t1	192	200	AALVVNGVR	Deamidated (NQ)
F019214_196_ISOM	trypsin	1	g24402.t1	192	200	AALVVNGVR	Deamidated (NQ)
F019214_196_ISOM	trypsin	1	g24402.t1	192	200	AALVVNGVR	Deamidated (NQ)
F019214_196_ISOM	trypsin	1	g24402.t1	192	200	AALVVNGVR	Deamidated (NQ)
F019214_196_ISOM	trypsin	1	g24402.t1	192	200	AALVVNGVR	Deamidated (NQ)
F019214_196_ISOM	trypsin	1	g24402.t1	192	200	AALVVNGVR	Deamidated (NQ)
F019214_196_ISOM	trypsin	1	g24402.t1	192	200	AALVVNGVR	Deamidated (NQ)
F019214_196_ISOM	trypsin	1	g24402.t1	192	200	AALVVNGVR	Deamidated (NQ)
F019214_196_ISOM	trypsin	1	g24402.t1	192	200	AALVVNGVR	Deamidated (NQ)
F019214_196_ISOM	trypsin	1	g24402.t1	192	200	AALVVNGVR	Deamidated (NQ)
F019214_196_ISOM	trypsin	1	g24402.t1	192	200	AALVVNGVR	Deamidated (NQ)
F019214_196_ISOM	trypsin	1	g24402.t1	192	200	AALVVNGVR	Deamidated (NQ)
F019214_196_ISOM	trypsin	1	g24402.t1	192	200	AALVVNGVR	Deamidated (NQ)
F019214_196_ISOM	trypsin	1	g24402.t1	192	200	AALVVNGVR	Deamidated (NQ)
F019214_196_ISOM	trypsin	1	g24402.t1	192	200	AALVVNGVR	Deamidated (NQ)
F019214_196_ISOM	trypsin	1	g24402.t1	192	200	AALVVNGVR	Deamidated (NQ)
F019214_196_ISOM	trypsin	1	g24402.t1	192	200	AALVVNGVR	Deamidated (NQ)
F019214_196_ISOM	trypsin	1	g24402.t1	192	200	AALVVNGVR	Deamidated (NQ)
F019214_196_ISOM	trypsin	1	g24402.t1	192	200	AALVVNGVR	Deamidated (NQ)
F019214_196_ISOM	trypsin	1	g24402.t1	192	200	AALVVNGVR	Deamidated (NQ)
F019214_196_ISOM	trypsin	1	g24402.t1	192	200	AALVVNGVR	Deamidated (NQ)
F019214_196_ISOM	trypsin	1	g24402.t1	192	200	AALVVNGVR	Deamidated (NQ)
F019214_196_ISOM	trypsin	1	g24402.t1	192	200	AALVVNGVR	Deamidated (NQ)
F019214_196_ISOM	trypsin	1	g24402.t1	192	200	AALVVNGVR	Deamidated (NQ)
F019214_196_ISOM	trypsin	1	g24402.t1	192	200	AALVVNGVR	Deamidated (NQ)
F019214_196_ISOM	trypsin	1	g24402.t1	192	200	AALVVNGVR	Deamidated (NQ)
F019214_196_ISOM	trypsin	1	g24402.t1	192	200	AALVVNGVR	Deamidated (NQ)
F019214_196_ISOM	trypsin	1	g24402.t1	192	200	AALVVNGVR	Deamidated (NQ)
F019214_196_ISOM	trypsin	1	g24402.t1	192	200	AALVVNGVR	Deamidated (NQ)
F019214_196_ISOM	trypsin	1	g24402.t1	192	200	AALVVNGVR	Deamidated (NQ)
F019214_196_ISOM	trypsin	1	g24402.t1	192	200	AALVVNGVR	Deamidated (NQ)
F019214_196_ISOM	trypsin	1	g24402.t1	192	200	AALVVNGVR	Deamidated (NQ)
F019214_196_ISOM	trypsin	1	g24402.t1	192	200	AALVVNGVR	Deamidated (NQ)
F019214_196_ISOM	trypsin	1	g24402.t1	192	200	AALVVNGVR	Deamidated (NQ)
F019214_196_ISOM	trypsin	1	g24402.t1	192	200	AALVVNGVR	Deamidated (NQ)
F019214_196_ISOM	trypsin	1	g24402.t1	192	200	AALVVNGVR	Deamidated (NQ)
F019214_196_ISOM	trypsin	1	g24402.t1	192	200	AALVVNGVR	Deamidated (NQ)
F019214_196_ISOM	trypsin	1	g24402.t1	192	200	AALVVNGVR	Deamidated (NQ)
F019214_196_ISOM	trypsin	1	g24402.t1	192	200	AALVVNGVR	Deamidated (NQ)
F019214_196_ISOM	trypsin	1	g24402.t1	192	200	AALVVNGVR	Deamidated (NQ)
F019214_196_ISOM	trypsin	1	g24402.t1	192	200	AALVVNGVR	Deamidated (NQ)
F019214_196_ISOM	trypsin	1	g24402.t1	192	200	AALVVNGVR	Deamidated (NQ)
F019214_196_ISOM	trypsin	1	g24402.t1	192	200	AALVVNGVR	Deamidated (NQ)
F019214_196_ISOM	trypsin	1	g24402.t1	192	200	AALVVNGVR	Deamidated (NQ)
F019214_196_ISOM	trypsin	1	g24402.t1	192	200	AALVVNGVR	Deamidated (NQ)
F019214_196_ISOM	trypsin	1	g24402.t1	192	200	AALVVNGVR	Deamidated (NQ)
F019214_196_ISOM	trypsin	1	g24402.t1	192	200	AALVVNGVR	Deamidated (NQ)
F019214_196_ISOM	trypsin	1	g24402.t1	192	200	AALVVNGVR	Deamidated (NQ)
F019214_196_ISOM	trypsin	1	g24402.t1	192	200	AALVVNGVR	Deamidated (NQ)
F019214_196_ISOM	trypsin	1	g24402.t1	192	200	AALVVNGVR	Deamidated (NQ)
F019214_196_ISOM	trypsin	1	g24402.t1	192	200	AALVVNGVR	Deamidated (NQ)
F019214_196_ISOM	trypsin	1	g24402.t1	192	200	AALVVNGVR	Deamidated (NQ)
F019214_196_ISOM	trypsin	1	g24402.t1	192	200	AALVVNGVR	Deamidated (NQ)
F019214_196_ISOM	trypsin	1	g24402.t1	192	200	AALVVNGVR	Deamidated (NQ)
F019214_196_ISOM	trypsin	1	g24402.t1	192	200	AALVVNGVR	Deamidated (NQ)
F019214_196_ISOM	trypsin	1	g24402.t1	192	200	AALVVNGVR	Deamidated (NQ)
F019214_196_ISOM	trypsin	1	g24402.t1	192	200	AALVVNGVR	Deamidated (NQ)
F019214_196_ISOM	trypsin	1	g24402.t1	192	200	AALVVNGVR	Deamidated (NQ)
F019214_196_ISOM	trypsin	1	g24402.t1	192	200	AALVVNGVR	Deamidated (NQ)
F019214_196_ISOM	trypsin	1	g24402.t1	192	200	AALVVNGVR	Deamidated (NQ)
F019214_196_ISOM	trypsin	1	g24402.t1	192	200	AALVVNGVR	Deamidated (NQ)
F019214_196_ISOM	trypsin	1	g24402.t1	192	200	AALVVNGVR	Deamidated (NQ)
F019214_196_ISOM	trypsin	1	g24402.t1	192	200	AALVVNGVR	Deamidated (NQ)
F019214_196_ISOM	trypsin	1	g24402.t1	192	200	AALVVNGVR	Deamidated (NQ)
F019214_196_ISOM	trypsin	1	g24402.t1	192	200	AALVVNGVR	Deamidated (NQ)
F019214_196_ISOM	trypsin	1	g24402.t1	192	200	AALVVNGVR	Deamidated (NQ)
F019214_196_ISOM	trypsin	1	g24402.t1	192	200	AALVVNGVR	Deamidated (NQ)
F019214_196_ISOM	trypsin	1	g24402.t1	192	200	AALVVNGVR	Deamidated (NQ)
F019214_196_ISOM	trypsin	1	g24402.t1	192	200	AALVVNGVR	Deamidated (NQ)
F019214_196_ISOM	trypsin	1	g24402.t1	192	200	AALVVNGVR	Deamidated (NQ)
F019214_196_ISOM	trypsin	1	g24402.t1	192	200	AALVVNGVR	Deamidated (NQ)
F019214_196_ISOM	trypsin	1	g24402.t1	192	200	AALVVNGVR	Deamidated (NQ)
F019214_196_ISOM	trypsin	1	g24402.t1	192	200	AALVVNGVR	Deamidated (NQ)
F019214_196_ISOM	trypsin	1	g24402.t1	192	200	AALVVNGVR	Deamidated (NQ)
F019214_196_ISOM	trypsin	1	g24402.t1	192	200	AALVVNGVR	Deamidated (NQ)
F019214_196_ISOM	trypsin	1	g24402.t1	192	200	AALVVNGVR	Deamidated (NQ)
F019214_196_ISOM	trypsin	1	g24402.t1	192	200	AALVVNGVR	Deamidated (NQ)
F019214_196_ISOM	trypsin	1	g24402.t1	192	200	AALVVNGVR	Deamidated (NQ)
F019214_196_ISOM	trypsin	1	g24402.t1	192	200	AALVVNGVR	Deamidated (NQ)
F019214_196_ISOM	trypsin	1	g24402.t1	192	200	AALVVNGVR	Deamidated (NQ)
F019214_196_ISOM	trypsin	1	g24402.t1	192	200	AALVVNGVR	Deamidated (NQ)
F019214_196_ISOM	trypsin	1	g24402.t1	192	200	AALVVNGVR	Deamidated (NQ)
F019214_196_ISOM	trypsin	1	g24402.t1	192	200	AALVVNGVR	Deamidated (NQ)
F019214_196_ISOM	trypsin	1	g24402.t1	192	200	AALVVNGVR	Deamidated (NQ)
F019214_196_ISOM	trypsin	1	g24402.t1	192	200	AALVVNGVR	Deamidated (NQ)
F019214_196_ISOM	trypsin	1	g24402.t1	192	200	AALVVNGVR	Deamidated (NQ)
F019214_196_ISOM	trypsin	1	g24402.t1	192	200	AALVVNGVR	Deamidated (NQ)
F019214_196_ISOM	trypsin	1	g24402.t1	192	200	AALVVNGVR	Deamidated (NQ)
F019214_196_ISOM	trypsin	1	g24402.t1	192	200	AALVVNGVR	Deamidated (NQ)
F019214_196_ISOM	trypsin	1	g24402.t1	192	200	AALVVNGVR	Deamidated (NQ)
F019214_196_ISOM	trypsin	1	g24402.t1	192	200	AALVVNGVR	Deamidated (NQ)
F019214_196_ISOM	trypsin	1	g24402.t1	192	200	AALVVNGVR	Deamidated (NQ)
F019214_196_ISOM	trypsin	1	g24402.t1	192	200	AALVVNGVR	Deamidated (NQ)
F019214_196_ISOM	trypsin	1	g24402.t1	192	200	AALVVNGVR	Deamidated (NQ)
F019214_196_ISOM	trypsin	1	g24402.t1	192	200	AALVVNGVR	Deamidated (NQ)
F019214_196_ISOM	trypsin	1	g24402.t1	192	200	AALVVNGVR	Deamidated (NQ)
F019214_196_ISOM	trypsin	1	g24402.t1	192	200	AALVVNGVR	Deamidated (NQ)
F019214_196_ISOM	trypsin	1	g24402.t1	192	200	AALVVNGVR	Deamidated (NQ); Ala->Pro (A) [+26.02]
F019214_196_ISOM	trypsin	1	g24402.t1	192	200	AALVVNGVR	Deamidated (NQ); Ala->Pro (A) [+26.02]
F019214_196_ISOM	trypsin	1	g24402.t1	192	200	AALVVNGVR	Deamidated (NQ); Ala->Pro (A) [+26.02]
F019214_196_ISOM	trypsin	1	g24402.t1	192	200	AALVVNGVR	Deamidated (NQ); Ethyl (C-term) [+28.03]
F019214_196_ISOM	trypsin	1	g24402.t1	192	200	AALVVNGVR	Deamidated (NQ); Ethyl (C-term) [+28.03]
F019214_196_ISOM	trypsin	1	g24402.t1	192	200	AALVVNGVR	Deamidated (NQ); Acetyl (N-term) [+42.01]
F019214_196_ISOM	trypsin	1	g24402.t1	192	200	AALVVNGVR	Deamidated (NQ); Carbamidomethyl (N-term) [+57.02]
F019214_196_ISOM	trypsin	1	g24402.t1	192	201	AALVVNGVRK	Deamidated (NQ)
F019214_196_ISOM	trypsin	1	g24402.t1	192	201	AALVVNGVRK	Deamidated (NQ)
F019214_196_ISOM	trypsin	1	g24402.t1	192	201	AALVVNGVRK	Deamidated (NQ)
F019214_196_ISOM	trypsin	1	g24402.t1	192	201	AALVVNGVRK	Deamidated (NQ)
F019214_196_ISOM	trypsin	1	g24402.t1	192	201	AALVVNGVRK	Deamidated (NQ)
F019214_196_ISOM	trypsin	1	g24402.t1	192	201	AALVVNGVRK	Deamidated (NQ)
F019214_196_ISOM	trypsin	1	g24402.t1	192	201	AALVVNGVRK	Deamidated (NQ)
F019214_196_ISOM	trypsin	1	g24402.t1	192	201	AALVVNGVRK	Deamidated (NQ)
F019214_196_ISOM	trypsin	1	g24402.t1	192	201	AALVVNGVRK	Deamidated (NQ)
F019214_196_ISOM	trypsin	1	g24402.t1	192	201	AALVVNGVRK	Deamidated (NQ)
F019214_196_ISOM	trypsin	1	g24402.t1	192	201	AALVVNGVRK	Deamidated (NQ)
F019214_196_ISOM	trypsin	1	g24402.t1	192	201	AALVVNGVRK	Deamidated (NQ)
F019214_196_ISOM	trypsin	1	g24402.t1	192	201	AALVVNGVRK	Deamidated (NQ)
F019214_196_ISOM	trypsin	1	g24402.t1	192	201	AALVVNGVRK	Deamidated (NQ)
F019214_196_ISOM	trypsin	1	g24402.t1	192	201	AALVVNGVRK	Deamidated (NQ)
F019214_196_ISOM	trypsin	1	g24402.t1	119	129	GAPGEDAPMVR	Oxidation (M)
F019214_196_ISOM	trypsin	1	g24402.t1	119	129	GAPGEDAPMVR	Oxidation (M)
F019214_196_ISOM	trypsin	1	g24402.t1	119	129	GAPGEDAPMVR	Oxidation (M)
F019214_196_ISOM	trypsin	1	g24402.t1	119	129	GAPGEDAPMVR	Oxidation (M)
F019214_196_ISOM	trypsin	1	g24402.t1	119	129	GAPGEDAPMVR	Oxidation (M)
F019214_196_ISOM	trypsin	1	g24402.t1	119	129	GAPGEDAPMVR	Oxidation (M)
F019214_196_ISOM	trypsin	1	g24402.t1	119	129	GAPGEDAPMVR	Oxidation (M)
F019214_196_ISOM	trypsin	1	g24402.t1	119	129	GAPGEDAPMVR	Oxidation (M)
F019214_196_ISOM	trypsin	1	g24402.t1	119	129	GAPGEDAPMVR	Oxidation (M)
F019214_196_ISOM	trypsin	1	g24402.t1	119	129	GAPGEDAPMVR	Oxidation (M)
F019214_196_ISOM	trypsin	1	g24402.t1	119	129	GAPGEDAPMVR	Oxidation (M)
F019214_196_ISOM	trypsin	1	g24402.t1	119	129	GAPGEDAPMVR	Oxidation (M)
F019214_196_ISOM	trypsin	1	g24402.t1	119	129	GAPGEDAPMVR	Oxidation (M)
F019214_196_ISOM	trypsin	1	g24402.t1	119	129	GAPGEDAPMVR	Oxidation (M)
F019214_196_ISOM	trypsin	1	g24402.t1	119	129	GAPGEDAPMVR	Oxidation (M)
F019214_196_ISOM	trypsin	1	g24402.t1	119	129	GAPGEDAPMVR	Oxidation (M); Oxidation:O(1) (ADEFHIKLMNPQRSTVWY) [+15.99]
F019214_196_ISOM	trypsin	1	g24402.t1	119	129	GAPGEDAPMVR	Oxidation (M); Oxidation:O(1) (ADEFHIKLMNPQRSTVWY) [+15.99]
F019214_196_ISOM	trypsin	1	g24402.t1	192	203	AALVVNGVRKVR	Deamidated (NQ)
F019214_196_ISOM	trypsin	1	g24402.t1	192	203	AALVVNGVRKVR	Deamidated (NQ)
F019214_196_ISOM	trypsin	1	g24402.t1	192	203	AALVVNGVRKVR	Deamidated (NQ)
F019214_196_ISOM	trypsin	1	g24402.t1	192	203	AALVVNGVRKVR	Deamidated (NQ)
F019214_196_ISOM	trypsin	1	g24402.t1	192	203	AALVVNGVRKVR	Deamidated (NQ)
F019214_196_ISOM	trypsin	1	g24402.t1	192	203	AALVVNGVRKVR	Deamidated (NQ)
F019214_196_ISOM	trypsin	1	g24402.t1	192	203	AALVVNGVRKVR	Deamidated (NQ)
F019214_196_ISOM	trypsin	1	g24402.t1	192	203	AALVVNGVRKVR	Deamidated (NQ)
F019214_196_ISOM	trypsin	1	g24402.t1	192	203	AALVVNGVRKVR	Deamidated (NQ)
F019214_196_ISOM	trypsin	1	g24402.t1	192	203	AALVVNGVRKVR	Deamidated (NQ)
F019214_196_ISOM	trypsin	1	g24402.t1	116	129	GPKGAPGEDAPMVR	Oxidation (M)
F019214_196_ISOM	trypsin	1	g24402.t1	116	129	GPKGAPGEDAPMVR	Oxidation (M); Lys->AminoadipicAcid (K) [+14.96]
F019214_196_ISOM	trypsin	1	g24402.t1	116	129	GPKGAPGEDAPMVR	Oxidation (M); Lys->AminoadipicAcid (K) [+14.96]
F019214_196_ISOM	trypsin	1	g24402.t1	116	129	GPKGAPGEDAPMVR	Oxidation (M); Lys->AminoadipicAcid (K) [+14.96]
F019214_196_ISOM	trypsin	1	g24402.t1	116	129	GPKGAPGEDAPMVR	Oxidation (M); Lys->Arg (K) [+28.01]
F019214_196_ISOM	trypsin	1	g24402.t1	116	129	GPKGAPGEDAPMVR	Oxidation (M); Carbamyl (N-term) [+43.01]
F019214_196_ISOM	trypsin	1	g24402.t1	204	216	TRDSLYGQDIDQA	Deamidated (NQ)
F019214_196_ISOM	trypsin	1	g24402.t1	187	200	NRPLRAALVVNGVR	Deamidated (NQ); Arg->Glu (R) [-27.06]
F019214_196_ISOM	trypsin	1	g24402.t1	187	200	NRPLRAALVVNGVR	Deamidated (NQ); Arg->Glu (R) [-27.06]
F019214_196_ISOM	trypsin	1	g24402.t1	187	200	NRPLRAALVVNGVR	Deamidated (NQ)
F019214_196_ISOM	trypsin	1	g24402.t1	187	200	NRPLRAALVVNGVR	Deamidated (NQ)
F019214_196_ISOM	trypsin	1	g24402.t1	187	200	NRPLRAALVVNGVR	Deamidated (NQ)
F019214_196_ISOM	trypsin	1	g24402.t1	187	200	NRPLRAALVVNGVR	2 Deamidated (NQ)
F019214_196_ISOM	trypsin	1	g24402.t1	187	200	NRPLRAALVVNGVR	2 Deamidated (NQ)
F019214_196_ISOM	trypsin	1	g24402.t1	187	200	NRPLRAALVVNGVR	Deamidated (NQ); Label:15N(1) (P) [+1.00]
F019214_196_ISOM	trypsin	1	g24402.t1	187	200	NRPLRAALVVNGVR	2 Deamidated (NQ)
F019214_196_ISOM	trypsin	1	g24402.t1	187	200	NRPLRAALVVNGVR	Deamidated (NQ); Label:15N(1) (P) [+1.00]
F019214_196_ISOM	trypsin	1	g24402.t1	187	200	NRPLRAALVVNGVR	Deamidated (NQ); Label:15N(1) (P) [+1.00]
F019214_196_ISOM	trypsin	1	g24402.t1	187	200	NRPLRAALVVNGVR	Deamidated (NQ); Label:15N(1) (P) [+1.00]
F019214_196_ISOM	trypsin	1	g24402.t1	116	129	GPKGAPGEDAPMVR	Oxidation (M); Galactosyl (K) [+178.05]
F019214_196_ISOM	trypsin	1	g24402.t1	116	129	GPKGAPGEDAPMVR	Oxidation (M); Galactosyl (K) [+178.05]
F019214_196_ISOM	trypsin	1	g24402.t1	116	129	GPKGAPGEDAPMVR	Oxidation (M); Galactosyl (K) [+178.05]
F019214_196_ISOM	trypsin	1	g24402.t1	116	129	GPKGAPGEDAPMVR	Oxidation (M); Galactosyl (K) [+178.05]
F019214_196_ISOM	trypsin	1	g24402.t1	27	44	GISGLEGPFGPPGAPGMR	Oxidation (M)
F019214_196_ISOM	trypsin	1	g24402.t1	27	44	GISGLEGPFGPPGAPGMR	Oxidation (M)
F019214_196_ISOM	trypsin	1	g24402.t1	27	44	GISGLEGPFGPPGAPGMR	Oxidation (M)
F019214_196_ISOM	trypsin	1	g24402.t1	27	44	GISGLEGPFGPPGAPGMR	Oxidation (M)
F019214_196_ISOM	trypsin	1	g24402.t1	27	44	GISGLEGPFGPPGAPGMR	Oxidation (M)
F019214_196_ISOM	trypsin	1	g24402.t1	27	44	GISGLEGPFGPPGAPGMR	Oxidation (M)
F019214_196_ISOM	trypsin	1	g24402.t1	27	44	GISGLEGPFGPPGAPGMR	Oxidation (M)
F019214_196_ISOM	trypsin	1	g24402.t1	27	44	GISGLEGPFGPPGAPGMR	Oxidation (M)
F019214_196_ISOM	trypsin	1	g24402.t1	27	44	GISGLEGPFGPPGAPGMR	Oxidation (M)
F019214_196_ISOM	trypsin	1	g24402.t1	27	44	GISGLEGPFGPPGAPGMR	Oxidation (M)
F019214_196_ISOM	trypsin	1	g24402.t1	27	44	GISGLEGPFGPPGAPGMR	Oxidation (M)
F019214_196_ISOM	trypsin	1	g24402.t1	27	44	GISGLEGPFGPPGAPGMR	Oxidation (M)
F019214_196_ISOM	trypsin	1	g24402.t1	27	44	GISGLEGPFGPPGAPGMR	Oxidation (M)
F019214_196_ISOM	trypsin	1	g24402.t1	27	44	GISGLEGPFGPPGAPGMR	Oxidation (M)
F019214_196_ISOM	trypsin	1	g24402.t1	27	44	GISGLEGPFGPPGAPGMR	Oxidation (M)
F019214_196_ISOM	trypsin	1	g24402.t1	27	44	GISGLEGPFGPPGAPGMR	Oxidation (M); Oxidation:O(1) (ADEFHIKLMNPQRSTVWY) [+15.99]
F019214_196_ISOM	trypsin	1	g24402.t1	27	44	GISGLEGPFGPPGAPGMR	Oxidation (M); Oxidation:O(1) (ADEFHIKLMNPQRSTVWY) [+15.99]
F019214_196_ISOM	trypsin	1	g24402.t1	27	44	GISGLEGPFGPPGAPGMR	Oxidation (M); Oxidation:O(1) (ADEFHIKLMNPQRSTVWY) [+15.99]
F019214_196_ISOM	trypsin	1	g24402.t1	27	44	GISGLEGPFGPPGAPGMR	Oxidation (M); Oxidation:O(1) (ADEFHIKLMNPQRSTVWY) [+15.99]
F019214_196_ISOM	trypsin	1	g24402.t1	27	44	GISGLEGPFGPPGAPGMR	Oxidation (M); Oxidation:O(1) (ADEFHIKLMNPQRSTVWY) [+15.99]
F019214_196_ISOM	trypsin	1	g24402.t1	27	44	GISGLEGPFGPPGAPGMR	Oxidation (M); Oxidation:O(1) (ADEFHIKLMNPQRSTVWY) [+15.99]
F019214_196_ISOM	trypsin	1	g24402.t1	27	44	GISGLEGPFGPPGAPGMR	Oxidation (M); Oxidation:O(1) (ADEFHIKLMNPQRSTVWY) [+15.99]
F019214_196_ISOM	trypsin	1	g24402.t1	27	44	GISGLEGPFGPPGAPGMR	Oxidation (M); Oxidation:O(1) (ADEFHIKLMNPQRSTVWY) [+15.99]
F019214_196_ISOM	trypsin	1	g24402.t1	27	44	GISGLEGPFGPPGAPGMR	Oxidation (M); Oxidation:O(1) (ADEFHIKLMNPQRSTVWY) [+15.99]
F019214_196_ISOM	trypsin	1	g24402.t1	27	44	GISGLEGPFGPPGAPGMR	Oxidation (M); Oxidation:O(1) (ADEFHIKLMNPQRSTVWY) [+15.99]
F019214_196_ISOM	trypsin	1	g24402.t1	27	44	GISGLEGPFGPPGAPGMR	Oxidation (M); Oxidation:O(1) (ADEFHIKLMNPQRSTVWY) [+15.99]
F019214_196_ISOM	trypsin	1	g24402.t1	27	44	GISGLEGPFGPPGAPGMR	Oxidation (M); Oxidation:O(1) (ADEFHIKLMNPQRSTVWY) [+15.99]
F019214_196_ISOM	trypsin	1	g24402.t1	27	44	GISGLEGPFGPPGAPGMR	Oxidation (M); Oxidation:O(1) (ADEFHIKLMNPQRSTVWY) [+15.99]
F019214_196_ISOM	trypsin	1	g24402.t1	27	44	GISGLEGPFGPPGAPGMR	Oxidation (M); Oxidation:O(1) (ADEFHIKLMNPQRSTVWY) [+15.99]
F019214_196_ISOM	trypsin	1	g24402.t1	27	44	GISGLEGPFGPPGAPGMR	Oxidation (M); Oxidation:O(1) (ADEFHIKLMNPQRSTVWY) [+15.99]
F019214_196_ISOM	trypsin	1	g24402.t1	27	44	GISGLEGPFGPPGAPGMR	Oxidation (M); Oxidation:O(1) (ADEFHIKLMNPQRSTVWY) [+15.99]
F019214_196_ISOM	trypsin	1	g24402.t1	27	44	GISGLEGPFGPPGAPGMR	Oxidation (M); Oxidation:O(1) (ADEFHIKLMNPQRSTVWY) [+15.99]
F019214_196_ISOM	trypsin	1	g24402.t1	27	44	GISGLEGPFGPPGAPGMR	Oxidation (M); Oxidation:O(1) (ADEFHIKLMNPQRSTVWY) [+15.99]
F019214_196_ISOM	trypsin	1	g24402.t1	27	44	GISGLEGPFGPPGAPGMR	Oxidation (M); Oxidation:O(1) (ADEFHIKLMNPQRSTVWY) [+15.99]
F019214_196_ISOM	trypsin	1	g24402.t1	27	44	GISGLEGPFGPPGAPGMR	Oxidation (M); Oxidation:O(1) (ADEFHIKLMNPQRSTVWY) [+15.99]
F019214_196_ISOM	trypsin	1	g24402.t1	27	44	GISGLEGPFGPPGAPGMR	Oxidation (M); Oxidation:O(1) (ADEFHIKLMNPQRSTVWY) [+15.99]
F019214_196_ISOM	trypsin	1	g24402.t1	27	44	GISGLEGPFGPPGAPGMR	Oxidation (M); Oxidation:O(1) (ADEFHIKLMNPQRSTVWY) [+15.99]
F019214_196_ISOM	trypsin	1	g24402.t1	27	44	GISGLEGPFGPPGAPGMR	Oxidation (M); Oxidation:O(1) (ADEFHIKLMNPQRSTVWY) [+15.99]
F019214_196_ISOM	trypsin	1	g24402.t1	27	44	GISGLEGPFGPPGAPGMR	Oxidation (M); Oxidation:O(1) (ADEFHIKLMNPQRSTVWY) [+15.99]
F019214_196_ISOM	trypsin	1	g24402.t1	27	44	GISGLEGPFGPPGAPGMR	Oxidation (M); Oxidation:O(1) (ADEFHIKLMNPQRSTVWY) [+15.99]
F019214_196_ISOM	trypsin	1	g24402.t1	27	44	GISGLEGPFGPPGAPGMR	Oxidation (M); Oxidation:O(1) (ADEFHIKLMNPQRSTVWY) [+15.99]
F019214_196_ISOM	trypsin	1	g24402.t1	27	44	GISGLEGPFGPPGAPGMR	Oxidation (M); Oxidation:O(1) (ADEFHIKLMNPQRSTVWY) [+15.99]
F019214_196_ISOM	trypsin	1	g24402.t1	27	44	GISGLEGPFGPPGAPGMR	Oxidation (M); Oxidation:O(1) (ADEFHIKLMNPQRSTVWY) [+15.99]
F019214_196_ISOM	trypsin	1	g24402.t1	27	44	GISGLEGPFGPPGAPGMR	Oxidation (M); Oxidation:O(1) (ADEFHIKLMNPQRSTVWY) [+15.99]
F019214_196_ISOM	trypsin	1	g24402.t1	27	44	GISGLEGPFGPPGAPGMR	Oxidation (M); Cation:Na (DE) [+21.98]
F019214_196_ISOM	trypsin	1	g24402.t1	27	44	GISGLEGPFGPPGAPGMR	Oxidation (M); Cation:Mg[II] (DE) [+21.97]
F019214_196_ISOM	trypsin	1	g24402.t1	27	44	GISGLEGPFGPPGAPGMR	Oxidation (M); Cation:Na (DE) [+21.98]
F019214_196_ISOM	trypsin	1	g24402.t1	27	44	GISGLEGPFGPPGAPGMR	Oxidation (M); 2 Oxidation (P) [+15.99]
F019214_196_ISOM	trypsin	1	g24402.t1	27	44	GISGLEGPFGPPGAPGMR	Oxidation (M); 2 Oxidation (P) [+15.99]
F019214_196_ISOM	trypsin	1	g24402.t1	27	44	GISGLEGPFGPPGAPGMR	Oxidation (M); 2 Oxidation (P) [+15.99]
F019214_196_ISOM	trypsin	1	g24402.t1	27	44	GISGLEGPFGPPGAPGMR	Oxidation (M); 2 Oxidation (P) [+15.99]
F019214_196_ISOM	trypsin	1	g24402.t1	27	44	GISGLEGPFGPPGAPGMR	Oxidation (M); 2 Oxidation (P) [+15.99]
F019214_196_ISOM	trypsin	1	g24402.t1	27	44	GISGLEGPFGPPGAPGMR	Oxidation (M); 2 Oxidation (P) [+15.99]
F019214_196_ISOM	trypsin	1	g24402.t1	27	44	GISGLEGPFGPPGAPGMR	Oxidation (M); 2 Oxidation (P) [+15.99]
F019214_196_ISOM	trypsin	1	g24402.t1	27	44	GISGLEGPFGPPGAPGMR	Oxidation (M); 2 Oxidation (P) [+15.99]
F019214_196_ISOM	trypsin	1	g24402.t1	27	44	GISGLEGPFGPPGAPGMR	Oxidation (M); 2 Oxidation (P) [+15.99]
F019214_196_ISOM	trypsin	1	g24402.t1	27	44	GISGLEGPFGPPGAPGMR	Oxidation (M); 2 Oxidation (P) [+15.99]
F019214_196_ISOM	trypsin	1	g24402.t1	27	44	GISGLEGPFGPPGAPGMR	Oxidation (M); 2 Oxidation (P) [+15.99]
F019214_196_ISOM	trypsin	1	g24402.t1	27	44	GISGLEGPFGPPGAPGMR	Oxidation (M); Dioxidation (P) [+31.99]
F019214_196_ISOM	trypsin	1	g24402.t1	27	44	GISGLEGPFGPPGAPGMR	Oxidation (M); 2 Oxidation (P) [+15.99]
F019214_196_ISOM	trypsin	1	g24402.t1	27	44	GISGLEGPFGPPGAPGMR	Oxidation (M); 2 Oxidation (P) [+15.99]
F019214_196_ISOM	trypsin	1	g24402.t1	27	44	GISGLEGPFGPPGAPGMR	Oxidation (M); 2 Oxidation (P) [+15.99]
F019214_196_ISOM	trypsin	1	g24402.t1	27	44	GISGLEGPFGPPGAPGMR	Oxidation (M); 2 Oxidation (P) [+15.99]
F019214_196_ISOM	trypsin	1	g24402.t1	27	44	GISGLEGPFGPPGAPGMR	Oxidation (M); 2 Oxidation:O(1) (ADEFHIKLMNPQRSTVWY) [+15.99]
F019214_196_ISOM	trypsin	1	g24402.t1	27	44	GISGLEGPFGPPGAPGMR	Oxidation (M); 2 Oxidation (P) [+15.99]
F019214_196_ISOM	trypsin	1	g24402.t1	27	44	GISGLEGPFGPPGAPGMR	Oxidation (M); Dioxidation (R) [+31.99]
F019214_196_ISOM	trypsin	1	g24402.t1	27	44	GISGLEGPFGPPGAPGMR	Oxidation (M); 2 Oxidation (P) [+15.99]
F019214_196_ISOM	trypsin	1	g24402.t1	27	44	GISGLEGPFGPPGAPGMR	Oxidation (M); 2 Oxidation (P) [+15.99]
F019214_196_ISOM	trypsin	1	g24402.t1	27	44	GISGLEGPFGPPGAPGMR	Oxidation (M); 2 Oxidation (P) [+15.99]
F019214_196_ISOM	trypsin	1	g24402.t1	27	44	GISGLEGPFGPPGAPGMR	Oxidation (M); 2 Oxidation (P) [+15.99]
F019214_196_ISOM	trypsin	1	g24402.t1	27	44	GISGLEGPFGPPGAPGMR	Oxidation (M); 2 Oxidation (P) [+15.99]
F019214_196_ISOM	trypsin	1	g24402.t1	27	44	GISGLEGPFGPPGAPGMR	Oxidation (M); Dioxidation (P) [+31.99]
F019214_196_ISOM	trypsin	1	g24402.t1	27	44	GISGLEGPFGPPGAPGMR	Oxidation (M); 2 Oxidation (P) [+15.99]
F019214_196_ISOM	trypsin	1	g24402.t1	27	44	GISGLEGPFGPPGAPGMR	Oxidation (M); 2 Oxidation (P) [+15.99]
F019214_196_ISOM	trypsin	1	g24402.t1	27	44	GISGLEGPFGPPGAPGMR	Oxidation (M); 2 Oxidation:O(1) (ADEFHIKLMNPQRSTVWY) [+15.99]
F019214_196_ISOM	trypsin	1	g24402.t1	27	44	GISGLEGPFGPPGAPGMR	Oxidation (M); 2 Oxidation (P) [+15.99]
F019214_196_ISOM	trypsin	1	g24402.t1	27	44	GISGLEGPFGPPGAPGMR	Oxidation (M); 3 Oxidation:O(1) (ADEFHIKLMNPQRSTVWY) [+15.99]
F019214_196_ISOM	trypsin	1	g24402.t1	27	44	GISGLEGPFGPPGAPGMR	Oxidation (M); 3 Oxidation:O(1) (ADEFHIKLMNPQRSTVWY) [+15.99]
F019214_196_ISOM	trypsin	1	g24402.t1	27	44	GISGLEGPFGPPGAPGMR	Oxidation (M); 3 Oxidation:O(1) (ADEFHIKLMNPQRSTVWY) [+15.99]
F019214_196_ISOM	trypsin	1	g24402.t1	27	44	GISGLEGPFGPPGAPGMR	Oxidation (M); 3 Oxidation:O(1) (ADEFHIKLMNPQRSTVWY) [+15.99]
F019214_196_ISOM	trypsin	1	g24402.t1	27	44	GISGLEGPFGPPGAPGMR	Oxidation (M); 3 Oxidation:O(1) (ADEFHIKLMNPQRSTVWY) [+15.99]
F019214_196_ISOM	trypsin	1	g24402.t1	27	44	GISGLEGPFGPPGAPGMR	Oxidation (M); 3 Oxidation:O(1) (ADEFHIKLMNPQRSTVWY) [+15.99]
F019214_196_ISOM	trypsin	1	g24402.t1	27	44	GISGLEGPFGPPGAPGMR	Oxidation (M); 3 Oxidation:O(1) (ADEFHIKLMNPQRSTVWY) [+15.99]
F019214_196_ISOM	trypsin	1	g24402.t1	27	44	GISGLEGPFGPPGAPGMR	Oxidation (M); 3 Oxidation:O(1) (ADEFHIKLMNPQRSTVWY) [+15.99]
F019214_196_ISOM	trypsin	1	g24402.t1	27	44	GISGLEGPFGPPGAPGMR	Oxidation (M); 3 Oxidation:O(1) (ADEFHIKLMNPQRSTVWY) [+15.99]
F019214_196_ISOM	trypsin	1	g24402.t1	27	44	GISGLEGPFGPPGAPGMR	Oxidation (M); 3 Oxidation:O(1) (ADEFHIKLMNPQRSTVWY) [+15.99]
F019214_196_ISOM	trypsin	1	g24402.t1	27	44	GISGLEGPFGPPGAPGMR	Oxidation (M); 3 Oxidation:O(1) (ADEFHIKLMNPQRSTVWY) [+15.99]
F019214_196_ISOM	trypsin	1	g24402.t1	27	44	GISGLEGPFGPPGAPGMR	Oxidation (M); 3 Oxidation:O(1) (ADEFHIKLMNPQRSTVWY) [+15.99]
F019214_196_ISOM	trypsin	1	g24402.t1	27	44	GISGLEGPFGPPGAPGMR	Oxidation (M); 3 Oxidation:O(1) (ADEFHIKLMNPQRSTVWY) [+15.99]
F019214_196_ISOM	trypsin	1	g24402.t1	27	44	GISGLEGPFGPPGAPGMR	Oxidation (M); 3 Oxidation:O(1) (ADEFHIKLMNPQRSTVWY) [+15.99]
F019214_196_ISOM	trypsin	1	g24402.t1	27	44	GISGLEGPFGPPGAPGMR	Oxidation (M); 3 Oxidation:O(1) (ADEFHIKLMNPQRSTVWY) [+15.99]
F019214_196_ISOM	trypsin	1	g24402.t1	27	44	GISGLEGPFGPPGAPGMR	Oxidation (M); 3 Oxidation:O(1) (ADEFHIKLMNPQRSTVWY) [+15.99]
F019214_196_ISOM	trypsin	1	g24402.t1	27	44	GISGLEGPFGPPGAPGMR	Oxidation (M); 3 Oxidation:O(1) (ADEFHIKLMNPQRSTVWY) [+15.99]
F019214_196_ISOM	trypsin	1	g24402.t1	27	44	GISGLEGPFGPPGAPGMR	Oxidation (M); Pro->Trp (P) [+89.03]
F019214_196_ISOM	trypsin	1	g24402.t1	27	44	GISGLEGPFGPPGAPGMR	Oxidation (M); Pro->Trp (P) [+89.03]
F019214_196_ISOM	trypsin	1	g24402.t1	154	168	VFYNEEGHWDPVLSK	Deamidated (NQ)
F019214_196_ISOM	trypsin	1	g24402.t1	154	168	VFYNEEGHWDPVLSK	Deamidated (NQ)
F019214_196_ISOM	trypsin	1	g24402.t1	154	168	VFYNEEGHWDPVLSK	Deamidated (NQ)
F019214_196_ISOM	trypsin	1	g24402.t1	154	168	VFYNEEGHWDPVLSK	Deamidated (NQ)
F019214_196_ISOM	trypsin	1	g24402.t1	154	168	VFYNEEGHWDPVLSK	Deamidated (NQ)
F019214_196_ISOM	trypsin	1	g24402.t1	154	168	VFYNEEGHWDPVLSK	Deamidated (NQ)
F019214_196_ISOM	trypsin	1	g24402.t1	154	168	VFYNEEGHWDPVLSK	Deamidated (NQ)
F019214_196_ISOM	trypsin	1	g24402.t1	154	168	VFYNEEGHWDPVLSK	Deamidated (NQ)
F019214_196_ISOM	trypsin	1	g24402.t1	154	168	VFYNEEGHWDPVLSK	Deamidated (NQ)
F019214_196_ISOM	trypsin	1	g24402.t1	154	168	VFYNEEGHWDPVLSK	Deamidated (NQ)
F019214_196_ISOM	trypsin	1	g24402.t1	154	168	VFYNEEGHWDPVLSK	Deamidated (NQ)
F019214_196_ISOM	trypsin	1	g24402.t1	154	168	VFYNEEGHWDPVLSK	Deamidated (NQ)
F019214_196_ISOM	trypsin	1	g24402.t1	154	168	VFYNEEGHWDPVLSK	Deamidated (NQ)
F019214_196_ISOM	trypsin	1	g24402.t1	65	85	GEPGLNGTDGLPGNKGDPGPK	2 Deamidated (NQ)
F019214_196_ISOM	trypsin	1	g24402.t1	65	85	GEPGLNGTDGLPGNKGDPGPK	2 Deamidated (NQ)
F019214_196_ISOM	trypsin	1	g24402.t1	65	85	GEPGLNGTDGLPGNKGDPGPK	2 Deamidated (NQ)
F019214_196_ISOM	trypsin	1	g24402.t1	65	85	GEPGLNGTDGLPGNKGDPGPK	2 Deamidated (NQ)
F019214_196_ISOM	trypsin	1	g24402.t1	65	85	GEPGLNGTDGLPGNKGDPGPK	2 Deamidated (NQ)
F019214_196_ISOM	trypsin	1	g24402.t1	65	85	GEPGLNGTDGLPGNKGDPGPK	Deamidated (NQ); Pro->Asn (P) [+16.99]
F019214_196_ISOM	trypsin	1	g24402.t1	27	47	GISGLEGPFGPPGAPGMRGQK	Deamidated (NQ); Oxidation (M)
F019214_196_ISOM	trypsin	1	g24402.t1	27	47	GISGLEGPFGPPGAPGMRGQK	Deamidated (NQ); Oxidation (M)
F019214_196_ISOM	trypsin	1	g24402.t1	27	47	GISGLEGPFGPPGAPGMRGQK	Deamidated (NQ); Oxidation (M)
F019214_196_ISOM	trypsin	1	g24402.t1	27	47	GISGLEGPFGPPGAPGMRGQK	Deamidated (NQ); Oxidation (M)
F019214_196_ISOM	trypsin	1	g24402.t1	27	47	GISGLEGPFGPPGAPGMRGQK	Oxidation (M); Oxidation:O(1) (ADEFHIKLMNPQRSTVWY) [+15.99]
F019214_196_ISOM	trypsin	1	g24402.t1	27	47	GISGLEGPFGPPGAPGMRGQK	Oxidation (M); Oxidation:O(1) (ADEFHIKLMNPQRSTVWY) [+15.99]
F019214_196_ISOM	trypsin	1	g24402.t1	27	47	GISGLEGPFGPPGAPGMRGQK	Deamidated (NQ); Oxidation (M); Oxidation:O(1) (ADEFHIKLMNPQRSTVWY) [+15.99]
F019214_196_ISOM	trypsin	1	g24402.t1	27	47	GISGLEGPFGPPGAPGMRGQK	Deamidated (NQ); Oxidation (M); Oxidation:O(1) (ADEFHIKLMNPQRSTVWY) [+15.99]
F019214_196_ISOM	trypsin	1	g24402.t1	27	47	GISGLEGPFGPPGAPGMRGQK	Oxidation (M); Pro->Asn (P) [+16.99]
F019214_196_ISOM	trypsin	1	g24402.t1	27	47	GISGLEGPFGPPGAPGMRGQK	Deamidated (NQ); Oxidation:O(2) (CFMWY) [+31.99]
F019214_196_ISOM	trypsin	1	g24402.t1	27	47	GISGLEGPFGPPGAPGMRGQK	Deamidated (NQ); Oxidation:O(2) (CFMWY) [+31.99]
F019214_196_ISOM	trypsin	1	g24402.t1	27	47	GISGLEGPFGPPGAPGMRGQK	Deamidated (NQ); Oxidation:O(2) (CFMWY) [+31.99]
F019214_196_ISOM	trypsin	1	g24402.t1	27	47	GISGLEGPFGPPGAPGMRGQK	Deamidated (NQ); Oxidation:O(2) (CFMWY) [+31.99]
F019214_196_ISOM	trypsin	1	g24402.t1	27	47	GISGLEGPFGPPGAPGMRGQK	Deamidated (NQ); 3 Oxidation:O(1) (ADEFHIKLMNPQRSTVWY) [+15.99]
F019214_196_ISOM	trypsin	1	g24402.t1	27	47	GISGLEGPFGPPGAPGMRGQK	Deamidated (NQ); Oxidation (M); 2 Oxidation (P) [+15.99]
F019214_196_ISOM	trypsin	1	g24402.t1	27	47	GISGLEGPFGPPGAPGMRGQK	Deamidated (NQ); Oxidation (M); 2 Oxidation (P) [+15.99]
F019214_196_ISOM	trypsin	1	g24402.t1	27	47	GISGLEGPFGPPGAPGMRGQK	Deamidated (NQ); Oxidation (M); 2 Oxidation (P) [+15.99]
F019214_196_ISOM	trypsin	1	g24402.t1	27	47	GISGLEGPFGPPGAPGMRGQK	Deamidated (NQ); Oxidation (M); 2 Oxidation (P) [+15.99]
F019214_196_ISOM	trypsin	1	g24402.t1	27	47	GISGLEGPFGPPGAPGMRGQK	Deamidated (NQ); Oxidation (M); 2 Oxidation (P) [+15.99]
F019214_196_ISOM	trypsin	1	g24402.t1	27	47	GISGLEGPFGPPGAPGMRGQK	Deamidated (NQ); Oxidation (M); 3 Oxidation:O(1) (ADEFHIKLMNPQRSTVWY) [+15.99]
F019214_196_ISOM	trypsin	1	g24402.t1	27	47	GISGLEGPFGPPGAPGMRGQK	Deamidated (NQ); 4 Oxidation:O(1) (ADEFHIKLMNPQRSTVWY) [+15.99]
F019214_196_ISOM	trypsin	1	g24402.t1	27	47	GISGLEGPFGPPGAPGMRGQK	Deamidated (NQ); Oxidation (M); 3 Oxidation:O(1) (ADEFHIKLMNPQRSTVWY) [+15.99]
F019214_196_ISOM	trypsin	1	g24402.t1	27	47	GISGLEGPFGPPGAPGMRGQK	Deamidated (NQ); 2 Dioxidation (P) [+31.99]
F019214_196_ISOM	trypsin	1	g24402.t1	27	47	GISGLEGPFGPPGAPGMRGQK	Deamidated (NQ); Oxidation (M); 3 Oxidation:O(1) (ADEFHIKLMNPQRSTVWY) [+15.99]
F019214_196_ISOM	trypsin	1	g24402.t1	27	47	GISGLEGPFGPPGAPGMRGQK	Deamidated (NQ); Oxidation (M); 3 Oxidation:O(1) (ADEFHIKLMNPQRSTVWY) [+15.99]
F019214_196_ISOM	trypsin	1	g24402.t1	27	47	GISGLEGPFGPPGAPGMRGQK	Deamidated (NQ); 4 Oxidation:O(1) (ADEFHIKLMNPQRSTVWY) [+15.99]
F019214_196_ISOM	trypsin	1	g24402.t1	169	186	FNATHPGVYVFAYHLTVR	Deamidated (NQ)
F019214_196_ISOM	trypsin	1	g24402.t1	151	168	FDKVFYNEEGHWDPVLSK	Deamidated (NQ); Asp->Asn (D) [-0.98]
F019214_196_ISOM	trypsin	1	g24402.t1	151	168	FDKVFYNEEGHWDPVLSK	Deamidated (NQ)
F019214_196_ISOM	trypsin	1	g24402.t1	151	168	FDKVFYNEEGHWDPVLSK	Deamidated (NQ)
F019214_196_ISOM	trypsin	1	g24402.t1	151	168	FDKVFYNEEGHWDPVLSK	Deamidated (NQ)
F019214_196_ISOM	trypsin	1	g24402.t1	151	168	FDKVFYNEEGHWDPVLSK	Deamidated (NQ)
F019214_196_ISOM	trypsin	1	g24402.t1	151	168	FDKVFYNEEGHWDPVLSK	Deamidated (NQ)
F019214_196_ISOM	trypsin	1	g24402.t1	151	168	FDKVFYNEEGHWDPVLSK	Deamidated (NQ)
F019214_196_ISOM	trypsin	1	g24402.t1	151	168	FDKVFYNEEGHWDPVLSK	Deamidated (NQ)
F019214_196_ISOM	trypsin	1	g24402.t1	151	168	FDKVFYNEEGHWDPVLSK	Deamidated (NQ)
F019214_196_ISOM	trypsin	1	g24402.t1	151	168	FDKVFYNEEGHWDPVLSK	Deamidated (NQ)
F019214_196_ISOM	trypsin	1	g24402.t1	151	168	FDKVFYNEEGHWDPVLSK	Deamidated (NQ)
F019214_196_ISOM	trypsin	1	g24402.t1	151	168	FDKVFYNEEGHWDPVLSK	Deamidated (NQ)
F019214_196_ISOM	trypsin	1	g24402.t1	151	168	FDKVFYNEEGHWDPVLSK	Deamidated (NQ)
F019214_196_ISOM	trypsin	1	g24402.t1	65	88	GEPGLNGTDGLPGNKGDPGPKGDR	Deamidated (NQ)
F019214_196_ISOM	trypsin	1	g24402.t1	65	88	GEPGLNGTDGLPGNKGDPGPKGDR	Deamidated (NQ)
F019214_196_ISOM	trypsin	1	g24402.t1	65	88	GEPGLNGTDGLPGNKGDPGPKGDR	Deamidated (NQ)
F019214_196_ISOM	trypsin	1	g24402.t1	65	88	GEPGLNGTDGLPGNKGDPGPKGDR	Deamidated (NQ)
F019214_196_ISOM	trypsin	1	g24402.t1	65	88	GEPGLNGTDGLPGNKGDPGPKGDR	2 Deamidated (NQ)
F019214_196_ISOM	trypsin	1	g24402.t1	65	88	GEPGLNGTDGLPGNKGDPGPKGDR	2 Deamidated (NQ)
F019214_196_ISOM	trypsin	1	g24402.t1	65	88	GEPGLNGTDGLPGNKGDPGPKGDR	2 Deamidated (NQ)
F019214_196_ISOM	trypsin	1	g24402.t1	65	88	GEPGLNGTDGLPGNKGDPGPKGDR	2 Deamidated (NQ)
F019214_196_ISOM	trypsin	1	g24402.t1	65	88	GEPGLNGTDGLPGNKGDPGPKGDR	2 Deamidated (NQ)
F019214_196_ISOM	trypsin	1	g24402.t1	65	88	GEPGLNGTDGLPGNKGDPGPKGDR	2 Deamidated (NQ)
F019214_196_ISOM	trypsin	1	g24402.t1	65	88	GEPGLNGTDGLPGNKGDPGPKGDR	2 Deamidated (NQ)
F019214_196_ISOM	trypsin	2	g13180.t1	579	587	DTSQAIWVR	Deamidated (NQ)
F019214_196_ISOM	trypsin	2	g13180.t1	579	587	DTSQAIWVR	Deamidated (NQ)
F019214_196_ISOM	trypsin	2	g13180.t1	579	587	DTSQAIWVR	Deamidated (NQ)
F019214_196_ISOM	trypsin	2	g13180.t1	579	587	DTSQAIWVR	Deamidated (NQ)
F019214_196_ISOM	trypsin	2	g13180.t1	579	587	DTSQAIWVR	Deamidated (NQ); Trp->Kynurenin (W) [+3.99]
F019214_196_ISOM	trypsin	2	g13180.t1	579	587	DTSQAIWVR	Deamidated (NQ); Trp->Kynurenin (W) [+3.99]
F019214_196_ISOM	trypsin	2	g13180.t1	351	359	NCLYNMCVK	Oxidation (M)
F019214_196_ISOM	trypsin	2	g13180.t1	351	359	NCLYNMCVK	Oxidation (M)
F019214_196_ISOM	trypsin	2	g13180.t1	351	359	NCLYNMCVK	Oxidation (M)
F019214_196_ISOM	trypsin	2	g13180.t1	176	186	GPTWMRPVVVR	Oxidation (M)
F019214_196_ISOM	trypsin	2	g13180.t1	176	186	GPTWMRPVVVR	Oxidation (M)
F019214_196_ISOM	trypsin	2	g13180.t1	176	186	GPTWMRPVVVR	Oxidation (M)
F019214_196_ISOM	trypsin	2	g13180.t1	176	186	GPTWMRPVVVR	Oxidation (M)
F019214_196_ISOM	trypsin	2	g13180.t1	176	186	GPTWMRPVVVR	Oxidation (M)
F019214_196_ISOM	trypsin	2	g13180.t1	176	186	GPTWMRPVVVR	Oxidation (M)
F019214_196_ISOM	trypsin	2	g13180.t1	176	186	GPTWMRPVVVR	Oxidation (M)
F019214_196_ISOM	trypsin	2	g13180.t1	176	186	GPTWMRPVVVR	Oxidation (M)
F019214_196_ISOM	trypsin	2	g13180.t1	603	614	SYKNTVTVNKDR	Deamidated (NQ)
F019214_196_ISOM	trypsin	2	g13180.t1	282	294	LAETAEQFTEGWR	Deamidated (NQ)
F019214_196_ISOM	trypsin	2	g13180.t1	282	294	LAETAEQFTEGWR	Deamidated (NQ)
F019214_196_ISOM	trypsin	2	g13180.t1	282	294	LAETAEQFTEGWR	Deamidated (NQ)
F019214_196_ISOM	trypsin	2	g13180.t1	282	294	LAETAEQFTEGWR	Deamidated (NQ); Label:18O(2) (C-term) [+4.01]
F019214_196_ISOM	trypsin	2	g13180.t1	282	294	LAETAEQFTEGWR	Deamidated (NQ); Trp->Kynurenin (W) [+3.99]
F019214_196_ISOM	trypsin	2	g13180.t1	575	587	NEARDTSQAIWVR	Deamidated (NQ)
F019214_196_ISOM	trypsin	2	g13180.t1	187	203	VANLEAQIGGADFDVVK	Deamidated (NQ)
F019214_196_ISOM	trypsin	2	g13180.t1	172	186	LVNKGPTWMRPVVVR	Oxidation (M)
F019214_196_ISOM	trypsin	2	g13180.t1	172	186	LVNKGPTWMRPVVVR	Oxidation (M)
F019214_196_ISOM	trypsin	2	g13180.t1	172	186	LVNKGPTWMRPVVVR	Oxidation (M)
F019214_196_ISOM	trypsin	2	g13180.t1	172	186	LVNKGPTWMRPVVVR	Oxidation (M)
F019214_196_ISOM	trypsin	2	g13180.t1	172	186	LVNKGPTWMRPVVVR	Deamidated (NQ); Oxidation (M)
F019214_196_ISOM	trypsin	2	g13180.t1	172	186	LVNKGPTWMRPVVVR	Deamidated (NQ); Oxidation (M)
F019214_196_ISOM	trypsin	2	g13180.t1	171	186	KLVNKGPTWMRPVVVR	Deamidated (NQ); Oxidation (M)
F019214_196_ISOM	trypsin	2	g13180.t1	171	186	KLVNKGPTWMRPVVVR	Deamidated (NQ); Oxidation (M)
F019214_196_ISOM	trypsin	2	g13180.t1	295	311	AIADDLTCNGDCDDLYR	Deamidated (NQ); Oxidation:O(1) (ADEFHIKLMNPQRSTVWY) [+15.99]
F019214_196_ISOM	trypsin	2	g13180.t1	204	224	LNGEVVPLPYVHPLETMLIYK	Oxidation (M)
F019214_196_ISOM	trypsin	2	g13180.t1	204	224	LNGEVVPLPYVHPLETMLIYK	Deamidated (NQ); Oxidation (M)
F019214_196_ISOM	trypsin	2	g13180.t1	204	224	LNGEVVPLPYVHPLETMLIYK	Deamidated (NQ); Oxidation (M)
F019214_196_ISOM	trypsin	2	g13180.t2	341	349	GMASVSWLR	Oxidation (M)
F019214_196_ISOM	trypsin	2	g13180.t2	341	349	GMASVSWLR	Oxidation (M)
F019214_196_ISOM	trypsin	2	g13180.t2	341	349	GMASVSWLR	Oxidation (M)
F019214_196_ISOM	trypsin	2	g13180.t2	341	349	GMASVSWLR	Oxidation (M)
F019214_196_ISOM	trypsin	2	g13180.t2	341	349	GMASVSWLR	Oxidation (M); Trp->Kynurenin (W) [+3.99]
F019214_196_ISOM	trypsin	2	g13180.t2	365	376	GSLGIAQVDGLR	Deamidated (NQ)
F019214_196_ISOM	trypsin	2	g13180.t2	365	376	GSLGIAQVDGLR	Deamidated (NQ)
F019214_196_ISOM	trypsin	2	g13180.t2	365	376	GSLGIAQVDGLR	Deamidated (NQ)
F019214_196_ISOM	trypsin	2	g13180.t2	365	376	GSLGIAQVDGLR	Deamidated (NQ)
F019214_196_ISOM	trypsin	2	g13180.t2	365	376	GSLGIAQVDGLR	Deamidated (NQ)
F019214_196_ISOM	trypsin	2	g13180.t2	378	389	TLPVQLQLGAIK	Deamidated (NQ)
F019214_196_ISOM	trypsin	2	g13180.t2	378	389	TLPVQLQLGAIK	Deamidated (NQ)
F019214_196_ISOM	trypsin	2	g13180.t2	378	389	TLPVQLQLGAIK	Deamidated (NQ)
F019214_196_ISOM	trypsin	2	g13180.t2	378	389	TLPVQLQLGAIK	Deamidated (NQ)
F019214_196_ISOM	trypsin	2	g13180.t2	378	389	TLPVQLQLGAIK	Deamidated (NQ); Label:15N(1) (L) [+1.00]
F019214_196_ISOM	trypsin	2	g13180.t2	365	377	GSLGIAQVDGLRK	Deamidated (NQ)
F019214_196_ISOM	trypsin	2	g13180.t2	365	377	GSLGIAQVDGLRK	Deamidated (NQ)
F019214_196_ISOM	trypsin	2	g13180.t2	365	377	GSLGIAQVDGLRK	Deamidated (NQ)
F019214_196_ISOM	trypsin	2	g13180.t2	365	377	GSLGIAQVDGLRK	Deamidated (NQ)
F019214_196_ISOM	trypsin	2	g13180.t2	365	377	GSLGIAQVDGLRK	Deamidated (NQ)
F019214_196_ISOM	trypsin	2	g13180.t2	365	377	GSLGIAQVDGLRK	Deamidated (NQ)
F019214_196_ISOM	trypsin	2	g13180.t2	365	377	GSLGIAQVDGLRK	Deamidated (NQ)
F019214_196_ISOM	trypsin	2	g13180.t2	365	377	GSLGIAQVDGLRK	Deamidated (NQ)
F019214_196_ISOM	trypsin	2	g13180.t2	377	389	KTLPVQLQLGAIK	Deamidated (NQ)
F019214_196_ISOM	trypsin	2	g13180.t2	377	389	KTLPVQLQLGAIK	Deamidated (NQ)
F019214_196_ISOM	trypsin	2	g13180.t2	377	389	KTLPVQLQLGAIK	Deamidated (NQ)
F019214_196_ISOM	trypsin	2	g13180.t2	377	389	KTLPVQLQLGAIK	Deamidated (NQ)
F019214_196_ISOM	trypsin	2	g13180.t2	337	349	NENRGMASVSWLR	Deamidated (NQ); Oxidation (M)
F019214_196_ISOM	trypsin	2	g13180.t2	337	349	NENRGMASVSWLR	Deamidated (NQ); Oxidation (M)
F019214_196_ISOM	trypsin	2	g13180.t2	337	349	NENRGMASVSWLR	Deamidated (NQ); Oxidation (M)
F019214_196_ISOM	trypsin	2	g13180.t2	337	349	NENRGMASVSWLR	Deamidated (NQ); Oxidation:O(2) (CFMWY) [+31.99]
F019214_196_ISOM	trypsin	2	g13180.t2	337	349	NENRGMASVSWLR	Deamidated (NQ); Oxidation:O(2) (CFMWY) [+31.99]
F019214_196_ISOM	trypsin	2	g13180.t2	22	36	AGNQDIMYPYGPGHR	Oxidation (M); Gln->Gly (Q) [-71.04]
F019214_196_ISOM	trypsin	2	g13180.t2	23	36	GNQDIMYPYGPGHR	Oxidation (M)
F019214_196_ISOM	trypsin	2	g13180.t2	23	36	GNQDIMYPYGPGHR	Oxidation (M)
F019214_196_ISOM	trypsin	2	g13180.t2	22	36	AGNQDIMYPYGPGHR	Oxidation (M); Gln->Gly (Q) [-71.04]
F019214_196_ISOM	trypsin	2	g13180.t2	22	36	AGNQDIMYPYGPGHR	Deamidated (NQ); Oxidation (M); Gln->Gly (Q) [-71.04]
F019214_196_ISOM	trypsin	2	g13180.t2	22	36	AGNQDIMYPYGPGHR	Deamidated (NQ); Oxidation (M); Gln->Gly (Q) [-71.04]
F019214_196_ISOM	trypsin	2	g13180.t2	22	36	AGNQDIMYPYGPGHR	Deamidated (NQ); Oxidation (M); Gln->Gly (Q) [-71.04]
F019214_196_ISOM	trypsin	2	g13180.t2	22	36	AGNQDIMYPYGPGHR	Deamidated (NQ); Oxidation (M); Gln->Gly (Q) [-71.04]
F019214_196_ISOM	trypsin	2	g13180.t2	96	110	SFIAPLWADVHNGIR	Deamidated (NQ)
F019214_196_ISOM	trypsin	2	g13180.t2	96	110	SFIAPLWADVHNGIR	Deamidated (NQ)
F019214_196_ISOM	trypsin	2	g13180.t2	96	110	SFIAPLWADVHNGIR	Deamidated (NQ)
F019214_196_ISOM	trypsin	2	g13180.t2	96	110	SFIAPLWADVHNGIR	Deamidated (NQ)
F019214_196_ISOM	trypsin	2	g13180.t2	96	110	SFIAPLWADVHNGIR	Deamidated (NQ); Trp->Kynurenin (W) [+3.99]
F019214_196_ISOM	trypsin	2	g13180.t2	96	110	SFIAPLWADVHNGIR	Deamidated (NQ); Trp->Kynurenin (W) [+3.99]
F019214_196_ISOM	trypsin	2	g13180.t2	96	110	SFIAPLWADVHNGIR	Deamidated (NQ); Trp->Kynurenin (W) [+3.99]
F019214_196_ISOM	trypsin	2	g13180.t2	96	110	SFIAPLWADVHNGIR	Deamidated (NQ); Oxidation:O(1) (ADEFHIKLMNPQRSTVWY) [+15.99]
F019214_196_ISOM	trypsin	2	g13180.t2	96	110	SFIAPLWADVHNGIR	Deamidated (NQ); Cation:Mg[II] (DE) [+21.97]
F019214_196_ISOM	trypsin	2	g13180.t2	96	110	SFIAPLWADVHNGIR	Deamidated (NQ); Oxidation:O(2) (CFMWY) [+31.99]
F019214_196_ISOM	trypsin	2	g13180.t2	217	234	SNDVVNIEQTTNVNVPGR	Deamidated (NQ); Glu->Gln (E) [-0.98]
F019214_196_ISOM	trypsin	2	g13180.t2	217	234	SNDVVNIEQTTNVNVPGR	Deamidated (NQ)
F019214_196_ISOM	trypsin	2	g13180.t2	217	234	SNDVVNIEQTTNVNVPGR	Deamidated (NQ)
F019214_196_ISOM	trypsin	2	g13180.t2	217	234	SNDVVNIEQTTNVNVPGR	Deamidated (NQ)
F019214_196_ISOM	trypsin	2	g13180.t2	217	234	SNDVVNIEQTTNVNVPGR	Deamidated (NQ)
F019214_196_ISOM	trypsin	2	g13180.t2	217	234	SNDVVNIEQTTNVNVPGR	Deamidated (NQ)
F019214_196_ISOM	trypsin	2	g13180.t2	217	234	SNDVVNIEQTTNVNVPGR	Deamidated (NQ)
F019214_196_ISOM	trypsin	2	g13180.t2	217	234	SNDVVNIEQTTNVNVPGR	Deamidated (NQ)
F019214_196_ISOM	trypsin	2	g13180.t2	217	234	SNDVVNIEQTTNVNVPGR	Deamidated (NQ)
F019214_196_ISOM	trypsin	2	g13180.t2	217	234	SNDVVNIEQTTNVNVPGR	Deamidated (NQ)
F019214_196_ISOM	trypsin	2	g13180.t2	217	234	SNDVVNIEQTTNVNVPGR	Deamidated (NQ)
F019214_196_ISOM	trypsin	2	g13180.t2	217	234	SNDVVNIEQTTNVNVPGR	Deamidated (NQ)
F019214_196_ISOM	trypsin	2	g13180.t2	217	234	SNDVVNIEQTTNVNVPGR	Deamidated (NQ)
F019214_196_ISOM	trypsin	2	g13180.t2	217	234	SNDVVNIEQTTNVNVPGR	Deamidated (NQ)
F019214_196_ISOM	trypsin	2	g13180.t2	217	234	SNDVVNIEQTTNVNVPGR	2 Deamidated (NQ)
F019214_196_ISOM	trypsin	2	g13180.t2	217	234	SNDVVNIEQTTNVNVPGR	2 Deamidated (NQ)
F019214_196_ISOM	trypsin	2	g13180.t2	217	234	SNDVVNIEQTTNVNVPGR	2 Deamidated (NQ)
F019214_196_ISOM	trypsin	2	g13180.t2	217	234	SNDVVNIEQTTNVNVPGR	Deamidated (NQ); Label:15N(1) (V) [+1.00]
F019214_196_ISOM	trypsin	2	g13180.t2	217	234	SNDVVNIEQTTNVNVPGR	Deamidated (NQ); Label:15N(1) (S) [+1.00]
F019214_196_ISOM	trypsin	2	g13180.t2	217	234	SNDVVNIEQTTNVNVPGR	2 Deamidated (NQ); Label:15N(1) (V) [+1.00]
F019214_196_ISOM	trypsin	2	g13180.t2	217	234	SNDVVNIEQTTNVNVPGR	Deamidated (NQ); Cation:Na (DE) [+21.98]
F019214_196_ISOM	trypsin	2	g13180.t2	217	234	SNDVVNIEQTTNVNVPGR	Deamidated (NQ); Cation:Na (DE) [+21.98]
F019214_196_ISOM	trypsin	2	g13180.t2	217	234	SNDVVNIEQTTNVNVPGR	2 Deamidated (NQ); Cation:Na (DE) [+21.98]
F019214_196_ISOM	trypsin	2	g13180.t3	341	349	GMASVSWLR	Oxidation (M)
F019214_196_ISOM	trypsin	2	g13180.t3	341	349	GMASVSWLR	Oxidation (M)
F019214_196_ISOM	trypsin	2	g13180.t3	341	349	GMASVSWLR	Oxidation (M)
F019214_196_ISOM	trypsin	2	g13180.t3	341	349	GMASVSWLR	Oxidation (M)
F019214_196_ISOM	trypsin	2	g13180.t3	341	349	GMASVSWLR	Oxidation (M); Trp->Kynurenin (W) [+3.99]
F019214_196_ISOM	trypsin	2	g13180.t3	1141	1149	DTSQAIWVR	Deamidated (NQ)
F019214_196_ISOM	trypsin	2	g13180.t3	1141	1149	DTSQAIWVR	Deamidated (NQ)
F019214_196_ISOM	trypsin	2	g13180.t3	1141	1149	DTSQAIWVR	Deamidated (NQ)
F019214_196_ISOM	trypsin	2	g13180.t3	1141	1149	DTSQAIWVR	Deamidated (NQ)
F019214_196_ISOM	trypsin	2	g13180.t3	1141	1149	DTSQAIWVR	Deamidated (NQ); Trp->Kynurenin (W) [+3.99]
F019214_196_ISOM	trypsin	2	g13180.t3	1141	1149	DTSQAIWVR	Deamidated (NQ); Trp->Kynurenin (W) [+3.99]
F019214_196_ISOM	trypsin	2	g13180.t3	365	376	GSLGIAQVDGLR	Deamidated (NQ)
F019214_196_ISOM	trypsin	2	g13180.t3	365	376	GSLGIAQVDGLR	Deamidated (NQ)
F019214_196_ISOM	trypsin	2	g13180.t3	365	376	GSLGIAQVDGLR	Deamidated (NQ)
F019214_196_ISOM	trypsin	2	g13180.t3	365	376	GSLGIAQVDGLR	Deamidated (NQ)
F019214_196_ISOM	trypsin	2	g13180.t3	365	376	GSLGIAQVDGLR	Deamidated (NQ)
F019214_196_ISOM	trypsin	2	g13180.t3	913	921	NCLYNMCVK	Oxidation (M)
F019214_196_ISOM	trypsin	2	g13180.t3	913	921	NCLYNMCVK	Oxidation (M)
F019214_196_ISOM	trypsin	2	g13180.t3	913	921	NCLYNMCVK	Oxidation (M)
F019214_196_ISOM	trypsin	2	g13180.t3	378	389	TLPVQLQLGAIK	Deamidated (NQ)
F019214_196_ISOM	trypsin	2	g13180.t3	378	389	TLPVQLQLGAIK	Deamidated (NQ)
F019214_196_ISOM	trypsin	2	g13180.t3	378	389	TLPVQLQLGAIK	Deamidated (NQ)
F019214_196_ISOM	trypsin	2	g13180.t3	378	389	TLPVQLQLGAIK	Deamidated (NQ)
F019214_196_ISOM	trypsin	2	g13180.t3	378	389	TLPVQLQLGAIK	Deamidated (NQ); Label:15N(1) (L) [+1.00]
F019214_196_ISOM	trypsin	2	g13180.t3	738	748	GPTWMRPVVVR	Oxidation (M)
F019214_196_ISOM	trypsin	2	g13180.t3	738	748	GPTWMRPVVVR	Oxidation (M)
F019214_196_ISOM	trypsin	2	g13180.t3	738	748	GPTWMRPVVVR	Oxidation (M)
F019214_196_ISOM	trypsin	2	g13180.t3	738	748	GPTWMRPVVVR	Oxidation (M)
F019214_196_ISOM	trypsin	2	g13180.t3	738	748	GPTWMRPVVVR	Oxidation (M)
F019214_196_ISOM	trypsin	2	g13180.t3	738	748	GPTWMRPVVVR	Oxidation (M)
F019214_196_ISOM	trypsin	2	g13180.t3	738	748	GPTWMRPVVVR	Oxidation (M)
F019214_196_ISOM	trypsin	2	g13180.t3	738	748	GPTWMRPVVVR	Oxidation (M)
F019214_196_ISOM	trypsin	2	g13180.t3	365	377	GSLGIAQVDGLRK	Deamidated (NQ)
F019214_196_ISOM	trypsin	2	g13180.t3	365	377	GSLGIAQVDGLRK	Deamidated (NQ)
F019214_196_ISOM	trypsin	2	g13180.t3	365	377	GSLGIAQVDGLRK	Deamidated (NQ)
F019214_196_ISOM	trypsin	2	g13180.t3	365	377	GSLGIAQVDGLRK	Deamidated (NQ)
F019214_196_ISOM	trypsin	2	g13180.t3	365	377	GSLGIAQVDGLRK	Deamidated (NQ)
F019214_196_ISOM	trypsin	2	g13180.t3	365	377	GSLGIAQVDGLRK	Deamidated (NQ)
F019214_196_ISOM	trypsin	2	g13180.t3	365	377	GSLGIAQVDGLRK	Deamidated (NQ)
F019214_196_ISOM	trypsin	2	g13180.t3	365	377	GSLGIAQVDGLRK	Deamidated (NQ)
F019214_196_ISOM	trypsin	2	g13180.t3	377	389	KTLPVQLQLGAIK	Deamidated (NQ)
F019214_196_ISOM	trypsin	2	g13180.t3	377	389	KTLPVQLQLGAIK	Deamidated (NQ)
F019214_196_ISOM	trypsin	2	g13180.t3	377	389	KTLPVQLQLGAIK	Deamidated (NQ)
F019214_196_ISOM	trypsin	2	g13180.t3	377	389	KTLPVQLQLGAIK	Deamidated (NQ)
F019214_196_ISOM	trypsin	2	g13180.t3	1165	1176	SYKNTVTVNKDR	Deamidated (NQ)
F019214_196_ISOM	trypsin	2	g13180.t3	337	349	NENRGMASVSWLR	Deamidated (NQ); Oxidation (M)
F019214_196_ISOM	trypsin	2	g13180.t3	337	349	NENRGMASVSWLR	Deamidated (NQ); Oxidation (M)
F019214_196_ISOM	trypsin	2	g13180.t3	337	349	NENRGMASVSWLR	Deamidated (NQ); Oxidation (M)
F019214_196_ISOM	trypsin	2	g13180.t3	844	856	LAETAEQFTEGWR	Deamidated (NQ)
F019214_196_ISOM	trypsin	2	g13180.t3	844	856	LAETAEQFTEGWR	Deamidated (NQ)
F019214_196_ISOM	trypsin	2	g13180.t3	844	856	LAETAEQFTEGWR	Deamidated (NQ)
F019214_196_ISOM	trypsin	2	g13180.t3	844	856	LAETAEQFTEGWR	Deamidated (NQ); Label:18O(2) (C-term) [+4.01]
F019214_196_ISOM	trypsin	2	g13180.t3	844	856	LAETAEQFTEGWR	Deamidated (NQ); Trp->Kynurenin (W) [+3.99]
F019214_196_ISOM	trypsin	2	g13180.t3	1137	1149	NEARDTSQAIWVR	Deamidated (NQ)
F019214_196_ISOM	trypsin	2	g13180.t3	337	349	NENRGMASVSWLR	Deamidated (NQ); Oxidation:O(2) (CFMWY) [+31.99]
F019214_196_ISOM	trypsin	2	g13180.t3	337	349	NENRGMASVSWLR	Deamidated (NQ); Oxidation:O(2) (CFMWY) [+31.99]
F019214_196_ISOM	trypsin	2	g13180.t3	22	36	AGNQDIMYPYGPGHR	Oxidation (M); Gln->Gly (Q) [-71.04]
F019214_196_ISOM	trypsin	2	g13180.t3	23	36	GNQDIMYPYGPGHR	Oxidation (M)
F019214_196_ISOM	trypsin	2	g13180.t3	23	36	GNQDIMYPYGPGHR	Oxidation (M)
F019214_196_ISOM	trypsin	2	g13180.t3	22	36	AGNQDIMYPYGPGHR	Oxidation (M); Gln->Gly (Q) [-71.04]
F019214_196_ISOM	trypsin	2	g13180.t3	22	36	AGNQDIMYPYGPGHR	Deamidated (NQ); Oxidation (M); Gln->Gly (Q) [-71.04]
F019214_196_ISOM	trypsin	2	g13180.t3	22	36	AGNQDIMYPYGPGHR	Deamidated (NQ); Oxidation (M); Gln->Gly (Q) [-71.04]
F019214_196_ISOM	trypsin	2	g13180.t3	22	36	AGNQDIMYPYGPGHR	Deamidated (NQ); Oxidation (M); Gln->Gly (Q) [-71.04]
F019214_196_ISOM	trypsin	2	g13180.t3	22	36	AGNQDIMYPYGPGHR	Deamidated (NQ); Oxidation (M); Gln->Gly (Q) [-71.04]
F019214_196_ISOM	trypsin	2	g13180.t3	96	110	SFIAPLWADVHNGIR	Deamidated (NQ)
F019214_196_ISOM	trypsin	2	g13180.t3	96	110	SFIAPLWADVHNGIR	Deamidated (NQ)
F019214_196_ISOM	trypsin	2	g13180.t3	96	110	SFIAPLWADVHNGIR	Deamidated (NQ)
F019214_196_ISOM	trypsin	2	g13180.t3	96	110	SFIAPLWADVHNGIR	Deamidated (NQ)
F019214_196_ISOM	trypsin	2	g13180.t3	96	110	SFIAPLWADVHNGIR	Deamidated (NQ); Trp->Kynurenin (W) [+3.99]
F019214_196_ISOM	trypsin	2	g13180.t3	96	110	SFIAPLWADVHNGIR	Deamidated (NQ); Trp->Kynurenin (W) [+3.99]
F019214_196_ISOM	trypsin	2	g13180.t3	96	110	SFIAPLWADVHNGIR	Deamidated (NQ); Trp->Kynurenin (W) [+3.99]
F019214_196_ISOM	trypsin	2	g13180.t3	96	110	SFIAPLWADVHNGIR	Deamidated (NQ); Oxidation:O(1) (ADEFHIKLMNPQRSTVWY) [+15.99]
F019214_196_ISOM	trypsin	2	g13180.t3	96	110	SFIAPLWADVHNGIR	Deamidated (NQ); Cation:Mg[II] (DE) [+21.97]
F019214_196_ISOM	trypsin	2	g13180.t3	96	110	SFIAPLWADVHNGIR	Deamidated (NQ); Oxidation:O(2) (CFMWY) [+31.99]
F019214_196_ISOM	trypsin	2	g13180.t3	749	765	VANLEAQIGGADFDVVK	Deamidated (NQ)
F019214_196_ISOM	trypsin	2	g13180.t3	734	748	LVNKGPTWMRPVVVR	Oxidation (M)
F019214_196_ISOM	trypsin	2	g13180.t3	734	748	LVNKGPTWMRPVVVR	Oxidation (M)
F019214_196_ISOM	trypsin	2	g13180.t3	734	748	LVNKGPTWMRPVVVR	Oxidation (M)
F019214_196_ISOM	trypsin	2	g13180.t3	734	748	LVNKGPTWMRPVVVR	Oxidation (M)
F019214_196_ISOM	trypsin	2	g13180.t3	734	748	LVNKGPTWMRPVVVR	Deamidated (NQ); Oxidation (M)
F019214_196_ISOM	trypsin	2	g13180.t3	734	748	LVNKGPTWMRPVVVR	Deamidated (NQ); Oxidation (M)
F019214_196_ISOM	trypsin	2	g13180.t3	733	748	KLVNKGPTWMRPVVVR	Deamidated (NQ); Oxidation (M)
F019214_196_ISOM	trypsin	2	g13180.t3	733	748	KLVNKGPTWMRPVVVR	Deamidated (NQ); Oxidation (M)
F019214_196_ISOM	trypsin	2	g13180.t3	217	234	SNDVVNIEQTTNVNVPGR	Deamidated (NQ); Glu->Gln (E) [-0.98]
F019214_196_ISOM	trypsin	2	g13180.t3	217	234	SNDVVNIEQTTNVNVPGR	Deamidated (NQ)
F019214_196_ISOM	trypsin	2	g13180.t3	217	234	SNDVVNIEQTTNVNVPGR	Deamidated (NQ)
F019214_196_ISOM	trypsin	2	g13180.t3	217	234	SNDVVNIEQTTNVNVPGR	Deamidated (NQ)
F019214_196_ISOM	trypsin	2	g13180.t3	217	234	SNDVVNIEQTTNVNVPGR	Deamidated (NQ)
F019214_196_ISOM	trypsin	2	g13180.t3	217	234	SNDVVNIEQTTNVNVPGR	Deamidated (NQ)
F019214_196_ISOM	trypsin	2	g13180.t3	217	234	SNDVVNIEQTTNVNVPGR	Deamidated (NQ)
F019214_196_ISOM	trypsin	2	g13180.t3	217	234	SNDVVNIEQTTNVNVPGR	Deamidated (NQ)
F019214_196_ISOM	trypsin	2	g13180.t3	217	234	SNDVVNIEQTTNVNVPGR	Deamidated (NQ)
F019214_196_ISOM	trypsin	2	g13180.t3	217	234	SNDVVNIEQTTNVNVPGR	Deamidated (NQ)
F019214_196_ISOM	trypsin	2	g13180.t3	217	234	SNDVVNIEQTTNVNVPGR	Deamidated (NQ)
F019214_196_ISOM	trypsin	2	g13180.t3	217	234	SNDVVNIEQTTNVNVPGR	Deamidated (NQ)
F019214_196_ISOM	trypsin	2	g13180.t3	217	234	SNDVVNIEQTTNVNVPGR	Deamidated (NQ)
F019214_196_ISOM	trypsin	2	g13180.t3	217	234	SNDVVNIEQTTNVNVPGR	Deamidated (NQ)
F019214_196_ISOM	trypsin	2	g13180.t3	217	234	SNDVVNIEQTTNVNVPGR	2 Deamidated (NQ)
F019214_196_ISOM	trypsin	2	g13180.t3	217	234	SNDVVNIEQTTNVNVPGR	2 Deamidated (NQ)
F019214_196_ISOM	trypsin	2	g13180.t3	217	234	SNDVVNIEQTTNVNVPGR	2 Deamidated (NQ)
F019214_196_ISOM	trypsin	2	g13180.t3	217	234	SNDVVNIEQTTNVNVPGR	Deamidated (NQ); Label:15N(1) (V) [+1.00]
F019214_196_ISOM	trypsin	2	g13180.t3	217	234	SNDVVNIEQTTNVNVPGR	Deamidated (NQ); Label:15N(1) (S) [+1.00]
F019214_196_ISOM	trypsin	2	g13180.t3	217	234	SNDVVNIEQTTNVNVPGR	2 Deamidated (NQ); Label:15N(1) (V) [+1.00]
F019214_196_ISOM	trypsin	2	g13180.t3	217	234	SNDVVNIEQTTNVNVPGR	Deamidated (NQ); Cation:Na (DE) [+21.98]
F019214_196_ISOM	trypsin	2	g13180.t3	217	234	SNDVVNIEQTTNVNVPGR	Deamidated (NQ); Cation:Na (DE) [+21.98]
F019214_196_ISOM	trypsin	2	g13180.t3	217	234	SNDVVNIEQTTNVNVPGR	2 Deamidated (NQ); Cation:Na (DE) [+21.98]
F019214_196_ISOM	trypsin	2	g13180.t3	857	873	AIADDLTCNGDCDDLYR	Deamidated (NQ); Oxidation:O(1) (ADEFHIKLMNPQRSTVWY) [+15.99]
F019214_196_ISOM	trypsin	2	g13180.t3	766	786	LNGEVVPLPYVHPLETMLIYK	Oxidation (M)
F019214_196_ISOM	trypsin	2	g13180.t3	766	786	LNGEVVPLPYVHPLETMLIYK	Deamidated (NQ); Oxidation (M)
F019214_196_ISOM	trypsin	2	g13180.t3	766	786	LNGEVVPLPYVHPLETMLIYK	Deamidated (NQ); Oxidation (M)
F019214_196_ISOM	trypsin	4	g28107.t1	148	155	SLFINIGR	Deamidated (NQ)
F019214_196_ISOM	trypsin	4	g28107.t1	148	155	SLFINIGR	Deamidated (NQ)
F019214_196_ISOM	trypsin	4	g28107.t1	147	155	KSLFINIGR	Deamidated (NQ)
F019214_196_ISOM	trypsin	4	g28107.t1	219	229	LSGLCGNFDLR	Deamidated (NQ)
F019214_196_ISOM	trypsin	4	g28107.t1	205	218	TTVHVQVGPQWQGK	Deamidated (NQ)
F019214_196_ISOM	trypsin	4	g28107.t1	205	218	TTVHVQVGPQWQGK	Deamidated (NQ)
F019214_196_ISOM	trypsin	4	g28107.t1	205	218	TTVHVQVGPQWQGK	Deamidated (NQ)
F019214_196_ISOM	trypsin	4	g28107.t1	205	218	TTVHVQVGPQWQGK	Deamidated (NQ)
F019214_196_ISOM	trypsin	4	g28107.t1	205	218	TTVHVQVGPQWQGK	2 Deamidated (NQ)
F019214_196_ISOM	trypsin	4	g28107.t1	156	175	SVVAFDDDSGKPNPASVVDR	Deamidated (NQ)
F019214_196_ISOM	trypsin	4	g28107.t1	156	175	SVVAFDDDSGKPNPASVVDR	Deamidated (NQ)
F019214_196_ISOM	trypsin	4	g28107.t1	156	176	SVVAFDDDSGKPNPASVVDRK	Deamidated (NQ); Asp->Asn (D) [-0.98]
F019214_196_ISOM	trypsin	4	g28107.t1	156	176	SVVAFDDDSGKPNPASVVDRK	Deamidated (NQ)
F019214_196_ISOM	trypsin	4	g28107.t1	156	176	SVVAFDDDSGKPNPASVVDRK	Deamidated (NQ)
F019214_196_ISOM	trypsin	4	g28107.t2	148	155	SLFINIGR	Deamidated (NQ)
F019214_196_ISOM	trypsin	4	g28107.t2	148	155	SLFINIGR	Deamidated (NQ)
F019214_196_ISOM	trypsin	4	g28107.t2	147	155	KSLFINIGR	Deamidated (NQ)
F019214_196_ISOM	trypsin	4	g28107.t2	213	223	LSGLCGNFDLR	Deamidated (NQ)
F019214_196_ISOM	trypsin	4	g28107.t2	156	175	SVVAFDDDSGKPNPASVVDR	Deamidated (NQ)
F019214_196_ISOM	trypsin	4	g28107.t2	156	175	SVVAFDDDSGKPNPASVVDR	Deamidated (NQ)
F019214_196_ISOM	trypsin	4	g28107.t2	156	176	SVVAFDDDSGKPNPASVVDRK	Deamidated (NQ); Asp->Asn (D) [-0.98]
F019214_196_ISOM	trypsin	4	g28107.t2	156	176	SVVAFDDDSGKPNPASVVDRK	Deamidated (NQ)
F019214_196_ISOM	trypsin	4	g28107.t2	156	176	SVVAFDDDSGKPNPASVVDRK	Deamidated (NQ)
F019214_196_ISOM	trypsin	5	g40098.t1	133	140	HRNWPAFR	Deamidated (NQ)
F019214_196_ISOM	trypsin	5	g40098.t1	133	140	HRNWPAFR	Deamidated (NQ)
F019214_196_ISOM	trypsin	5	g40098.t1	4	14	GPFQLLTFLER	Deamidated (NQ)
F019214_196_ISOM	trypsin	5	g40098.t1	27	51	VYLQASPPSTSDVLTHFMMTPGLSR	Oxidation (M); Oxidation:O(1) (ADEFHIKLMNPQRSTVWY) [+15.99]
F019214_196_ISOM	trypsin	5	g40098.t1	27	51	VYLQASPPSTSDVLTHFMMTPGLSR	Oxidation (M); Oxidation:O(1) (ADEFHIKLMNPQRSTVWY) [+15.99]
F019214_196_ISOM	trypsin	5	g40098.t1	27	51	VYLQASPPSTSDVLTHFMMTPGLSR	Oxidation (M); Oxidation:O(1) (ADEFHIKLMNPQRSTVWY) [+15.99]
F019214_196_ISOM	trypsin	5	g40098.t1	27	51	VYLQASPPSTSDVLTHFMMTPGLSR	Oxidation (M); Oxidation:O(1) (ADEFHIKLMNPQRSTVWY) [+15.99]
F019214_196_ISOM	trypsin	5	g40098.t1	27	51	VYLQASPPSTSDVLTHFMMTPGLSR	Oxidation (M); Oxidation:O(2) (CFMWY) [+31.99]
F019214_196_ISOM	trypsin	5	g40098.t1	27	51	VYLQASPPSTSDVLTHFMMTPGLSR	Oxidation (M); Oxidation:O(2) (CFMWY) [+31.99]
F019214_196_ISOM	trypsin	5	g40098.t1	27	51	VYLQASPPSTSDVLTHFMMTPGLSR	2 Oxidation (M); Cation:Mg[II] (DE) [+21.97]
F019214_196_ISOM	trypsin	5	g40098.t2	133	140	HRNWPAFR	Deamidated (NQ)
F019214_196_ISOM	trypsin	5	g40098.t2	133	140	HRNWPAFR	Deamidated (NQ)
F019214_196_ISOM	trypsin	5	g40098.t2	4	14	GPFQLLTFLER	Deamidated (NQ)
F019214_196_ISOM	trypsin	5	g40098.t2	27	51	VYLQASPPSTSDVLTHFMMTPGLSR	Oxidation (M); Oxidation:O(1) (ADEFHIKLMNPQRSTVWY) [+15.99]
F019214_196_ISOM	trypsin	5	g40098.t2	27	51	VYLQASPPSTSDVLTHFMMTPGLSR	Oxidation (M); Oxidation:O(1) (ADEFHIKLMNPQRSTVWY) [+15.99]
F019214_196_ISOM	trypsin	5	g40098.t2	27	51	VYLQASPPSTSDVLTHFMMTPGLSR	Oxidation (M); Oxidation:O(1) (ADEFHIKLMNPQRSTVWY) [+15.99]
F019214_196_ISOM	trypsin	5	g40098.t2	27	51	VYLQASPPSTSDVLTHFMMTPGLSR	Oxidation (M); Oxidation:O(1) (ADEFHIKLMNPQRSTVWY) [+15.99]
F019214_196_ISOM	trypsin	5	g40098.t2	27	51	VYLQASPPSTSDVLTHFMMTPGLSR	Oxidation (M); Oxidation:O(2) (CFMWY) [+31.99]
F019214_196_ISOM	trypsin	5	g40098.t2	27	51	VYLQASPPSTSDVLTHFMMTPGLSR	Oxidation (M); Oxidation:O(2) (CFMWY) [+31.99]
F019214_196_ISOM	trypsin	5	g40098.t2	27	51	VYLQASPPSTSDVLTHFMMTPGLSR	2 Oxidation (M); Cation:Mg[II] (DE) [+21.97]
F019214_196_ISOM	trypsin	6	g52865.t1	224	237	MFLQPGVCQYVLAK	Oxidation (M)
F019214_196_ISOM	trypsin	6	g52865.t1	224	237	MFLQPGVCQYVLAK	Oxidation (M)
F019214_196_ISOM	trypsin	6	g52865.t1	224	237	MFLQPGVCQYVLAK	Oxidation (M)
F019214_196_ISOM	trypsin	6	g52865.t1	224	237	MFLQPGVCQYVLAK	Oxidation (M)
F019214_196_ISOM	trypsin	6	g52865.t1	224	237	MFLQPGVCQYVLAK	Oxidation (M)
F019214_196_ISOM	trypsin	6	g52865.t1	224	237	MFLQPGVCQYVLAK	Oxidation (M)
F019214_196_ISOM	trypsin	6	g52865.t1	224	237	MFLQPGVCQYVLAK	Oxidation (M)
F019214_196_ISOM	trypsin	6	g52865.t1	224	237	MFLQPGVCQYVLAK	Oxidation (M)
F019214_196_ISOM	trypsin	6	g52865.t1	224	237	MFLQPGVCQYVLAK	2 Deamidated (NQ); Oxidation (M)
F019214_196_ISOM	trypsin	6	g52865.t1	258	273	ACVQSVTVVLDEDVNR	Deamidated (NQ); Oxidation:O(1) (ADEFHIKLMNPQRSTVWY) [+15.99]
F019214_196_ISOM	trypsin	6	g52865.t1	107	123	DSFPSCNDGCEESFVHR	Deamidated (NQ)
F019214_196_ISOM	trypsin	6	g52865.t1	107	123	DSFPSCNDGCEESFVHR	Deamidated (NQ)
F019214_196_ISOM	trypsin	6	g52865.t1	107	123	DSFPSCNDGCEESFVHR	Deamidated (NQ); Label:15N(1) (S) [+1.00]
F019214_196_ISOM	trypsin	6	g52865.t1	107	123	DSFPSCNDGCEESFVHR	Deamidated (NQ); Oxidation:O(1) (ADEFHIKLMNPQRSTVWY) [+15.99]
F019214_196_ISOM	trypsin	6	g52865.t2	182	195	MFLQPGVCQYVLAK	Oxidation (M)
F019214_196_ISOM	trypsin	6	g52865.t2	182	195	MFLQPGVCQYVLAK	Oxidation (M)
F019214_196_ISOM	trypsin	6	g52865.t2	182	195	MFLQPGVCQYVLAK	Oxidation (M)
F019214_196_ISOM	trypsin	6	g52865.t2	182	195	MFLQPGVCQYVLAK	Oxidation (M)
F019214_196_ISOM	trypsin	6	g52865.t2	182	195	MFLQPGVCQYVLAK	Oxidation (M)
F019214_196_ISOM	trypsin	6	g52865.t2	182	195	MFLQPGVCQYVLAK	Oxidation (M)
F019214_196_ISOM	trypsin	6	g52865.t2	182	195	MFLQPGVCQYVLAK	Oxidation (M)
F019214_196_ISOM	trypsin	6	g52865.t2	182	195	MFLQPGVCQYVLAK	Oxidation (M)
F019214_196_ISOM	trypsin	6	g52865.t2	182	195	MFLQPGVCQYVLAK	2 Deamidated (NQ); Oxidation (M)
F019214_196_ISOM	trypsin	6	g52865.t2	216	231	ACVQSVTVVLDEDVNR	Deamidated (NQ); Oxidation:O(1) (ADEFHIKLMNPQRSTVWY) [+15.99]
F019214_196_ISOM	trypsin	6	g52865.t3	224	237	MFLQPGVCQYVLAK	Oxidation (M)
F019214_196_ISOM	trypsin	6	g52865.t3	224	237	MFLQPGVCQYVLAK	Oxidation (M)
F019214_196_ISOM	trypsin	6	g52865.t3	224	237	MFLQPGVCQYVLAK	Oxidation (M)
F019214_196_ISOM	trypsin	6	g52865.t3	224	237	MFLQPGVCQYVLAK	Oxidation (M)
F019214_196_ISOM	trypsin	6	g52865.t3	224	237	MFLQPGVCQYVLAK	Oxidation (M)
F019214_196_ISOM	trypsin	6	g52865.t3	224	237	MFLQPGVCQYVLAK	Oxidation (M)
F019214_196_ISOM	trypsin	6	g52865.t3	224	237	MFLQPGVCQYVLAK	Oxidation (M)
F019214_196_ISOM	trypsin	6	g52865.t3	224	237	MFLQPGVCQYVLAK	Oxidation (M)
F019214_196_ISOM	trypsin	6	g52865.t3	224	237	MFLQPGVCQYVLAK	2 Deamidated (NQ); Oxidation (M)
F019214_196_ISOM	trypsin	6	g52865.t3	107	123	DSFPSCNDGCEESFVHR	Deamidated (NQ)
F019214_196_ISOM	trypsin	6	g52865.t3	107	123	DSFPSCNDGCEESFVHR	Deamidated (NQ)
F019214_196_ISOM	trypsin	6	g52865.t3	107	123	DSFPSCNDGCEESFVHR	Deamidated (NQ); Label:15N(1) (S) [+1.00]
F019214_196_ISOM	trypsin	6	g52865.t3	107	123	DSFPSCNDGCEESFVHR	Deamidated (NQ); Oxidation:O(1) (ADEFHIKLMNPQRSTVWY) [+15.99]
F019214_196_ISOM	trypsin	8	g59144.t1	94	103	LTLVNAVYFR	Deamidated (NQ)
F019214_196_ISOM	trypsin	8	g59144.t1	94	103	LTLVNAVYFR	Deamidated (NQ)
F019214_196_ISOM	trypsin	8	g59144.t1	94	103	LTLVNAVYFR	Deamidated (NQ)
F019214_196_ISOM	trypsin	8	g59144.t1	94	103	LTLVNAVYFR	Deamidated (NQ)
F019214_196_ISOM	trypsin	8	g59144.t1	94	103	LTLVNAVYFR	Deamidated (NQ)
F019214_196_ISOM	trypsin	8	g59144.t1	94	104	LTLVNAVYFRG	Deamidated (NQ)
F019214_196_ISOM	trypsin	8	g59144.t1	82	93	LLSAEDFSSMTR	Oxidation (M)
F019214_196_ISOM	trypsin	8	g59144.t1	82	93	LLSAEDFSSMTR	Oxidation (M)
F019214_196_ISOM	trypsin	8	g59144.t1	82	93	LLSAEDFSSMTR	Oxidation (M)
F019214_196_ISOM	trypsin	8	g59144.t1	82	93	LLSAEDFSSMTR	Oxidation (M)
F019214_196_ISOM	trypsin	8	g59144.t1	82	93	LLSAEDFSSMTR	Oxidation (M)
F019214_196_ISOM	trypsin	8	g59144.t1	82	93	LLSAEDFSSMTR	Oxidation (M)
F019214_196_ISOM	trypsin	8	g59144.t1	82	93	LLSAEDFSSMTR	Oxidation (M)
F019214_196_ISOM	trypsin	8	g59144.t1	82	93	LLSAEDFSSMTR	Oxidation (M)
F019214_196_ISOM	trypsin	8	g59144.t1	82	93	LLSAEDFSSMTR	Oxidation (M)
F019214_196_ISOM	trypsin	8	g59144.t1	82	93	LLSAEDFSSMTR	Oxidation (M)
F019214_196_ISOM	trypsin	8	g59144.t1	82	93	LLSAEDFSSMTR	Oxidation (M)
F019214_196_ISOM	trypsin	8	g59144.t1	82	93	LLSAEDFSSMTR	Oxidation (M)
F019214_196_ISOM	trypsin	8	g59144.t1	82	93	LLSAEDFSSMTR	Oxidation (M)
F019214_196_ISOM	trypsin	8	g59144.t1	104	116	GSWKNQFRPENTR	Deamidated (NQ)
F019214_196_ISOM	trypsin	8	g59144.t1	104	116	GSWKNQFRPENTR	Deamidated (NQ)
F019214_196_ISOM	trypsin	8	g59144.t1	104	116	GSWKNQFRPENTR	Deamidated (NQ)
F019214_196_ISOM	trypsin	8	g59144.t1	104	116	GSWKNQFRPENTR	2 Deamidated (NQ)
F019214_196_ISOM	trypsin	8	g59144.t1	104	116	GSWKNQFRPENTR	2 Deamidated (NQ)
F019214_196_ISOM	trypsin	8	g59144.t1	104	116	GSWKNQFRPENTR	2 Deamidated (NQ)
F019214_196_ISOM	trypsin	8	g59144.t1	104	116	GSWKNQFRPENTR	2 Deamidated (NQ)
F019214_196_ISOM	trypsin	8	g59144.t1	104	116	GSWKNQFRPENTR	2 Deamidated (NQ)
F019214_196_ISOM	trypsin	8	g59144.t1	104	116	GSWKNQFRPENTR	2 Deamidated (NQ)
F019214_196_ISOM	trypsin	8	g59144.t1	27	45	SLFLQEGMAFNPEFLHLMR	2 Oxidation (M)
F019214_196_ISOM	trypsin	8	g59144.t1	24	45	LANSLFLQEGMAFNPEFLHLMR	Deamidated (NQ); Oxidation (M); Oxidation:O(1) (ADEFHIKLMNPQRSTVWY) [+15.99]
F019214_196_ISOM	trypsin	8	g59144.t1	24	45	LANSLFLQEGMAFNPEFLHLMR	2 Oxidation (M); Label:15N(1) (E) [+1.00]
F019214_196_ISOM	trypsin	8	g59144.t1	24	45	LANSLFLQEGMAFNPEFLHLMR	2 Oxidation (M); 2 Label:15N(1) (F) [+1.00]
F019214_196_ISOM	trypsin	8	g59144.t1	24	45	LANSLFLQEGMAFNPEFLHLMR	Oxidation (M); Oxidation:O(2) (CFMWY) [+31.99]
F019214_196_ISOM	trypsin	9	g19658.t1	74	85	LHSNSVTFNDQR	Deamidated (NQ)
F019214_196_ISOM	trypsin	9	g19658.t1	74	85	LHSNSVTFNDQR	Deamidated (NQ)
F019214_196_ISOM	trypsin	9	g19658.t1	74	85	LHSNSVTFNDQR	Deamidated (NQ)
F019214_196_ISOM	trypsin	9	g19658.t1	74	85	LHSNSVTFNDQR	Deamidated (NQ)
F019214_196_ISOM	trypsin	9	g19658.t1	74	85	LHSNSVTFNDQR	Deamidated (NQ)
F019214_196_ISOM	trypsin	9	g19658.t1	74	85	LHSNSVTFNDQR	Deamidated (NQ)
F019214_196_ISOM	trypsin	9	g19658.t1	74	85	LHSNSVTFNDQR	Deamidated (NQ)
F019214_196_ISOM	trypsin	9	g19658.t1	74	85	LHSNSVTFNDQR	Deamidated (NQ)
F019214_196_ISOM	trypsin	9	g19658.t1	74	85	LHSNSVTFNDQR	Deamidated (NQ)
F019214_196_ISOM	trypsin	9	g19658.t1	74	85	LHSNSVTFNDQR	Deamidated (NQ)
F019214_196_ISOM	trypsin	9	g19658.t1	74	85	LHSNSVTFNDQR	2 Deamidated (NQ)
F019214_196_ISOM	trypsin	9	g19658.t1	74	85	LHSNSVTFNDQR	2 Deamidated (NQ)
F019214_196_ISOM	trypsin	9	g19658.t1	74	85	LHSNSVTFNDQR	2 Deamidated (NQ)
F019214_196_ISOM	trypsin	9	g19658.t1	152	177	TSYGVVTADIDMFGNSWMEAEPHEAR	Deamidated (NQ); Oxidation (M); Met->Phe (M) [+16.03]
F019214_196_ISOM	trypsin	10	g30843.t1	92	98	MDPGFPR	Oxidation (M)
F019214_196_ISOM	trypsin	10	g30843.t1	92	98	MDPGFPR	Oxidation (M)
F019214_196_ISOM	trypsin	10	g30843.t1	92	98	MDPGFPR	Oxidation (M)
F019214_196_ISOM	trypsin	10	g30843.t1	92	98	MDPGFPR	Oxidation (M)
F019214_196_ISOM	trypsin	10	g30843.t1	90	98	KKMDPGFPR	Oxidation (M)
F019214_196_ISOM	trypsin	10	g30843.t1	90	98	KKMDPGFPR	Oxidation (M)
F019214_196_ISOM	trypsin	10	g30843.t1	26	38	TVFFAGNQMWIYR	Oxidation (M)
F019214_196_ISOM	trypsin	10	g30843.t1	26	38	TVFFAGNQMWIYR	Oxidation (M)
F019214_196_ISOM	trypsin	10	g30843.t1	26	38	TVFFAGNQMWIYR	Deamidated (NQ); Oxidation (M)
F019214_196_ISOM	trypsin	10	g30843.t1	26	38	TVFFAGNQMWIYR	Deamidated (NQ); Oxidation (M)
F019214_196_ISOM	trypsin	10	g30843.t1	26	38	TVFFAGNQMWIYR	Oxidation (M); Oxidation:O(1) (ADEFHIKLMNPQRSTVWY) [+15.99]
F019214_196_ISOM	trypsin	10	g30843.t1	26	38	TVFFAGNQMWIYR	Deamidated (NQ); Oxidation:O(2) (CFMWY) [+31.99]
F019214_196_ISOM	trypsin	10	g30843.t1	26	38	TVFFAGNQMWIYR	Deamidated (NQ); Oxidation:O(2) (CFMWY) [+31.99]
F019214_196_ISOM	trypsin	10	g30843.t1	50	69	ISSLDLPTDLEQIDAAFSFR	Deamidated (NQ); Glu->Gln (E) [-0.98]
F019214_196_ISOM	trypsin	10	g30843.t3	121	127	MDPGFPR	Oxidation (M)
F019214_196_ISOM	trypsin	10	g30843.t3	121	127	MDPGFPR	Oxidation (M)
F019214_196_ISOM	trypsin	10	g30843.t3	121	127	MDPGFPR	Oxidation (M)
F019214_196_ISOM	trypsin	10	g30843.t3	121	127	MDPGFPR	Oxidation (M)
F019214_196_ISOM	trypsin	10	g30843.t3	119	127	KKMDPGFPR	Oxidation (M)
F019214_196_ISOM	trypsin	10	g30843.t3	119	127	KKMDPGFPR	Oxidation (M)
F019214_196_ISOM	trypsin	10	g30843.t3	55	67	TVFFAGNQMWIYR	Oxidation (M)
F019214_196_ISOM	trypsin	10	g30843.t3	55	67	TVFFAGNQMWIYR	Oxidation (M)
F019214_196_ISOM	trypsin	10	g30843.t3	55	67	TVFFAGNQMWIYR	Deamidated (NQ); Oxidation (M)
F019214_196_ISOM	trypsin	10	g30843.t3	55	67	TVFFAGNQMWIYR	Deamidated (NQ); Oxidation (M)
F019214_196_ISOM	trypsin	10	g30843.t3	55	67	TVFFAGNQMWIYR	Oxidation (M); Oxidation:O(1) (ADEFHIKLMNPQRSTVWY) [+15.99]
F019214_196_ISOM	trypsin	10	g30843.t3	55	67	TVFFAGNQMWIYR	Deamidated (NQ); Oxidation:O(2) (CFMWY) [+31.99]
F019214_196_ISOM	trypsin	10	g30843.t3	55	67	TVFFAGNQMWIYR	Deamidated (NQ); Oxidation:O(2) (CFMWY) [+31.99]
F019214_196_ISOM	trypsin	10	g30843.t3	24	42	SKPTGPMLVATYWPDLPGK	Oxidation (M)
F019214_196_ISOM	trypsin	10	g30843.t3	24	42	SKPTGPMLVATYWPDLPGK	Oxidation (M)
F019214_196_ISOM	trypsin	10	g30843.t3	24	42	SKPTGPMLVATYWPDLPGK	Oxidation (M)
F019214_196_ISOM	trypsin	10	g30843.t3	79	98	ISSLDLPTDLEQIDAAFSFR	Deamidated (NQ); Glu->Gln (E) [-0.98]
F019214_196_ISOM	trypsin	10	g30843.t3	24	54	SKPTGPMLVATYWPDLPGKIDAAYENPLEEK	Oxidation (M); Label:15N(2) (W) [+1.99]
F019214_196_ISOM	trypsin	11	g51752.t3	100	112	AAYLVNNAVFSQR	Deamidated (NQ)
F019214_196_ISOM	trypsin	11	g51752.t3	100	112	AAYLVNNAVFSQR	Deamidated (NQ)
F019214_196_ISOM	trypsin	11	g51752.t3	100	112	AAYLVNNAVFSQR	Deamidated (NQ)
F019214_196_ISOM	trypsin	11	g51752.t3	100	112	AAYLVNNAVFSQR	Deamidated (NQ)
F019214_196_ISOM	trypsin	11	g51752.t3	100	112	AAYLVNNAVFSQR	Deamidated (NQ)
F019214_196_ISOM	trypsin	11	g51752.t3	100	112	AAYLVNNAVFSQR	Deamidated (NQ)
F019214_196_ISOM	trypsin	11	g51752.t3	100	112	AAYLVNNAVFSQR	Deamidated (NQ)
F019214_196_ISOM	trypsin	11	g51752.t3	100	112	AAYLVNNAVFSQR	Deamidated (NQ)
F019214_196_ISOM	trypsin	11	g51752.t3	100	112	AAYLVNNAVFSQR	Deamidated (NQ)
F019214_196_ISOM	trypsin	11	g51752.t3	100	112	AAYLVNNAVFSQR	2 Deamidated (NQ)
F019214_196_ISOM	trypsin	11	g51752.t3	100	112	AAYLVNNAVFSQR	2 Deamidated (NQ)
F019214_196_ISOM	trypsin	11	g51752.t3	100	112	AAYLVNNAVFSQR	2 Deamidated (NQ)
F019214_196_ISOM	trypsin	12	g45703.t1	783	791	SYNGEYLSR	Deamidated (NQ)
F019214_196_ISOM	trypsin	12	g45703.t1	215	227	DINDNAPIFMSDR	Oxidation (M); Oxidation:O(1) (ADEFHIKLMNPQRSTVWY) [+15.99]
F019214_196_ISOM	trypsin	12	g45703.t1	349	363	AQAWDADLGANGEVR	Deamidated (NQ)
F019214_196_ISOM	trypsin	12	g45703.t1	349	363	AQAWDADLGANGEVR	Deamidated (NQ)
F019214_196_ISOM	trypsin	13	g44527.t1	155	165	FDNPEGMFAAR	Oxidation (M)
F019214_196_ISOM	trypsin	13	g44527.t1	155	165	FDNPEGMFAAR	Oxidation (M)
F019214_196_ISOM	trypsin	13	g44527.t1	155	165	FDNPEGMFAAR	Oxidation (M)
F019214_196_ISOM	trypsin	13	g44527.t1	155	165	FDNPEGMFAAR	Oxidation (M)
F019214_196_ISOM	trypsin	13	g44527.t1	155	165	FDNPEGMFAAR	Deamidated (NQ); Oxidation:O(2) (CFMWY) [+31.99]
F019214_196_ISOM	trypsin	13	g44527.t1	66	78	SGTSITLMDGYPK	Oxidation (M)
F019214_196_ISOM	trypsin	13	g44527.t1	66	78	SGTSITLMDGYPK	Oxidation (M)
F019214_196_ISOM	trypsin	13	g44527.t1	66	78	SGTSITLMDGYPK	Oxidation (M)
F019214_196_ISOM	trypsin	13	g44527.t1	66	78	SGTSITLMDGYPK	Oxidation (M)
F019214_196_ISOM	trypsin	13	g44527.t1	66	78	SGTSITLMDGYPK	Oxidation (M)
F019214_196_ISOM	trypsin	13	g44527.t1	66	78	SGTSITLMDGYPK	Oxidation (M)
F019214_196_ISOM	trypsin	13	g44527.t1	66	78	SGTSITLMDGYPK	Oxidation (M)
F019214_196_ISOM	trypsin	13	g44527.t1	66	78	SGTSITLMDGYPK	Oxidation (M)
F019214_196_ISOM	trypsin	13	g44527.t1	143	154	GVDLVVGNHYYR	Deamidated (NQ)
F019214_196_ISOM	trypsin	13	g44527.t1	143	154	GVDLVVGNHYYR	Deamidated (NQ)
F019214_196_ISOM	trypsin	13	g44527.t1	143	154	GVDLVVGNHYYR	Deamidated (NQ)
F019214_196_ISOM	trypsin	13	g44527.t1	143	154	GVDLVVGNHYYR	Deamidated (NQ)
F019214_196_ISOM	trypsin	14	g28086.t1	35	44	MRPSSGLAVK	Oxidation (M)
F019214_196_ISOM	trypsin	14	g28086.t1	35	44	MRPSSGLAVK	Oxidation (M)
F019214_196_ISOM	trypsin	14	g28086.t1	48	64	VYGHVLFQQEYPEGTLK	Deamidated (NQ)
F019214_196_ISOM	trypsin	14	g28086.t1	65	83	VYVYVSGFPVVSNESPDLR	Deamidated (NQ)
F019214_196_ISOM	trypsin	14	g28086.t1	65	83	VYVYVSGFPVVSNESPDLR	Deamidated (NQ)
F019214_196_ISOM	trypsin	14	g28086.t1	65	83	VYVYVSGFPVVSNESPDLR	Deamidated (NQ)
F019214_196_ISOM	trypsin	14	g28086.t1	65	83	VYVYVSGFPVVSNESPDLR	Deamidated (NQ); Label:18O(1) (Y) [+2.00]
F019214_196_ISOM	trypsin	15	g45228.t1	9	14	MMCEWR	2 Oxidation (M)
F019214_196_ISOM	trypsin	15	g45228.t1	9	14	MMCEWR	2 Oxidation (M)
F019214_196_ISOM	trypsin	15	g45228.t1	9	14	MMCEWR	2 Oxidation (M)
F019214_196_ISOM	trypsin	15	g45228.t1	50	58	NMVLDEVTR	Oxidation (M)
F019214_196_ISOM	trypsin	15	g45228.t1	50	58	NMVLDEVTR	Oxidation (M)
F019214_196_ISOM	trypsin	15	g45228.t1	50	58	NMVLDEVTR	Oxidation (M)
F019214_196_ISOM	trypsin	15	g45228.t1	50	58	NMVLDEVTR	Oxidation (M)
F019214_196_ISOM	trypsin	15	g45228.t1	50	58	NMVLDEVTR	Deamidated (NQ); Oxidation (M)
F019214_196_ISOM	trypsin	15	g45228.t1	50	58	NMVLDEVTR	Deamidated (NQ); Oxidation (M)
F019214_196_ISOM	trypsin	15	g45228.t1	50	58	NMVLDEVTR	Deamidated (NQ); Oxidation (M)
F019214_196_ISOM	trypsin	15	g45228.t1	50	58	NMVLDEVTR	Deamidated (NQ); Oxidation (M)
F019214_196_ISOM	trypsin	15	g45228.t1	50	58	NMVLDEVTR	Deamidated (NQ); Oxidation (M)
F019214_196_ISOM	trypsin	15	g45228.t1	50	58	NMVLDEVTR	Deamidated (NQ); Oxidation:O(2) (CFMWY) [+31.99]
F019214_196_ISOM	trypsin	15	g45228.t1	50	59	NMVLDEVTRR	Oxidation (M)
F019214_196_ISOM	trypsin	15	g45228.t1	50	59	NMVLDEVTRR	Oxidation (M)
F019214_196_ISOM	trypsin	15	g45228.t1	50	59	NMVLDEVTRR	Oxidation (M)
F019214_196_ISOM	trypsin	15	g45228.t1	50	59	NMVLDEVTRR	Oxidation (M)
F019214_196_ISOM	trypsin	15	g45228.t1	50	59	NMVLDEVTRR	Oxidation (M)
F019214_196_ISOM	trypsin	15	g45228.t1	50	59	NMVLDEVTRR	Oxidation (M)
F019214_196_ISOM	trypsin	15	g45228.t1	50	59	NMVLDEVTRR	Oxidation (M)
F019214_196_ISOM	trypsin	15	g45228.t1	50	59	NMVLDEVTRR	Oxidation (M)
F019214_196_ISOM	trypsin	15	g45228.t1	50	59	NMVLDEVTRR	Oxidation (M)
F019214_196_ISOM	trypsin	15	g45228.t1	50	59	NMVLDEVTRR	Oxidation (M)
F019214_196_ISOM	trypsin	15	g45228.t1	50	59	NMVLDEVTRR	Oxidation (M)
F019214_196_ISOM	trypsin	15	g45228.t1	50	59	NMVLDEVTRR	Oxidation (M)
F019214_196_ISOM	trypsin	15	g45228.t1	50	59	NMVLDEVTRR	Oxidation (M)
F019214_196_ISOM	trypsin	15	g45228.t1	50	59	NMVLDEVTRR	Oxidation (M)
F019214_196_ISOM	trypsin	15	g45228.t1	50	59	NMVLDEVTRR	Oxidation (M)
F019214_196_ISOM	trypsin	15	g45228.t1	50	59	NMVLDEVTRR	Oxidation (M)
F019214_196_ISOM	trypsin	15	g45228.t1	50	59	NMVLDEVTRR	Oxidation (M)
F019214_196_ISOM	trypsin	15	g45228.t1	50	59	NMVLDEVTRR	Deamidated (NQ); Oxidation (M)
F019214_196_ISOM	trypsin	15	g45228.t1	50	59	NMVLDEVTRR	Deamidated (NQ); Oxidation (M)
F019214_196_ISOM	trypsin	15	g45228.t1	50	59	NMVLDEVTRR	Deamidated (NQ); Oxidation (M)
F019214_196_ISOM	trypsin	15	g45228.t1	50	59	NMVLDEVTRR	Deamidated (NQ); Oxidation (M)
F019214_196_ISOM	trypsin	15	g45228.t1	50	59	NMVLDEVTRR	Deamidated (NQ); Oxidation (M)
F019214_196_ISOM	trypsin	15	g45228.t1	50	59	NMVLDEVTRR	Deamidated (NQ); Oxidation (M)
F019214_196_ISOM	trypsin	15	g45228.t1	50	59	NMVLDEVTRR	Deamidated (NQ); Oxidation (M)
F019214_196_ISOM	trypsin	15	g45228.t1	50	59	NMVLDEVTRR	Deamidated (NQ); Oxidation (M)
F019214_196_ISOM	trypsin	15	g45228.t1	50	59	NMVLDEVTRR	Deamidated (NQ); Oxidation (M)
F019214_196_ISOM	trypsin	15	g45228.t1	50	59	NMVLDEVTRR	Deamidated (NQ); Oxidation (M)
F019214_196_ISOM	trypsin	15	g45228.t1	50	59	NMVLDEVTRR	Deamidated (NQ); Oxidation (M)
F019214_196_ISOM	trypsin	15	g45228.t1	15	33	YRPCASPCVHTCNDPTATR	Deamidated (NQ); His->Met (H) [-6.02]
F019214_196_ISOM	trypsin	15	g45228.t2	17	22	MMCEWR	2 Oxidation (M)
F019214_196_ISOM	trypsin	15	g45228.t2	17	22	MMCEWR	2 Oxidation (M)
F019214_196_ISOM	trypsin	15	g45228.t2	17	22	MMCEWR	2 Oxidation (M)
F019214_196_ISOM	trypsin	15	g45228.t2	58	66	NMVLDEVTR	Oxidation (M)
F019214_196_ISOM	trypsin	15	g45228.t2	58	66	NMVLDEVTR	Oxidation (M)
F019214_196_ISOM	trypsin	15	g45228.t2	58	66	NMVLDEVTR	Oxidation (M)
F019214_196_ISOM	trypsin	15	g45228.t2	58	66	NMVLDEVTR	Oxidation (M)
F019214_196_ISOM	trypsin	15	g45228.t2	58	66	NMVLDEVTR	Deamidated (NQ); Oxidation (M)
F019214_196_ISOM	trypsin	15	g45228.t2	58	66	NMVLDEVTR	Deamidated (NQ); Oxidation (M)
F019214_196_ISOM	trypsin	15	g45228.t2	58	66	NMVLDEVTR	Deamidated (NQ); Oxidation (M)
F019214_196_ISOM	trypsin	15	g45228.t2	58	66	NMVLDEVTR	Deamidated (NQ); Oxidation (M)
F019214_196_ISOM	trypsin	15	g45228.t2	58	66	NMVLDEVTR	Deamidated (NQ); Oxidation (M)
F019214_196_ISOM	trypsin	15	g45228.t2	58	66	NMVLDEVTR	Deamidated (NQ); Oxidation:O(2) (CFMWY) [+31.99]
F019214_196_ISOM	trypsin	15	g45228.t2	58	67	NMVLDEVTRR	Oxidation (M)
F019214_196_ISOM	trypsin	15	g45228.t2	58	67	NMVLDEVTRR	Oxidation (M)
F019214_196_ISOM	trypsin	15	g45228.t2	58	67	NMVLDEVTRR	Oxidation (M)
F019214_196_ISOM	trypsin	15	g45228.t2	58	67	NMVLDEVTRR	Oxidation (M)
F019214_196_ISOM	trypsin	15	g45228.t2	58	67	NMVLDEVTRR	Oxidation (M)
F019214_196_ISOM	trypsin	15	g45228.t2	58	67	NMVLDEVTRR	Oxidation (M)
F019214_196_ISOM	trypsin	15	g45228.t2	58	67	NMVLDEVTRR	Oxidation (M)
F019214_196_ISOM	trypsin	15	g45228.t2	58	67	NMVLDEVTRR	Oxidation (M)
F019214_196_ISOM	trypsin	15	g45228.t2	58	67	NMVLDEVTRR	Oxidation (M)
F019214_196_ISOM	trypsin	15	g45228.t2	58	67	NMVLDEVTRR	Oxidation (M)
F019214_196_ISOM	trypsin	15	g45228.t2	58	67	NMVLDEVTRR	Oxidation (M)
F019214_196_ISOM	trypsin	15	g45228.t2	58	67	NMVLDEVTRR	Oxidation (M)
F019214_196_ISOM	trypsin	15	g45228.t2	58	67	NMVLDEVTRR	Oxidation (M)
F019214_196_ISOM	trypsin	15	g45228.t2	58	67	NMVLDEVTRR	Oxidation (M)
F019214_196_ISOM	trypsin	15	g45228.t2	58	67	NMVLDEVTRR	Oxidation (M)
F019214_196_ISOM	trypsin	15	g45228.t2	58	67	NMVLDEVTRR	Oxidation (M)
F019214_196_ISOM	trypsin	15	g45228.t2	58	67	NMVLDEVTRR	Oxidation (M)
F019214_196_ISOM	trypsin	15	g45228.t2	58	67	NMVLDEVTRR	Deamidated (NQ); Oxidation (M)
F019214_196_ISOM	trypsin	15	g45228.t2	58	67	NMVLDEVTRR	Deamidated (NQ); Oxidation (M)
F019214_196_ISOM	trypsin	15	g45228.t2	58	67	NMVLDEVTRR	Deamidated (NQ); Oxidation (M)
F019214_196_ISOM	trypsin	15	g45228.t2	58	67	NMVLDEVTRR	Deamidated (NQ); Oxidation (M)
F019214_196_ISOM	trypsin	15	g45228.t2	58	67	NMVLDEVTRR	Deamidated (NQ); Oxidation (M)
F019214_196_ISOM	trypsin	15	g45228.t2	58	67	NMVLDEVTRR	Deamidated (NQ); Oxidation (M)
F019214_196_ISOM	trypsin	15	g45228.t2	58	67	NMVLDEVTRR	Deamidated (NQ); Oxidation (M)
F019214_196_ISOM	trypsin	15	g45228.t2	58	67	NMVLDEVTRR	Deamidated (NQ); Oxidation (M)
F019214_196_ISOM	trypsin	15	g45228.t2	58	67	NMVLDEVTRR	Deamidated (NQ); Oxidation (M)
F019214_196_ISOM	trypsin	15	g45228.t2	58	67	NMVLDEVTRR	Deamidated (NQ); Oxidation (M)
F019214_196_ISOM	trypsin	15	g45228.t2	58	67	NMVLDEVTRR	Deamidated (NQ); Oxidation (M)
F019214_196_ISOM	trypsin	15	g45228.t2	1	16	MGTHLPDESSFVIPYR	Oxidation (M); AEBS (Protein N-term) [+183.04]
F019214_196_ISOM	trypsin	15	g45228.t2	23	41	YRPCASPCVHTCNDPTATR	Deamidated (NQ); His->Met (H) [-6.02]
F019214_196_ISOM	trypsin	16	g49429.t1	53	60	LFQLGFER	Deamidated (NQ)
F019214_196_ISOM	trypsin	16	g49429.t1	53	60	LFQLGFER	Deamidated (NQ)
F019214_196_ISOM	trypsin	16	g49429.t1	41	50	HAQMEVSISK	Oxidation (M)
F019214_196_ISOM	trypsin	16	g49429.t1	41	50	HAQMEVSISK	Oxidation (M)
F019214_196_ISOM	trypsin	16	g49429.t1	41	50	HAQMEVSISK	Oxidation (M)
F019214_196_ISOM	trypsin	16	g49429.t1	88	104	AHCGSIVQSNGTHIMYK	Deamidated (NQ); Oxidation (M)
F019214_196_ISOM	trypsin	17	g45878.t1	135	148	IFTFPATCQYVLAK	Deamidated (NQ)
F019214_196_ISOM	trypsin	18	g24538.t1	174	189	CPSATIFNFNINSHAR	Deamidated (NQ); Ammonia-loss (N-term C) [-17.03]
F019214_196_ISOM	trypsin	18	g24538.t1	174	189	CPSATIFNFNINSHAR	Deamidated (NQ); Ammonia-loss (N-term C) [-17.03]
F019214_196_ISOM	trypsin	18	g24538.t1	174	189	CPSATIFNFNINSHAR	2 Deamidated (NQ); Ammonia-loss (N-term C) [-17.03]
F019214_196_ISOM	trypsin	18	g24538.t1	174	189	CPSATIFNFNINSHAR	Deamidated (NQ)
F019214_196_ISOM	trypsin	18	g24538.t1	174	189	CPSATIFNFNINSHAR	Deamidated (NQ)
F019214_196_ISOM	trypsin	20	g54590.t1	236	250	TDQHATNGIVHVVDR	Deamidated (NQ)
F019214_196_ISOM	trypsin	20	g54590.t1	236	250	TDQHATNGIVHVVDR	Deamidated (NQ)
F019214_196_ISOM	trypsin	20	g54590.t1	142	162	ALLREEIDGPGSITFFAPSNK	Deamidated (NQ)
F019214_196_ISOM	trypsin	20	g54590.t1	251	273	VITAISNNVHSFIDTDDDLETLR	Deamidated (NQ)
F019214_196_ISOM	trypsin	20	g54590.t1	251	273	VITAISNNVHSFIDTDDDLETLR	Deamidated (NQ); Label:15N(1) (I) [+1.00]
F019214_196_ISOM	trypsin	22	g40101.t1	153	167	FGFEILDTGNMYLIR	Oxidation (M)
F019214_196_ISOM	trypsin	22	g40101.t1	153	167	FGFEILDTGNMYLIR	Oxidation (M); Label:15N(1) (G) [+1.00]
F019214_196_ISOM	trypsin	22	g40101.t1	153	167	FGFEILDTGNMYLIR	Deamidated (NQ); Oxidation:O(2) (CFMWY) [+31.99]
F019214_196_ISOM	trypsin	22	g40101.t1	153	167	FGFEILDTGNMYLIR	Oxidation (M); Cation:Na (DE) [+21.98]
F019214_196_ISOM	trypsin	22	g40101.t1	152	167	KFGFEILDTGNMYLIR	Oxidation (M)
F019214_196_ISOM	trypsin	22	g40101.t1	152	167	KFGFEILDTGNMYLIR	Oxidation (M)
F019214_196_ISOM	trypsin	22	g40101.t1	152	167	KFGFEILDTGNMYLIR	Deamidated (NQ); Oxidation (M); Label:15N(1) (D) [+1.00]
F019214_196_ISOM	trypsin	22	g40101.t1	174	193	LQWFHSTGMMVMETESSSSR	2 Oxidation (M); Oxidation:O(1) (ADEFHIKLMNPQRSTVWY) [+15.99]
F019214_196_ISOM	trypsin	22	g40101.t1	174	193	LQWFHSTGMMVMETESSSSR	Oxidation (M); 2 Oxidation:O(1) (ADEFHIKLMNPQRSTVWY) [+15.99]
F019214_196_ISOM	trypsin	22	g40101.t1	174	193	LQWFHSTGMMVMETESSSSR	2 Oxidation (M); Oxidation:O(1) (ADEFHIKLMNPQRSTVWY) [+15.99]
F019214_196_ISOM	trypsin	22	g40101.t1	174	193	LQWFHSTGMMVMETESSSSR	Deamidated (NQ); 2 Oxidation (M); Oxidation:O(1) (ADEFHIKLMNPQRSTVWY) [+15.99]
F019214_196_ISOM	trypsin	22	g40101.t1	174	193	LQWFHSTGMMVMETESSSSR	2 Oxidation (M); Oxidation:O(2) (CFMWY) [+31.99]
F019214_196_ISOM	trypsin	22	g40101.t1	174	193	LQWFHSTGMMVMETESSSSR	Oxidation (M); 3 Oxidation:O(1) (ADEFHIKLMNPQRSTVWY) [+15.99]
F019214_196_ISOM	trypsin	22	g40101.t1	174	193	LQWFHSTGMMVMETESSSSR	Deamidated (NQ); 2 Oxidation (M); Oxidation:O(2) (CFMWY) [+31.99]
F019214_196_ISOM	trypsin	22	g40101.t1	174	193	LQWFHSTGMMVMETESSSSR	Deamidated (NQ); 2 Oxidation (M); Oxidation:O(2) (CFMWY) [+31.99]
F019214_196_ISOM	trypsin	22	g40101.t1	174	193	LQWFHSTGMMVMETESSSSR	Oxidation (M); 2 Oxidation:O(2) (CFMWY) [+31.99]
F019214_196_ISOM	trypsin	22	g40101.t1	174	193	LQWFHSTGMMVMETESSSSR	Oxidation (M); 2 Oxidation:O(2) (CFMWY) [+31.99]
F019214_196_ISOM	trypsin	22	g40101.t1	174	193	LQWFHSTGMMVMETESSSSR	Oxidation (M); 2 Oxidation:O(2) (CFMWY) [+31.99]
F019214_196_ISOM	trypsin	22	g40101.t1	174	193	LQWFHSTGMMVMETESSSSR	Deamidated (NQ); 3 Oxidation:O(2) (CFMWY) [+31.99]
F019214_196_ISOM	trypsin	23	g45339.t1	72	83	ITAAGAQELEVR	Deamidated (NQ)
F019214_196_ISOM	trypsin	23	g45339.t1	72	83	ITAAGAQELEVR	Deamidated (NQ)
F019214_196_ISOM	trypsin	25	g36359.t1	42	52	CCHQGVPVDWR	Deamidated (NQ); 2 Carboxymethyl:13C(2) (C) [+60.01]
F019214_196_ISOM	trypsin	25	g36359.t2	76	86	CCHQGVPVDWR	Deamidated (NQ); 2 Carboxymethyl:13C(2) (C) [+60.01]
F019214_196_ISOM	trypsin	26	g64720.t1	30	37	ILINRLDR	Deamidated (NQ)
F019214_196_ISOM	trypsin	26	g64720.t1	30	37	ILINRLDR	Deamidated (NQ)
F019214_196_ISOM	trypsin	26	g64720.t1	30	38	ILINRLDRK	Deamidated (NQ)
F019214_196_ISOM	trypsin	27	g56685.t1	479	493	GLYLTGNAINGISAR	Deamidated (NQ)
F019214_196_ISOM	trypsin	28	g51508.t1	32	48	YMNGGTATGEAINYVTR	Deamidated (NQ); Oxidation:O(2) (CFMWY) [+31.99]
F019214_196_ISOM	trypsin	28	g51508.t1	32	48	YMNGGTATGEAINYVTR	Deamidated (NQ); Oxidation:O(2) (CFMWY) [+31.99]
F019214_196_ISOM	trypsin	28	g51508.t1	32	48	YMNGGTATGEAINYVTR	Deamidated (NQ); Oxidation:O(2) (CFMWY) [+31.99]
F019214_196_ISOM	trypsin	28	g51508.t1	30	48	IRYMNGGTATGEAINYVTR	Deamidated (NQ); Oxidation (M)
F019214_196_ISOM	trypsin	28	g51508.t1	30	48	IRYMNGGTATGEAINYVTR	Deamidated (NQ); Oxidation:O(2) (CFMWY) [+31.99]
F019214_196_ISOM	trypsin	28	g51508.t1	30	48	IRYMNGGTATGEAINYVTR	Deamidated (NQ); Oxidation:O(2) (CFMWY) [+31.99]
F019214_196_ISOM	trypsin	28	g51508.t1	30	48	IRYMNGGTATGEAINYVTR	Deamidated (NQ); Oxidation:O(2) (CFMWY) [+31.99]
F019214_196_ISOM	trypsin	28	g51508.t1	10	29	TEFGLSDFLSKQEVLEGLSK	Deamidated (NQ)
F019214_196_ISOM	trypsin	29	g40262.t1	125	133	EALMVVVDR	Oxidation (M)
F019214_196_ISOM	trypsin	29	g40262.t1	125	133	EALMVVVDR	Oxidation (M)
F019214_196_ISOM	trypsin	29	g40262.t1	125	133	EALMVVVDR	Oxidation (M)
F019214_196_ISOM	trypsin	29	g40262.t1	107	117	ASIMADVDALR	Oxidation (M)
F019214_196_ISOM	trypsin	29	g40262.t1	107	117	ASIMADVDALR	Oxidation (M)
F019214_196_ISOM	trypsin	29	g40262.t1	107	117	ASIMADVDALR	Oxidation (M); Label:18O(1) (S) [+2.00]
F019214_196_ISOM	trypsin	29	g40262.t1	124	133	REALMVVVDR	Oxidation (M)
F019214_196_ISOM	trypsin	29	g40262.t1	124	133	REALMVVVDR	Oxidation (M)
F019214_196_ISOM	trypsin	29	g40262.t1	124	133	REALMVVVDR	Oxidation (M)
F019214_196_ISOM	trypsin	29	g40262.t1	141	152	MLEPMITDFSAR	2 Oxidation (M)
F019214_196_ISOM	trypsin	29	g40262.t1	162	174	LKMDPVLDQLSIK	Oxidation (M)
F019214_196_ISOM	trypsin	29	g40262.t1	67	81	TQLSDSMTNLAETLK	Oxidation (M)
F019214_196_ISOM	trypsin	29	g40262.t1	67	81	TQLSDSMTNLAETLK	Oxidation (M)
F019214_196_ISOM	trypsin	30	g34378.t1	55	63	NYQEDTALK	Deamidated (NQ)
F019214_196_ISOM	trypsin	31	g59944.t1	64	75	GVMRPGQTLVER	Oxidation (M)
F019214_196_ISOM	trypsin	31	g59944.t1	64	75	GVMRPGQTLVER	Oxidation (M)
F019214_196_ISOM	trypsin	31	g59944.t1	64	75	GVMRPGQTLVER	Oxidation (M)
F019214_196_ISOM	trypsin	31	g59944.t1	64	75	GVMRPGQTLVER	Oxidation (M)
F019214_196_ISOM	trypsin	31	g59944.t1	64	75	GVMRPGQTLVER	Oxidation (M)
F019214_196_ISOM	trypsin	31	g59944.t1	64	75	GVMRPGQTLVER	Oxidation (M)
F019214_196_ISOM	trypsin	31	g59944.t1	64	75	GVMRPGQTLVER	Oxidation (M)
F019214_196_ISOM	trypsin	31	g59944.t1	64	75	GVMRPGQTLVER	Oxidation (M)
F019214_196_ISOM	trypsin	31	g59944.t1	64	75	GVMRPGQTLVER	Oxidation (M)
F019214_196_ISOM	trypsin	31	g59944.t1	64	75	GVMRPGQTLVER	Oxidation (M)
F019214_196_ISOM	trypsin	31	g59944.t1	64	75	GVMRPGQTLVER	Deamidated (NQ); Oxidation (M)
F019214_196_ISOM	trypsin	31	g59944.t1	64	75	GVMRPGQTLVER	Deamidated (NQ); Oxidation (M)
F019214_196_ISOM	trypsin	31	g59944.t1	64	75	GVMRPGQTLVER	Deamidated (NQ); Oxidation (M)
F019214_196_ISOM	trypsin	31	g59944.t1	64	75	GVMRPGQTLVER	Deamidated (NQ); Oxidation (M)
F019214_196_ISOM	trypsin	31	g59944.t1	64	75	GVMRPGQTLVER	Deamidated (NQ); Oxidation:O(2) (CFMWY) [+31.99]
F019214_196_ISOM	trypsin	31	g59944.t1	64	75	GVMRPGQTLVER	Deamidated (NQ); Oxidation:O(2) (CFMWY) [+31.99]
F019214_196_ISOM	trypsin	31	g59944.t1	76	100	SPDGLCHSTQCSGSLDPATGYHHLR	Deamidated (NQ); Pro->Ser (P) [-10.02]
F019214_196_ISOM	trypsin	31	g59944.t1	76	100	SPDGLCHSTQCSGSLDPATGYHHLR	Deamidated (NQ)
F019214_196_ISOM	trypsin	32	g18180.t1	386	397	FSIPYNGQVEVR	Deamidated (NQ)
F019214_196_ISOM	trypsin	32	g18180.t1	386	397	FSIPYNGQVEVR	Deamidated (NQ)
F019214_196_ISOM	trypsin	32	g18180.t1	386	397	FSIPYNGQVEVR	Deamidated (NQ)
F019214_196_ISOM	trypsin	33	g67087.t1	113	125	ELGDMMLFLQAWR	2 Oxidation (M)
F019214_196_ISOM	trypsin	33	g67087.t1	113	125	ELGDMMLFLQAWR	Oxidation (M); Oxidation:O(1) (ADEFHIKLMNPQRSTVWY) [+15.99]
F019214_196_ISOM	trypsin	33	g67087.t1	113	125	ELGDMMLFLQAWR	2 Oxidation (M)
F019214_196_ISOM	trypsin	33	g67087.t1	113	125	ELGDMMLFLQAWR	2 Oxidation (M)
F019214_196_ISOM	trypsin	33	g67087.t1	113	125	ELGDMMLFLQAWR	Deamidated (NQ); 2 Oxidation (M); Label:15N(1) (L) [+1.00]
F019214_196_ISOM	trypsin	33	g67087.t1	113	125	ELGDMMLFLQAWR	2 Oxidation (M); Trp->Kynurenin (W) [+3.99]
F019214_196_ISOM	trypsin	33	g67087.t1	113	125	ELGDMMLFLQAWR	Oxidation (M); Oxidation:O(2) (CFMWY) [+31.99]
F019214_196_ISOM	trypsin	33	g67087.t1	113	125	ELGDMMLFLQAWR	2 Oxidation (M); Oxidation:O(1) (ADEFHIKLMNPQRSTVWY) [+15.99]
F019214_196_ISOM	trypsin	33	g67087.t1	113	125	ELGDMMLFLQAWR	Oxidation (M); Oxidation:O(2) (CFMWY) [+31.99]
F019214_196_ISOM	trypsin	33	g67087.t1	113	125	ELGDMMLFLQAWR	2 Oxidation (M); Oxidation:O(1) (ADEFHIKLMNPQRSTVWY) [+15.99]
F019214_196_ISOM	trypsin	33	g67087.t1	113	125	ELGDMMLFLQAWR	2 Oxidation (M); Oxidation:O(1) (ADEFHIKLMNPQRSTVWY) [+15.99]
F019214_196_ISOM	trypsin	33	g67087.t1	113	125	ELGDMMLFLQAWR	Deamidated (NQ); Oxidation (M); Oxidation:O(2) (CFMWY) [+31.99]
F019214_196_ISOM	trypsin	33	g67087.t1	113	125	ELGDMMLFLQAWR	Deamidated (NQ); 2 Oxidation:O(2) (CFMWY) [+31.99]
F019214_196_ISOM	trypsin	33	g67087.t1	113	125	ELGDMMLFLQAWR	Oxidation (M); 2 Oxidation:O(2) (CFMWY) [+31.99]
F019214_196_ISOM	trypsin	35	g64937.t1	61	67	ANGDLWK	Deamidated (NQ)
F019214_196_ISOM	trypsin	35	g64937.t1	61	67	ANGDLWK	Deamidated (NQ)
F019214_196_ISOM	trypsin	35	g64937.t1	100	117	RAGEEVVSLADDNSCCPR	Deamidated (NQ); Asp->Asn (D) [-0.98]
F019214_196_ISOM	trypsin	36	g6096.t1	208	216	FMGVLQNVR	Oxidation (M)
F019214_196_ISOM	trypsin	36	g6096.t1	208	216	FMGVLQNVR	Oxidation (M)
F019214_196_ISOM	trypsin	36	g6096.t1	208	216	FMGVLQNVR	Oxidation (M); Oxidation:O(1) (ADEFHIKLMNPQRSTVWY) [+15.99]
F019214_196_ISOM	trypsin	36	g6096.t1	206	216	DRFMGVLQNVR	Oxidation (M)
F019214_196_ISOM	trypsin	36	g6096.t1	206	216	DRFMGVLQNVR	Oxidation (M)
F019214_196_ISOM	trypsin	36	g6096.t1	206	216	DRFMGVLQNVR	Oxidation (M)
F019214_196_ISOM	trypsin	36	g6096.t1	125	137	ANTLDIVFSTENK	Deamidated (NQ); Amidated (C-term) [-0.98]
F019214_196_ISOM	trypsin	36	g6096.t1	61	86	ILNPDLIPPVPDSAFGNLIDSIHAER	Deamidated (NQ); Asp->Asn (D) [-0.98]
F019214_196_ISOM	trypsin	41	g30473.t1	55	65	FQCADETPWQK	Deamidated (NQ); Amidated (C-term) [-0.98]
F019214_196_ISOM	trypsin	41	g30473.t1	38	49	IPADFHMKPQVR	Oxidation (M)
F019214_196_ISOM	trypsin	41	g30473.t1	38	49	IPADFHMKPQVR	Oxidation (M)
F019214_196_ISOM	trypsin	41	g30473.t1	38	49	IPADFHMKPQVR	Oxidation (M)
F019214_196_ISOM	trypsin	41	g30473.t1	38	49	IPADFHMKPQVR	Oxidation (M)
F019214_196_ISOM	trypsin	41	g30473.t1	38	49	IPADFHMKPQVR	Oxidation (M)
F019214_196_ISOM	trypsin	41	g30473.t1	38	49	IPADFHMKPQVR	Oxidation (M)
F019214_196_ISOM	trypsin	41	g30473.t1	38	49	IPADFHMKPQVR	Oxidation (M)
F019214_196_ISOM	trypsin	41	g30473.t1	38	49	IPADFHMKPQVR	Oxidation (M)
F019214_196_ISOM	trypsin	41	g30473.t1	38	49	IPADFHMKPQVR	Oxidation (M)
F019214_196_ISOM	trypsin	41	g30473.t1	38	49	IPADFHMKPQVR	Oxidation (M)
F019214_196_ISOM	trypsin	41	g30473.t1	38	49	IPADFHMKPQVR	Oxidation (M)
F019214_196_ISOM	trypsin	41	g30473.t1	38	49	IPADFHMKPQVR	Deamidated (NQ); Oxidation:O(2) (CFMWY) [+31.99]
F019214_196_ISOM	trypsin	42	g54791.t1	63	72	YDLKPIEMFK	Oxidation (M)
F019214_196_ISOM	trypsin	42	g54791.t1	63	72	YDLKPIEMFK	Oxidation (M)
F019214_196_ISOM	trypsin	42	g54791.t1	63	72	YDLKPIEMFK	Oxidation (M)
F019214_196_ISOM	trypsin	45	g57979.t1	54	64	IAVNGDLFTLR	Deamidated (NQ)
F019214_196_ISOM	trypsin	45	g57979.t1	54	64	IAVNGDLFTLR	Deamidated (NQ)
F019214_196_ISOM	trypsin	45	g57979.t2	1	9	MFSAVPVVR	Oxidation (M)
F019214_196_ISOM	trypsin	45	g57979.t2	1	9	MFSAVPVVR	Oxidation (M)
F019214_196_ISOM	trypsin	45	g57979.t2	1	9	MFSAVPVVR	Oxidation (M)
F019214_196_ISOM	trypsin	45	g57979.t2	104	114	IAVNGDLFTLR	Deamidated (NQ)
F019214_196_ISOM	trypsin	45	g57979.t2	104	114	IAVNGDLFTLR	Deamidated (NQ)
F019214_196_ISOM	trypsin	54	g25348.t1	18	26	FATMLTVDK	Oxidation (M)
F019214_196_ISOM	trypsin	54	g25348.t1	18	26	FATMLTVDK	Oxidation (M)
F019214_196_ISOM	trypsin	54	g25348.t1	18	26	FATMLTVDK	Oxidation (M)
F019214_196_ISOM	trypsin	54	g25348.t1	27	40	VLTPPMGTIMDVLK	Oxidation (M); Oxidation:O(1) (ADEFHIKLMNPQRSTVWY) [+15.99]
F019214_196_ISOM	trypsin	54	g25348.t1	41	60	ADDRFSLLTGALQTAGMTER	Oxidation (M)
F019214_196_ISOM	trypsin	54	g25348.t1	41	60	ADDRFSLLTGALQTAGMTER	Oxidation (M)
F019214_196_ISOM	trypsin	54	g25348.t1	41	60	ADDRFSLLTGALQTAGMTER	Deamidated (NQ); Oxidation:O(2) (CFMWY) [+31.99]
F019214_196_ISOM	trypsin	54	g25348.t1	61	82	MNKQDLLTVFAPTNEAFNAMPR	Deamidated (NQ); 2 Oxidation:O(2) (CFMWY) [+31.99]
F019214_196_ISOM	trypsin	61	g68790.t1	168	180	LSAYDFLLPLQNK	Deamidated (NQ)
F019214_196_ISOM	trypsin	64	g61437.t1	411	417	SILFMGR	Oxidation (M)
F019214_196_ISOM	trypsin	64	g61437.t1	290	303	MQEVEAYISSDHIR	Oxidation (M)
F019214_196_ISOM	trypsin	65	g38001.t1	112	124	TRDSLYGQDIDQA	Deamidated (NQ)
F019214_196_ISOM	trypsin	65	g38001.t1	132	144	LAAGDQVWLETMR	Oxidation (M)
F019214_196_ISOM	trypsin	68	g36466.t1	52	74	TIDNGVFIQLVQANSPAALAGLR	2 Deamidated (NQ); Asp->Xle (D) [-1.94]
F019214_196_ISOM	trypsin	75	g391.t1	33	43	AGVDIVLEQLR	Deamidated (NQ)
F019214_196_ISOM	trypsin	81	g46292.t1	727	737	LVYMYAYQPDR	Oxidation (M)
F019214_196_ISOM	trypsin	81	g46292.t1	727	737	LVYMYAYQPDR	Oxidation (M)
F019214_196_ISOM	trypsin	81	g46292.t1	50	64	QTYSKDSVFFRDGVR	Deamidated (NQ)
F019214_196_ISOM	trypsin	89	g61821.t1	39	50	AMEELDSLLELK	Oxidation (M)
F019214_196_ISOM	trypsin	92	g23401.t1	10	21	SPGGLTYMAEWR	Oxidation (M)
F019214_196_ISOM	trypsin	95	g3107.t1	189	199	MSQQLVSLGYK	Oxidation (M)
F019214_196_ISOM	trypsin	98	g49732.t1	13	26	CLDLAGNATLHSVR	Deamidated (NQ)
F019214_196_ISOM	trypsin	100	g27152.t1	287	300	RQSDPSQYFVMDLR	Deamidated (NQ); Oxidation (M)
F19211_196_SSOM	trypsin	1	g24402.t1	194	200	LVVNGVR	Deamidated (NQ)
F19211_196_SSOM	trypsin	1	g24402.t1	194	200	LVVNGVR	Deamidated (NQ)
F19211_196_SSOM	trypsin	1	g24402.t1	194	200	LVVNGVR	Deamidated (NQ)
F19211_196_SSOM	trypsin	1	g24402.t1	194	200	LVVNGVR	Deamidated (NQ)
F19211_196_SSOM	trypsin	1	g24402.t1	192	200	AALVVNGVR	Deamidated (NQ)
F19211_196_SSOM	trypsin	1	g24402.t1	192	200	AALVVNGVR	Deamidated (NQ)
F19211_196_SSOM	trypsin	1	g24402.t1	192	200	AALVVNGVR	Deamidated (NQ)
F19211_196_SSOM	trypsin	1	g24402.t1	192	200	AALVVNGVR	Deamidated (NQ)
F19211_196_SSOM	trypsin	1	g24402.t1	192	200	AALVVNGVR	Deamidated (NQ)
F19211_196_SSOM	trypsin	1	g24402.t1	192	200	AALVVNGVR	Deamidated (NQ)
F19211_196_SSOM	trypsin	1	g24402.t1	192	200	AALVVNGVR	Deamidated (NQ)
F19211_196_SSOM	trypsin	1	g24402.t1	192	200	AALVVNGVR	Deamidated (NQ)
F19211_196_SSOM	trypsin	1	g24402.t1	192	200	AALVVNGVR	Deamidated (NQ)
F19211_196_SSOM	trypsin	1	g24402.t1	192	200	AALVVNGVR	Deamidated (NQ)
F19211_196_SSOM	trypsin	1	g24402.t1	192	200	AALVVNGVR	Deamidated (NQ)
F19211_196_SSOM	trypsin	1	g24402.t1	192	200	AALVVNGVR	Deamidated (NQ)
F19211_196_SSOM	trypsin	1	g24402.t1	192	200	AALVVNGVR	Deamidated (NQ)
F19211_196_SSOM	trypsin	1	g24402.t1	192	200	AALVVNGVR	Deamidated (NQ)
F19211_196_SSOM	trypsin	1	g24402.t1	192	200	AALVVNGVR	Deamidated (NQ)
F19211_196_SSOM	trypsin	1	g24402.t1	192	200	AALVVNGVR	Deamidated (NQ)
F19211_196_SSOM	trypsin	1	g24402.t1	192	200	AALVVNGVR	Deamidated (NQ)
F19211_196_SSOM	trypsin	1	g24402.t1	192	200	AALVVNGVR	Deamidated (NQ)
F19211_196_SSOM	trypsin	1	g24402.t1	192	200	AALVVNGVR	Deamidated (NQ)
F19211_196_SSOM	trypsin	1	g24402.t1	192	200	AALVVNGVR	Deamidated (NQ)
F19211_196_SSOM	trypsin	1	g24402.t1	192	200	AALVVNGVR	Deamidated (NQ)
F19211_196_SSOM	trypsin	1	g24402.t1	192	200	AALVVNGVR	Deamidated (NQ)
F19211_196_SSOM	trypsin	1	g24402.t1	192	200	AALVVNGVR	Deamidated (NQ)
F19211_196_SSOM	trypsin	1	g24402.t1	192	200	AALVVNGVR	Deamidated (NQ)
F19211_196_SSOM	trypsin	1	g24402.t1	192	200	AALVVNGVR	Deamidated (NQ)
F19211_196_SSOM	trypsin	1	g24402.t1	192	200	AALVVNGVR	Deamidated (NQ)
F19211_196_SSOM	trypsin	1	g24402.t1	192	200	AALVVNGVR	Deamidated (NQ)
F19211_196_SSOM	trypsin	1	g24402.t1	192	200	AALVVNGVR	Deamidated (NQ)
F19211_196_SSOM	trypsin	1	g24402.t1	192	200	AALVVNGVR	Deamidated (NQ)
F19211_196_SSOM	trypsin	1	g24402.t1	192	200	AALVVNGVR	Deamidated (NQ)
F19211_196_SSOM	trypsin	1	g24402.t1	192	200	AALVVNGVR	Deamidated (NQ)
F19211_196_SSOM	trypsin	1	g24402.t1	192	200	AALVVNGVR	Deamidated (NQ)
F19211_196_SSOM	trypsin	1	g24402.t1	192	200	AALVVNGVR	Deamidated (NQ)
F19211_196_SSOM	trypsin	1	g24402.t1	192	200	AALVVNGVR	Deamidated (NQ)
F19211_196_SSOM	trypsin	1	g24402.t1	192	200	AALVVNGVR	Deamidated (NQ)
F19211_196_SSOM	trypsin	1	g24402.t1	192	200	AALVVNGVR	Deamidated (NQ)
F19211_196_SSOM	trypsin	1	g24402.t1	192	200	AALVVNGVR	Deamidated (NQ)
F19211_196_SSOM	trypsin	1	g24402.t1	192	200	AALVVNGVR	Deamidated (NQ)
F19211_196_SSOM	trypsin	1	g24402.t1	192	200	AALVVNGVR	Deamidated (NQ)
F19211_196_SSOM	trypsin	1	g24402.t1	192	200	AALVVNGVR	Deamidated (NQ)
F19211_196_SSOM	trypsin	1	g24402.t1	192	200	AALVVNGVR	Deamidated (NQ)
F19211_196_SSOM	trypsin	1	g24402.t1	192	200	AALVVNGVR	Deamidated (NQ)
F19211_196_SSOM	trypsin	1	g24402.t1	192	200	AALVVNGVR	Deamidated (NQ)
F19211_196_SSOM	trypsin	1	g24402.t1	192	200	AALVVNGVR	Deamidated (NQ)
F19211_196_SSOM	trypsin	1	g24402.t1	192	200	AALVVNGVR	Deamidated (NQ)
F19211_196_SSOM	trypsin	1	g24402.t1	192	200	AALVVNGVR	Deamidated (NQ)
F19211_196_SSOM	trypsin	1	g24402.t1	192	200	AALVVNGVR	Deamidated (NQ)
F19211_196_SSOM	trypsin	1	g24402.t1	192	200	AALVVNGVR	Deamidated (NQ)
F19211_196_SSOM	trypsin	1	g24402.t1	192	200	AALVVNGVR	Deamidated (NQ)
F19211_196_SSOM	trypsin	1	g24402.t1	192	200	AALVVNGVR	Deamidated (NQ)
F19211_196_SSOM	trypsin	1	g24402.t1	192	200	AALVVNGVR	Deamidated (NQ)
F19211_196_SSOM	trypsin	1	g24402.t1	192	200	AALVVNGVR	Deamidated (NQ)
F19211_196_SSOM	trypsin	1	g24402.t1	192	200	AALVVNGVR	Deamidated (NQ)
F19211_196_SSOM	trypsin	1	g24402.t1	192	200	AALVVNGVR	Deamidated (NQ)
F19211_196_SSOM	trypsin	1	g24402.t1	192	200	AALVVNGVR	Deamidated (NQ)
F19211_196_SSOM	trypsin	1	g24402.t1	192	200	AALVVNGVR	Deamidated (NQ)
F19211_196_SSOM	trypsin	1	g24402.t1	192	200	AALVVNGVR	Deamidated (NQ)
F19211_196_SSOM	trypsin	1	g24402.t1	192	200	AALVVNGVR	Deamidated (NQ)
F19211_196_SSOM	trypsin	1	g24402.t1	192	200	AALVVNGVR	Deamidated (NQ)
F19211_196_SSOM	trypsin	1	g24402.t1	192	200	AALVVNGVR	Deamidated (NQ)
F19211_196_SSOM	trypsin	1	g24402.t1	192	200	AALVVNGVR	Deamidated (NQ)
F19211_196_SSOM	trypsin	1	g24402.t1	192	200	AALVVNGVR	Deamidated (NQ)
F19211_196_SSOM	trypsin	1	g24402.t1	192	200	AALVVNGVR	Deamidated (NQ)
F19211_196_SSOM	trypsin	1	g24402.t1	192	200	AALVVNGVR	Deamidated (NQ)
F19211_196_SSOM	trypsin	1	g24402.t1	192	200	AALVVNGVR	Deamidated (NQ)
F19211_196_SSOM	trypsin	1	g24402.t1	192	200	AALVVNGVR	Deamidated (NQ)
F19211_196_SSOM	trypsin	1	g24402.t1	192	200	AALVVNGVR	Deamidated (NQ)
F19211_196_SSOM	trypsin	1	g24402.t1	192	200	AALVVNGVR	Deamidated (NQ)
F19211_196_SSOM	trypsin	1	g24402.t1	192	200	AALVVNGVR	Deamidated (NQ)
F19211_196_SSOM	trypsin	1	g24402.t1	192	200	AALVVNGVR	Deamidated (NQ)
F19211_196_SSOM	trypsin	1	g24402.t1	192	200	AALVVNGVR	Deamidated (NQ)
F19211_196_SSOM	trypsin	1	g24402.t1	192	200	AALVVNGVR	Deamidated (NQ)
F19211_196_SSOM	trypsin	1	g24402.t1	192	200	AALVVNGVR	Deamidated (NQ)
F19211_196_SSOM	trypsin	1	g24402.t1	192	200	AALVVNGVR	Deamidated (NQ)
F19211_196_SSOM	trypsin	1	g24402.t1	192	200	AALVVNGVR	Deamidated (NQ)
F19211_196_SSOM	trypsin	1	g24402.t1	192	200	AALVVNGVR	Deamidated (NQ)
F19211_196_SSOM	trypsin	1	g24402.t1	192	200	AALVVNGVR	Deamidated (NQ)
F19211_196_SSOM	trypsin	1	g24402.t1	192	200	AALVVNGVR	Deamidated (NQ)
F19211_196_SSOM	trypsin	1	g24402.t1	192	200	AALVVNGVR	Deamidated (NQ)
F19211_196_SSOM	trypsin	1	g24402.t1	192	200	AALVVNGVR	Deamidated (NQ)
F19211_196_SSOM	trypsin	1	g24402.t1	192	200	AALVVNGVR	Deamidated (NQ)
F19211_196_SSOM	trypsin	1	g24402.t1	192	200	AALVVNGVR	Deamidated (NQ)
F19211_196_SSOM	trypsin	1	g24402.t1	192	200	AALVVNGVR	Deamidated (NQ)
F19211_196_SSOM	trypsin	1	g24402.t1	192	200	AALVVNGVR	Deamidated (NQ)
F19211_196_SSOM	trypsin	1	g24402.t1	192	200	AALVVNGVR	Deamidated (NQ)
F19211_196_SSOM	trypsin	1	g24402.t1	192	200	AALVVNGVR	Deamidated (NQ)
F19211_196_SSOM	trypsin	1	g24402.t1	192	200	AALVVNGVR	Deamidated (NQ)
F19211_196_SSOM	trypsin	1	g24402.t1	192	200	AALVVNGVR	Deamidated (NQ)
F19211_196_SSOM	trypsin	1	g24402.t1	192	200	AALVVNGVR	Deamidated (NQ)
F19211_196_SSOM	trypsin	1	g24402.t1	192	200	AALVVNGVR	Deamidated (NQ)
F19211_196_SSOM	trypsin	1	g24402.t1	192	200	AALVVNGVR	Deamidated (NQ)
F19211_196_SSOM	trypsin	1	g24402.t1	192	200	AALVVNGVR	Deamidated (NQ)
F19211_196_SSOM	trypsin	1	g24402.t1	192	200	AALVVNGVR	Deamidated (NQ)
F19211_196_SSOM	trypsin	1	g24402.t1	192	200	AALVVNGVR	Deamidated (NQ)
F19211_196_SSOM	trypsin	1	g24402.t1	192	200	AALVVNGVR	Deamidated (NQ)
F19211_196_SSOM	trypsin	1	g24402.t1	192	200	AALVVNGVR	Deamidated (NQ)
F19211_196_SSOM	trypsin	1	g24402.t1	192	200	AALVVNGVR	Deamidated (NQ)
F19211_196_SSOM	trypsin	1	g24402.t1	192	200	AALVVNGVR	Deamidated (NQ)
F19211_196_SSOM	trypsin	1	g24402.t1	192	200	AALVVNGVR	Deamidated (NQ)
F19211_196_SSOM	trypsin	1	g24402.t1	192	200	AALVVNGVR	Deamidated (NQ)
F19211_196_SSOM	trypsin	1	g24402.t1	192	200	AALVVNGVR	Deamidated (NQ)
F19211_196_SSOM	trypsin	1	g24402.t1	192	200	AALVVNGVR	Deamidated (NQ)
F19211_196_SSOM	trypsin	1	g24402.t1	192	200	AALVVNGVR	Deamidated (NQ)
F19211_196_SSOM	trypsin	1	g24402.t1	192	200	AALVVNGVR	Deamidated (NQ)
F19211_196_SSOM	trypsin	1	g24402.t1	192	200	AALVVNGVR	Deamidated (NQ)
F19211_196_SSOM	trypsin	1	g24402.t1	192	200	AALVVNGVR	Deamidated (NQ)
F19211_196_SSOM	trypsin	1	g24402.t1	192	200	AALVVNGVR	Deamidated (NQ)
F19211_196_SSOM	trypsin	1	g24402.t1	192	200	AALVVNGVR	Deamidated (NQ)
F19211_196_SSOM	trypsin	1	g24402.t1	192	200	AALVVNGVR	Deamidated (NQ)
F19211_196_SSOM	trypsin	1	g24402.t1	192	200	AALVVNGVR	Deamidated (NQ)
F19211_196_SSOM	trypsin	1	g24402.t1	192	200	AALVVNGVR	Deamidated (NQ)
F19211_196_SSOM	trypsin	1	g24402.t1	192	200	AALVVNGVR	Deamidated (NQ)
F19211_196_SSOM	trypsin	1	g24402.t1	192	200	AALVVNGVR	Deamidated (NQ)
F19211_196_SSOM	trypsin	1	g24402.t1	192	200	AALVVNGVR	Deamidated (NQ)
F19211_196_SSOM	trypsin	1	g24402.t1	192	200	AALVVNGVR	Deamidated (NQ)
F19211_196_SSOM	trypsin	1	g24402.t1	192	200	AALVVNGVR	Deamidated (NQ)
F19211_196_SSOM	trypsin	1	g24402.t1	192	200	AALVVNGVR	Deamidated (NQ)
F19211_196_SSOM	trypsin	1	g24402.t1	192	200	AALVVNGVR	Deamidated (NQ)
F19211_196_SSOM	trypsin	1	g24402.t1	192	200	AALVVNGVR	Deamidated (NQ)
F19211_196_SSOM	trypsin	1	g24402.t1	192	200	AALVVNGVR	Deamidated (NQ)
F19211_196_SSOM	trypsin	1	g24402.t1	192	200	AALVVNGVR	Deamidated (NQ)
F19211_196_SSOM	trypsin	1	g24402.t1	192	200	AALVVNGVR	Deamidated (NQ)
F19211_196_SSOM	trypsin	1	g24402.t1	192	200	AALVVNGVR	Deamidated (NQ)
F19211_196_SSOM	trypsin	1	g24402.t1	192	200	AALVVNGVR	Deamidated (NQ)
F19211_196_SSOM	trypsin	1	g24402.t1	192	200	AALVVNGVR	Deamidated (NQ)
F19211_196_SSOM	trypsin	1	g24402.t1	192	200	AALVVNGVR	Deamidated (NQ); Ala->Pro (A) [+26.02]
F19211_196_SSOM	trypsin	1	g24402.t1	192	200	AALVVNGVR	Deamidated (NQ); Ala->Pro (A) [+26.02]
F19211_196_SSOM	trypsin	1	g24402.t1	192	200	AALVVNGVR	Deamidated (NQ); Ala->Pro (A) [+26.02]
F19211_196_SSOM	trypsin	1	g24402.t1	192	200	AALVVNGVR	Deamidated (NQ); Ala->Pro (A) [+26.02]
F19211_196_SSOM	trypsin	1	g24402.t1	192	200	AALVVNGVR	Deamidated (NQ); Ala->Pro (A) [+26.02]
F19211_196_SSOM	trypsin	1	g24402.t1	192	200	AALVVNGVR	Deamidated (NQ); Formyl (N-term) [+27.99]
F19211_196_SSOM	trypsin	1	g24402.t1	192	200	AALVVNGVR	Deamidated (NQ); Ethyl (C-term) [+28.03]
F19211_196_SSOM	trypsin	1	g24402.t1	192	200	AALVVNGVR	Deamidated (NQ); Acetyl (N-term) [+42.01]
F19211_196_SSOM	trypsin	1	g24402.t1	192	200	AALVVNGVR	Deamidated (NQ); Carbamidomethyl (N-term) [+57.02]
F19211_196_SSOM	trypsin	1	g24402.t1	192	200	AALVVNGVR	Deamidated (NQ); Carbamidomethyl (N-term) [+57.02]
F19211_196_SSOM	trypsin	1	g24402.t1	121	129	PGEDAPMVR	Oxidation (M)
F19211_196_SSOM	trypsin	1	g24402.t1	121	129	PGEDAPMVR	Oxidation (M)
F19211_196_SSOM	trypsin	1	g24402.t1	192	201	AALVVNGVRK	Deamidated (NQ)
F19211_196_SSOM	trypsin	1	g24402.t1	192	201	AALVVNGVRK	Deamidated (NQ)
F19211_196_SSOM	trypsin	1	g24402.t1	192	201	AALVVNGVRK	Deamidated (NQ)
F19211_196_SSOM	trypsin	1	g24402.t1	192	201	AALVVNGVRK	Deamidated (NQ)
F19211_196_SSOM	trypsin	1	g24402.t1	192	201	AALVVNGVRK	Deamidated (NQ)
F19211_196_SSOM	trypsin	1	g24402.t1	192	201	AALVVNGVRK	Deamidated (NQ)
F19211_196_SSOM	trypsin	1	g24402.t1	192	201	AALVVNGVRK	Deamidated (NQ)
F19211_196_SSOM	trypsin	1	g24402.t1	192	201	AALVVNGVRK	Deamidated (NQ)
F19211_196_SSOM	trypsin	1	g24402.t1	192	201	AALVVNGVRK	Deamidated (NQ)
F19211_196_SSOM	trypsin	1	g24402.t1	192	201	AALVVNGVRK	Deamidated (NQ)
F19211_196_SSOM	trypsin	1	g24402.t1	192	201	AALVVNGVRK	Deamidated (NQ)
F19211_196_SSOM	trypsin	1	g24402.t1	192	201	AALVVNGVRK	Deamidated (NQ)
F19211_196_SSOM	trypsin	1	g24402.t1	192	201	AALVVNGVRK	Deamidated (NQ)
F19211_196_SSOM	trypsin	1	g24402.t1	192	201	AALVVNGVRK	Deamidated (NQ)
F19211_196_SSOM	trypsin	1	g24402.t1	192	201	AALVVNGVRK	Deamidated (NQ)
F19211_196_SSOM	trypsin	1	g24402.t1	192	201	AALVVNGVRK	Deamidated (NQ)
F19211_196_SSOM	trypsin	1	g24402.t1	192	201	AALVVNGVRK	Deamidated (NQ)
F19211_196_SSOM	trypsin	1	g24402.t1	192	201	AALVVNGVRK	Deamidated (NQ)
F19211_196_SSOM	trypsin	1	g24402.t1	119	129	GAPGEDAPMVR	Oxidation (M)
F19211_196_SSOM	trypsin	1	g24402.t1	119	129	GAPGEDAPMVR	Oxidation (M)
F19211_196_SSOM	trypsin	1	g24402.t1	119	129	GAPGEDAPMVR	Oxidation (M)
F19211_196_SSOM	trypsin	1	g24402.t1	119	129	GAPGEDAPMVR	Oxidation (M)
F19211_196_SSOM	trypsin	1	g24402.t1	119	129	GAPGEDAPMVR	Oxidation (M)
F19211_196_SSOM	trypsin	1	g24402.t1	119	129	GAPGEDAPMVR	Oxidation (M)
F19211_196_SSOM	trypsin	1	g24402.t1	119	129	GAPGEDAPMVR	Oxidation (M)
F19211_196_SSOM	trypsin	1	g24402.t1	119	129	GAPGEDAPMVR	Oxidation (M)
F19211_196_SSOM	trypsin	1	g24402.t1	119	129	GAPGEDAPMVR	Oxidation (M)
F19211_196_SSOM	trypsin	1	g24402.t1	119	129	GAPGEDAPMVR	Oxidation (M)
F19211_196_SSOM	trypsin	1	g24402.t1	119	129	GAPGEDAPMVR	Oxidation (M)
F19211_196_SSOM	trypsin	1	g24402.t1	119	129	GAPGEDAPMVR	Oxidation (M)
F19211_196_SSOM	trypsin	1	g24402.t1	119	129	GAPGEDAPMVR	Oxidation (M)
F19211_196_SSOM	trypsin	1	g24402.t1	119	129	GAPGEDAPMVR	Oxidation (M)
F19211_196_SSOM	trypsin	1	g24402.t1	119	129	GAPGEDAPMVR	Oxidation (M)
F19211_196_SSOM	trypsin	1	g24402.t1	119	129	GAPGEDAPMVR	Oxidation (M)
F19211_196_SSOM	trypsin	1	g24402.t1	119	129	GAPGEDAPMVR	Oxidation (M)
F19211_196_SSOM	trypsin	1	g24402.t1	119	129	GAPGEDAPMVR	Oxidation (M)
F19211_196_SSOM	trypsin	1	g24402.t1	119	129	GAPGEDAPMVR	Oxidation (M)
F19211_196_SSOM	trypsin	1	g24402.t1	119	129	GAPGEDAPMVR	Oxidation (M)
F19211_196_SSOM	trypsin	1	g24402.t1	119	129	GAPGEDAPMVR	Oxidation (M)
F19211_196_SSOM	trypsin	1	g24402.t1	119	129	GAPGEDAPMVR	Oxidation (M)
F19211_196_SSOM	trypsin	1	g24402.t1	119	129	GAPGEDAPMVR	Oxidation (M)
F19211_196_SSOM	trypsin	1	g24402.t1	119	129	GAPGEDAPMVR	Oxidation (M)
F19211_196_SSOM	trypsin	1	g24402.t1	119	129	GAPGEDAPMVR	Oxidation (M)
F19211_196_SSOM	trypsin	1	g24402.t1	119	129	GAPGEDAPMVR	Oxidation (M)
F19211_196_SSOM	trypsin	1	g24402.t1	119	129	GAPGEDAPMVR	Oxidation (M); Oxidation:O(1) (ADEFHIKLMNPQRSTVWY) [+15.99]
F19211_196_SSOM	trypsin	1	g24402.t1	119	129	GAPGEDAPMVR	Oxidation (M); Oxidation:O(1) (ADEFHIKLMNPQRSTVWY) [+15.99]
F19211_196_SSOM	trypsin	1	g24402.t1	119	129	GAPGEDAPMVR	Oxidation (M); 2 Oxidation (P) [+15.99]
F19211_196_SSOM	trypsin	1	g24402.t1	119	129	GAPGEDAPMVR	Oxidation (M); Carbamidomethyl (N-term) [+57.02]
F19211_196_SSOM	trypsin	1	g24402.t1	119	129	GAPGEDAPMVR	Oxidation (M); Carbamidomethyl (N-term) [+57.02]
F19211_196_SSOM	trypsin	1	g24402.t1	151	159	FDKVFYNEE	Deamidated (NQ)
F19211_196_SSOM	trypsin	1	g24402.t1	192	203	AALVVNGVRKVR	Deamidated (NQ)
F19211_196_SSOM	trypsin	1	g24402.t1	192	203	AALVVNGVRKVR	Deamidated (NQ)
F19211_196_SSOM	trypsin	1	g24402.t1	192	203	AALVVNGVRKVR	Deamidated (NQ)
F19211_196_SSOM	trypsin	1	g24402.t1	192	203	AALVVNGVRKVR	Deamidated (NQ)
F19211_196_SSOM	trypsin	1	g24402.t1	192	203	AALVVNGVRKVR	Deamidated (NQ)
F19211_196_SSOM	trypsin	1	g24402.t1	116	129	GPKGAPGEDAPMVR	Oxidation (M); Lys->AminoadipicAcid (K) [+14.96]
F19211_196_SSOM	trypsin	1	g24402.t1	116	129	GPKGAPGEDAPMVR	Oxidation (M); Lys->AminoadipicAcid (K) [+14.96]
F19211_196_SSOM	trypsin	1	g24402.t1	65	79	GEPGLNGTDGLPGNK	Deamidated (NQ)
F19211_196_SSOM	trypsin	1	g24402.t1	204	216	TRDSLYGQDIDQA	Deamidated (NQ)
F19211_196_SSOM	trypsin	1	g24402.t1	187	200	NRPLRAALVVNGVR	2 Deamidated (NQ); Arg->Xle (R) [-43.02]
F19211_196_SSOM	trypsin	1	g24402.t1	187	200	NRPLRAALVVNGVR	Deamidated (NQ); Arg->Glu (R) [-27.06]
F19211_196_SSOM	trypsin	1	g24402.t1	187	200	NRPLRAALVVNGVR	Deamidated (NQ); Arg->Glu (R) [-27.06]
F19211_196_SSOM	trypsin	1	g24402.t1	187	200	NRPLRAALVVNGVR	2 Deamidated (NQ)
F19211_196_SSOM	trypsin	1	g24402.t1	187	200	NRPLRAALVVNGVR	2 Deamidated (NQ)
F19211_196_SSOM	trypsin	1	g24402.t1	187	200	NRPLRAALVVNGVR	Deamidated (NQ); Label:15N(1) (P) [+1.00]
F19211_196_SSOM	trypsin	1	g24402.t1	187	200	NRPLRAALVVNGVR	Deamidated (NQ); Label:15N(1) (P) [+1.00]
F19211_196_SSOM	trypsin	1	g24402.t1	187	200	NRPLRAALVVNGVR	2 Deamidated (NQ)
F19211_196_SSOM	trypsin	1	g24402.t1	187	200	NRPLRAALVVNGVR	Deamidated (NQ); Label:15N(1) (P) [+1.00]
F19211_196_SSOM	trypsin	1	g24402.t1	116	129	GPKGAPGEDAPMVR	Oxidation (M); Galactosyl (K) [+178.05]
F19211_196_SSOM	trypsin	1	g24402.t1	116	129	GPKGAPGEDAPMVR	Oxidation (M); Galactosyl (K) [+178.05]
F19211_196_SSOM	trypsin	1	g24402.t1	116	129	GPKGAPGEDAPMVR	Oxidation (M); Galactosyl (K) [+178.05]
F19211_196_SSOM	trypsin	1	g24402.t1	116	129	GPKGAPGEDAPMVR	Oxidation (M); Galactosyl (K) [+178.05]
F19211_196_SSOM	trypsin	1	g24402.t1	27	44	GISGLEGPFGPPGAPGMR	Oxidation (M)
F19211_196_SSOM	trypsin	1	g24402.t1	27	44	GISGLEGPFGPPGAPGMR	Oxidation (M)
F19211_196_SSOM	trypsin	1	g24402.t1	27	44	GISGLEGPFGPPGAPGMR	Oxidation (M)
F19211_196_SSOM	trypsin	1	g24402.t1	27	44	GISGLEGPFGPPGAPGMR	Oxidation (M)
F19211_196_SSOM	trypsin	1	g24402.t1	27	44	GISGLEGPFGPPGAPGMR	Oxidation (M)
F19211_196_SSOM	trypsin	1	g24402.t1	27	44	GISGLEGPFGPPGAPGMR	Oxidation (M)
F19211_196_SSOM	trypsin	1	g24402.t1	27	44	GISGLEGPFGPPGAPGMR	Oxidation (M)
F19211_196_SSOM	trypsin	1	g24402.t1	27	44	GISGLEGPFGPPGAPGMR	Oxidation (M)
F19211_196_SSOM	trypsin	1	g24402.t1	27	44	GISGLEGPFGPPGAPGMR	Oxidation (M)
F19211_196_SSOM	trypsin	1	g24402.t1	27	44	GISGLEGPFGPPGAPGMR	Oxidation (M)
F19211_196_SSOM	trypsin	1	g24402.t1	27	44	GISGLEGPFGPPGAPGMR	Oxidation (M)
F19211_196_SSOM	trypsin	1	g24402.t1	27	44	GISGLEGPFGPPGAPGMR	Oxidation (M)
F19211_196_SSOM	trypsin	1	g24402.t1	27	44	GISGLEGPFGPPGAPGMR	Oxidation (M)
F19211_196_SSOM	trypsin	1	g24402.t1	27	44	GISGLEGPFGPPGAPGMR	Oxidation (M)
F19211_196_SSOM	trypsin	1	g24402.t1	27	44	GISGLEGPFGPPGAPGMR	Oxidation (M)
F19211_196_SSOM	trypsin	1	g24402.t1	27	44	GISGLEGPFGPPGAPGMR	Oxidation (M)
F19211_196_SSOM	trypsin	1	g24402.t1	27	44	GISGLEGPFGPPGAPGMR	Oxidation (M)
F19211_196_SSOM	trypsin	1	g24402.t1	27	44	GISGLEGPFGPPGAPGMR	Oxidation (M)
F19211_196_SSOM	trypsin	1	g24402.t1	27	44	GISGLEGPFGPPGAPGMR	Oxidation (M)
F19211_196_SSOM	trypsin	1	g24402.t1	27	44	GISGLEGPFGPPGAPGMR	Oxidation (M)
F19211_196_SSOM	trypsin	1	g24402.t1	27	44	GISGLEGPFGPPGAPGMR	Oxidation (M)
F19211_196_SSOM	trypsin	1	g24402.t1	27	44	GISGLEGPFGPPGAPGMR	Oxidation (M)
F19211_196_SSOM	trypsin	1	g24402.t1	27	44	GISGLEGPFGPPGAPGMR	Oxidation (M); Xle->Asn (L) [+0.96]
F19211_196_SSOM	trypsin	1	g24402.t1	48	64	GEKGECPPAPPGAPGQR	Deamidated (NQ); Oxidation:O(1) (ADEFHIKLMNPQRSTVWY) [+15.99]
F19211_196_SSOM	trypsin	1	g24402.t1	27	44	GISGLEGPFGPPGAPGMR	Oxidation (M); Oxidation:O(1) (ADEFHIKLMNPQRSTVWY) [+15.99]
F19211_196_SSOM	trypsin	1	g24402.t1	27	44	GISGLEGPFGPPGAPGMR	Oxidation (M); Oxidation:O(1) (ADEFHIKLMNPQRSTVWY) [+15.99]
F19211_196_SSOM	trypsin	1	g24402.t1	27	44	GISGLEGPFGPPGAPGMR	Oxidation (M); Oxidation:O(1) (ADEFHIKLMNPQRSTVWY) [+15.99]
F19211_196_SSOM	trypsin	1	g24402.t1	27	44	GISGLEGPFGPPGAPGMR	Oxidation (M); Oxidation:O(1) (ADEFHIKLMNPQRSTVWY) [+15.99]
F19211_196_SSOM	trypsin	1	g24402.t1	27	44	GISGLEGPFGPPGAPGMR	Oxidation (M); Oxidation:O(1) (ADEFHIKLMNPQRSTVWY) [+15.99]
F19211_196_SSOM	trypsin	1	g24402.t1	27	44	GISGLEGPFGPPGAPGMR	Oxidation (M); Oxidation:O(1) (ADEFHIKLMNPQRSTVWY) [+15.99]
F19211_196_SSOM	trypsin	1	g24402.t1	27	44	GISGLEGPFGPPGAPGMR	Oxidation (M); Oxidation:O(1) (ADEFHIKLMNPQRSTVWY) [+15.99]
F19211_196_SSOM	trypsin	1	g24402.t1	27	44	GISGLEGPFGPPGAPGMR	Oxidation (M); Oxidation:O(1) (ADEFHIKLMNPQRSTVWY) [+15.99]
F19211_196_SSOM	trypsin	1	g24402.t1	27	44	GISGLEGPFGPPGAPGMR	Oxidation (M); Oxidation:O(1) (ADEFHIKLMNPQRSTVWY) [+15.99]
F19211_196_SSOM	trypsin	1	g24402.t1	27	44	GISGLEGPFGPPGAPGMR	Oxidation (M); Oxidation:O(1) (ADEFHIKLMNPQRSTVWY) [+15.99]
F19211_196_SSOM	trypsin	1	g24402.t1	27	44	GISGLEGPFGPPGAPGMR	Oxidation (M); Oxidation:O(1) (ADEFHIKLMNPQRSTVWY) [+15.99]
F19211_196_SSOM	trypsin	1	g24402.t1	27	44	GISGLEGPFGPPGAPGMR	Oxidation (M); Oxidation:O(1) (ADEFHIKLMNPQRSTVWY) [+15.99]
F19211_196_SSOM	trypsin	1	g24402.t1	27	44	GISGLEGPFGPPGAPGMR	Oxidation (M); Oxidation:O(1) (ADEFHIKLMNPQRSTVWY) [+15.99]
F19211_196_SSOM	trypsin	1	g24402.t1	27	44	GISGLEGPFGPPGAPGMR	Oxidation (M); Oxidation:O(1) (ADEFHIKLMNPQRSTVWY) [+15.99]
F19211_196_SSOM	trypsin	1	g24402.t1	27	44	GISGLEGPFGPPGAPGMR	Oxidation (M); Oxidation:O(1) (ADEFHIKLMNPQRSTVWY) [+15.99]
F19211_196_SSOM	trypsin	1	g24402.t1	27	44	GISGLEGPFGPPGAPGMR	Oxidation (M); Oxidation:O(1) (ADEFHIKLMNPQRSTVWY) [+15.99]
F19211_196_SSOM	trypsin	1	g24402.t1	27	44	GISGLEGPFGPPGAPGMR	Oxidation (M); Oxidation:O(1) (ADEFHIKLMNPQRSTVWY) [+15.99]
F19211_196_SSOM	trypsin	1	g24402.t1	27	44	GISGLEGPFGPPGAPGMR	Oxidation (M); Oxidation:O(1) (ADEFHIKLMNPQRSTVWY) [+15.99]
F19211_196_SSOM	trypsin	1	g24402.t1	27	44	GISGLEGPFGPPGAPGMR	Oxidation (M); Oxidation:O(1) (ADEFHIKLMNPQRSTVWY) [+15.99]
F19211_196_SSOM	trypsin	1	g24402.t1	27	44	GISGLEGPFGPPGAPGMR	Oxidation (M); Oxidation:O(1) (ADEFHIKLMNPQRSTVWY) [+15.99]
F19211_196_SSOM	trypsin	1	g24402.t1	27	44	GISGLEGPFGPPGAPGMR	Oxidation (M); Oxidation:O(1) (ADEFHIKLMNPQRSTVWY) [+15.99]
F19211_196_SSOM	trypsin	1	g24402.t1	27	44	GISGLEGPFGPPGAPGMR	Oxidation (M); Oxidation:O(1) (ADEFHIKLMNPQRSTVWY) [+15.99]
F19211_196_SSOM	trypsin	1	g24402.t1	27	44	GISGLEGPFGPPGAPGMR	Oxidation (M); Oxidation:O(1) (ADEFHIKLMNPQRSTVWY) [+15.99]
F19211_196_SSOM	trypsin	1	g24402.t1	27	44	GISGLEGPFGPPGAPGMR	Oxidation (M); Oxidation:O(1) (ADEFHIKLMNPQRSTVWY) [+15.99]
F19211_196_SSOM	trypsin	1	g24402.t1	27	44	GISGLEGPFGPPGAPGMR	Oxidation (M); Oxidation:O(1) (ADEFHIKLMNPQRSTVWY) [+15.99]
F19211_196_SSOM	trypsin	1	g24402.t1	27	44	GISGLEGPFGPPGAPGMR	Oxidation (M); Oxidation:O(1) (ADEFHIKLMNPQRSTVWY) [+15.99]
F19211_196_SSOM	trypsin	1	g24402.t1	27	44	GISGLEGPFGPPGAPGMR	Oxidation (M); Oxidation:O(1) (ADEFHIKLMNPQRSTVWY) [+15.99]
F19211_196_SSOM	trypsin	1	g24402.t1	27	44	GISGLEGPFGPPGAPGMR	Oxidation (M); Oxidation:O(1) (ADEFHIKLMNPQRSTVWY) [+15.99]
F19211_196_SSOM	trypsin	1	g24402.t1	27	44	GISGLEGPFGPPGAPGMR	Oxidation (M); Oxidation:O(1) (ADEFHIKLMNPQRSTVWY) [+15.99]
F19211_196_SSOM	trypsin	1	g24402.t1	27	44	GISGLEGPFGPPGAPGMR	Oxidation (M); Oxidation:O(1) (ADEFHIKLMNPQRSTVWY) [+15.99]
F19211_196_SSOM	trypsin	1	g24402.t1	27	44	GISGLEGPFGPPGAPGMR	Oxidation (M); Oxidation:O(1) (ADEFHIKLMNPQRSTVWY) [+15.99]
F19211_196_SSOM	trypsin	1	g24402.t1	27	44	GISGLEGPFGPPGAPGMR	Oxidation (M); Oxidation:O(1) (ADEFHIKLMNPQRSTVWY) [+15.99]
F19211_196_SSOM	trypsin	1	g24402.t1	27	44	GISGLEGPFGPPGAPGMR	Oxidation (M); Oxidation:O(1) (ADEFHIKLMNPQRSTVWY) [+15.99]
F19211_196_SSOM	trypsin	1	g24402.t1	27	44	GISGLEGPFGPPGAPGMR	Oxidation (M); Pro->Asn (P) [+16.99]
F19211_196_SSOM	trypsin	1	g24402.t1	27	44	GISGLEGPFGPPGAPGMR	Oxidation (M); Cation:Na (DE) [+21.98]
F19211_196_SSOM	trypsin	1	g24402.t1	27	44	GISGLEGPFGPPGAPGMR	Oxidation (M); Cation:Na (DE) [+21.98]
F19211_196_SSOM	trypsin	1	g24402.t1	27	44	GISGLEGPFGPPGAPGMR	Oxidation (M); Cation:Mg[II] (DE) [+21.97]
F19211_196_SSOM	trypsin	1	g24402.t1	27	44	GISGLEGPFGPPGAPGMR	Oxidation (M); Cation:Na (DE) [+21.98]
F19211_196_SSOM	trypsin	1	g24402.t1	27	44	GISGLEGPFGPPGAPGMR	Oxidation (M); Cation:Na (DE) [+21.98]
F19211_196_SSOM	trypsin	1	g24402.t1	27	44	GISGLEGPFGPPGAPGMR	Oxidation (M); 2 Oxidation (P) [+15.99]
F19211_196_SSOM	trypsin	1	g24402.t1	27	44	GISGLEGPFGPPGAPGMR	Oxidation (M); 2 Oxidation:O(1) (ADEFHIKLMNPQRSTVWY) [+15.99]
F19211_196_SSOM	trypsin	1	g24402.t1	27	44	GISGLEGPFGPPGAPGMR	Oxidation (M); 2 Oxidation (P) [+15.99]
F19211_196_SSOM	trypsin	1	g24402.t1	27	44	GISGLEGPFGPPGAPGMR	Oxidation (M); 2 Oxidation:O(1) (ADEFHIKLMNPQRSTVWY) [+15.99]
F19211_196_SSOM	trypsin	1	g24402.t1	27	44	GISGLEGPFGPPGAPGMR	Oxidation (M); Dioxidation (P) [+31.99]
F19211_196_SSOM	trypsin	1	g24402.t1	27	44	GISGLEGPFGPPGAPGMR	Oxidation (M); 2 Oxidation (P) [+15.99]
F19211_196_SSOM	trypsin	1	g24402.t1	27	44	GISGLEGPFGPPGAPGMR	Oxidation (M); Dioxidation (P) [+31.99]
F19211_196_SSOM	trypsin	1	g24402.t1	27	44	GISGLEGPFGPPGAPGMR	Oxidation (M); 2 Oxidation (P) [+15.99]
F19211_196_SSOM	trypsin	1	g24402.t1	27	44	GISGLEGPFGPPGAPGMR	Oxidation (M); 2 Oxidation:O(1) (ADEFHIKLMNPQRSTVWY) [+15.99]
F19211_196_SSOM	trypsin	1	g24402.t1	27	44	GISGLEGPFGPPGAPGMR	Oxidation (M); 2 Oxidation (P) [+15.99]
F19211_196_SSOM	trypsin	1	g24402.t1	27	44	GISGLEGPFGPPGAPGMR	Oxidation (M); 2 Oxidation (P) [+15.99]
F19211_196_SSOM	trypsin	1	g24402.t1	27	44	GISGLEGPFGPPGAPGMR	Oxidation (M); 2 Oxidation:O(1) (ADEFHIKLMNPQRSTVWY) [+15.99]
F19211_196_SSOM	trypsin	1	g24402.t1	27	44	GISGLEGPFGPPGAPGMR	Oxidation (M); 2 Oxidation (P) [+15.99]
F19211_196_SSOM	trypsin	1	g24402.t1	27	44	GISGLEGPFGPPGAPGMR	Oxidation (M); 2 Oxidation (P) [+15.99]
F19211_196_SSOM	trypsin	1	g24402.t1	27	44	GISGLEGPFGPPGAPGMR	Oxidation (M); 2 Oxidation:O(1) (ADEFHIKLMNPQRSTVWY) [+15.99]
F19211_196_SSOM	trypsin	1	g24402.t1	27	44	GISGLEGPFGPPGAPGMR	Oxidation (M); 2 Oxidation (P) [+15.99]
F19211_196_SSOM	trypsin	1	g24402.t1	27	44	GISGLEGPFGPPGAPGMR	Oxidation (M); 2 Oxidation (P) [+15.99]
F19211_196_SSOM	trypsin	1	g24402.t1	27	44	GISGLEGPFGPPGAPGMR	Oxidation (M); Dioxidation (P) [+31.99]
F19211_196_SSOM	trypsin	1	g24402.t1	27	44	GISGLEGPFGPPGAPGMR	Oxidation (M); 2 Oxidation:O(1) (ADEFHIKLMNPQRSTVWY) [+15.99]
F19211_196_SSOM	trypsin	1	g24402.t1	27	44	GISGLEGPFGPPGAPGMR	Oxidation (M); 2 Oxidation (P) [+15.99]
F19211_196_SSOM	trypsin	1	g24402.t1	27	44	GISGLEGPFGPPGAPGMR	Oxidation (M); 2 Oxidation (P) [+15.99]
F19211_196_SSOM	trypsin	1	g24402.t1	27	44	GISGLEGPFGPPGAPGMR	Oxidation (M); 2 Oxidation (P) [+15.99]
F19211_196_SSOM	trypsin	1	g24402.t1	27	44	GISGLEGPFGPPGAPGMR	Oxidation (M); 2 Oxidation (P) [+15.99]
F19211_196_SSOM	trypsin	1	g24402.t1	27	44	GISGLEGPFGPPGAPGMR	Oxidation (M); 2 Oxidation:O(1) (ADEFHIKLMNPQRSTVWY) [+15.99]
F19211_196_SSOM	trypsin	1	g24402.t1	27	44	GISGLEGPFGPPGAPGMR	Oxidation (M); 2 Oxidation (P) [+15.99]
F19211_196_SSOM	trypsin	1	g24402.t1	27	44	GISGLEGPFGPPGAPGMR	Oxidation (M); 2 Oxidation (P) [+15.99]
F19211_196_SSOM	trypsin	1	g24402.t1	27	44	GISGLEGPFGPPGAPGMR	Oxidation (M); 2 Oxidation (P) [+15.99]
F19211_196_SSOM	trypsin	1	g24402.t1	27	44	GISGLEGPFGPPGAPGMR	Oxidation (M); 2 Oxidation (P) [+15.99]
F19211_196_SSOM	trypsin	1	g24402.t1	27	44	GISGLEGPFGPPGAPGMR	Oxidation (M); 2 Oxidation (P) [+15.99]
F19211_196_SSOM	trypsin	1	g24402.t1	27	44	GISGLEGPFGPPGAPGMR	Oxidation (M); 2 Oxidation (P) [+15.99]
F19211_196_SSOM	trypsin	1	g24402.t1	27	44	GISGLEGPFGPPGAPGMR	Oxidation (M); 2 Oxidation (P) [+15.99]
F19211_196_SSOM	trypsin	1	g24402.t1	27	44	GISGLEGPFGPPGAPGMR	Oxidation (M); 2 Oxidation (P) [+15.99]
F19211_196_SSOM	trypsin	1	g24402.t1	27	44	GISGLEGPFGPPGAPGMR	Oxidation (M); 2 Oxidation (P) [+15.99]
F19211_196_SSOM	trypsin	1	g24402.t1	27	44	GISGLEGPFGPPGAPGMR	Oxidation (M); Dioxidation (P) [+31.99]
F19211_196_SSOM	trypsin	1	g24402.t1	27	44	GISGLEGPFGPPGAPGMR	Oxidation (M); 2 Oxidation (P) [+15.99]
F19211_196_SSOM	trypsin	1	g24402.t1	27	44	GISGLEGPFGPPGAPGMR	Oxidation (M); 2 Oxidation (P) [+15.99]
F19211_196_SSOM	trypsin	1	g24402.t1	27	44	GISGLEGPFGPPGAPGMR	Oxidation (M); 2 Oxidation (P) [+15.99]
F19211_196_SSOM	trypsin	1	g24402.t1	27	44	GISGLEGPFGPPGAPGMR	Oxidation (M); 2 Oxidation (P) [+15.99]
F19211_196_SSOM	trypsin	1	g24402.t1	27	44	GISGLEGPFGPPGAPGMR	Oxidation (M); Dioxidation (P) [+31.99]
F19211_196_SSOM	trypsin	1	g24402.t1	27	44	GISGLEGPFGPPGAPGMR	Oxidation (M); 2 Oxidation (P) [+15.99]
F19211_196_SSOM	trypsin	1	g24402.t1	27	44	GISGLEGPFGPPGAPGMR	Oxidation (M); 2 Oxidation (P) [+15.99]
F19211_196_SSOM	trypsin	1	g24402.t1	27	44	GISGLEGPFGPPGAPGMR	Oxidation (M); 2 Oxidation (P) [+15.99]
F19211_196_SSOM	trypsin	1	g24402.t1	27	44	GISGLEGPFGPPGAPGMR	Oxidation (M); 2 Oxidation:O(1) (ADEFHIKLMNPQRSTVWY) [+15.99]
F19211_196_SSOM	trypsin	1	g24402.t1	27	44	GISGLEGPFGPPGAPGMR	Oxidation (M); 3 Oxidation:O(1) (ADEFHIKLMNPQRSTVWY) [+15.99]
F19211_196_SSOM	trypsin	1	g24402.t1	27	44	GISGLEGPFGPPGAPGMR	Oxidation (M); 3 Oxidation:O(1) (ADEFHIKLMNPQRSTVWY) [+15.99]
F19211_196_SSOM	trypsin	1	g24402.t1	27	44	GISGLEGPFGPPGAPGMR	Oxidation (M); 3 Oxidation:O(1) (ADEFHIKLMNPQRSTVWY) [+15.99]
F19211_196_SSOM	trypsin	1	g24402.t1	27	44	GISGLEGPFGPPGAPGMR	Oxidation (M); 3 Oxidation:O(1) (ADEFHIKLMNPQRSTVWY) [+15.99]
F19211_196_SSOM	trypsin	1	g24402.t1	27	44	GISGLEGPFGPPGAPGMR	Oxidation (M); 3 Oxidation:O(1) (ADEFHIKLMNPQRSTVWY) [+15.99]
F19211_196_SSOM	trypsin	1	g24402.t1	27	44	GISGLEGPFGPPGAPGMR	Oxidation (M); 3 Oxidation:O(1) (ADEFHIKLMNPQRSTVWY) [+15.99]
F19211_196_SSOM	trypsin	1	g24402.t1	27	44	GISGLEGPFGPPGAPGMR	Oxidation (M); 3 Oxidation:O(1) (ADEFHIKLMNPQRSTVWY) [+15.99]
F19211_196_SSOM	trypsin	1	g24402.t1	27	44	GISGLEGPFGPPGAPGMR	Oxidation (M); 3 Oxidation:O(1) (ADEFHIKLMNPQRSTVWY) [+15.99]
F19211_196_SSOM	trypsin	1	g24402.t1	27	44	GISGLEGPFGPPGAPGMR	Oxidation (M); 3 Oxidation:O(1) (ADEFHIKLMNPQRSTVWY) [+15.99]
F19211_196_SSOM	trypsin	1	g24402.t1	27	44	GISGLEGPFGPPGAPGMR	Oxidation (M); 3 Oxidation:O(1) (ADEFHIKLMNPQRSTVWY) [+15.99]
F19211_196_SSOM	trypsin	1	g24402.t1	27	44	GISGLEGPFGPPGAPGMR	Oxidation (M); 3 Oxidation:O(1) (ADEFHIKLMNPQRSTVWY) [+15.99]
F19211_196_SSOM	trypsin	1	g24402.t1	27	44	GISGLEGPFGPPGAPGMR	Oxidation (M); 3 Oxidation:O(1) (ADEFHIKLMNPQRSTVWY) [+15.99]
F19211_196_SSOM	trypsin	1	g24402.t1	27	44	GISGLEGPFGPPGAPGMR	Oxidation (M); 3 Oxidation:O(1) (ADEFHIKLMNPQRSTVWY) [+15.99]
F19211_196_SSOM	trypsin	1	g24402.t1	27	44	GISGLEGPFGPPGAPGMR	Oxidation (M); 3 Oxidation:O(1) (ADEFHIKLMNPQRSTVWY) [+15.99]
F19211_196_SSOM	trypsin	1	g24402.t1	27	44	GISGLEGPFGPPGAPGMR	Oxidation (M); 3 Oxidation:O(1) (ADEFHIKLMNPQRSTVWY) [+15.99]
F19211_196_SSOM	trypsin	1	g24402.t1	27	44	GISGLEGPFGPPGAPGMR	Oxidation (M); 3 Oxidation:O(1) (ADEFHIKLMNPQRSTVWY) [+15.99]
F19211_196_SSOM	trypsin	1	g24402.t1	27	44	GISGLEGPFGPPGAPGMR	Oxidation (M); 3 Oxidation:O(1) (ADEFHIKLMNPQRSTVWY) [+15.99]
F19211_196_SSOM	trypsin	1	g24402.t1	27	44	GISGLEGPFGPPGAPGMR	Oxidation (M); 3 Oxidation:O(1) (ADEFHIKLMNPQRSTVWY) [+15.99]
F19211_196_SSOM	trypsin	1	g24402.t1	27	44	GISGLEGPFGPPGAPGMR	Oxidation (M); 3 Oxidation:O(1) (ADEFHIKLMNPQRSTVWY) [+15.99]
F19211_196_SSOM	trypsin	1	g24402.t1	27	44	GISGLEGPFGPPGAPGMR	Oxidation (M); 3 Oxidation:O(1) (ADEFHIKLMNPQRSTVWY) [+15.99]
F19211_196_SSOM	trypsin	1	g24402.t1	27	44	GISGLEGPFGPPGAPGMR	Oxidation (M); 3 Oxidation:O(1) (ADEFHIKLMNPQRSTVWY) [+15.99]
F19211_196_SSOM	trypsin	1	g24402.t1	27	44	GISGLEGPFGPPGAPGMR	Oxidation (M); 3 Oxidation:O(1) (ADEFHIKLMNPQRSTVWY) [+15.99]
F19211_196_SSOM	trypsin	1	g24402.t1	27	44	GISGLEGPFGPPGAPGMR	Oxidation (M); 3 Oxidation:O(1) (ADEFHIKLMNPQRSTVWY) [+15.99]
F19211_196_SSOM	trypsin	1	g24402.t1	27	44	GISGLEGPFGPPGAPGMR	Oxidation (M); 3 Oxidation:O(1) (ADEFHIKLMNPQRSTVWY) [+15.99]
F19211_196_SSOM	trypsin	1	g24402.t1	27	44	GISGLEGPFGPPGAPGMR	Oxidation (M); Pro->Trp (P) [+89.03]
F19211_196_SSOM	trypsin	1	g24402.t1	27	44	GISGLEGPFGPPGAPGMR	Oxidation (M); Pro->Trp (P) [+89.03]
F19211_196_SSOM	trypsin	1	g24402.t1	27	44	GISGLEGPFGPPGAPGMR	Oxidation (M); Pro->Trp (P) [+89.03]
F19211_196_SSOM	trypsin	1	g24402.t1	27	44	GISGLEGPFGPPGAPGMR	Oxidation (M); Pro->Trp (P) [+89.03]
F19211_196_SSOM	trypsin	1	g24402.t1	27	44	GISGLEGPFGPPGAPGMR	Oxidation (M); Pro->Trp (P) [+89.03]
F19211_196_SSOM	trypsin	1	g24402.t1	154	168	VFYNEEGHWDPVLSK	Deamidated (NQ); Glu->Gln (E) [-0.98]
F19211_196_SSOM	trypsin	1	g24402.t1	154	168	VFYNEEGHWDPVLSK	Deamidated (NQ)
F19211_196_SSOM	trypsin	1	g24402.t1	154	168	VFYNEEGHWDPVLSK	Deamidated (NQ)
F19211_196_SSOM	trypsin	1	g24402.t1	154	168	VFYNEEGHWDPVLSK	Deamidated (NQ)
F19211_196_SSOM	trypsin	1	g24402.t1	154	168	VFYNEEGHWDPVLSK	Deamidated (NQ)
F19211_196_SSOM	trypsin	1	g24402.t1	154	168	VFYNEEGHWDPVLSK	Deamidated (NQ)
F19211_196_SSOM	trypsin	1	g24402.t1	154	168	VFYNEEGHWDPVLSK	Deamidated (NQ)
F19211_196_SSOM	trypsin	1	g24402.t1	154	168	VFYNEEGHWDPVLSK	Deamidated (NQ)
F19211_196_SSOM	trypsin	1	g24402.t1	154	168	VFYNEEGHWDPVLSK	Deamidated (NQ)
F19211_196_SSOM	trypsin	1	g24402.t1	154	168	VFYNEEGHWDPVLSK	Deamidated (NQ)
F19211_196_SSOM	trypsin	1	g24402.t1	154	168	VFYNEEGHWDPVLSK	Deamidated (NQ)
F19211_196_SSOM	trypsin	1	g24402.t1	65	85	GEPGLNGTDGLPGNKGDPGPK	2 Deamidated (NQ)
F19211_196_SSOM	trypsin	1	g24402.t1	65	85	GEPGLNGTDGLPGNKGDPGPK	2 Deamidated (NQ)
F19211_196_SSOM	trypsin	1	g24402.t1	65	85	GEPGLNGTDGLPGNKGDPGPK	2 Deamidated (NQ)
F19211_196_SSOM	trypsin	1	g24402.t1	65	85	GEPGLNGTDGLPGNKGDPGPK	2 Deamidated (NQ)
F19211_196_SSOM	trypsin	1	g24402.t1	65	85	GEPGLNGTDGLPGNKGDPGPK	2 Deamidated (NQ)
F19211_196_SSOM	trypsin	1	g24402.t1	65	85	GEPGLNGTDGLPGNKGDPGPK	2 Deamidated (NQ)
F19211_196_SSOM	trypsin	1	g24402.t1	65	85	GEPGLNGTDGLPGNKGDPGPK	2 Deamidated (NQ)
F19211_196_SSOM	trypsin	1	g24402.t1	65	85	GEPGLNGTDGLPGNKGDPGPK	2 Deamidated (NQ)
F19211_196_SSOM	trypsin	1	g24402.t1	65	85	GEPGLNGTDGLPGNKGDPGPK	2 Deamidated (NQ)
F19211_196_SSOM	trypsin	1	g24402.t1	65	85	GEPGLNGTDGLPGNKGDPGPK	2 Deamidated (NQ)
F19211_196_SSOM	trypsin	1	g24402.t1	65	85	GEPGLNGTDGLPGNKGDPGPK	2 Deamidated (NQ)
F19211_196_SSOM	trypsin	1	g24402.t1	65	85	GEPGLNGTDGLPGNKGDPGPK	2 Deamidated (NQ)
F19211_196_SSOM	trypsin	1	g24402.t1	65	85	GEPGLNGTDGLPGNKGDPGPK	2 Deamidated (NQ)
F19211_196_SSOM	trypsin	1	g24402.t1	65	85	GEPGLNGTDGLPGNKGDPGPK	2 Deamidated (NQ)
F19211_196_SSOM	trypsin	1	g24402.t1	65	85	GEPGLNGTDGLPGNKGDPGPK	2 Deamidated (NQ)
F19211_196_SSOM	trypsin	1	g24402.t1	65	85	GEPGLNGTDGLPGNKGDPGPK	2 Deamidated (NQ)
F19211_196_SSOM	trypsin	1	g24402.t1	65	85	GEPGLNGTDGLPGNKGDPGPK	2 Deamidated (NQ); Oxidation:O(1) (ADEFHIKLMNPQRSTVWY) [+15.99]
F19211_196_SSOM	trypsin	1	g24402.t1	27	47	GISGLEGPFGPPGAPGMRGQK	Oxidation (M)
F19211_196_SSOM	trypsin	1	g24402.t1	27	47	GISGLEGPFGPPGAPGMRGQK	Oxidation (M)
F19211_196_SSOM	trypsin	1	g24402.t1	27	47	GISGLEGPFGPPGAPGMRGQK	Deamidated (NQ); Oxidation (M)
F19211_196_SSOM	trypsin	1	g24402.t1	27	47	GISGLEGPFGPPGAPGMRGQK	Deamidated (NQ); Oxidation (M)
F19211_196_SSOM	trypsin	1	g24402.t1	27	47	GISGLEGPFGPPGAPGMRGQK	Deamidated (NQ); Oxidation (M)
F19211_196_SSOM	trypsin	1	g24402.t1	27	47	GISGLEGPFGPPGAPGMRGQK	Deamidated (NQ); Oxidation (M)
F19211_196_SSOM	trypsin	1	g24402.t1	27	47	GISGLEGPFGPPGAPGMRGQK	Oxidation (M); Oxidation:O(1) (ADEFHIKLMNPQRSTVWY) [+15.99]
F19211_196_SSOM	trypsin	1	g24402.t1	27	47	GISGLEGPFGPPGAPGMRGQK	Deamidated (NQ); Oxidation:O(2) (CFMWY) [+31.99]
F19211_196_SSOM	trypsin	1	g24402.t1	27	47	GISGLEGPFGPPGAPGMRGQK	Deamidated (NQ); Oxidation (M); Oxidation:O(1) (ADEFHIKLMNPQRSTVWY) [+15.99]
F19211_196_SSOM	trypsin	1	g24402.t1	27	47	GISGLEGPFGPPGAPGMRGQK	Deamidated (NQ); Oxidation (M); Oxidation:O(1) (ADEFHIKLMNPQRSTVWY) [+15.99]
F19211_196_SSOM	trypsin	1	g24402.t1	27	47	GISGLEGPFGPPGAPGMRGQK	Oxidation (M); Pro->Asn (P) [+16.99]
F19211_196_SSOM	trypsin	1	g24402.t1	27	47	GISGLEGPFGPPGAPGMRGQK	Oxidation (M); Pro->Asn (P) [+16.99]
F19211_196_SSOM	trypsin	1	g24402.t1	27	47	GISGLEGPFGPPGAPGMRGQK	Deamidated (NQ); Oxidation:O(2) (CFMWY) [+31.99]
F19211_196_SSOM	trypsin	1	g24402.t1	27	47	GISGLEGPFGPPGAPGMRGQK	Deamidated (NQ); Oxidation:O(2) (CFMWY) [+31.99]
F19211_196_SSOM	trypsin	1	g24402.t1	27	47	GISGLEGPFGPPGAPGMRGQK	Deamidated (NQ); Oxidation:O(2) (CFMWY) [+31.99]
F19211_196_SSOM	trypsin	1	g24402.t1	27	47	GISGLEGPFGPPGAPGMRGQK	Deamidated (NQ); Oxidation:O(2) (CFMWY) [+31.99]
F19211_196_SSOM	trypsin	1	g24402.t1	27	47	GISGLEGPFGPPGAPGMRGQK	Deamidated (NQ); 3 Oxidation:O(1) (ADEFHIKLMNPQRSTVWY) [+15.99]
F19211_196_SSOM	trypsin	1	g24402.t1	27	47	GISGLEGPFGPPGAPGMRGQK	Deamidated (NQ); Oxidation (M); 2 Oxidation (P) [+15.99]
F19211_196_SSOM	trypsin	1	g24402.t1	27	47	GISGLEGPFGPPGAPGMRGQK	Deamidated (NQ); Oxidation (M); 2 Oxidation (P) [+15.99]
F19211_196_SSOM	trypsin	1	g24402.t1	27	47	GISGLEGPFGPPGAPGMRGQK	Deamidated (NQ); Oxidation (M); 2 Oxidation (P) [+15.99]
F19211_196_SSOM	trypsin	1	g24402.t1	27	47	GISGLEGPFGPPGAPGMRGQK	Deamidated (NQ); Oxidation (M); 2 Oxidation (P) [+15.99]
F19211_196_SSOM	trypsin	1	g24402.t1	27	47	GISGLEGPFGPPGAPGMRGQK	Deamidated (NQ); 4 Oxidation:O(1) (ADEFHIKLMNPQRSTVWY) [+15.99]
F19211_196_SSOM	trypsin	1	g24402.t1	27	47	GISGLEGPFGPPGAPGMRGQK	Deamidated (NQ); 4 Oxidation:O(1) (ADEFHIKLMNPQRSTVWY) [+15.99]
F19211_196_SSOM	trypsin	1	g24402.t1	27	47	GISGLEGPFGPPGAPGMRGQK	Deamidated (NQ); 4 Oxidation:O(1) (ADEFHIKLMNPQRSTVWY) [+15.99]
F19211_196_SSOM	trypsin	1	g24402.t1	27	47	GISGLEGPFGPPGAPGMRGQK	Deamidated (NQ); 4 Oxidation:O(1) (ADEFHIKLMNPQRSTVWY) [+15.99]
F19211_196_SSOM	trypsin	1	g24402.t1	27	47	GISGLEGPFGPPGAPGMRGQK	Deamidated (NQ); 4 Oxidation:O(1) (ADEFHIKLMNPQRSTVWY) [+15.99]
F19211_196_SSOM	trypsin	1	g24402.t1	151	168	FDKVFYNEEGHWDPVLSK	Deamidated (NQ)
F19211_196_SSOM	trypsin	1	g24402.t1	151	168	FDKVFYNEEGHWDPVLSK	Deamidated (NQ)
F19211_196_SSOM	trypsin	1	g24402.t1	151	168	FDKVFYNEEGHWDPVLSK	Deamidated (NQ)
F19211_196_SSOM	trypsin	1	g24402.t1	151	168	FDKVFYNEEGHWDPVLSK	Deamidated (NQ)
F19211_196_SSOM	trypsin	1	g24402.t1	151	168	FDKVFYNEEGHWDPVLSK	Deamidated (NQ)
F19211_196_SSOM	trypsin	1	g24402.t1	151	168	FDKVFYNEEGHWDPVLSK	Deamidated (NQ)
F19211_196_SSOM	trypsin	1	g24402.t1	151	168	FDKVFYNEEGHWDPVLSK	Deamidated (NQ)
F19211_196_SSOM	trypsin	1	g24402.t1	151	168	FDKVFYNEEGHWDPVLSK	Deamidated (NQ)
F19211_196_SSOM	trypsin	1	g24402.t1	151	168	FDKVFYNEEGHWDPVLSK	Deamidated (NQ)
F19211_196_SSOM	trypsin	1	g24402.t1	151	168	FDKVFYNEEGHWDPVLSK	Deamidated (NQ)
F19211_196_SSOM	trypsin	1	g24402.t1	151	168	FDKVFYNEEGHWDPVLSK	Deamidated (NQ)
F19211_196_SSOM	trypsin	1	g24402.t1	65	88	GEPGLNGTDGLPGNKGDPGPKGDR	2 Deamidated (NQ)
F19211_196_SSOM	trypsin	1	g24402.t1	65	88	GEPGLNGTDGLPGNKGDPGPKGDR	2 Deamidated (NQ)
F19211_196_SSOM	trypsin	1	g24402.t1	65	88	GEPGLNGTDGLPGNKGDPGPKGDR	2 Deamidated (NQ)
F19211_196_SSOM	trypsin	1	g24402.t1	65	88	GEPGLNGTDGLPGNKGDPGPKGDR	2 Deamidated (NQ)
F19211_196_SSOM	trypsin	1	g24402.t1	65	88	GEPGLNGTDGLPGNKGDPGPKGDR	2 Deamidated (NQ)
F19211_196_SSOM	trypsin	1	g24402.t1	65	88	GEPGLNGTDGLPGNKGDPGPKGDR	2 Deamidated (NQ)
F19211_196_SSOM	trypsin	1	g24402.t1	116	140	GPKGAPGEDAPMVRSAFSVGLFPSK	Oxidation (M); AEC-MAEC:2H(4) (S) [+63.04]
F19211_196_SSOM	trypsin	2	g13180.t1	579	587	DTSQAIWVR	Deamidated (NQ)
F19211_196_SSOM	trypsin	2	g13180.t1	579	587	DTSQAIWVR	Deamidated (NQ)
F19211_196_SSOM	trypsin	2	g13180.t1	579	587	DTSQAIWVR	Deamidated (NQ)
F19211_196_SSOM	trypsin	2	g13180.t1	579	587	DTSQAIWVR	Deamidated (NQ); Trp->Kynurenin (W) [+3.99]
F19211_196_SSOM	trypsin	2	g13180.t1	579	587	DTSQAIWVR	Deamidated (NQ); Trp->Kynurenin (W) [+3.99]
F19211_196_SSOM	trypsin	2	g13180.t1	351	359	NCLYNMCVK	Oxidation (M)
F19211_196_SSOM	trypsin	2	g13180.t1	176	186	GPTWMRPVVVR	Oxidation (M)
F19211_196_SSOM	trypsin	2	g13180.t1	176	186	GPTWMRPVVVR	Oxidation (M)
F19211_196_SSOM	trypsin	2	g13180.t1	176	186	GPTWMRPVVVR	Oxidation (M)
F19211_196_SSOM	trypsin	2	g13180.t1	176	186	GPTWMRPVVVR	Oxidation (M)
F19211_196_SSOM	trypsin	2	g13180.t1	176	186	GPTWMRPVVVR	Oxidation (M)
F19211_196_SSOM	trypsin	2	g13180.t1	176	186	GPTWMRPVVVR	Oxidation (M)
F19211_196_SSOM	trypsin	2	g13180.t1	282	294	LAETAEQFTEGWR	Deamidated (NQ)
F19211_196_SSOM	trypsin	2	g13180.t1	282	294	LAETAEQFTEGWR	Deamidated (NQ)
F19211_196_SSOM	trypsin	2	g13180.t1	282	294	LAETAEQFTEGWR	Deamidated (NQ); Trp->Kynurenin (W) [+3.99]
F19211_196_SSOM	trypsin	2	g13180.t1	282	294	LAETAEQFTEGWR	Deamidated (NQ); Trp->Kynurenin (W) [+3.99]
F19211_196_SSOM	trypsin	2	g13180.t1	282	294	LAETAEQFTEGWR	Deamidated (NQ); Oxidation:O(1) (ADEFHIKLMNPQRSTVWY) [+15.99]
F19211_196_SSOM	trypsin	2	g13180.t1	187	203	VANLEAQIGGADFDVVK	Deamidated (NQ)
F19211_196_SSOM	trypsin	2	g13180.t1	172	186	LVNKGPTWMRPVVVR	Oxidation (M)
F19211_196_SSOM	trypsin	2	g13180.t1	172	186	LVNKGPTWMRPVVVR	Deamidated (NQ); Oxidation (M)
F19211_196_SSOM	trypsin	2	g13180.t1	172	186	LVNKGPTWMRPVVVR	Deamidated (NQ); Oxidation (M)
F19211_196_SSOM	trypsin	2	g13180.t1	171	186	KLVNKGPTWMRPVVVR	Deamidated (NQ); Oxidation (M)
F19211_196_SSOM	trypsin	2	g13180.t1	204	224	LNGEVVPLPYVHPLETMLIYK	Oxidation (M)
F19211_196_SSOM	trypsin	2	g13180.t1	204	224	LNGEVVPLPYVHPLETMLIYK	Deamidated (NQ); Oxidation (M)
F19211_196_SSOM	trypsin	2	g13180.t1	204	224	LNGEVVPLPYVHPLETMLIYK	Deamidated (NQ); Oxidation (M)
F19211_196_SSOM	trypsin	2	g13180.t2	341	349	GMASVSWLR	Oxidation (M)
F19211_196_SSOM	trypsin	2	g13180.t2	341	349	GMASVSWLR	Oxidation (M)
F19211_196_SSOM	trypsin	2	g13180.t2	341	349	GMASVSWLR	Oxidation (M)
F19211_196_SSOM	trypsin	2	g13180.t2	341	349	GMASVSWLR	Oxidation (M)
F19211_196_SSOM	trypsin	2	g13180.t2	341	349	GMASVSWLR	Oxidation (M); Trp->Kynurenin (W) [+3.99]
F19211_196_SSOM	trypsin	2	g13180.t2	365	376	GSLGIAQVDGLR	Deamidated (NQ)
F19211_196_SSOM	trypsin	2	g13180.t2	365	376	GSLGIAQVDGLR	Deamidated (NQ)
F19211_196_SSOM	trypsin	2	g13180.t2	365	376	GSLGIAQVDGLR	Deamidated (NQ)
F19211_196_SSOM	trypsin	2	g13180.t2	365	376	GSLGIAQVDGLR	Deamidated (NQ)
F19211_196_SSOM	trypsin	2	g13180.t2	365	376	GSLGIAQVDGLR	Deamidated (NQ)
F19211_196_SSOM	trypsin	2	g13180.t2	378	389	TLPVQLQLGAIK	Deamidated (NQ)
F19211_196_SSOM	trypsin	2	g13180.t2	378	389	TLPVQLQLGAIK	Deamidated (NQ)
F19211_196_SSOM	trypsin	2	g13180.t2	378	389	TLPVQLQLGAIK	Deamidated (NQ)
F19211_196_SSOM	trypsin	2	g13180.t2	378	389	TLPVQLQLGAIK	Deamidated (NQ)
F19211_196_SSOM	trypsin	2	g13180.t2	378	389	TLPVQLQLGAIK	2 Deamidated (NQ)
F19211_196_SSOM	trypsin	2	g13180.t2	365	377	GSLGIAQVDGLRK	Deamidated (NQ)
F19211_196_SSOM	trypsin	2	g13180.t2	365	377	GSLGIAQVDGLRK	Deamidated (NQ)
F19211_196_SSOM	trypsin	2	g13180.t2	365	377	GSLGIAQVDGLRK	Deamidated (NQ)
F19211_196_SSOM	trypsin	2	g13180.t2	365	377	GSLGIAQVDGLRK	Deamidated (NQ)
F19211_196_SSOM	trypsin	2	g13180.t2	365	377	GSLGIAQVDGLRK	Deamidated (NQ)
F19211_196_SSOM	trypsin	2	g13180.t2	365	377	GSLGIAQVDGLRK	Deamidated (NQ)
F19211_196_SSOM	trypsin	2	g13180.t2	365	377	GSLGIAQVDGLRK	Deamidated (NQ)
F19211_196_SSOM	trypsin	2	g13180.t2	337	349	NENRGMASVSWLR	Deamidated (NQ); Oxidation (M)
F19211_196_SSOM	trypsin	2	g13180.t2	337	349	NENRGMASVSWLR	Deamidated (NQ); Oxidation (M)
F19211_196_SSOM	trypsin	2	g13180.t2	337	349	NENRGMASVSWLR	Deamidated (NQ); Oxidation (M)
F19211_196_SSOM	trypsin	2	g13180.t2	23	36	GNQDIMYPYGPGHR	Oxidation (M)
F19211_196_SSOM	trypsin	2	g13180.t2	22	36	AGNQDIMYPYGPGHR	Deamidated (NQ); Oxidation (M); Gln->Gly (Q) [-71.04]
F19211_196_SSOM	trypsin	2	g13180.t2	22	36	AGNQDIMYPYGPGHR	Deamidated (NQ); Oxidation (M); Gln->Gly (Q) [-71.04]
F19211_196_SSOM	trypsin	2	g13180.t2	96	110	SFIAPLWADVHNGIR	Deamidated (NQ)
F19211_196_SSOM	trypsin	2	g13180.t2	96	110	SFIAPLWADVHNGIR	Deamidated (NQ)
F19211_196_SSOM	trypsin	2	g13180.t2	96	110	SFIAPLWADVHNGIR	Deamidated (NQ)
F19211_196_SSOM	trypsin	2	g13180.t2	96	110	SFIAPLWADVHNGIR	Deamidated (NQ); Trp->Kynurenin (W) [+3.99]
F19211_196_SSOM	trypsin	2	g13180.t2	96	110	SFIAPLWADVHNGIR	Deamidated (NQ); Trp->Kynurenin (W) [+3.99]
F19211_196_SSOM	trypsin	2	g13180.t2	96	110	SFIAPLWADVHNGIR	Deamidated (NQ); Trp->Kynurenin (W) [+3.99]
F19211_196_SSOM	trypsin	2	g13180.t2	96	110	SFIAPLWADVHNGIR	Deamidated (NQ); Oxidation:O(2) (CFMWY) [+31.99]
F19211_196_SSOM	trypsin	2	g13180.t2	217	234	SNDVVNIEQTTNVNVPGR	Deamidated (NQ)
F19211_196_SSOM	trypsin	2	g13180.t2	217	234	SNDVVNIEQTTNVNVPGR	2 Deamidated (NQ); Glu->Gln (E) [-0.98]
F19211_196_SSOM	trypsin	2	g13180.t2	217	234	SNDVVNIEQTTNVNVPGR	Deamidated (NQ)
F19211_196_SSOM	trypsin	2	g13180.t2	217	234	SNDVVNIEQTTNVNVPGR	2 Deamidated (NQ); Glu->Gln (E) [-0.98]
F19211_196_SSOM	trypsin	2	g13180.t2	217	234	SNDVVNIEQTTNVNVPGR	Deamidated (NQ)
F19211_196_SSOM	trypsin	2	g13180.t2	217	234	SNDVVNIEQTTNVNVPGR	Deamidated (NQ)
F19211_196_SSOM	trypsin	2	g13180.t2	217	234	SNDVVNIEQTTNVNVPGR	Deamidated (NQ)
F19211_196_SSOM	trypsin	2	g13180.t2	217	234	SNDVVNIEQTTNVNVPGR	Deamidated (NQ)
F19211_196_SSOM	trypsin	2	g13180.t2	217	234	SNDVVNIEQTTNVNVPGR	Deamidated (NQ)
F19211_196_SSOM	trypsin	2	g13180.t2	217	234	SNDVVNIEQTTNVNVPGR	2 Deamidated (NQ)
F19211_196_SSOM	trypsin	2	g13180.t2	217	234	SNDVVNIEQTTNVNVPGR	2 Deamidated (NQ)
F19211_196_SSOM	trypsin	2	g13180.t2	217	234	SNDVVNIEQTTNVNVPGR	2 Deamidated (NQ)
F19211_196_SSOM	trypsin	2	g13180.t2	217	234	SNDVVNIEQTTNVNVPGR	2 Deamidated (NQ)
F19211_196_SSOM	trypsin	2	g13180.t2	217	234	SNDVVNIEQTTNVNVPGR	3 Deamidated (NQ)
F19211_196_SSOM	trypsin	2	g13180.t2	217	234	SNDVVNIEQTTNVNVPGR	2 Deamidated (NQ); Label:15N(1) (T) [+1.00]
F19211_196_SSOM	trypsin	2	g13180.t2	217	234	SNDVVNIEQTTNVNVPGR	Deamidated (NQ); Cation:Na (DE) [+21.98]
F19211_196_SSOM	trypsin	2	g13180.t2	217	234	SNDVVNIEQTTNVNVPGR	Deamidated (NQ); Cation:Mg[II] (DE) [+21.97]
F19211_196_SSOM	trypsin	2	g13180.t2	96	116	SFIAPLWADVHNGIRGDVYYR	Deamidated (NQ)
F19211_196_SSOM	trypsin	2	g13180.t3	341	349	GMASVSWLR	Oxidation (M)
F19211_196_SSOM	trypsin	2	g13180.t3	341	349	GMASVSWLR	Oxidation (M)
F19211_196_SSOM	trypsin	2	g13180.t3	341	349	GMASVSWLR	Oxidation (M)
F19211_196_SSOM	trypsin	2	g13180.t3	341	349	GMASVSWLR	Oxidation (M)
F19211_196_SSOM	trypsin	2	g13180.t3	341	349	GMASVSWLR	Oxidation (M); Trp->Kynurenin (W) [+3.99]
F19211_196_SSOM	trypsin	2	g13180.t3	1141	1149	DTSQAIWVR	Deamidated (NQ)
F19211_196_SSOM	trypsin	2	g13180.t3	1141	1149	DTSQAIWVR	Deamidated (NQ)
F19211_196_SSOM	trypsin	2	g13180.t3	1141	1149	DTSQAIWVR	Deamidated (NQ)
F19211_196_SSOM	trypsin	2	g13180.t3	1141	1149	DTSQAIWVR	Deamidated (NQ); Trp->Kynurenin (W) [+3.99]
F19211_196_SSOM	trypsin	2	g13180.t3	1141	1149	DTSQAIWVR	Deamidated (NQ); Trp->Kynurenin (W) [+3.99]
F19211_196_SSOM	trypsin	2	g13180.t3	365	376	GSLGIAQVDGLR	Deamidated (NQ)
F19211_196_SSOM	trypsin	2	g13180.t3	365	376	GSLGIAQVDGLR	Deamidated (NQ)
F19211_196_SSOM	trypsin	2	g13180.t3	365	376	GSLGIAQVDGLR	Deamidated (NQ)
F19211_196_SSOM	trypsin	2	g13180.t3	365	376	GSLGIAQVDGLR	Deamidated (NQ)
F19211_196_SSOM	trypsin	2	g13180.t3	365	376	GSLGIAQVDGLR	Deamidated (NQ)
F19211_196_SSOM	trypsin	2	g13180.t3	913	921	NCLYNMCVK	Oxidation (M)
F19211_196_SSOM	trypsin	2	g13180.t3	378	389	TLPVQLQLGAIK	Deamidated (NQ)
F19211_196_SSOM	trypsin	2	g13180.t3	378	389	TLPVQLQLGAIK	Deamidated (NQ)
F19211_196_SSOM	trypsin	2	g13180.t3	378	389	TLPVQLQLGAIK	Deamidated (NQ)
F19211_196_SSOM	trypsin	2	g13180.t3	378	389	TLPVQLQLGAIK	Deamidated (NQ)
F19211_196_SSOM	trypsin	2	g13180.t3	378	389	TLPVQLQLGAIK	2 Deamidated (NQ)
F19211_196_SSOM	trypsin	2	g13180.t3	738	748	GPTWMRPVVVR	Oxidation (M)
F19211_196_SSOM	trypsin	2	g13180.t3	738	748	GPTWMRPVVVR	Oxidation (M)
F19211_196_SSOM	trypsin	2	g13180.t3	738	748	GPTWMRPVVVR	Oxidation (M)
F19211_196_SSOM	trypsin	2	g13180.t3	738	748	GPTWMRPVVVR	Oxidation (M)
F19211_196_SSOM	trypsin	2	g13180.t3	738	748	GPTWMRPVVVR	Oxidation (M)
F19211_196_SSOM	trypsin	2	g13180.t3	738	748	GPTWMRPVVVR	Oxidation (M)
F19211_196_SSOM	trypsin	2	g13180.t3	365	377	GSLGIAQVDGLRK	Deamidated (NQ)
F19211_196_SSOM	trypsin	2	g13180.t3	365	377	GSLGIAQVDGLRK	Deamidated (NQ)
F19211_196_SSOM	trypsin	2	g13180.t3	365	377	GSLGIAQVDGLRK	Deamidated (NQ)
F19211_196_SSOM	trypsin	2	g13180.t3	365	377	GSLGIAQVDGLRK	Deamidated (NQ)
F19211_196_SSOM	trypsin	2	g13180.t3	365	377	GSLGIAQVDGLRK	Deamidated (NQ)
F19211_196_SSOM	trypsin	2	g13180.t3	365	377	GSLGIAQVDGLRK	Deamidated (NQ)
F19211_196_SSOM	trypsin	2	g13180.t3	365	377	GSLGIAQVDGLRK	Deamidated (NQ)
F19211_196_SSOM	trypsin	2	g13180.t3	337	349	NENRGMASVSWLR	Deamidated (NQ); Oxidation (M)
F19211_196_SSOM	trypsin	2	g13180.t3	337	349	NENRGMASVSWLR	Deamidated (NQ); Oxidation (M)
F19211_196_SSOM	trypsin	2	g13180.t3	337	349	NENRGMASVSWLR	Deamidated (NQ); Oxidation (M)
F19211_196_SSOM	trypsin	2	g13180.t3	844	856	LAETAEQFTEGWR	Deamidated (NQ)
F19211_196_SSOM	trypsin	2	g13180.t3	844	856	LAETAEQFTEGWR	Deamidated (NQ)
F19211_196_SSOM	trypsin	2	g13180.t3	844	856	LAETAEQFTEGWR	Deamidated (NQ); Trp->Kynurenin (W) [+3.99]
F19211_196_SSOM	trypsin	2	g13180.t3	844	856	LAETAEQFTEGWR	Deamidated (NQ); Trp->Kynurenin (W) [+3.99]
F19211_196_SSOM	trypsin	2	g13180.t3	844	856	LAETAEQFTEGWR	Deamidated (NQ); Oxidation:O(1) (ADEFHIKLMNPQRSTVWY) [+15.99]
F19211_196_SSOM	trypsin	2	g13180.t3	23	36	GNQDIMYPYGPGHR	Oxidation (M)
F19211_196_SSOM	trypsin	2	g13180.t3	22	36	AGNQDIMYPYGPGHR	Deamidated (NQ); Oxidation (M); Gln->Gly (Q) [-71.04]
F19211_196_SSOM	trypsin	2	g13180.t3	22	36	AGNQDIMYPYGPGHR	Deamidated (NQ); Oxidation (M); Gln->Gly (Q) [-71.04]
F19211_196_SSOM	trypsin	2	g13180.t3	96	110	SFIAPLWADVHNGIR	Deamidated (NQ)
F19211_196_SSOM	trypsin	2	g13180.t3	96	110	SFIAPLWADVHNGIR	Deamidated (NQ)
F19211_196_SSOM	trypsin	2	g13180.t3	96	110	SFIAPLWADVHNGIR	Deamidated (NQ)
F19211_196_SSOM	trypsin	2	g13180.t3	96	110	SFIAPLWADVHNGIR	Deamidated (NQ); Trp->Kynurenin (W) [+3.99]
F19211_196_SSOM	trypsin	2	g13180.t3	96	110	SFIAPLWADVHNGIR	Deamidated (NQ); Trp->Kynurenin (W) [+3.99]
F19211_196_SSOM	trypsin	2	g13180.t3	96	110	SFIAPLWADVHNGIR	Deamidated (NQ); Trp->Kynurenin (W) [+3.99]
F19211_196_SSOM	trypsin	2	g13180.t3	96	110	SFIAPLWADVHNGIR	Deamidated (NQ); Oxidation:O(2) (CFMWY) [+31.99]
F19211_196_SSOM	trypsin	2	g13180.t3	749	765	VANLEAQIGGADFDVVK	Deamidated (NQ)
F19211_196_SSOM	trypsin	2	g13180.t3	734	748	LVNKGPTWMRPVVVR	Oxidation (M)
F19211_196_SSOM	trypsin	2	g13180.t3	734	748	LVNKGPTWMRPVVVR	Deamidated (NQ); Oxidation (M)
F19211_196_SSOM	trypsin	2	g13180.t3	734	748	LVNKGPTWMRPVVVR	Deamidated (NQ); Oxidation (M)
F19211_196_SSOM	trypsin	2	g13180.t3	733	748	KLVNKGPTWMRPVVVR	Deamidated (NQ); Oxidation (M)
F19211_196_SSOM	trypsin	2	g13180.t3	217	234	SNDVVNIEQTTNVNVPGR	Deamidated (NQ)
F19211_196_SSOM	trypsin	2	g13180.t3	217	234	SNDVVNIEQTTNVNVPGR	2 Deamidated (NQ); Glu->Gln (E) [-0.98]
F19211_196_SSOM	trypsin	2	g13180.t3	217	234	SNDVVNIEQTTNVNVPGR	Deamidated (NQ)
F19211_196_SSOM	trypsin	2	g13180.t3	217	234	SNDVVNIEQTTNVNVPGR	2 Deamidated (NQ); Glu->Gln (E) [-0.98]
F19211_196_SSOM	trypsin	2	g13180.t3	217	234	SNDVVNIEQTTNVNVPGR	Deamidated (NQ)
F19211_196_SSOM	trypsin	2	g13180.t3	217	234	SNDVVNIEQTTNVNVPGR	Deamidated (NQ)
F19211_196_SSOM	trypsin	2	g13180.t3	217	234	SNDVVNIEQTTNVNVPGR	Deamidated (NQ)
F19211_196_SSOM	trypsin	2	g13180.t3	217	234	SNDVVNIEQTTNVNVPGR	Deamidated (NQ)
F19211_196_SSOM	trypsin	2	g13180.t3	217	234	SNDVVNIEQTTNVNVPGR	Deamidated (NQ)
F19211_196_SSOM	trypsin	2	g13180.t3	217	234	SNDVVNIEQTTNVNVPGR	2 Deamidated (NQ)
F19211_196_SSOM	trypsin	2	g13180.t3	217	234	SNDVVNIEQTTNVNVPGR	2 Deamidated (NQ)
F19211_196_SSOM	trypsin	2	g13180.t3	217	234	SNDVVNIEQTTNVNVPGR	2 Deamidated (NQ)
F19211_196_SSOM	trypsin	2	g13180.t3	217	234	SNDVVNIEQTTNVNVPGR	2 Deamidated (NQ)
F19211_196_SSOM	trypsin	2	g13180.t3	217	234	SNDVVNIEQTTNVNVPGR	3 Deamidated (NQ)
F19211_196_SSOM	trypsin	2	g13180.t3	217	234	SNDVVNIEQTTNVNVPGR	2 Deamidated (NQ); Label:15N(1) (T) [+1.00]
F19211_196_SSOM	trypsin	2	g13180.t3	217	234	SNDVVNIEQTTNVNVPGR	Deamidated (NQ); Cation:Na (DE) [+21.98]
F19211_196_SSOM	trypsin	2	g13180.t3	217	234	SNDVVNIEQTTNVNVPGR	Deamidated (NQ); Cation:Mg[II] (DE) [+21.97]
F19211_196_SSOM	trypsin	2	g13180.t3	766	786	LNGEVVPLPYVHPLETMLIYK	Oxidation (M)
F19211_196_SSOM	trypsin	2	g13180.t3	766	786	LNGEVVPLPYVHPLETMLIYK	Deamidated (NQ); Oxidation (M)
F19211_196_SSOM	trypsin	2	g13180.t3	766	786	LNGEVVPLPYVHPLETMLIYK	Deamidated (NQ); Oxidation (M)
F19211_196_SSOM	trypsin	2	g13180.t3	96	116	SFIAPLWADVHNGIRGDVYYR	Deamidated (NQ)
F19211_196_SSOM	trypsin	4	g45703.t1	75	82	GLDFETQR	Deamidated (NQ)
F19211_196_SSOM	trypsin	4	g45703.t1	783	791	SYNGEYLSR	Deamidated (NQ)
F19211_196_SSOM	trypsin	4	g45703.t1	307	316	MASTMTLTVR	2 Oxidation (M)
F19211_196_SSOM	trypsin	4	g45703.t1	307	316	MASTMTLTVR	2 Oxidation (M)
F19211_196_SSOM	trypsin	4	g45703.t1	307	316	MASTMTLTVR	2 Oxidation (M)
F19211_196_SSOM	trypsin	4	g45703.t1	307	316	MASTMTLTVR	Oxidation (M); Oxidation:O(2) (CFMWY) [+31.99]
F19211_196_SSOM	trypsin	4	g45703.t1	307	316	MASTMTLTVR	Oxidation (M); Oxidation:O(2) (CFMWY) [+31.99]
F19211_196_SSOM	trypsin	4	g45703.t1	307	316	MASTMTLTVR	Oxidation (M); Oxidation:O(2) (CFMWY) [+31.99]
F19211_196_SSOM	trypsin	4	g45703.t1	203	214	FTSTAQVMISVR	Oxidation (M)
F19211_196_SSOM	trypsin	4	g45703.t1	203	214	FTSTAQVMISVR	Oxidation (M)
F19211_196_SSOM	trypsin	4	g45703.t1	203	214	FTSTAQVMISVR	Oxidation (M)
F19211_196_SSOM	trypsin	4	g45703.t1	172	182	LCLNDELDRER	Deamidated (NQ)
F19211_196_SSOM	trypsin	4	g45703.t1	215	227	DINDNAPIFMSDR	Oxidation (M)
F19211_196_SSOM	trypsin	4	g45703.t1	215	227	DINDNAPIFMSDR	Oxidation (M)
F19211_196_SSOM	trypsin	4	g45703.t1	215	227	DINDNAPIFMSDR	Deamidated (NQ); Oxidation (M)
F19211_196_SSOM	trypsin	4	g45703.t1	215	227	DINDNAPIFMSDR	Deamidated (NQ); Oxidation (M)
F19211_196_SSOM	trypsin	4	g45703.t1	215	227	DINDNAPIFMSDR	Oxidation (M); Oxidation:O(1) (ADEFHIKLMNPQRSTVWY) [+15.99]
F19211_196_SSOM	trypsin	4	g45703.t1	215	227	DINDNAPIFMSDR	Deamidated (NQ); 2 Oxidation:O(1) (ADEFHIKLMNPQRSTVWY) [+15.99]
F19211_196_SSOM	trypsin	4	g45703.t1	215	227	DINDNAPIFMSDR	Deamidated (NQ); Oxidation:O(2) (CFMWY) [+31.99]
F19211_196_SSOM	trypsin	4	g45703.t1	349	363	AQAWDADLGANGEVR	Deamidated (NQ)
F19211_196_SSOM	trypsin	4	g45703.t1	349	363	AQAWDADLGANGEVR	Deamidated (NQ)
F19211_196_SSOM	trypsin	4	g45703.t1	349	363	AQAWDADLGANGEVR	Deamidated (NQ)
F19211_196_SSOM	trypsin	4	g45703.t1	349	363	AQAWDADLGANGEVR	Deamidated (NQ); Label:15N(1) (D) [+1.00]
F19211_196_SSOM	trypsin	4	g45703.t1	317	330	VEDVNDHRPEFPQR	Deamidated (NQ)
F19211_196_SSOM	trypsin	4	g45703.t1	317	330	VEDVNDHRPEFPQR	Deamidated (NQ)
F19211_196_SSOM	trypsin	4	g45703.t1	1051	1066	ALTPDMALGAHNILHR	Oxidation (M)
F19211_196_SSOM	trypsin	4	g45703.t1	1051	1066	ALTPDMALGAHNILHR	Oxidation (M)
F19211_196_SSOM	trypsin	4	g45703.t1	1051	1066	ALTPDMALGAHNILHR	Oxidation (M)
F19211_196_SSOM	trypsin	5	g30843.t1	92	98	MDPGFPR	Oxidation (M)
F19211_196_SSOM	trypsin	5	g30843.t1	92	98	MDPGFPR	Oxidation (M)
F19211_196_SSOM	trypsin	5	g30843.t1	92	98	MDPGFPR	Oxidation (M)
F19211_196_SSOM	trypsin	5	g30843.t1	92	98	MDPGFPR	Oxidation (M)
F19211_196_SSOM	trypsin	5	g30843.t1	92	98	MDPGFPR	Oxidation (M)
F19211_196_SSOM	trypsin	5	g30843.t1	90	98	KKMDPGFPR	Oxidation (M)
F19211_196_SSOM	trypsin	5	g30843.t1	90	98	KKMDPGFPR	Oxidation (M)
F19211_196_SSOM	trypsin	5	g30843.t1	26	38	TVFFAGNQMWIYR	Oxidation (M)
F19211_196_SSOM	trypsin	5	g30843.t1	26	38	TVFFAGNQMWIYR	Oxidation (M)
F19211_196_SSOM	trypsin	5	g30843.t1	26	38	TVFFAGNQMWIYR	Oxidation (M)
F19211_196_SSOM	trypsin	5	g30843.t1	26	38	TVFFAGNQMWIYR	Oxidation (M)
F19211_196_SSOM	trypsin	5	g30843.t1	26	38	TVFFAGNQMWIYR	Oxidation (M)
F19211_196_SSOM	trypsin	5	g30843.t1	26	38	TVFFAGNQMWIYR	Deamidated (NQ); Oxidation (M)
F19211_196_SSOM	trypsin	5	g30843.t1	26	38	TVFFAGNQMWIYR	Deamidated (NQ); Oxidation (M)
F19211_196_SSOM	trypsin	5	g30843.t1	26	38	TVFFAGNQMWIYR	Deamidated (NQ); Oxidation (M)
F19211_196_SSOM	trypsin	5	g30843.t1	26	38	TVFFAGNQMWIYR	Deamidated (NQ); Oxidation (M)
F19211_196_SSOM	trypsin	5	g30843.t1	26	38	TVFFAGNQMWIYR	2 Deamidated (NQ); Oxidation (M)
F19211_196_SSOM	trypsin	5	g30843.t1	26	38	TVFFAGNQMWIYR	Oxidation (M); Trp->Kynurenin (W) [+3.99]
F19211_196_SSOM	trypsin	5	g30843.t1	26	38	TVFFAGNQMWIYR	Oxidation (M); Oxidation:O(1) (ADEFHIKLMNPQRSTVWY) [+15.99]
F19211_196_SSOM	trypsin	5	g30843.t1	26	38	TVFFAGNQMWIYR	Oxidation (M); Oxidation:O(1) (ADEFHIKLMNPQRSTVWY) [+15.99]
F19211_196_SSOM	trypsin	5	g30843.t1	26	38	TVFFAGNQMWIYR	Deamidated (NQ); Oxidation:O(2) (CFMWY) [+31.99]
F19211_196_SSOM	trypsin	5	g30843.t1	26	38	TVFFAGNQMWIYR	Deamidated (NQ); Oxidation:O(2) (CFMWY) [+31.99]
F19211_196_SSOM	trypsin	5	g30843.t1	26	38	TVFFAGNQMWIYR	Oxidation (M); Trp->Hydroxykynurenin (W) [+19.99]
F19211_196_SSOM	trypsin	5	g30843.t1	50	69	ISSLDLPTDLEQIDAAFSFR	Deamidated (NQ)
F19211_196_SSOM	trypsin	5	g30843.t1	50	69	ISSLDLPTDLEQIDAAFSFR	Deamidated (NQ); Cation:Na (DE) [+21.98]
F19211_196_SSOM	trypsin	5	g30843.t1	49	70	RISSLDLPTDLEQIDAAFSFRK	Deamidated (NQ)
F19211_196_SSOM	trypsin	5	g30843.t3	121	127	MDPGFPR	Oxidation (M)
F19211_196_SSOM	trypsin	5	g30843.t3	121	127	MDPGFPR	Oxidation (M)
F19211_196_SSOM	trypsin	5	g30843.t3	121	127	MDPGFPR	Oxidation (M)
F19211_196_SSOM	trypsin	5	g30843.t3	121	127	MDPGFPR	Oxidation (M)
F19211_196_SSOM	trypsin	5	g30843.t3	121	127	MDPGFPR	Oxidation (M)
F19211_196_SSOM	trypsin	5	g30843.t3	119	127	KKMDPGFPR	Oxidation (M)
F19211_196_SSOM	trypsin	5	g30843.t3	119	127	KKMDPGFPR	Oxidation (M)
F19211_196_SSOM	trypsin	5	g30843.t3	55	67	TVFFAGNQMWIYR	Oxidation (M)
F19211_196_SSOM	trypsin	5	g30843.t3	55	67	TVFFAGNQMWIYR	Oxidation (M)
F19211_196_SSOM	trypsin	5	g30843.t3	55	67	TVFFAGNQMWIYR	Oxidation (M)
F19211_196_SSOM	trypsin	5	g30843.t3	55	67	TVFFAGNQMWIYR	Oxidation (M)
F19211_196_SSOM	trypsin	5	g30843.t3	55	67	TVFFAGNQMWIYR	Oxidation (M)
F19211_196_SSOM	trypsin	5	g30843.t3	55	67	TVFFAGNQMWIYR	Deamidated (NQ); Oxidation (M)
F19211_196_SSOM	trypsin	5	g30843.t3	55	67	TVFFAGNQMWIYR	Deamidated (NQ); Oxidation (M)
F19211_196_SSOM	trypsin	5	g30843.t3	55	67	TVFFAGNQMWIYR	Deamidated (NQ); Oxidation (M)
F19211_196_SSOM	trypsin	5	g30843.t3	55	67	TVFFAGNQMWIYR	Deamidated (NQ); Oxidation (M)
F19211_196_SSOM	trypsin	5	g30843.t3	55	67	TVFFAGNQMWIYR	2 Deamidated (NQ); Oxidation (M)
F19211_196_SSOM	trypsin	5	g30843.t3	55	67	TVFFAGNQMWIYR	Oxidation (M); Trp->Kynurenin (W) [+3.99]
F19211_196_SSOM	trypsin	5	g30843.t3	55	67	TVFFAGNQMWIYR	Oxidation (M); Oxidation:O(1) (ADEFHIKLMNPQRSTVWY) [+15.99]
F19211_196_SSOM	trypsin	5	g30843.t3	55	67	TVFFAGNQMWIYR	Oxidation (M); Oxidation:O(1) (ADEFHIKLMNPQRSTVWY) [+15.99]
F19211_196_SSOM	trypsin	5	g30843.t3	55	67	TVFFAGNQMWIYR	Deamidated (NQ); Oxidation:O(2) (CFMWY) [+31.99]
F19211_196_SSOM	trypsin	5	g30843.t3	55	67	TVFFAGNQMWIYR	Deamidated (NQ); Oxidation:O(2) (CFMWY) [+31.99]
F19211_196_SSOM	trypsin	5	g30843.t3	55	67	TVFFAGNQMWIYR	Oxidation (M); Trp->Hydroxykynurenin (W) [+19.99]
F19211_196_SSOM	trypsin	5	g30843.t3	24	42	SKPTGPMLVATYWPDLPGK	Oxidation (M)
F19211_196_SSOM	trypsin	5	g30843.t3	24	42	SKPTGPMLVATYWPDLPGK	Oxidation (M)
F19211_196_SSOM	trypsin	5	g30843.t3	79	98	ISSLDLPTDLEQIDAAFSFR	Deamidated (NQ)
F19211_196_SSOM	trypsin	5	g30843.t3	79	98	ISSLDLPTDLEQIDAAFSFR	Deamidated (NQ); Cation:Na (DE) [+21.98]
F19211_196_SSOM	trypsin	5	g30843.t3	78	99	RISSLDLPTDLEQIDAAFSFRK	Deamidated (NQ)
F19211_196_SSOM	trypsin	5	g30843.t3	24	54	SKPTGPMLVATYWPDLPGKIDAAYENPLEEK	Oxidation (M)
F19211_196_SSOM	trypsin	6	g59144.t1	108	116	NQFRPENTR	Deamidated (NQ)
F19211_196_SSOM	trypsin	6	g59144.t1	108	116	NQFRPENTR	Deamidated (NQ)
F19211_196_SSOM	trypsin	6	g59144.t1	108	116	NQFRPENTR	Deamidated (NQ)
F19211_196_SSOM	trypsin	6	g59144.t1	108	116	NQFRPENTR	Deamidated (NQ)
F19211_196_SSOM	trypsin	6	g59144.t1	108	116	NQFRPENTR	Deamidated (NQ)
F19211_196_SSOM	trypsin	6	g59144.t1	108	116	NQFRPENTR	2 Deamidated (NQ)
F19211_196_SSOM	trypsin	6	g59144.t1	108	116	NQFRPENTR	2 Deamidated (NQ)
F19211_196_SSOM	trypsin	6	g59144.t1	94	103	LTLVNAVYFR	Deamidated (NQ)
F19211_196_SSOM	trypsin	6	g59144.t1	94	103	LTLVNAVYFR	Deamidated (NQ)
F19211_196_SSOM	trypsin	6	g59144.t1	94	103	LTLVNAVYFR	Deamidated (NQ)
F19211_196_SSOM	trypsin	6	g59144.t1	94	103	LTLVNAVYFR	Deamidated (NQ)
F19211_196_SSOM	trypsin	6	g59144.t1	94	103	LTLVNAVYFR	Deamidated (NQ)
F19211_196_SSOM	trypsin	6	g59144.t1	94	103	LTLVNAVYFR	Deamidated (NQ)
F19211_196_SSOM	trypsin	6	g59144.t1	94	103	LTLVNAVYFR	Deamidated (NQ)
F19211_196_SSOM	trypsin	6	g59144.t1	94	103	LTLVNAVYFR	Deamidated (NQ)
F19211_196_SSOM	trypsin	6	g59144.t1	94	104	LTLVNAVYFRG	Deamidated (NQ)
F19211_196_SSOM	trypsin	6	g59144.t1	94	104	LTLVNAVYFRG	Deamidated (NQ)
F19211_196_SSOM	trypsin	6	g59144.t1	82	93	LLSAEDFSSMTR	Oxidation (M)
F19211_196_SSOM	trypsin	6	g59144.t1	82	93	LLSAEDFSSMTR	Oxidation (M)
F19211_196_SSOM	trypsin	6	g59144.t1	82	93	LLSAEDFSSMTR	Oxidation (M)
F19211_196_SSOM	trypsin	6	g59144.t1	82	93	LLSAEDFSSMTR	Oxidation (M)
F19211_196_SSOM	trypsin	6	g59144.t1	82	93	LLSAEDFSSMTR	Oxidation (M)
F19211_196_SSOM	trypsin	6	g59144.t1	82	93	LLSAEDFSSMTR	Oxidation (M)
F19211_196_SSOM	trypsin	6	g59144.t1	82	93	LLSAEDFSSMTR	Oxidation (M)
F19211_196_SSOM	trypsin	6	g59144.t1	82	93	LLSAEDFSSMTR	Oxidation (M)
F19211_196_SSOM	trypsin	6	g59144.t1	82	93	LLSAEDFSSMTR	Oxidation (M)
F19211_196_SSOM	trypsin	6	g59144.t1	82	93	LLSAEDFSSMTR	Oxidation (M)
F19211_196_SSOM	trypsin	6	g59144.t1	82	93	LLSAEDFSSMTR	Oxidation (M)
F19211_196_SSOM	trypsin	6	g59144.t1	82	93	LLSAEDFSSMTR	Oxidation (M)
F19211_196_SSOM	trypsin	6	g59144.t1	82	93	LLSAEDFSSMTR	Oxidation (M)
F19211_196_SSOM	trypsin	6	g59144.t1	82	93	LLSAEDFSSMTR	Oxidation (M)
F19211_196_SSOM	trypsin	6	g59144.t1	82	93	LLSAEDFSSMTR	Oxidation (M)
F19211_196_SSOM	trypsin	6	g59144.t1	82	93	LLSAEDFSSMTR	Oxidation (M)
F19211_196_SSOM	trypsin	6	g59144.t1	82	93	LLSAEDFSSMTR	Oxidation (M)
F19211_196_SSOM	trypsin	6	g59144.t1	82	93	LLSAEDFSSMTR	Oxidation (M)
F19211_196_SSOM	trypsin	6	g59144.t1	82	93	LLSAEDFSSMTR	Oxidation (M)
F19211_196_SSOM	trypsin	6	g59144.t1	82	93	LLSAEDFSSMTR	Oxidation (M)
F19211_196_SSOM	trypsin	6	g59144.t1	82	93	LLSAEDFSSMTR	Oxidation (M); Oxidation:O(1) (ADEFHIKLMNPQRSTVWY) [+15.99]
F19211_196_SSOM	trypsin	6	g59144.t1	104	116	GSWKNQFRPENTR	Deamidated (NQ)
F19211_196_SSOM	trypsin	6	g59144.t1	104	116	GSWKNQFRPENTR	Deamidated (NQ)
F19211_196_SSOM	trypsin	6	g59144.t1	104	116	GSWKNQFRPENTR	Deamidated (NQ)
F19211_196_SSOM	trypsin	6	g59144.t1	104	116	GSWKNQFRPENTR	2 Deamidated (NQ)
F19211_196_SSOM	trypsin	6	g59144.t1	104	116	GSWKNQFRPENTR	2 Deamidated (NQ)
F19211_196_SSOM	trypsin	6	g59144.t1	104	116	GSWKNQFRPENTR	2 Deamidated (NQ)
F19211_196_SSOM	trypsin	6	g59144.t1	104	116	GSWKNQFRPENTR	2 Deamidated (NQ)
F19211_196_SSOM	trypsin	6	g59144.t1	104	116	GSWKNQFRPENTR	2 Deamidated (NQ)
F19211_196_SSOM	trypsin	6	g59144.t1	104	116	GSWKNQFRPENTR	2 Deamidated (NQ)
F19211_196_SSOM	trypsin	6	g59144.t1	104	116	GSWKNQFRPENTR	2 Deamidated (NQ)
F19211_196_SSOM	trypsin	6	g59144.t1	104	116	GSWKNQFRPENTR	3 Deamidated (NQ)
F19211_196_SSOM	trypsin	6	g59144.t1	24	45	LANSLFLQEGMAFNPEFLHLMR	2 Deamidated (NQ); Oxidation (M)
F19211_196_SSOM	trypsin	6	g59144.t1	24	45	LANSLFLQEGMAFNPEFLHLMR	Oxidation (M); Oxidation:O(1) (ADEFHIKLMNPQRSTVWY) [+15.99]
F19211_196_SSOM	trypsin	6	g59144.t1	24	45	LANSLFLQEGMAFNPEFLHLMR	2 Oxidation (M)
F19211_196_SSOM	trypsin	6	g59144.t1	24	45	LANSLFLQEGMAFNPEFLHLMR	Deamidated (NQ); 2 Oxidation (M)
F19211_196_SSOM	trypsin	6	g59144.t1	24	45	LANSLFLQEGMAFNPEFLHLMR	Deamidated (NQ); 2 Oxidation (M); Label:15N(1) (E) [+1.00]
F19211_196_SSOM	trypsin	6	g59144.t1	24	45	LANSLFLQEGMAFNPEFLHLMR	Oxidation (M); Oxidation:O(2) (CFMWY) [+31.99]
F19211_196_SSOM	trypsin	6	g59144.t1	24	45	LANSLFLQEGMAFNPEFLHLMR	Deamidated (NQ); Oxidation (M); Oxidation:O(2) (CFMWY) [+31.99]
F19211_196_SSOM	trypsin	6	g59144.t1	24	45	LANSLFLQEGMAFNPEFLHLMR	Deamidated (NQ); 2 Oxidation:O(2) (CFMWY) [+31.99]
F19211_196_SSOM	trypsin	6	g59144.t1	24	45	LANSLFLQEGMAFNPEFLHLMR	Deamidated (NQ); 2 Oxidation:O(2) (CFMWY) [+31.99]
F19211_196_SSOM	trypsin	6	g59144.t1	24	45	LANSLFLQEGMAFNPEFLHLMR	Deamidated (NQ); 2 Oxidation:O(2) (CFMWY) [+31.99]
F19211_196_SSOM	trypsin	7	g51752.t1	185	192	FNSFRFQR	2 Deamidated (NQ)
F19211_196_SSOM	trypsin	7	g51752.t1	100	112	AAYLVNNAVFSQR	Deamidated (NQ)
F19211_196_SSOM	trypsin	7	g51752.t1	100	112	AAYLVNNAVFSQR	Deamidated (NQ)
F19211_196_SSOM	trypsin	7	g51752.t1	100	112	AAYLVNNAVFSQR	Deamidated (NQ)
F19211_196_SSOM	trypsin	7	g51752.t1	100	112	AAYLVNNAVFSQR	Deamidated (NQ)
F19211_196_SSOM	trypsin	7	g51752.t1	100	112	AAYLVNNAVFSQR	Deamidated (NQ)
F19211_196_SSOM	trypsin	7	g51752.t1	100	112	AAYLVNNAVFSQR	Deamidated (NQ)
F19211_196_SSOM	trypsin	7	g51752.t1	100	112	AAYLVNNAVFSQR	Deamidated (NQ)
F19211_196_SSOM	trypsin	7	g51752.t1	100	112	AAYLVNNAVFSQR	Deamidated (NQ)
F19211_196_SSOM	trypsin	7	g51752.t1	100	112	AAYLVNNAVFSQR	Deamidated (NQ)
F19211_196_SSOM	trypsin	7	g51752.t1	100	112	AAYLVNNAVFSQR	Deamidated (NQ)
F19211_196_SSOM	trypsin	7	g51752.t1	100	112	AAYLVNNAVFSQR	Deamidated (NQ)
F19211_196_SSOM	trypsin	7	g51752.t1	100	112	AAYLVNNAVFSQR	2 Deamidated (NQ)
F19211_196_SSOM	trypsin	7	g51752.t1	100	112	AAYLVNNAVFSQR	2 Deamidated (NQ)
F19211_196_SSOM	trypsin	7	g51752.t1	100	112	AAYLVNNAVFSQR	2 Deamidated (NQ)
F19211_196_SSOM	trypsin	7	g51752.t1	100	112	AAYLVNNAVFSQR	2 Deamidated (NQ)
F19211_196_SSOM	trypsin	7	g51752.t1	100	112	AAYLVNNAVFSQR	2 Deamidated (NQ)
F19211_196_SSOM	trypsin	7	g51752.t1	100	112	AAYLVNNAVFSQR	2 Deamidated (NQ)
F19211_196_SSOM	trypsin	7	g51752.t1	100	112	AAYLVNNAVFSQR	3 Deamidated (NQ)
F19211_196_SSOM	trypsin	7	g51752.t1	113	127	VATVYVNNGSLGTFK	Deamidated (NQ)
F19211_196_SSOM	trypsin	7	g51752.t1	113	127	VATVYVNNGSLGTFK	2 Deamidated (NQ)
F19211_196_SSOM	trypsin	7	g51752.t1	113	127	VATVYVNNGSLGTFK	2 Deamidated (NQ)
F19211_196_SSOM	trypsin	7	g51752.t1	113	127	VATVYVNNGSLGTFK	2 Deamidated (NQ)
F19211_196_SSOM	trypsin	8	g40098.t1	4	14	GPFQLLTFLER	Deamidated (NQ)
F19211_196_SSOM	trypsin	8	g40098.t1	27	51	VYLQASPPSTSDVLTHFMMTPGLSR	2 Oxidation (M)
F19211_196_SSOM	trypsin	8	g40098.t1	27	51	VYLQASPPSTSDVLTHFMMTPGLSR	2 Oxidation (M)
F19211_196_SSOM	trypsin	8	g40098.t1	27	51	VYLQASPPSTSDVLTHFMMTPGLSR	2 Oxidation (M)
F19211_196_SSOM	trypsin	8	g40098.t1	27	51	VYLQASPPSTSDVLTHFMMTPGLSR	Deamidated (NQ); 2 Oxidation:O(2) (CFMWY) [+31.99]
F19211_196_SSOM	trypsin	8	g40098.t2	4	14	GPFQLLTFLER	Deamidated (NQ)
F19211_196_SSOM	trypsin	8	g40098.t2	27	51	VYLQASPPSTSDVLTHFMMTPGLSR	2 Oxidation (M)
F19211_196_SSOM	trypsin	8	g40098.t2	27	51	VYLQASPPSTSDVLTHFMMTPGLSR	2 Oxidation (M)
F19211_196_SSOM	trypsin	8	g40098.t2	27	51	VYLQASPPSTSDVLTHFMMTPGLSR	2 Oxidation (M)
F19211_196_SSOM	trypsin	8	g40098.t2	27	51	VYLQASPPSTSDVLTHFMMTPGLSR	Deamidated (NQ); 2 Oxidation:O(2) (CFMWY) [+31.99]
F19211_196_SSOM	trypsin	9	g44527.t1	68	78	TSITLMDGYPK	Oxidation (M)
F19211_196_SSOM	trypsin	9	g44527.t1	111	120	EVDMMSYSPR	Oxidation (M); Oxidation:O(1) (ADEFHIKLMNPQRSTVWY) [+15.99]
F19211_196_SSOM	trypsin	9	g44527.t1	111	120	EVDMMSYSPR	2 Oxidation (M)
F19211_196_SSOM	trypsin	9	g44527.t1	111	120	EVDMMSYSPR	2 Oxidation (M)
F19211_196_SSOM	trypsin	9	g44527.t1	111	120	EVDMMSYSPR	Oxidation (M); Oxidation:O(2) (CFMWY) [+31.99]
F19211_196_SSOM	trypsin	9	g44527.t1	155	165	FDNPEGMFAAR	Oxidation (M)
F19211_196_SSOM	trypsin	9	g44527.t1	155	165	FDNPEGMFAAR	Oxidation (M)
F19211_196_SSOM	trypsin	9	g44527.t1	155	165	FDNPEGMFAAR	Oxidation (M)
F19211_196_SSOM	trypsin	9	g44527.t1	155	165	FDNPEGMFAAR	Oxidation (M)
F19211_196_SSOM	trypsin	9	g44527.t1	155	165	FDNPEGMFAAR	Oxidation (M)
F19211_196_SSOM	trypsin	9	g44527.t1	155	165	FDNPEGMFAAR	Oxidation (M)
F19211_196_SSOM	trypsin	9	g44527.t1	155	165	FDNPEGMFAAR	Oxidation (M)
F19211_196_SSOM	trypsin	9	g44527.t1	66	78	SGTSITLMDGYPK	Oxidation (M)
F19211_196_SSOM	trypsin	9	g44527.t1	66	78	SGTSITLMDGYPK	Oxidation (M)
F19211_196_SSOM	trypsin	9	g44527.t1	66	78	SGTSITLMDGYPK	Oxidation (M)
F19211_196_SSOM	trypsin	9	g44527.t1	66	78	SGTSITLMDGYPK	Oxidation (M)
F19211_196_SSOM	trypsin	9	g44527.t1	66	78	SGTSITLMDGYPK	Oxidation (M)
F19211_196_SSOM	trypsin	9	g44527.t1	66	78	SGTSITLMDGYPK	Oxidation (M)
F19211_196_SSOM	trypsin	9	g44527.t1	66	78	SGTSITLMDGYPK	Oxidation (M)
F19211_196_SSOM	trypsin	9	g44527.t1	66	78	SGTSITLMDGYPK	Oxidation (M)
F19211_196_SSOM	trypsin	9	g44527.t1	66	78	SGTSITLMDGYPK	Oxidation (M)
F19211_196_SSOM	trypsin	9	g44527.t1	143	154	GVDLVVGNHYYR	Deamidated (NQ)
F19211_196_SSOM	trypsin	9	g44527.t1	143	154	GVDLVVGNHYYR	Deamidated (NQ)
F19211_196_SSOM	trypsin	9	g44527.t1	143	154	GVDLVVGNHYYR	Deamidated (NQ)
F19211_196_SSOM	trypsin	9	g44527.t1	143	154	GVDLVVGNHYYR	Deamidated (NQ)
F19211_196_SSOM	trypsin	9	g44527.t1	143	154	GVDLVVGNHYYR	Deamidated (NQ)
F19211_196_SSOM	trypsin	9	g44527.t1	143	154	GVDLVVGNHYYR	Deamidated (NQ)
F19211_196_SSOM	trypsin	9	g44527.t1	143	154	GVDLVVGNHYYR	Deamidated (NQ)
F19211_196_SSOM	trypsin	10	g28107.t1	148	155	SLFINIGR	Deamidated (NQ)
F19211_196_SSOM	trypsin	10	g28107.t1	148	155	SLFINIGR	Deamidated (NQ)
F19211_196_SSOM	trypsin	10	g28107.t2	148	155	SLFINIGR	Deamidated (NQ)
F19211_196_SSOM	trypsin	10	g28107.t2	148	155	SLFINIGR	Deamidated (NQ)
F19211_196_SSOM	trypsin	11	g31972.t1	1	15	ALLDNLPSLVTFTAR	Deamidated (NQ)
F19211_196_SSOM	trypsin	11	g31972.t1	38	54	GAGEPLDPLDSCCFQHR	Deamidated (NQ); Arg->Ala (R) [-85.06]
F19211_196_SSOM	trypsin	11	g31972.t1	38	54	GAGEPLDPLDSCCFQHR	Deamidated (NQ); Phe->His (F) [-10.01]
F19211_196_SSOM	trypsin	11	g31972.t1	38	54	GAGEPLDPLDSCCFQHR	Deamidated (NQ)
F19211_196_SSOM	trypsin	12	g54590.t1	236	250	TDQHATNGIVHVVDR	Deamidated (NQ)
F19211_196_SSOM	trypsin	12	g54590.t1	236	250	TDQHATNGIVHVVDR	Deamidated (NQ)
F19211_196_SSOM	trypsin	12	g54590.t1	236	250	TDQHATNGIVHVVDR	Deamidated (NQ)
F19211_196_SSOM	trypsin	12	g54590.t1	236	250	TDQHATNGIVHVVDR	Deamidated (NQ)
F19211_196_SSOM	trypsin	12	g54590.t1	236	250	TDQHATNGIVHVVDR	Deamidated (NQ)
F19211_196_SSOM	trypsin	12	g54590.t1	236	250	TDQHATNGIVHVVDR	Deamidated (NQ)
F19211_196_SSOM	trypsin	12	g54590.t1	236	250	TDQHATNGIVHVVDR	Deamidated (NQ)
F19211_196_SSOM	trypsin	12	g54590.t1	236	250	TDQHATNGIVHVVDR	Deamidated (NQ)
F19211_196_SSOM	trypsin	12	g54590.t1	236	250	TDQHATNGIVHVVDR	2 Deamidated (NQ)
F19211_196_SSOM	trypsin	12	g54590.t1	142	162	ALLREEIDGPGSITFFAPSNK	Deamidated (NQ); Label:15N(1) (I) [+1.00]
F19211_196_SSOM	trypsin	12	g54590.t1	251	273	VITAISNNVHSFIDTDDDLETLR	Deamidated (NQ); Asn->Xle (N) [-0.96]
F19211_196_SSOM	trypsin	12	g54590.t1	251	273	VITAISNNVHSFIDTDDDLETLR	Deamidated (NQ)
F19211_196_SSOM	trypsin	12	g54590.t1	251	273	VITAISNNVHSFIDTDDDLETLR	Deamidated (NQ)
F19211_196_SSOM	trypsin	12	g54590.t1	251	273	VITAISNNVHSFIDTDDDLETLR	Deamidated (NQ)
F19211_196_SSOM	trypsin	12	g54590.t1	251	273	VITAISNNVHSFIDTDDDLETLR	Deamidated (NQ); Label:18O(1) (S) [+2.00]
F19211_196_SSOM	trypsin	13	g28086.t1	35	44	MRPSSGLAVK	Oxidation (M)
F19211_196_SSOM	trypsin	13	g28086.t1	35	44	MRPSSGLAVK	Oxidation (M)
F19211_196_SSOM	trypsin	13	g28086.t1	35	44	MRPSSGLAVK	Oxidation (M)
F19211_196_SSOM	trypsin	13	g28086.t1	35	44	MRPSSGLAVK	Oxidation (M)
F19211_196_SSOM	trypsin	13	g28086.t1	35	44	MRPSSGLAVK	Oxidation (M)
F19211_196_SSOM	trypsin	13	g28086.t1	48	64	VYGHVLFQQEYPEGTLK	Deamidated (NQ)
F19211_196_SSOM	trypsin	13	g28086.t1	48	64	VYGHVLFQQEYPEGTLK	Deamidated (NQ)
F19211_196_SSOM	trypsin	13	g28086.t1	65	83	VYVYVSGFPVVSNESPDLR	Deamidated (NQ)
F19211_196_SSOM	trypsin	13	g28086.t1	65	83	VYVYVSGFPVVSNESPDLR	Deamidated (NQ)
F19211_196_SSOM	trypsin	13	g28086.t1	65	83	VYVYVSGFPVVSNESPDLR	Deamidated (NQ)
F19211_196_SSOM	trypsin	13	g28086.t1	65	83	VYVYVSGFPVVSNESPDLR	Deamidated (NQ); Label:15N(1) (F) [+1.00]
F19211_196_SSOM	trypsin	14	g18180.t1	386	397	FSIPYNGQVEVR	Deamidated (NQ)
F19211_196_SSOM	trypsin	14	g18180.t1	386	397	FSIPYNGQVEVR	Deamidated (NQ)
F19211_196_SSOM	trypsin	14	g18180.t1	386	397	FSIPYNGQVEVR	Deamidated (NQ)
F19211_196_SSOM	trypsin	14	g18180.t1	386	397	FSIPYNGQVEVR	Deamidated (NQ)
F19211_196_SSOM	trypsin	14	g18180.t1	386	397	FSIPYNGQVEVR	Deamidated (NQ)
F19211_196_SSOM	trypsin	14	g18180.t1	386	397	FSIPYNGQVEVR	Deamidated (NQ)
F19211_196_SSOM	trypsin	14	g18180.t1	386	397	FSIPYNGQVEVR	2 Deamidated (NQ)
F19211_196_SSOM	trypsin	14	g18180.t1	297	315	EAVMNINSPDSLFASISGK	Oxidation (M)
F19211_196_SSOM	trypsin	15	g60148.t1	4	12	PQALVPQAR	2 Deamidated (NQ)
F19211_196_SSOM	trypsin	15	g60148.t1	4	12	PQALVPQAR	2 Deamidated (NQ)
F19211_196_SSOM	trypsin	15	g60148.t1	4	12	PQALVPQAR	2 Deamidated (NQ)
F19211_196_SSOM	trypsin	15	g60148.t1	3	12	DPQALVPQAR	Deamidated (NQ)
F19211_196_SSOM	trypsin	15	g60148.t1	3	12	DPQALVPQAR	Deamidated (NQ)
F19211_196_SSOM	trypsin	15	g60148.t1	3	12	DPQALVPQAR	2 Deamidated (NQ)
F19211_196_SSOM	trypsin	15	g60148.t1	3	12	DPQALVPQAR	2 Deamidated (NQ)
F19211_196_SSOM	trypsin	15	g60148.t1	3	12	DPQALVPQAR	2 Deamidated (NQ)
F19211_196_SSOM	trypsin	15	g60148.t1	2	12	ADPQALVPQAR	Deamidated (NQ)
F19211_196_SSOM	trypsin	15	g60148.t1	2	12	ADPQALVPQAR	Deamidated (NQ)
F19211_196_SSOM	trypsin	15	g60148.t1	2	12	ADPQALVPQAR	Deamidated (NQ)
F19211_196_SSOM	trypsin	15	g60148.t1	2	12	ADPQALVPQAR	Deamidated (NQ)
F19211_196_SSOM	trypsin	15	g60148.t1	2	12	ADPQALVPQAR	Deamidated (NQ)
F19211_196_SSOM	trypsin	15	g60148.t1	2	12	ADPQALVPQAR	Deamidated (NQ)
F19211_196_SSOM	trypsin	15	g60148.t1	2	12	ADPQALVPQAR	Deamidated (NQ)
F19211_196_SSOM	trypsin	15	g60148.t1	2	12	ADPQALVPQAR	2 Deamidated (NQ)
F19211_196_SSOM	trypsin	15	g60148.t1	2	12	ADPQALVPQAR	2 Deamidated (NQ)
F19211_196_SSOM	trypsin	15	g60148.t1	2	12	ADPQALVPQAR	2 Deamidated (NQ)
F19211_196_SSOM	trypsin	15	g60148.t1	2	12	ADPQALVPQAR	2 Deamidated (NQ)
F19211_196_SSOM	trypsin	15	g60148.t1	1	12	DADPQALVPQAR	Deamidated (NQ); Asp->Asn (D) [-0.98]
F19211_196_SSOM	trypsin	15	g60148.t1	1	12	DADPQALVPQAR	Deamidated (NQ)
F19211_196_SSOM	trypsin	15	g60148.t1	1	12	DADPQALVPQAR	Deamidated (NQ)
F19211_196_SSOM	trypsin	15	g60148.t1	1	12	DADPQALVPQAR	Deamidated (NQ)
F19211_196_SSOM	trypsin	15	g60148.t1	1	12	DADPQALVPQAR	Deamidated (NQ)
F19211_196_SSOM	trypsin	15	g60148.t1	1	12	DADPQALVPQAR	Deamidated (NQ)
F19211_196_SSOM	trypsin	15	g60148.t1	1	12	DADPQALVPQAR	Deamidated (NQ)
F19211_196_SSOM	trypsin	15	g60148.t1	1	12	DADPQALVPQAR	Deamidated (NQ)
F19211_196_SSOM	trypsin	15	g60148.t1	1	12	DADPQALVPQAR	Deamidated (NQ)
F19211_196_SSOM	trypsin	15	g60148.t1	1	12	DADPQALVPQAR	Deamidated (NQ)
F19211_196_SSOM	trypsin	15	g60148.t1	1	12	DADPQALVPQAR	Deamidated (NQ)
F19211_196_SSOM	trypsin	15	g60148.t1	1	12	DADPQALVPQAR	Deamidated (NQ)
F19211_196_SSOM	trypsin	15	g60148.t1	1	12	DADPQALVPQAR	2 Deamidated (NQ)
F19211_196_SSOM	trypsin	15	g60148.t1	1	12	DADPQALVPQAR	2 Deamidated (NQ)
F19211_196_SSOM	trypsin	15	g60148.t1	1	12	DADPQALVPQAR	Deamidated (NQ); Carbamidomethyl (N-term) [+57.02]
F19211_196_SSOM	trypsin	15	g60148.t1	1	12	DADPQALVPQAR	Deamidated (NQ); Carbamidomethyl (N-term) [+57.02]
F19211_196_SSOM	trypsin	15	g60148.t1	1	12	DADPQALVPQAR	Deamidated (NQ); Carbamidomethyl (N-term) [+57.02]
F19211_196_SSOM	trypsin	15	g60148.t1	1	12	DADPQALVPQAR	Deamidated (NQ); Carbamidomethyl (N-term) [+57.02]
F19211_196_SSOM	trypsin	15	g60148.t1	1	12	DADPQALVPQAR	Deamidated (NQ); Carbamidomethyl (N-term) [+57.02]
F19211_196_SSOM	trypsin	15	g60148.t1	1	12	DADPQALVPQAR	Deamidated (NQ); Carbamidomethyl (N-term) [+57.02]
F19211_196_SSOM	trypsin	15	g60148.t1	1	12	DADPQALVPQAR	Deamidated (NQ); Carbamidomethyl (N-term) [+57.02]
F19211_196_SSOM	trypsin	15	g60148.t1	1	12	DADPQALVPQAR	Deamidated (NQ); Carbamidomethyl (N-term) [+57.02]
F19211_196_SSOM	trypsin	15	g60148.t1	1	12	DADPQALVPQAR	Deamidated (NQ); Carbamidomethyl (N-term) [+57.02]
F19211_196_SSOM	trypsin	15	g60148.t1	1	12	DADPQALVPQAR	Deamidated (NQ); Carbamidomethyl (N-term) [+57.02]
F19211_196_SSOM	trypsin	15	g60148.t1	1	12	DADPQALVPQAR	Deamidated (NQ); Carbamidomethyl (N-term) [+57.02]
F19211_196_SSOM	trypsin	15	g60148.t1	1	12	DADPQALVPQAR	Deamidated (NQ); Carbamidomethyl (N-term) [+57.02]
F19211_196_SSOM	trypsin	15	g60148.t1	1	12	DADPQALVPQAR	Deamidated (NQ); Carbamidomethyl (N-term) [+57.02]
F19211_196_SSOM	trypsin	15	g60148.t1	1	12	DADPQALVPQAR	Deamidated (NQ); Carbamidomethyl (N-term) [+57.02]
F19211_196_SSOM	trypsin	15	g60148.t1	1	12	DADPQALVPQAR	Deamidated (NQ); Carbamidomethyl (N-term) [+57.02]
F19211_196_SSOM	trypsin	15	g60148.t1	1	12	DADPQALVPQAR	2 Deamidated (NQ); Carbamidomethyl (N-term) [+57.02]
F19211_196_SSOM	trypsin	15	g60148.t1	1	12	DADPQALVPQAR	2 Deamidated (NQ); Carbamidomethyl (N-term) [+57.02]
F19211_196_SSOM	trypsin	15	g60148.t1	1	12	DADPQALVPQAR	2 Deamidated (NQ); Carbamidomethyl (N-term) [+57.02]
F19211_196_SSOM	trypsin	15	g60148.t1	1	12	DADPQALVPQAR	2 Deamidated (NQ); Carbamidomethyl (N-term) [+57.02]
F19211_196_SSOM	trypsin	15	g60148.t1	1	12	DADPQALVPQAR	2 Deamidated (NQ); Carbamidomethyl (N-term) [+57.02]
F19211_196_SSOM	trypsin	15	g60148.t1	1	12	DADPQALVPQAR	2 Deamidated (NQ); Carbamidomethyl (N-term) [+57.02]
F19211_196_SSOM	trypsin	15	g60148.t1	1	12	DADPQALVPQAR	2 Deamidated (NQ); Carbamidomethyl (N-term) [+57.02]
F19211_196_SSOM	trypsin	16	g52211.t1	679	686	LFLQVDER	Deamidated (NQ)
F19211_196_SSOM	trypsin	16	g52211.t1	211	219	VNVEVNNVR	Deamidated (NQ)
F19211_196_SSOM	trypsin	16	g52211.t1	211	219	VNVEVNNVR	Deamidated (NQ)
F19211_196_SSOM	trypsin	16	g52211.t1	169	179	FMAPCTYILAR	Oxidation (M)
F19211_196_SSOM	trypsin	16	g52211.t1	169	179	FMAPCTYILAR	Oxidation (M)
F19211_196_SSOM	trypsin	16	g52211.t1	186	198	GLPAFSVEVVNAR	Deamidated (NQ)
F19211_196_SSOM	trypsin	16	g52211.t1	641	653	LPYTSNGSYGSLK	Deamidated (NQ)
F19211_196_SSOM	trypsin	16	g52211.t1	1071	1085	RGSNEQSDVAIDDVK	Deamidated (NQ)
F19211_196_SSOM	trypsin	17	g52865.t1	224	237	MFLQPGVCQYVLAK	Oxidation (M)
F19211_196_SSOM	trypsin	17	g52865.t1	224	237	MFLQPGVCQYVLAK	Oxidation (M)
F19211_196_SSOM	trypsin	17	g52865.t1	224	237	MFLQPGVCQYVLAK	Oxidation (M)
F19211_196_SSOM	trypsin	17	g52865.t1	224	237	MFLQPGVCQYVLAK	Oxidation (M)
F19211_196_SSOM	trypsin	17	g52865.t1	224	237	MFLQPGVCQYVLAK	Oxidation (M)
F19211_196_SSOM	trypsin	19	g61437.t1	411	417	SILFMGR	Oxidation (M)
F19211_196_SSOM	trypsin	19	g61437.t1	411	417	SILFMGR	Oxidation (M)
F19211_196_SSOM	trypsin	19	g61437.t1	411	417	SILFMGR	Oxidation (M)
F19211_196_SSOM	trypsin	19	g61437.t1	55	68	LSPPNADFAFALYK	Deamidated (NQ)
F19211_196_SSOM	trypsin	19	g61437.t1	290	303	MQEVEAYISSDHIR	Oxidation (M)
F19211_196_SSOM	trypsin	19	g61437.t1	290	303	MQEVEAYISSDHIR	Oxidation (M)
F19211_196_SSOM	trypsin	19	g61437.t1	100	120	GDTQSELFSTLGYGSHQLTQR	Deamidated (NQ); Asp->Asn (D) [-0.98]
F19211_196_SSOM	trypsin	21	g45339.t1	72	83	ITAAGAQELEVR	Deamidated (NQ)
F19211_196_SSOM	trypsin	21	g45339.t1	72	83	ITAAGAQELEVR	Deamidated (NQ)
F19211_196_SSOM	trypsin	22	g34378.t1	55	63	NYQEDTALK	Deamidated (NQ)
F19211_196_SSOM	trypsin	22	g34378.t1	55	63	NYQEDTALK	Deamidated (NQ)
F19211_196_SSOM	trypsin	22	g34378.t1	34	48	RFPGIFIDVEESQKR	Deamidated (NQ)
F19211_196_SSOM	trypsin	22	g34378.t1	34	48	RFPGIFIDVEESQKR	Deamidated (NQ)
F19211_196_SSOM	trypsin	22	g34378.t1	34	48	RFPGIFIDVEESQKR	Deamidated (NQ)
F19211_196_SSOM	trypsin	23	g19658.t1	74	85	LHSNSVTFNDQR	Deamidated (NQ)
F19211_196_SSOM	trypsin	23	g19658.t1	74	85	LHSNSVTFNDQR	Deamidated (NQ)
F19211_196_SSOM	trypsin	23	g19658.t1	74	85	LHSNSVTFNDQR	Deamidated (NQ)
F19211_196_SSOM	trypsin	23	g19658.t1	74	85	LHSNSVTFNDQR	Deamidated (NQ)
F19211_196_SSOM	trypsin	24	g40262.t1	125	133	EALMVVVDR	Oxidation (M)
F19211_196_SSOM	trypsin	24	g40262.t1	125	133	EALMVVVDR	Oxidation (M)
F19211_196_SSOM	trypsin	24	g40262.t1	125	133	EALMVVVDR	Oxidation (M)
F19211_196_SSOM	trypsin	24	g40262.t1	125	133	EALMVVVDR	Oxidation (M)
F19211_196_SSOM	trypsin	24	g40262.t1	107	117	ASIMADVDALR	Oxidation (M)
F19211_196_SSOM	trypsin	24	g40262.t1	107	117	ASIMADVDALR	Oxidation (M)
F19211_196_SSOM	trypsin	24	g40262.t1	107	117	ASIMADVDALR	Oxidation (M)
F19211_196_SSOM	trypsin	24	g40262.t1	107	117	ASIMADVDALR	Oxidation (M)
F19211_196_SSOM	trypsin	24	g40262.t1	124	133	REALMVVVDR	Oxidation (M)
F19211_196_SSOM	trypsin	24	g40262.t1	124	133	REALMVVVDR	Oxidation (M)
F19211_196_SSOM	trypsin	24	g40262.t1	124	133	REALMVVVDR	Oxidation (M)
F19211_196_SSOM	trypsin	24	g40262.t1	124	133	REALMVVVDR	Oxidation (M)
F19211_196_SSOM	trypsin	24	g40262.t1	124	133	REALMVVVDR	Oxidation (M)
F19211_196_SSOM	trypsin	24	g40262.t1	124	133	REALMVVVDR	Oxidation (M)
F19211_196_SSOM	trypsin	24	g40262.t1	124	133	REALMVVVDR	Oxidation (M)
F19211_196_SSOM	trypsin	24	g40262.t1	141	152	MLEPMITDFSAR	2 Oxidation (M)
F19211_196_SSOM	trypsin	24	g40262.t1	141	152	MLEPMITDFSAR	Oxidation (M); Oxidation:O(1) (ADEFHIKLMNPQRSTVWY) [+15.99]
F19211_196_SSOM	trypsin	24	g40262.t1	141	152	MLEPMITDFSAR	2 Oxidation (M)
F19211_196_SSOM	trypsin	25	g49429.t1	53	60	LFQLGFER	Deamidated (NQ)
F19211_196_SSOM	trypsin	25	g49429.t1	53	60	LFQLGFER	Deamidated (NQ)
F19211_196_SSOM	trypsin	25	g49429.t1	53	60	LFQLGFER	Deamidated (NQ)
F19211_196_SSOM	trypsin	25	g49429.t1	41	50	HAQMEVSISK	Oxidation (M)
F19211_196_SSOM	trypsin	25	g49429.t1	41	50	HAQMEVSISK	Oxidation (M)
F19211_196_SSOM	trypsin	25	g49429.t1	41	50	HAQMEVSISK	Oxidation (M)
F19211_196_SSOM	trypsin	26	g54791.t1	63	72	YDLKPIEMFK	Oxidation (M)
F19211_196_SSOM	trypsin	26	g54791.t1	63	72	YDLKPIEMFK	Oxidation (M)
F19211_196_SSOM	trypsin	26	g54791.t1	63	72	YDLKPIEMFK	Oxidation (M)
F19211_196_SSOM	trypsin	26	g54791.t1	63	72	YDLKPIEMFK	Oxidation (M)
F19211_196_SSOM	trypsin	26	g54791.t1	63	72	YDLKPIEMFK	Oxidation (M)
F19211_196_SSOM	trypsin	26	g54791.t1	195	209	GSAPPKNGFLDIEEP	Deamidated (NQ)
F19211_196_SSOM	trypsin	26	g54791.t1	195	209	GSAPPKNGFLDIEEP	Deamidated (NQ)
F19211_196_SSOM	trypsin	26	g54791.t1	195	209	GSAPPKNGFLDIEEP	Deamidated (NQ)
F19211_196_SSOM	trypsin	26	g54791.t1	195	209	GSAPPKNGFLDIEEP	Deamidated (NQ)
F19211_196_SSOM	trypsin	26	g54791.t1	195	209	GSAPPKNGFLDIEEP	Deamidated (NQ)
F19211_196_SSOM	trypsin	26	g54791.t1	195	209	GSAPPKNGFLDIEEP	Deamidated (NQ)
F19211_196_SSOM	trypsin	26	g54791.t1	195	209	GSAPPKNGFLDIEEP	Deamidated (NQ)
F19211_196_SSOM	trypsin	27	g57979.t1	54	64	IAVNGDLFTLR	Deamidated (NQ)
F19211_196_SSOM	trypsin	27	g57979.t1	54	64	IAVNGDLFTLR	Deamidated (NQ)
F19211_196_SSOM	trypsin	27	g57979.t2	1	9	MFSAVPVVR	Oxidation (M)
F19211_196_SSOM	trypsin	27	g57979.t2	1	9	MFSAVPVVR	Oxidation (M)
F19211_196_SSOM	trypsin	27	g57979.t2	104	114	IAVNGDLFTLR	Deamidated (NQ)
F19211_196_SSOM	trypsin	27	g57979.t2	104	114	IAVNGDLFTLR	Deamidated (NQ)
F19211_196_SSOM	trypsin	31	g25348.t1	18	26	FATMLTVDK	Oxidation (M)
F19211_196_SSOM	trypsin	31	g25348.t1	18	26	FATMLTVDK	Oxidation (M)
F19211_196_SSOM	trypsin	31	g25348.t1	18	26	FATMLTVDK	Oxidation (M)
F19211_196_SSOM	trypsin	31	g25348.t1	18	26	FATMLTVDK	Oxidation (M)
F19211_196_SSOM	trypsin	31	g25348.t1	18	26	FATMLTVDK	Oxidation (M)
F19211_196_SSOM	trypsin	31	g25348.t1	27	40	VLTPPMGTIMDVLK	2 Oxidation (M)
F19211_196_SSOM	trypsin	31	g25348.t1	27	40	VLTPPMGTIMDVLK	2 Oxidation (M)
F19211_196_SSOM	trypsin	31	g25348.t1	27	40	VLTPPMGTIMDVLK	Oxidation (M); Oxidation:O(1) (ADEFHIKLMNPQRSTVWY) [+15.99]
F19211_196_SSOM	trypsin	31	g25348.t1	27	40	VLTPPMGTIMDVLK	Oxidation (M); Oxidation:O(1) (ADEFHIKLMNPQRSTVWY) [+15.99]
F19211_196_SSOM	trypsin	31	g25348.t1	27	40	VLTPPMGTIMDVLK	Oxidation (M); Oxidation:O(2) (CFMWY) [+31.99]
F19211_196_SSOM	trypsin	31	g25348.t1	45	60	FSLLTGALQTAGMTER	Oxidation (M)
F19211_196_SSOM	trypsin	31	g25348.t1	45	60	FSLLTGALQTAGMTER	Deamidated (NQ); Oxidation:O(2) (CFMWY) [+31.99]
F19211_196_SSOM	trypsin	31	g25348.t1	41	60	ADDRFSLLTGALQTAGMTER	Oxidation (M)
F19211_196_SSOM	trypsin	31	g25348.t1	41	60	ADDRFSLLTGALQTAGMTER	Oxidation (M)
F19211_196_SSOM	trypsin	31	g25348.t1	41	60	ADDRFSLLTGALQTAGMTER	Deamidated (NQ); Oxidation (M)
F19211_196_SSOM	trypsin	31	g25348.t1	61	82	MNKQDLLTVFAPTNEAFNAMPR	Oxidation (M); Oxidation:O(2) (CFMWY) [+31.99]
F19211_196_SSOM	trypsin	31	g25348.t1	61	82	MNKQDLLTVFAPTNEAFNAMPR	2 Deamidated (NQ); 2 Oxidation:O(2) (CFMWY) [+31.99]
F19211_196_SSOM	trypsin	32	g40101.t1	310	317	DAEYVNNR	Deamidated (NQ)
F19211_196_SSOM	trypsin	32	g40101.t1	153	167	FGFEILDTGNMYLIR	Oxidation (M)
F19211_196_SSOM	trypsin	32	g40101.t1	153	167	FGFEILDTGNMYLIR	Oxidation (M); Label:15N(1) (G) [+1.00]
F19211_196_SSOM	trypsin	32	g40101.t1	153	167	FGFEILDTGNMYLIR	Deamidated (NQ); Oxidation:O(2) (CFMWY) [+31.99]
F19211_196_SSOM	trypsin	32	g40101.t1	153	167	FGFEILDTGNMYLIR	Oxidation (M); Cation:Na (DE) [+21.98]
F19211_196_SSOM	trypsin	32	g40101.t1	152	167	KFGFEILDTGNMYLIR	Oxidation (M)
F19211_196_SSOM	trypsin	32	g40101.t1	152	167	KFGFEILDTGNMYLIR	Deamidated (NQ); Oxidation (M)
F19211_196_SSOM	trypsin	32	g40101.t1	152	167	KFGFEILDTGNMYLIR	Deamidated (NQ); Met->Tyr (M) [+32.02]
F19211_196_SSOM	trypsin	32	g40101.t1	174	193	LQWFHSTGMMVMETESSSSR	2 Oxidation (M); Oxidation:O(1) (ADEFHIKLMNPQRSTVWY) [+15.99]
F19211_196_SSOM	trypsin	32	g40101.t1	174	193	LQWFHSTGMMVMETESSSSR	2 Oxidation (M); Oxidation:O(1) (ADEFHIKLMNPQRSTVWY) [+15.99]
F19211_196_SSOM	trypsin	32	g40101.t1	174	193	LQWFHSTGMMVMETESSSSR	3 Oxidation (M)
F19211_196_SSOM	trypsin	32	g40101.t1	174	193	LQWFHSTGMMVMETESSSSR	3 Oxidation (M)
F19211_196_SSOM	trypsin	32	g40101.t1	174	193	LQWFHSTGMMVMETESSSSR	Deamidated (NQ); 2 Oxidation (M); Oxidation:O(2) (CFMWY) [+31.99]
F19211_196_SSOM	trypsin	33	g67087.t1	113	125	ELGDMMLFLQAWR	Oxidation (M); Oxidation:O(1) (ADEFHIKLMNPQRSTVWY) [+15.99]
F19211_196_SSOM	trypsin	33	g67087.t1	113	125	ELGDMMLFLQAWR	2 Oxidation (M)
F19211_196_SSOM	trypsin	33	g67087.t1	113	125	ELGDMMLFLQAWR	2 Oxidation (M)
F19211_196_SSOM	trypsin	33	g67087.t1	113	125	ELGDMMLFLQAWR	2 Oxidation (M)
F19211_196_SSOM	trypsin	33	g67087.t1	113	125	ELGDMMLFLQAWR	Deamidated (NQ); Oxidation (M); Oxidation:O(1) (ADEFHIKLMNPQRSTVWY) [+15.99]
F19211_196_SSOM	trypsin	33	g67087.t1	113	125	ELGDMMLFLQAWR	2 Oxidation (M); Trp->Kynurenin (W) [+3.99]
F19211_196_SSOM	trypsin	33	g67087.t1	113	125	ELGDMMLFLQAWR	Oxidation (M); Formyl (N-term) [+27.99]
F19211_196_SSOM	trypsin	33	g67087.t1	113	125	ELGDMMLFLQAWR	2 Oxidation (M); Oxidation:O(1) (ADEFHIKLMNPQRSTVWY) [+15.99]
F19211_196_SSOM	trypsin	33	g67087.t1	113	125	ELGDMMLFLQAWR	2 Oxidation (M); Oxidation:O(1) (ADEFHIKLMNPQRSTVWY) [+15.99]
F19211_196_SSOM	trypsin	33	g67087.t1	113	125	ELGDMMLFLQAWR	Oxidation (M); Oxidation:O(2) (CFMWY) [+31.99]
F19211_196_SSOM	trypsin	33	g67087.t1	113	125	ELGDMMLFLQAWR	Oxidation (M); Oxidation:O(2) (CFMWY) [+31.99]
F19211_196_SSOM	trypsin	33	g67087.t1	113	125	ELGDMMLFLQAWR	2 Oxidation (M); Oxidation:O(1) (ADEFHIKLMNPQRSTVWY) [+15.99]
F19211_196_SSOM	trypsin	33	g67087.t1	113	125	ELGDMMLFLQAWR	2 Oxidation (M); Oxidation:O(1) (ADEFHIKLMNPQRSTVWY) [+15.99]
F19211_196_SSOM	trypsin	33	g67087.t1	113	125	ELGDMMLFLQAWR	Deamidated (NQ); Oxidation (M); Oxidation:O(2) (CFMWY) [+31.99]
F19211_196_SSOM	trypsin	33	g67087.t1	113	125	ELGDMMLFLQAWR	2 Oxidation (M); Formyl (N-term) [+27.99]
F19211_196_SSOM	trypsin	33	g67087.t1	113	125	ELGDMMLFLQAWR	Deamidated (NQ); 2 Oxidation:O(2) (CFMWY) [+31.99]
F19211_196_SSOM	trypsin	33	g67087.t1	113	125	ELGDMMLFLQAWR	Oxidation (M); 2 Oxidation:O(2) (CFMWY) [+31.99]
F19211_196_SSOM	trypsin	33	g67087.t1	113	125	ELGDMMLFLQAWR	Deamidated (NQ); 3 Oxidation:O(2) (CFMWY) [+31.99]
F19211_196_SSOM	trypsin	33	g67087.t1	113	125	ELGDMMLFLQAWR	Deamidated (NQ); 3 Oxidation:O(2) (CFMWY) [+31.99]
F19211_196_SSOM	trypsin	34	g64615.t1	22	36	SLYHGQELETLGGLK	Deamidated (NQ)
F19211_196_SSOM	trypsin	35	g6096.t1	208	216	FMGVLQNVR	Oxidation (M)
[truncated: 3,754 more rows]

## Sheet: Fossil
sample	enzyme	prot_hit_number	prot_acc	pep_start	pep_end	pep_seq	pep_var_mod
F19172_07_ISOM	trypsin	3	g24402.t1	119	129	GAPGEDAPMVR	Oxidation (M)
F19172_07_ISOM	trypsin	3	g24402.t1	119	129	GAPGEDAPMVR	Oxidation (M)
F19172_07_ISOM	trypsin	3	g24402.t1	119	129	GAPGEDAPMVR	Oxidation (M)
F19172_07_ISOM	trypsin	3	g24402.t1	119	129	GAPGEDAPMVR	Oxidation (M)
F19172_07_ISOM	trypsin	3	g24402.t1	119	129	GAPGEDAPMVR	Oxidation (M)
F19172_07_ISOM	trypsin	3	g24402.t1	27	44	GISGLEGPFGPPGAPGMR	Oxidation (M)
F19172_07_ISOM	trypsin	3	g24402.t1	27	44	GISGLEGPFGPPGAPGMR	Oxidation (M)
F19172_07_ISOM	trypsin	3	g24402.t1	27	44	GISGLEGPFGPPGAPGMR	Oxidation (M)
F19172_07_ISOM	trypsin	3	g24402.t1	27	44	GISGLEGPFGPPGAPGMR	Oxidation (M)
F19172_07_ISOM	trypsin	3	g24402.t1	27	44	GISGLEGPFGPPGAPGMR	Oxidation (M)
F19172_07_ISOM	trypsin	3	g24402.t1	27	44	GISGLEGPFGPPGAPGMR	Oxidation (M)
F19172_07_ISOM	trypsin	3	g24402.t1	27	44	GISGLEGPFGPPGAPGMR	Oxidation (M)
F19172_07_ISOM	trypsin	3	g24402.t1	27	44	GISGLEGPFGPPGAPGMR	Oxidation (M)
F19172_07_ISOM	trypsin	3	g24402.t1	27	44	GISGLEGPFGPPGAPGMR	Oxidation (M)
F19172_07_ISOM	trypsin	3	g24402.t1	27	44	GISGLEGPFGPPGAPGMR	Oxidation (M)
F19172_07_ISOM	trypsin	3	g24402.t1	27	44	GISGLEGPFGPPGAPGMR	Oxidation (M); Oxidation:O(1) (ADEFHIKLMNPQRSTVWY) [+15.99]
F19172_07_ISOM	trypsin	3	g24402.t1	27	44	GISGLEGPFGPPGAPGMR	Oxidation (M); Oxidation:O(1) (ADEFHIKLMNPQRSTVWY) [+15.99]
F19172_07_ISOM	trypsin	3	g24402.t1	27	44	GISGLEGPFGPPGAPGMR	Oxidation (M); Oxidation:O(1) (ADEFHIKLMNPQRSTVWY) [+15.99]
F19172_07_ISOM	trypsin	3	g24402.t1	27	44	GISGLEGPFGPPGAPGMR	Oxidation (M); Oxidation:O(1) (ADEFHIKLMNPQRSTVWY) [+15.99]
F19172_07_ISOM	trypsin	3	g24402.t1	27	44	GISGLEGPFGPPGAPGMR	Oxidation (M); Oxidation:O(1) (ADEFHIKLMNPQRSTVWY) [+15.99]
F19172_07_ISOM	trypsin	3	g24402.t1	27	44	GISGLEGPFGPPGAPGMR	Oxidation (M); Oxidation:O(1) (ADEFHIKLMNPQRSTVWY) [+15.99]
F19172_07_ISOM	trypsin	3	g24402.t1	27	44	GISGLEGPFGPPGAPGMR	Oxidation (M); Oxidation:O(1) (ADEFHIKLMNPQRSTVWY) [+15.99]
F19172_07_ISOM	trypsin	3	g24402.t1	27	44	GISGLEGPFGPPGAPGMR	Oxidation (M); Oxidation:O(1) (ADEFHIKLMNPQRSTVWY) [+15.99]
F19172_07_ISOM	trypsin	3	g24402.t1	27	44	GISGLEGPFGPPGAPGMR	Oxidation (M); Oxidation:O(1) (ADEFHIKLMNPQRSTVWY) [+15.99]
F19172_07_ISOM	trypsin	3	g24402.t1	27	44	GISGLEGPFGPPGAPGMR	Oxidation (M); Oxidation:O(1) (ADEFHIKLMNPQRSTVWY) [+15.99]
F19172_07_ISOM	trypsin	3	g24402.t1	27	44	GISGLEGPFGPPGAPGMR	Oxidation (M); Oxidation:O(1) (ADEFHIKLMNPQRSTVWY) [+15.99]
F19172_07_ISOM	trypsin	3	g24402.t1	27	44	GISGLEGPFGPPGAPGMR	Oxidation (M); Oxidation:O(1) (ADEFHIKLMNPQRSTVWY) [+15.99]
F19172_07_ISOM	trypsin	3	g24402.t1	27	44	GISGLEGPFGPPGAPGMR	Oxidation (M); Dioxidation (P) [+31.99]
F19172_07_ISOM	trypsin	3	g24402.t1	27	44	GISGLEGPFGPPGAPGMR	Oxidation (M); Dioxidation (P) [+31.99]
F19172_07_ISOM	trypsin	3	g24402.t1	27	44	GISGLEGPFGPPGAPGMR	Oxidation (M); 2 Oxidation (P) [+15.99]
F19172_07_ISOM	trypsin	3	g24402.t1	27	44	GISGLEGPFGPPGAPGMR	Oxidation (M); 2 Oxidation:O(1) (ADEFHIKLMNPQRSTVWY) [+15.99]
F19172_07_ISOM	trypsin	3	g24402.t1	27	44	GISGLEGPFGPPGAPGMR	Oxidation (M); 2 Oxidation:O(1) (ADEFHIKLMNPQRSTVWY) [+15.99]
F19172_07_ISOM	trypsin	3	g24402.t1	27	44	GISGLEGPFGPPGAPGMR	Oxidation (M); 2 Oxidation (P) [+15.99]
F19172_07_ISOM	trypsin	3	g24402.t1	27	44	GISGLEGPFGPPGAPGMR	Oxidation (M); 2 Oxidation (P) [+15.99]
F19172_07_ISOM	trypsin	3	g24402.t1	27	44	GISGLEGPFGPPGAPGMR	Oxidation (M); 2 Oxidation (P) [+15.99]
F19172_07_ISOM	trypsin	3	g24402.t1	27	44	GISGLEGPFGPPGAPGMR	Oxidation (M); 2 Oxidation (P) [+15.99]
F19172_07_ISOM	trypsin	3	g24402.t1	27	44	GISGLEGPFGPPGAPGMR	Oxidation (M); 2 Oxidation:O(1) (ADEFHIKLMNPQRSTVWY) [+15.99]
F19172_07_ISOM	trypsin	3	g24402.t1	27	44	GISGLEGPFGPPGAPGMR	Oxidation (M); 2 Oxidation (P) [+15.99]
F19172_07_ISOM	trypsin	3	g24402.t1	27	44	GISGLEGPFGPPGAPGMR	Oxidation (M); 2 Oxidation (P) [+15.99]
F19172_07_ISOM	trypsin	3	g24402.t1	27	44	GISGLEGPFGPPGAPGMR	Oxidation (M); 2 Oxidation (P) [+15.99]
F19172_07_ISOM	trypsin	3	g24402.t1	27	44	GISGLEGPFGPPGAPGMR	Oxidation (M); 2 Oxidation (P) [+15.99]
F19172_07_ISOM	trypsin	3	g24402.t1	27	44	GISGLEGPFGPPGAPGMR	Oxidation (M); 3 Oxidation:O(1) (ADEFHIKLMNPQRSTVWY) [+15.99]
F19172_07_ISOM	trypsin	3	g24402.t1	27	44	GISGLEGPFGPPGAPGMR	Oxidation (M); 3 Oxidation:O(1) (ADEFHIKLMNPQRSTVWY) [+15.99]
F19172_07_ISOM	trypsin	3	g24402.t1	27	44	GISGLEGPFGPPGAPGMR	Oxidation (M); 3 Oxidation:O(1) (ADEFHIKLMNPQRSTVWY) [+15.99]
F19172_07_ISOM	trypsin	3	g24402.t1	27	44	GISGLEGPFGPPGAPGMR	Oxidation (M); 3 Oxidation:O(1) (ADEFHIKLMNPQRSTVWY) [+15.99]
F19172_07_ISOM	trypsin	3	g24402.t1	27	44	GISGLEGPFGPPGAPGMR	Oxidation (M); 3 Oxidation:O(1) (ADEFHIKLMNPQRSTVWY) [+15.99]
F19172_07_ISOM	trypsin	8	g13180.t3	341	349	GMASVSWLR	Oxidation (M)
F19172_07_ISOM	trypsin	8	g13180.t3	341	349	GMASVSWLR	Oxidation (M)
F19172_07_ISOM	trypsin	8	g13180.t3	738	748	GPTWMRPVVVR	Oxidation (M)
F19172_07_ISOM	trypsin	8	g13180.t3	749	765	VANLEAQIGGADFDVVK	Deamidated (NQ); Glu->Gln (E) [-0.98]
F19172_07_ISOM	trypsin	8	g13180.t2	341	349	GMASVSWLR	Oxidation (M)
F19172_07_ISOM	trypsin	8	g13180.t2	341	349	GMASVSWLR	Oxidation (M)
F19172_07_ISOM	trypsin	8	g13180.t1	176	186	GPTWMRPVVVR	Oxidation (M)
F19172_07_ISOM	trypsin	8	g13180.t1	187	203	VANLEAQIGGADFDVVK	Deamidated (NQ); Glu->Gln (E) [-0.98]
F19172_07_ISOM	trypsin	31	g30843.t1	26	38	TVFFAGNQMWIYR	Oxidation (M)
F19172_07_ISOM	trypsin	31	g30843.t1	26	38	TVFFAGNQMWIYR	Oxidation (M)
F19172_07_ISOM	trypsin	31	g30843.t1	26	38	TVFFAGNQMWIYR	Deamidated (NQ); Oxidation (M)
F19172_07_ISOM	trypsin	40	g59144.t1	82	93	LLSAEDFSSMTR	Oxidation (M)
F19172_07_ISOM	trypsin	40	g59144.t1	82	93	LLSAEDFSSMTR	Oxidation (M)
F19172_07_ISOM	trypsin	40	g59144.t1	82	93	LLSAEDFSSMTR	Oxidation (M)
F19172_07_ISOM	trypsin	40	g59144.t1	24	45	LANSLFLQEGMAFNPEFLHLMR	2 Oxidation (M)
F19172_07_ISOM	trypsin	40	g59144.t1	24	45	LANSLFLQEGMAFNPEFLHLMR	Deamidated (NQ); 2 Oxidation (M)
F19172_07_ISOM	trypsin	57	g45703.t1	203	214	FTSTAQVMISVR	Oxidation (M); 3 Phospho (ST)
F19172_07_ISOM	trypsin	64	g40101.t1	153	167	FGFEILDTGNMYLIR	Oxidation (M)
F19172_07_ISOM	trypsin	64	g40101.t1	152	167	KFGFEILDTGNMYLIR	Oxidation (M)
F19172_07_ISOM	trypsin	81	g67087.t1	113	125	ELGDMMLFLQAWR	2 Oxidation (M)
F19172_07_ISOM	trypsin	91	g45228.t1	50	58	NMVLDEVTR	Oxidation (M)
F19172_07_ISOM	trypsin	91	g45228.t1	50	58	NMVLDEVTR	Oxidation (M)
F19172_07_ISOM	trypsin	91	g45228.t1	50	58	NMVLDEVTR	Oxidation (M)
F19172_07_ISOM	trypsin	91	g45228.t1	50	59	NMVLDEVTRR	Oxidation (M)
F19172_07_ISOM	trypsin	91	g45228.t1	50	59	NMVLDEVTRR	Oxidation (M)
F19172_07_ISOM	trypsin	91	g45228.t1	50	59	NMVLDEVTRR	Oxidation (M)
F19183_07_SSOM	trypsin	2	g24402.t1	192	200	AALVVNGVR	Deamidated (NQ)
F19183_07_SSOM	trypsin	2	g24402.t1	192	200	AALVVNGVR	Deamidated (NQ)
F19183_07_SSOM	trypsin	2	g24402.t1	192	200	AALVVNGVR	Deamidated (NQ)
F19183_07_SSOM	trypsin	2	g24402.t1	192	200	AALVVNGVR	Deamidated (NQ)
F19183_07_SSOM	trypsin	2	g24402.t1	192	200	AALVVNGVR	Deamidated (NQ)
F19183_07_SSOM	trypsin	2	g24402.t1	192	200	AALVVNGVR	Deamidated (NQ)
F19183_07_SSOM	trypsin	2	g24402.t1	192	200	AALVVNGVR	Deamidated (NQ)
F19183_07_SSOM	trypsin	2	g24402.t1	192	200	AALVVNGVR	Deamidated (NQ)
F19183_07_SSOM	trypsin	2	g24402.t1	192	200	AALVVNGVR	Deamidated (NQ)
F19183_07_SSOM	trypsin	2	g24402.t1	192	201	AALVVNGVRK	Deamidated (NQ)
F19183_07_SSOM	trypsin	2	g24402.t1	192	201	AALVVNGVRK	Deamidated (NQ)
F19183_07_SSOM	trypsin	2	g24402.t1	27	44	GISGLEGPFGPPGAPGMR	Oxidation (M)
F19183_07_SSOM	trypsin	2	g24402.t1	27	44	GISGLEGPFGPPGAPGMR	Oxidation (M)
F19183_07_SSOM	trypsin	2	g24402.t1	27	44	GISGLEGPFGPPGAPGMR	Oxidation (M)
F19183_07_SSOM	trypsin	2	g24402.t1	27	44	GISGLEGPFGPPGAPGMR	Oxidation (M)
F19183_07_SSOM	trypsin	2	g24402.t1	27	44	GISGLEGPFGPPGAPGMR	Oxidation (M); Oxidation:O(1) (ADEFHIKLMNPQRSTVWY) [+15.99]
F19183_07_SSOM	trypsin	2	g24402.t1	27	44	GISGLEGPFGPPGAPGMR	Oxidation (M); Oxidation:O(1) (ADEFHIKLMNPQRSTVWY) [+15.99]
F19183_07_SSOM	trypsin	2	g24402.t1	27	44	GISGLEGPFGPPGAPGMR	Oxidation (M); Oxidation:O(1) (ADEFHIKLMNPQRSTVWY) [+15.99]
F19183_07_SSOM	trypsin	2	g24402.t1	27	44	GISGLEGPFGPPGAPGMR	Oxidation (M); Oxidation:O(1) (ADEFHIKLMNPQRSTVWY) [+15.99]
F19183_07_SSOM	trypsin	2	g24402.t1	27	44	GISGLEGPFGPPGAPGMR	Oxidation (M); Oxidation:O(1) (ADEFHIKLMNPQRSTVWY) [+15.99]
F19183_07_SSOM	trypsin	2	g24402.t1	27	44	GISGLEGPFGPPGAPGMR	Oxidation (M); 2 Oxidation:O(1) (ADEFHIKLMNPQRSTVWY) [+15.99]
F19183_07_SSOM	trypsin	2	g24402.t1	27	44	GISGLEGPFGPPGAPGMR	Oxidation (M); Dioxidation (P) [+31.99]
F19183_07_SSOM	trypsin	2	g24402.t1	27	44	GISGLEGPFGPPGAPGMR	Oxidation (M); 2 Oxidation (P) [+15.99]
F19183_07_SSOM	trypsin	2	g24402.t1	27	44	GISGLEGPFGPPGAPGMR	Oxidation (M); Dioxidation (P) [+31.99]
F19183_07_SSOM	trypsin	2	g24402.t1	27	44	GISGLEGPFGPPGAPGMR	Oxidation (M); Dioxidation (P) [+31.99]
F19183_07_SSOM	trypsin	2	g24402.t1	27	44	GISGLEGPFGPPGAPGMR	Oxidation (M); 2 Oxidation:O(1) (ADEFHIKLMNPQRSTVWY) [+15.99]
F19183_07_SSOM	trypsin	2	g24402.t1	27	44	GISGLEGPFGPPGAPGMR	Oxidation (M); 2 Oxidation (P) [+15.99]
F19183_07_SSOM	trypsin	2	g24402.t1	27	44	GISGLEGPFGPPGAPGMR	Oxidation (M); 3 Oxidation:O(1) (ADEFHIKLMNPQRSTVWY) [+15.99]
F19183_07_SSOM	trypsin	2	g24402.t1	27	44	GISGLEGPFGPPGAPGMR	Oxidation (M); 3 Oxidation:O(1) (ADEFHIKLMNPQRSTVWY) [+15.99]
F19183_07_SSOM	trypsin	2	g24402.t1	27	44	GISGLEGPFGPPGAPGMR	Oxidation (M); 3 Oxidation:O(1) (ADEFHIKLMNPQRSTVWY) [+15.99]
F19183_07_SSOM	trypsin	2	g24402.t1	27	44	GISGLEGPFGPPGAPGMR	Oxidation (M); 3 Oxidation:O(1) (ADEFHIKLMNPQRSTVWY) [+15.99]
F19183_07_SSOM	trypsin	5	g13180.t3	844	856	LAETAEQFTEGWR	Deamidated (NQ); Glu->Gln (E) [-0.98]
F19183_07_SSOM	trypsin	5	g13180.t3	96	110	SFIAPLWADVHNGIR	Deamidated (NQ)
F19183_07_SSOM	trypsin	9	g59144.t1	82	93	LLSAEDFSSMTR	Oxidation (M)
F19183_07_SSOM	trypsin	9	g59144.t1	24	45	LANSLFLQEGMAFNPEFLHLMR	2 Oxidation (M)
